# Supplementary material for: SMAD4 mutations do not preclude epithelial–mesenchymal transition in colorectal cancer
Source: Oncogene. 2021 Dec 3;41(6):824–37. doi: 10.1038/s41388-021-02128-2 (PMC8816731; doi:10.1038/s41388-021-02128-2)
Supplement: Supplementary file 2 — Supplementary Table S1 [file 41388_2021_2128_MOESM2_ESM.xlsx]

## Sheet: 4F5 vs ctrl
Supplementary Table S1: Gene expression in HT29-Snail1-HA clone 4F5 normalized to HT29-ctrl
	Gene regulation by Snail1-HA after 1 d in HT29-Snail1-HA (4F5)						Gene regulation by Snail1-HA after 3 d in HT29-Snail1-HA (4F5)						Gene regulation by Snail1-HA after 6 d in HT29-Snail1-HA (4F5)
	(4F5+Dox 1d / 4F5 untr.) / (ctrl+Dox 1d / ctrl untr.)						(4F5+Dox 3d / 4F5 untr.) / (ctrl+Dox 3d / ctrl untr.)						(4F5+Dox 6d / 4F5 untr.) / (ctrl+Dox 6d / ctrl untr.)
	Gene Symbol	logFC	Avg Expression	adj. p-value	Entrez-ID		Gene Symbol	logFC	Avg Expression	adj. p-value	Entrez-ID		Gene Symbol	logFC	Avg Expression	adj. p-value	Entrez-ID
	KRT80	-2.23288	8.95926	4.664e-10	144501		KRT13	-3.99424	8.90458	9.21951e-16	3860		GPX2	-6.07435	11.1268	5.01307e-18	2877
	SNTB1	-1.97974	8.22947	1.08725e-09	6641		GPX2	-4.36214	11.1268	3.49485e-15	2877		LYZ	-5.06784	11.2358	1.28671e-16	4069
	KRT13	-1.91601	8.90458	1.86793e-09	3860		TESC	-4.2186	10.0775	5.43324e-15	54997		KRT13	-4.15676	8.90458	1.28671e-16	3860
	TM7SF2	-1.80456	8.5889	1.93084e-09	7108		CALB2	-4.56117	9.70511	5.43324e-15	794		GCNT3	-5.15405	10.5296	1.54289e-16	9245
	TMEM125	-2.25489	8.04888	1.94086e-09	128218		KRT80	-3.32996	8.95926	1.92921e-14	144501		PLAAT3	-4.96317	11.0942	2.82904e-16	11145
	EMP3	3.30802	9.85345	4.31631e-09	2014		TACSTD2	-4.35817	10.0472	1.56777e-13	4070		TSPAN8	-4.41964	10.212	4.39445e-16	7103
	ST14	-1.96271	8.90881	1.06669e-08	6768		TSPAN8	-3.34195	10.212	1.57816e-13	7103		TESC	-4.5953	10.0775	4.49146e-16	54997
	OR7E14P	-1.85629	8.25315	1.06669e-08	10819		ST14	-3.30588	8.90881	2.01167e-13	6768		S100P	-4.315	11.6701	5.11159e-16	6286
	SERPINE2	2.06312	8.08758	1.19118e-08	5270		SNTB1	-2.7585	8.22947	2.27003e-13	6641		CALB2	-4.63293	9.70511	1.72169e-15	794
	TJP3	-2.11449	7.93867	1.5904e-08	27134		GJB2	-3.54746	9.45137	2.27003e-13	2706		MAPK13	-3.86765	10.444	1.88986e-15	5603
	GOLT1A	-1.94803	8.231	1.88071e-08	127845		OR7E14P	-3.05298	8.25315	2.59216e-13	10819		KRT80	-3.56153	8.95926	2.02497e-15	144501
	ESAM	-1.6117	8.39083	2.29039e-08	90952		TM7SF2	-2.54913	8.5889	4.77893e-13	7108		H19	5.2571	7.04308	2.02497e-15	283120
	THEM6	-1.61022	9.63333	2.29039e-08	51337		MAPK13	-2.93632	10.444	5.39723e-13	5603		S100A16	-3.34895	9.40977	3.30551e-15	140576
	RAB17	-1.56737	8.5872	2.29039e-08	64284		S100A16	-2.6095	9.40977	6.67685e-13	140576		APOE	3.57731	7.73009	3.30551e-15	348
	C9orf152	-1.72703	7.78771	2.32643e-08	401546		APOE	2.78076	7.73009	6.67685e-13	348		MGST1	-3.27357	10.2442	3.30551e-15	4257
	TNFAIP2	-1.34078	7.16333	2.32643e-08	7127		GCNT3	-3.27786	10.5296	6.67685e-13	9245		CNN3	3.28963	7.46886	3.30551e-15	1266
	HES4	-1.68514	8.42319	2.6874e-08	57801		ATP6V0E2	-2.83143	9.75691	7.4537e-13	155066		KLK11	-3.47064	8.5078	7.58482e-15	11012
	LIME1	-1.8495	9.86498	3.24761e-08	54923		KLK11	-2.79306	8.5078	7.4537e-13	11012		KLK6	-4.27714	11.3125	9.07961e-15	5653
	ATP6V1B1	-1.6985	8.52579	4.48434e-08	525		LYZ	-3.07306	11.2358	8.18559e-13	4069		TRIM31	-4.12122	9.55971	9.07961e-15	11074
	GJB2	-1.89017	9.45137	4.54839e-08	2706		KLK6	-3.4473	11.3125	8.63021e-13	5653		TACSTD2	-4.67714	10.0472	1.03202e-14	4070
	MYO5C	-1.81729	8.15425	4.54839e-08	55930		VASN	2.73759	8.32775	9.44009e-13	114990		GJB2	-3.91833	9.45137	1.24478e-14	2706
	CGN	-1.59734	8.78961	4.71179e-08	57530		MGST1	-2.4526	10.2442	1.09524e-12	4257		ANXA10	-3.31596	8.92699	1.24478e-14	11199
	RAB25	-1.71671	10.2202	4.71179e-08	57111		ESAM	-2.53969	8.39083	1.10481e-12	90952		RAB25	-3.5744	10.2202	1.32269e-14	57111
	ICA1	-1.73112	8.20679	4.71179e-08	3382		MAL2	-2.72789	10.4929	1.10481e-12	114569		TRNP1	-3.30524	9.94732	2.52539e-14	388610
	ITGB4	-1.64196	8.08072	4.71179e-08	3691		SEL1L3	-2.70362	9.04074	1.14172e-12	23231		MAL2	-3.17531	10.4929	4.19263e-14	114569
	CLDN3	-2.44222	8.30822	7.68783e-08	1365		TMEM125	-2.97647	8.04888	1.14172e-12	128218		THEM6	-2.94657	9.63333	4.3941e-14	51337
	CAPN8	-1.57942	7.3762	7.68783e-08	388743		PLAAT3	-3.11552	11.0942	1.14172e-12	11145		SERPINE2	3.57612	8.08758	4.3941e-14	5270
	TACSTD2	-2.13249	10.0472	7.68783e-08	4070		ATP6V1B1	-2.80259	8.52579	1.14172e-12	525		EPCAM	-3.46742	10.5557	4.65296e-14	4072
	SULT2B1	-1.70583	8.34051	8.71329e-08	6820		FBP1	-3.48604	8.76256	1.22882e-12	2203		SNTB1	-2.80805	8.22947	4.76697e-14	6641
	SH3BGRL2	-1.39144	7.85281	8.71329e-08	83699		THEM6	-2.50178	9.63333	1.24189e-12	51337		TMEM98	3.47435	7.18294	4.76697e-14	26022
	ATP6V0E2	-1.54958	9.75691	8.71329e-08	155066		ANXA10	-2.6152	8.92699	1.38911e-12	11199		SYNGR2	-4.12355	11.016	4.76697e-14	9144
	MAL2	-1.54054	10.4929	8.71329e-08	114569		CYB5A	-2.73219	10.1822	1.71233e-12	1528		TEAD2	2.90554	10.4753	5.62873e-14	8463
	ALOX5	-1.84544	8.14958	8.86059e-08	240		TEAD2	2.46176	10.4753	1.83491e-12	8463		ESAM	-2.87143	8.39083	5.73963e-14	90952
	CRB3	-1.89691	7.91084	9.9784e-08	92359		CXCL8	-3.0823	8.31058	2.27098e-12	3576		OR7E14P	-3.10245	8.25315	5.95076e-14	10819
	TMEM30B	-1.42576	8.19023	1.04525e-07	161291		GOLT1A	-2.86039	8.231	2.31622e-12	127845		TM7SF2	-2.67075	8.5889	5.96445e-14	7108
	REPIN1	-1.56189	10.2799	1.06973e-07	29803		RAB25	-2.72207	10.2202	2.76667e-12	57111		VASN	3.03938	8.32775	5.96445e-14	114990
	ADCK2	-1.58032	8.60551	1.29073e-07	90956		TMEM62	-2.63324	8.64716	2.83862e-12	80021		FSCN1	3.74461	8.09444	6.9878e-14	6624
	SEL1L3	-1.48719	9.04074	1.29073e-07	23231		LIME1	-2.80734	9.86498	3.2357e-12	54923		ST14	-3.19172	8.90881	8.96702e-14	6768
	BID	-1.26927	8.08536	1.29073e-07	637		PRSS3	-3.32833	9.32499	6.91456e-12	5646		CRACR2B	-3.07309	9.2917	1.12614e-13	283229
	NOXO1	-1.80982	8.3367	1.54228e-07	124056		TMEM30B	-2.27869	8.19023	7.68917e-12	161291		ATP6V0E2	-2.9351	9.75691	1.55473e-13	155066
	VASN	1.45306	8.32775	1.69286e-07	114990		CLDN7	-3.14511	8.70343	7.96405e-12	1366		PRSS3	-3.92967	9.32499	1.99237e-13	5646
	SPNS2	-1.41538	7.83006	1.71154e-07	124976		SYNGR2	-3.17251	11.016	8.74157e-12	9144		FABP4	3.1555	7.3854	2.17962e-13	2167
	SYNGR2	-1.92943	11.016	1.71154e-07	9144		NTSR1	-2.3788	7.90921	8.74157e-12	4923		TIMP2	3.54204	9.32465	2.17962e-13	7077
	TEAD2	1.37171	10.4753	1.71154e-07	8463		HOTAIR	2.43115	8.4654	1.06286e-11	100124700		TMEM30B	-2.66571	8.19023	2.58088e-13	161291
	CXCL16	-1.40476	7.50613	1.9322e-07	58191		PCBD1	-2.51319	9.73554	1.14274e-11	5092		RBM47	-3.01107	9.31767	2.71482e-13	54502
	TH	-1.23124	7.98253	1.9322e-07	7054		MYO5C	-2.63793	8.15425	1.151e-11	55930		FOXQ1	-3.7088	10.9585	2.96906e-13	94234
	PTK6	-1.42839	7.73962	1.9461e-07	5753		RAB17	-2.13076	8.5872	1.35984e-11	64284		TMEM62	-2.89141	8.64716	3.05308e-13	80021
	PROM1	-1.42893	7.67048	2.03347e-07	8842		KLK3	-1.98283	7.48524	1.35984e-11	354		MDK	2.57543	11.1385	3.05308e-13	4192
	SORT1	-1.28215	8.29779	2.03347e-07	6272		ALOX5	-2.80079	8.14958	1.43887e-11	240		SERPINH1	2.56755	9.64184	3.30545e-13	871
	SLC44A4	-1.67503	7.92652	2.25656e-07	80736		TJP3	-2.74059	7.93867	1.65762e-11	27134		PCBD1	-2.95722	9.73554	3.35057e-13	5092
	VGLL1	-1.58617	7.55154	2.29965e-07	51442		NOXO1	-2.80286	8.3367	2.05913e-11	124056		HOTAIR	2.84587	8.4654	3.35057e-13	100124700
	CD14	-1.33861	7.84609	3.18858e-07	929		ICA1	-2.42688	8.20679	2.56464e-11	3382		TMEM125	-3.05445	8.04888	3.35057e-13	128218
	TNFRSF14	-1.30238	8.63099	3.40465e-07	8764		CLDN3	-3.51938	8.30822	2.57389e-11	1365		SOGA1	3.32201	7.65532	3.35057e-13	140710
	DBNDD1	-1.76067	8.58483	4.2525e-07	79007		HES4	-2.2477	8.42319	2.57389e-11	57801		TMEM238	-3.72969	10.663	3.7269e-13	388564
	SCNN1A	-1.19872	10.8709	4.7224e-07	6337		MAP1LC3A	2.42304	9.73628	2.88594e-11	84557		GOLT1A	-3.0507	8.231	3.7269e-13	127845
	ARHGEF16	-1.7915	8.2385	5.4736e-07	27237		SERPINE2	2.53792	8.08758	2.88594e-11	5270		THBS1	2.59237	7.38751	3.7269e-13	7057
	CYB5A	-1.39765	10.1822	5.87918e-07	1528		FABP4	2.45034	7.3854	3.21187e-11	2167		LAPTM4B	2.93145	11.207	3.7269e-13	55353
	LIX1L	1.25018	7.10388	5.88638e-07	128077		HLA-DMA	2.16493	8.74147	3.21187e-11	3108		PAM	2.67313	10.1332	3.90315e-13	5066
	PLS1	-1.41096	8.0467	8.3062e-07	5357		TRNP1	-2.24519	9.94732	3.49515e-11	388610		PCOLCE	2.34039	7.48425	3.98885e-13	5118
	TMEM62	-1.35336	8.64716	8.99954e-07	80021		MDK	2.03033	11.1385	3.49515e-11	4192		GPX3	2.87265	8.97178	3.98885e-13	2878
	PARD6A	-1.34533	7.59779	1.23908e-06	50855		ITGB4	-2.25243	8.08072	3.49515e-11	3691		CYB5A	-2.83679	10.1822	3.99353e-13	1528
	ATP9A	-1.51132	9.60225	1.25637e-06	10079		ADCK2	-2.33104	8.60551	3.57785e-11	90956		ATOH8	2.64532	7.0183	3.99353e-13	84913
	CLDN7	-1.66625	8.70343	1.31756e-06	1366		MAFB	2.53302	7.28664	3.68507e-11	9935		CD99L2	2.52615	8.51264	3.99353e-13	83692
	MBP	-1.32334	8.1982	1.32853e-06	4155		CD14	-2.10063	7.84609	3.73006e-11	929		NRP1	2.98379	8.15313	5.81868e-13	8829
	SH3GLB2	-1.31127	9.99226	1.42647e-06	56904		GPX3	2.29047	8.97178	4.13978e-11	2878		MALL	-2.83345	9.95332	7.6923e-13	7851
	MYB	-1.22156	7.51064	1.44169e-06	4602		C9orf152	-2.20555	7.78771	4.14537e-11	401546		SEL1L3	-2.61631	9.04074	8.67937e-13	23231
	KLK11	-1.25993	8.5078	1.44169e-06	11012		PLS1	-2.30397	8.0467	5.31539e-11	5357		MAP1LC3A	2.84075	9.73628	8.69962e-13	84557
	KRT19	-1.27309	11.318	1.44169e-06	3880		PCOLCE	1.83814	7.48425	5.38699e-11	5118		FBP1	-3.40149	8.76256	8.7895e-13	2203
	HDDC3	-1.20996	8.69025	1.63221e-06	374659		CD99L2	1.98075	8.51264	5.76965e-11	83692		ASNS	-2.49586	9.6949	9.31424e-13	440
	MFSD6	-1.30271	7.63387	1.75324e-06	54842		TMEM238	-2.86841	10.663	6.82726e-11	388564		TAGLN	3.33125	7.60819	9.88476e-13	6876
	PCBD1	-1.33025	9.73554	1.75324e-06	5092		EMP3	3.58352	9.85345	7.13303e-11	2014		LIME1	-2.88338	9.86498	9.88476e-13	54923
	HES6	-1.04445	7.75262	1.80119e-06	55502		SULT2B1	-2.33884	8.34051	7.13303e-11	6820		LGALS4	-3.29551	9.54892	1.06024e-12	3960
	DHRS1	-1.17671	8.8674	2.09699e-06	115817		MBP	-2.18147	8.1982	7.51503e-11	4155		DEFB1	-3.06924	8.21433	1.13284e-12	1672
	LOC729966	-1.27166	7.41505	2.18982e-06	729966		LRRC8B	-1.91326	7.85708	7.51503e-11	23507		NTSR1	-2.53294	7.90921	1.36802e-12	4923
	ADGRG1	-1.55452	10.495	2.18982e-06	9289		PLTP	1.95254	8.52657	7.56809e-11	5360		ANGPTL4	3.11528	7.55011	1.51924e-12	51129
	GCNT3	-1.41741	10.5296	2.24009e-06	9245		SPNS2	-1.99159	7.83006	1.19917e-10	124976		CXCL8	-3.01757	8.31058	1.57893e-12	3576
	FAM241B	-1.47839	8.48974	2.31341e-06	219738		SOGA1	2.4444	7.65532	1.33385e-10	140710		CLDN7	-3.2974	8.70343	1.57893e-12	1366
	HAGH	-1.13046	9.02101	2.56891e-06	3029		TM4SF4	-2.91559	8.78105	1.33385e-10	7104		FKBP9P1	2.21509	10.5984	1.80366e-12	360132
	ASCL2	-1.12869	7.2829	2.78244e-06	430		SH3BGRL2	-1.83431	7.85281	1.45326e-10	83699		RAB17	-2.28923	8.5872	1.83125e-12	64284
	CMTM4	-1.73778	8.83026	2.85256e-06	146223		PAM	1.9781	10.1332	1.45326e-10	5066		MYO5C	-2.7859	8.15425	2.12212e-12	55930
	ELF5	-1.31646	7.01589	3.19579e-06	2001		CNPY4	1.76909	8.15979	1.45326e-10	245812		FNBP1	2.10295	7.04149	2.19706e-12	23048
	VWA1	-1.08089	8.21363	3.19579e-06	64856		SORT1	-1.80123	8.29779	1.5924e-10	6272		HLA-DMA	2.42048	8.74147	2.24315e-12	3108
	TACC1	1.65533	8.01642	3.31381e-06	6867		EPCAM	-2.22508	10.5557	1.66697e-10	4072		ATP6V1B1	-2.57218	8.52579	2.33409e-12	525
	SIGIRR	-1.14071	9.274	3.39307e-06	59307		CXCL16	-1.94764	7.50613	1.75886e-10	58191		MATN2	2.79382	7.16719	2.35981e-12	4147
	SEMA4D	-1.29237	8.04182	3.54459e-06	10507		LAPTM4B	2.13645	11.207	1.75886e-10	55353		C9orf152	-2.50203	7.78771	2.35981e-12	401546
	LAMB3	-1.15536	8.1611	3.56282e-06	3914		BID	-1.70695	8.08536	1.75886e-10	637		BID	-2.09422	8.08536	2.6174e-12	637
	CNPY4	1.03532	8.15979	3.56282e-06	245812		PITX2	1.92584	8.48736	2.33785e-10	5308		TJP3	-2.91522	7.93867	2.63727e-12	27134
	SPATA2L	-1.1424	7.60303	3.71573e-06	124044		CRB3	-2.44692	7.91084	2.61699e-10	92359		SULT2B1	-2.68643	8.34051	3.34089e-12	6820
	MAPK13	-1.19604	10.444	3.84461e-06	5603		TIMP2	2.38089	9.32465	3.94796e-10	7077		NACAD	2.29323	7.38802	3.71024e-12	23148
	SLC27A2	-1.25494	7.39292	3.96287e-06	11001		IL11RA	2.0858	8.23709	4.37239e-10	3590		IL11RA	2.62932	8.23709	3.77566e-12	3590
	TTC13	-1.13977	7.56044	3.96287e-06	79573		NACAD	1.80807	7.38802	4.70041e-10	23148		ALOX5	-2.89843	8.14958	3.77566e-12	240
	TESC	-1.30357	10.0775	3.96497e-06	54997		FOLR1	1.96259	7.79924	4.76463e-10	2348		CKAP4	2.83682	7.70318	3.77566e-12	10970
	PODXL	-1.38359	9.93779	4.14633e-06	5420		RBM47	-2.01677	9.31767	5.21411e-10	54502		GDPD5	2.40212	7.28736	3.81455e-12	81544
	TPD52	-1.2415	7.44388	4.16095e-06	7163		TSPAN4	2.08161	9.62299	5.28112e-10	7106		RNASET2	-2.71007	10.6593	4.13393e-12	8635
	LRRC8B	-1.05725	7.85708	4.65186e-06	23507		S100P	-1.98381	11.6701	5.54607e-10	6286		ICA1	-2.57426	8.20679	4.13393e-12	3382
	CXCL8	-1.38453	8.31058	4.67014e-06	3576		LRATD2	-2.1044	10.0756	6.04046e-10	157638		CXCL16	-2.3241	7.50613	4.13393e-12	58191
	MANSC1	-1.13951	7.36261	4.71374e-06	54682		HDDC3	-1.78521	8.69025	7.29652e-10	374659		NOXO1	-2.9312	8.3367	4.27849e-12	124056
	SLC29A2	-1.37392	8.05168	4.75726e-06	3177		TGFB1I1	1.81103	7.1976	8.02851e-10	7041		ERBB3	-2.85391	8.9688	4.5727e-12	2065
	JUP	-1.07717	9.99452	5.13013e-06	3728		ACP6	-2.03416	8.18114	8.58879e-10	51205		CLDN3	-3.68367	8.30822	5.42607e-12	1365
	ERBB2	-1.07939	9.6848	5.38487e-06	2064		CAPN8	-1.86114	7.3762	8.58879e-10	388743		NUP62CL	-2.05551	8.70682	5.56344e-12	54830
	P4HTM	-1.11817	8.48888	5.88231e-06	54681		PLAC8	1.98186	8.89708	8.62437e-10	51316		ITGB4	-2.38663	8.08072	6.38737e-12	3691
	KLK10	-0.992244	7.21196	6.39212e-06	5655		LOC729966	-1.88938	7.41505	9.22255e-10	729966		TM4SF4	-3.30344	8.78105	7.86705e-12	7104
	FBP1	-1.46085	8.76256	7.60295e-06	2203		ATP9A	-2.13983	9.60225	1.03422e-09	10079		CD14	-2.20514	7.84609	8.51425e-12	929
	GSE1	-1.4981	8.59831	8.54852e-06	23199		ARHGEF16	-2.40317	8.2385	1.07569e-09	27237		COL3A1	2.41992	6.61296	9.08655e-12	1281
	TBC1D17	-1.56713	8.27116	9.0508e-06	79735		CRACR2B	-1.87059	9.2917	1.18912e-09	283229		LRATD2	-2.57495	10.0756	9.08655e-12	157638
	SERPINH1	1.02344	9.64184	9.1568e-06	871		COMTD1	-1.78111	8.11356	1.28627e-09	118881		MBP	-2.3713	8.1982	9.32e-12	4155
	NME3	-1.03099	9.91793	9.76503e-06	4832		SERPINH1	1.65209	9.64184	1.31275e-09	871		TSPAN9	2.03083	10.275	1.03379e-11	10867
	CREG1	-1.17021	8.75067	9.83867e-06	8804		MARC1	-1.60578	7.6913	1.38601e-09	64757		ADAP1	-2.07898	11.5141	1.05065e-11	11033
	BSPRY	-1.28911	7.19431	1.04062e-05	54836		ZNF358	2.15989	7.85339	1.46065e-09	140467		APLP1	2.1936	7.21364	1.08977e-11	333
	KRT8	-1.20723	10.6382	1.16948e-05	3856		CST6	-2.82318	8.39939	1.6182e-09	1474		HES4	-2.26342	8.42319	1.0943e-11	57801
	SLC52A2	-0.938064	10.0507	1.33561e-05	79581		KRT19	-1.77326	11.318	1.71175e-09	3880		CNTNAP1	2.36155	6.96536	1.23186e-11	8506
	AKTIP	-1.02769	8.53062	1.33561e-05	64400		ARAP3	1.44639	7.14142	1.96127e-09	64411		AFAP1L2	2.42225	7.5975	1.42628e-11	84632
	GCA	-1.2828	8.29124	1.33561e-05	25801		OPRL1	1.77964	7.88146	1.96127e-09	4987		PMP22	2.5402	6.7823	2.00351e-11	5376
	ANKRD22	-1.30704	7.73467	1.3868e-05	118932		NME4	1.92652	9.84719	1.96127e-09	4833		LFNG	-2.32095	9.23337	2.02446e-11	3955
	S100A16	-0.985499	9.40977	1.42384e-05	140576		CGN	-1.72798	8.78961	2.10492e-09	57530		PTK6	-2.16276	7.73962	2.24219e-11	5753
	TSPAN8	-1.13627	10.212	1.4494e-05	7103		TJP2	-2.12544	7.95481	2.23958e-09	9414		MAGED1	2.12972	9.71926	2.44434e-11	9500
	MLLT11	1.07713	8.91831	1.49029e-05	10962		FKBP9P1	1.52862	10.5984	2.27341e-09	360132		PLS1	-2.3249	8.0467	2.52878e-11	5357
	BCAS1	-1.13824	7.06682	1.51998e-05	8537		VGLL1	-1.93217	7.55154	2.27341e-09	51442		MFGE8	2.56984	10.1631	2.71675e-11	4240
	ERBB3	-1.28017	8.9688	1.58268e-05	2065		CEBPA	-1.63188	7.3882	2.39373e-09	1050		EMP3	3.66371	9.85345	2.72999e-11	2014
	CYFIP2	-1.15428	7.08317	1.58268e-05	26999		CDKN1C	1.73189	7.22533	2.51151e-09	1028		CNPY4	1.87795	8.15979	2.89088e-11	245812
	NAPRT	-1.20262	9.92476	1.58268e-05	93100		NRP1	1.92039	8.15313	2.51151e-09	8829		B3GLCT	2.16574	8.81175	2.89088e-11	145173
	MUC20	-1.0234	8.39435	1.58268e-05	200958		NLGN2	1.58982	7.86618	2.67938e-09	57555		PLTP	1.99819	8.52657	2.90018e-11	5360
	SLCO4A1	-0.926797	7.1967	1.62394e-05	28231		DBN1	2.55563	8.04789	3.03835e-09	1627		BHLHE41	-2.19983	7.90611	3.07238e-11	79365
	NRARP	-1.12106	7.81243	1.62394e-05	441478		MFGE8	2.0225	10.1631	3.15605e-09	4240		GDF11	2.35385	7.67626	3.09638e-11	10220
	ELF3	-1.1621	8.43202	1.64205e-05	1999		SH3GLB2	-1.75326	9.99226	3.19176e-09	56904		MAFB	2.46202	7.28664	3.32738e-11	9935
	KRT20	-1.42794	7.61549	2.20929e-05	54474		TPD52	-1.80095	7.44388	3.19641e-09	7163		PROM2	-2.24051	8.75281	3.66637e-11	150696
	PROM2	-1.09774	8.75281	2.24158e-05	150696		DBNDD1	-2.16295	8.58483	3.64748e-09	79007		TGFB1I1	2.07942	7.1976	3.80568e-11	7041
	ETS2	-1.07719	9.6282	2.32563e-05	2114		PARD6A	-1.7625	7.59779	3.71306e-09	50855		KRT19	-2.11921	11.318	4.11189e-11	3880
	SLC25A10	-0.985574	8.41751	2.45645e-05	1468		NUP62CL	-1.4681	8.70682	3.84819e-09	54830		CRB3	-2.63049	7.91084	4.11189e-11	92359
	PRRG2	-1.1058	9.47907	2.54671e-05	5639		MXD4	1.84895	9.16782	3.8562e-09	10608		ACP6	-2.32921	8.18114	4.23039e-11	51205
	FAM3D	-0.92885	7.01093	2.59844e-05	131177		MAGED1	1.63971	9.71926	4.08031e-09	9500		MATN3	2.27195	7.00736	4.23039e-11	4148
	SERPINB1	-1.16523	9.97431	2.93966e-05	1992		PTK6	-1.6454	7.73962	4.6682e-09	5753		ITM2C	2.34559	10.7081	4.23039e-11	81618
	EVPL	-1.14471	7.26711	2.94145e-05	2125		IDS	-1.36975	8.89369	4.71922e-09	3423		KLK3	-1.77535	7.48524	4.76771e-11	354
	PICK1	-1.00822	7.93057	2.95948e-05	9463		PHGR1	-2.0941	8.1995	4.90779e-09	644844		PSAT1	-2.34429	9.54688	5.00433e-11	29968
	SH3GL2	-1.09314	7.33705	3.07358e-05	6456		RNASET2	-1.87317	10.6593	5.02524e-09	8635		MFAP2	1.90215	6.82519	5.18205e-11	4237
	MCF2L-AS1	-1.09326	7.42786	3.09273e-05	100289410		MFSD6	-1.70469	7.63387	6.12142e-09	54842		PLCG1	2.53858	8.71758	5.18205e-11	5335
	MVP	-1.1732	8.10183	3.18083e-05	9961		FAM3D	-1.47324	7.01093	6.40789e-09	131177		HDDC3	-2.00086	8.69025	5.18205e-11	374659
	CAPN1	-1.14236	9.71109	3.31333e-05	823		SLC29A2	-1.93358	8.05168	6.41452e-09	3177		FOLR1	2.13819	7.79924	5.62424e-11	2348
	WWC1	-0.897743	8.6423	3.50094e-05	23286		SPATA2L	-1.57333	7.60303	6.50304e-09	124044		CREB3L2	2.01905	8.33371	5.95598e-11	64764
	GJB6	-1.24629	7.27805	4.00591e-05	10804		GDF11	1.77568	7.67626	7.5543e-09	10220		CNIH2	2.15607	7.40583	5.95598e-11	254263
	RBM47	-1.06257	9.31767	4.04636e-05	54502		CMTM4	-2.32395	8.83026	7.58967e-09	146223		UGT1A10	-2.4289	8.64943	5.95598e-11	54575
	NKD2	-1.20185	8.64626	4.04636e-05	85409		ASAP3	1.78323	7.87027	7.75311e-09	55616		ADCK2	-2.18196	8.60551	6.00375e-11	90956
	CFD	-0.824005	7.3383	4.23302e-05	1675		SLC25A10	-1.53613	8.41751	7.90071e-09	1468		ATL3	-1.86054	9.37913	6.00375e-11	25923
	KLK6	-1.22275	11.3125	4.75604e-05	5653		ELF5	-1.75617	7.01589	9.08004e-09	2001		LMO4	2.40549	10.9828	6.41424e-11	8543
	PLAUR	-1.17784	7.92464	4.78518e-05	5329		SFTA2	-1.72685	7.53669	9.50044e-09	389376		OPRL1	2.07225	7.88146	7.29784e-11	4987
	PHGR1	-1.23423	8.1995	5.38872e-05	644844		TAGLN	2.03705	7.60819	1.00619e-08	6876		CYBRD1	2.64574	7.66265	7.63506e-11	79901
	TSPAN4	1.07513	9.62299	5.44273e-05	7106		ELL3	-1.64898	7.80677	1.00937e-08	80237		LRRC8B	-1.84102	7.85708	8.27918e-11	23507
	SPHK2	-1.12951	10.3791	5.46378e-05	56848		ANKRD22	-1.91744	7.73467	1.07728e-08	118932		SH3BGRL	3.5515	9.4606	9.32023e-11	6451
	MSANTD3	0.98608	7.83802	5.5098e-05	91283		KRT8	-1.7491	10.6382	1.07728e-08	3856		MLPH	-2.11139	9.25625	9.86604e-11	79083
	CXADR	-0.871841	7.86466	5.57909e-05	1525		CHDH	-1.55161	7.83806	1.1967e-08	55349		NLGN2	1.85526	7.86618	1.0036e-10	57555
	ANO1	-1.08538	7.95851	5.69376e-05	55107		CXADR	-1.40928	7.86466	1.1967e-08	1525		RGL1	2.30167	7.05236	1.01676e-10	23179
	ELL3	-1.00662	7.80677	5.76001e-05	80237		SLC27A2	-1.65257	7.39292	1.55688e-08	11001		DBNDD1	-2.56153	8.58483	1.05457e-10	79007
	SLC25A23	-1.08024	9.175	5.76001e-05	79085		SCRIB	-1.39025	9.00888	1.63715e-08	23513		WFDC21P	2.89352	7.35884	1.05633e-10	645638
	RNASET2	-1.09704	10.6593	5.78603e-05	8635		ITM2C	1.72058	10.7081	1.66797e-08	81618		ASAP3	2.20068	7.87027	1.10802e-10	55616
	GPR160	-0.890276	6.93219	5.90861e-05	26996		SLC52A2	-1.33702	10.0507	1.66797e-08	79581		VGLL1	-2.21769	7.55154	1.10802e-10	51442
	GPX8	1.28982	7.75196	6.34242e-05	493869		DSC2	-1.38216	7.61928	1.83681e-08	1824		LAMB1	2.3278	7.9714	1.13634e-10	3912
	LRATD2	-1.07871	10.0756	6.47744e-05	157638		SH3BGRL	2.70016	9.4606	1.93155e-08	6451		RERE	2.32549	9.14141	1.1407e-10	473
	KLK3	-0.814671	7.48524	6.54798e-05	354		E2F5	-1.46121	7.89196	2.06607e-08	1875		RPS7	-2.17285	10.1968	1.19539e-10	6201
	KLHL36	-1.05382	8.05088	6.5788e-05	79786		RTN2	1.57347	7.55747	2.19866e-08	6253		C19orf33	-2.2537	11.8569	1.19956e-10	64073
	E2F5	-0.914578	7.89196	7.04661e-05	1875		CNN3	1.37007	7.46886	2.26606e-08	1266		FOXA1	-1.89856	9.31965	1.24634e-10	3169
	CEBPA	-0.900115	7.3882	7.04661e-05	1050		CHST14	1.39664	8.29143	2.27445e-08	113189		PITX2	1.92713	8.48736	1.24634e-10	5308
	DPY19L1	0.961247	9.08605	7.46206e-05	23333		KRT20	-2.0649	7.61549	2.50827e-08	54474		MLLT11	1.98408	8.91831	1.24965e-10	10962
	STEAP1	1.03729	7.40002	7.46713e-05	26872		LGALS4	-1.91637	9.54892	2.54499e-08	3960		CGN	-1.95527	8.78961	1.26435e-10	57530
	ABCC3	-0.860234	10.5836	7.46713e-05	8714		KLK10	-1.31175	7.21196	2.60128e-08	5655		CXADR	-1.74163	7.86466	1.7117e-10	1525
	WNT11	-0.969727	7.54678	7.49675e-05	7481		BHLHE41	-1.53343	7.90611	2.85532e-08	79365		PNPO	-1.85805	9.47968	1.86253e-10	55163
	ACP6	-1.04751	8.18114	7.69268e-05	51205		TRIM31	-1.77476	9.55971	3.27114e-08	11074		ZBTB46	2.21771	7.32245	1.90328e-10	140685
	TCEA3	-0.960115	7.96479	7.83213e-05	6920		ALDH2	1.41968	7.6395	3.36595e-08	217		DENND5A	2.33417	8.1141	1.91272e-10	23258
	MARC1	-0.847325	7.6913	8.08188e-05	64757		PRCP	1.58281	10.1251	3.58524e-08	5547		PHGR1	-2.43885	8.1995	1.92176e-10	644844
	RHPN2	-1.20637	9.43216	8.08188e-05	85415		SIX5	1.49147	9.0589	3.71771e-08	147912		LOC729966	-1.98878	7.41505	1.99757e-10	729966
	ADAM8	-0.880299	6.88324	8.09962e-05	101		APLP1	1.42101	7.21364	3.81948e-08	333		WFDC2	-1.81316	8.85785	2.25538e-10	10406
	RBCK1	-0.890159	8.90761	8.15261e-05	10616		RERE	1.70307	9.14141	4.5856e-08	473		WWC1	-1.70559	8.6423	2.25538e-10	23286
	SLC45A3	-0.915142	9.29377	9.98109e-05	85414		TTC13	-1.40542	7.56044	4.80127e-08	79573		NME4	2.10396	9.84719	2.25538e-10	4833
	ARHGAP27	-1.06607	7.09069	0.000100153	201176		WFDC2	-1.36481	8.85785	5.54122e-08	10406		KLK10	-1.65512	7.21196	2.64595e-10	5655
	PLXNB1	-0.881761	8.09962	0.000121662	5364		THBS1	1.35374	7.38751	5.66767e-08	7057		CAPN8	-1.91581	7.3762	2.76933e-10	388743
	RAB11FIP1	-0.925359	8.80495	0.000124183	80223		HES6	-1.20215	7.75262	5.73529e-08	55502		PDCD2L	-2.25704	9.29124	2.88819e-10	84306
	DENND2D	-0.894772	8.74718	0.000124183	79961		RARRES2	-1.3776	7.34244	5.73529e-08	5919		MXD4	2.07381	9.16782	2.94949e-10	10608
	RARRES2	-0.876664	7.34244	0.000124183	5919		FSCN1	1.76897	8.09444	5.76835e-08	6624		COMTD1	-1.86395	8.11356	3.11783e-10	118881
	CALB2	-1.09384	9.70511	0.000132044	794		SEZ6L2	1.78253	7.85271	5.85214e-08	26470		SLC35F2	-1.90009	9.65937	3.15412e-10	54733
	FFAR4	-1.11797	7.34064	0.000135642	338557		CYSTM1	-1.39372	9.61238	5.85214e-08	84418		AKR1C3	-2.12036	9.47245	3.31149e-10	8644
	DKK1	1.20047	7.71619	0.000137136	22943		CYBRD1	1.85996	7.66265	6.00857e-08	79901		IDS	-1.54141	8.89369	3.40068e-10	3423
	PLAAT3	-1.0428	11.0942	0.000143235	11145		LIX1L	1.33026	7.10388	6.00857e-08	128077		PTK7	2.49608	7.26934	3.47959e-10	5754
	ABR	-1.12168	9.15143	0.000147536	29		ACTA2	1.68339	8.39193	6.26581e-08	59		SH3BGRL2	-1.67881	7.85281	3.76537e-10	83699
	RAB40C	-0.837907	9.78049	0.000147536	57799		CIB2	1.54447	7.52979	6.49081e-08	10518		MARC1	-1.66974	7.6913	3.76537e-10	64757
	RASSF5	-0.928654	8.10572	0.000147758	83593		PLCG1	1.73573	8.71758	6.53206e-08	5335		NAPRT	-2.0955	9.92476	3.78036e-10	93100
	ILDR1	-0.891486	6.9743	0.000147758	286676		SLC45A3	-1.40026	9.29377	6.59308e-08	85414		ARHGEF16	-2.46026	8.2385	3.79037e-10	27237
	ATP2C2	-1.00601	7.0634	0.000149604	9914		DHRS11	-1.49112	10.0637	6.59308e-08	79154		ANKDD1A	1.89374	7.38182	3.9338e-10	348094
	PLAC8	0.969813	8.89708	0.000150447	51316		RIPK2	-1.38388	8.55716	7.07243e-08	8767		DENND2D	-1.81169	8.74718	3.99652e-10	79961
	EPS8L1	-0.886479	8.90711	0.000150447	54869		PICK1	-1.39816	7.93057	7.13341e-08	9463		DBN1	2.75902	8.04789	4.38378e-10	1627
	SCRIB	-0.805494	9.00888	0.00015546	23513		PNKD	1.31413	7.35587	7.86571e-08	25953		TSPAN4	2.02705	9.62299	4.46282e-10	7106
	GDF11	0.983527	7.67626	0.00015546	10220		VSIR	1.20185	6.95017	7.92884e-08	64115		PDZK1	1.97575	7.04491	4.5815e-10	5174
	PHKB	-0.786242	8.43516	0.00015546	5257		HAS2-AS1	1.79794	7.39071	8.03872e-08	594842		ELF5	-2.0161	7.01589	4.5869e-10	2001
	CTSH	-0.985726	9.17292	0.000159322	1512		SPDEF	-1.51263	7.39865	8.1586e-08	25803		PHLDA2	-2.07774	8.86472	5.14802e-10	7262
	SFTA2	-0.965817	7.53669	0.000163126	389376		TSPAN9	1.24908	10.275	8.29546e-08	10867		RAB11FIP1	-1.83596	8.80495	5.76159e-10	80223
	BHLHE41	-0.912421	7.90611	0.000168657	79365		ANO1	-1.56205	7.95851	8.56024e-08	55107		SGSH	1.96314	7.74395	5.86602e-10	6448
	TXNIP	-1.14053	9.44231	0.000174774	10628		MANSC1	-1.37167	7.36261	8.56024e-08	54682		SIX5	1.83407	9.0589	5.90516e-10	147912
	TRAPPC9	-0.912483	8.05172	0.000176745	83696		TRAP1	-1.87804	9.46354	8.88078e-08	10131		UGT1A8	-2.41812	8.02114	6.05191e-10	54576
	LGALS8	-0.81323	7.78937	0.000176745	3964		PROM1	-1.38212	7.67048	9.23595e-08	8842		SEZ6L2	2.2483	7.85271	6.06797e-10	26470
	TJP2	-1.08327	7.95481	0.000176745	9414		TNFAIP2	-1.09198	7.16333	9.34899e-08	7127		ARAP3	1.4865	7.14142	6.47907e-10	64411
	CA12	-0.875506	7.56833	0.000183907	771		LOC389641	-1.35504	7.23483	9.43767e-08	389641		CIB2	1.94949	7.52979	6.77484e-10	10518
	DAG1	-0.965373	8.82506	0.000184965	1605		C19orf33	-1.5709	11.8569	1.03999e-07	64073		CDH1	-1.93732	10.5088	7.44841e-10	999
	CCDC9B	-0.889006	9.04708	0.00018809	388115		NTF4	1.34232	6.94241	1.06381e-07	4909		NDRG4	1.87495	7.47854	7.61756e-10	65009
	SLC25A4	-0.929732	8.62336	0.00018809	291		KLF13	-1.49976	8.41822	1.06381e-07	51621		ELF3	-1.95077	8.43202	7.81153e-10	1999
	TMEM45B	-0.978911	6.85094	0.00018809	120224		NAPRT	-1.55253	9.92476	1.09142e-07	93100		CCND1	1.70773	10.7391	7.86942e-10	595
	CYB5R2	0.914748	8.30101	0.00018809	51700		ADAP1	-1.25381	11.5141	1.15312e-07	11033		DHRS11	-1.86264	10.0637	8.4013e-10	79154
	LRSAM1	-0.933979	7.72416	0.000189922	90678		UGT1A10	-1.61301	8.64943	1.17277e-07	54575		SMAGP	-1.60544	9.68856	8.93279e-10	57228
	PRSS8	-1.38383	9.63471	0.000199049	5652		GJB6	-1.7107	7.27805	1.17277e-07	10804		VWA1	-1.59174	8.21363	9.24215e-10	64856
	SP6	-0.807242	6.97077	0.000202117	80320		ATL3	-1.23345	9.37913	1.22407e-07	25923		TJP2	-2.15749	7.95481	9.34665e-10	9414
	EPCAM	-0.966772	10.5557	0.000202946	4072		PROM2	-1.43996	8.75281	1.23265e-07	150696		SYDE1	1.77917	6.99187	9.45428e-10	85360
	PEA15	0.814451	9.96073	0.000206341	8682		ALDH3A1	-1.3935	7.78588	1.28027e-07	218		SFTA2	-1.90232	7.53669	1.00118e-09	389376
	SLC16A5	-0.987075	10.5474	0.0002072	9121		ADGRG1	-1.71919	10.495	1.28027e-07	9289		P3H1	1.72619	7.58195	1.09231e-09	64175
	DNAAF3	-0.941632	7.36865	0.000208764	352909		ANKDD1A	1.39115	7.38182	1.28611e-07	348094		PTGFRN	2.21555	8.13398	1.13857e-09	5738
	CBLC	-0.93213	7.48532	0.000212314	23624		PTK7	1.81881	7.26934	1.2942e-07	5754		VANGL2	1.87097	8.13849	1.13857e-09	57216
	CHDH	-0.858241	7.83806	0.000213868	55349		MAGED2	1.41193	7.52601	1.32723e-07	10916		TST	-1.97319	10.9075	1.16074e-09	7263
	TMEM63A	-0.830226	7.13728	0.000216527	9725		SCPEP1	1.20581	8.57525	1.37741e-07	59342		QPCT	-1.52147	10.4429	1.20331e-09	25797
	LGALS1	1.2238	11.3368	0.000216533	3956		DHCR7	-1.61126	8.83217	1.41706e-07	1717		CEBPA	-1.63976	7.3882	1.20528e-09	1050
	GPD1L	-0.981295	7.92505	0.000217331	23171		PHF21A	1.15249	8.68013	1.41706e-07	51317		SLC27A3	1.73529	8.85218	1.22684e-09	11000
	PLEKHA6	-0.825811	7.41472	0.000217331	22874		RIPOR1	1.46764	9.11958	1.4173e-07	79567		GLIS3	1.85445	7.37536	1.26561e-09	169792
	GALNT12	-0.876679	7.25124	0.000217715	79695		MLLT11	1.35171	8.91831	1.53082e-07	10962		MYL9	1.63593	6.87331	1.37648e-09	10398
	ZNF185	-0.855548	8.38114	0.000247248	7739		CNTNAP1	1.40941	6.96536	1.5344e-07	8506		ELL3	-1.78968	7.80677	1.38158e-09	80237
	IRS2	-0.942379	8.0352	0.000256031	8660		COL16A1	1.60219	9.27257	1.56796e-07	1307		ADGRG1	-2.17123	10.495	1.4502e-09	9289
	PKN1	-0.944335	7.14009	0.000259975	5585		SLCO4A1	-1.16599	7.1967	1.67649e-07	28231		KRT20	-2.35275	7.61549	1.48651e-09	54474
	C1orf116	-1.06703	7.90029	0.000277517	79098		BCAS1	-1.42198	7.06682	1.68359e-07	8537		PTMS	1.63327	10.2368	1.49446e-09	5763
	TRNP1	-0.865346	9.94732	0.000281141	388610		ZBTB46	1.53361	7.32245	1.70493e-07	140685		AHR	2.18938	10.0513	1.53592e-09	196
	SLC22A18AS	-0.825532	7.77406	0.000308134	5003		ATOH8	1.29365	7.0183	1.72947e-07	84913		TSPAN3	1.91245	10.9702	1.53904e-09	10099
	PRR15L	-0.900926	7.14268	0.000328081	79170		CYB5R2	1.38566	8.30101	1.75377e-07	51700		ISL1	2.054	9.15442	1.6186e-09	3670
	PHF21A	0.71634	8.68013	0.000332337	51317		NDRG4	1.39939	7.47854	1.77121e-07	65009		LHX2	1.73728	6.68134	1.6186e-09	9355
	MNX1	-1.12332	7.29173	0.000346717	3110		PTMS	1.2669	10.2368	1.78397e-07	5763		SERPINB1	-1.94714	9.97431	1.63336e-09	1992
	GJC2	-0.961188	9.39726	0.000394439	57165		DENND5A	1.60887	8.1141	1.78397e-07	23258		HAS2-AS1	2.18531	7.39071	1.63336e-09	594842
	HNF1B	-0.891215	7.48873	0.000398686	6928		LGALS1	1.87482	11.3368	1.78397e-07	3956		CST6	-2.71824	8.39939	1.6366e-09	1474
	KLF13	-0.900989	8.41822	0.00040265	51621		DENND2D	-1.30126	8.74718	1.81312e-07	79961		STX2	2.02463	8.0238	1.64466e-09	2054
	DENND5A	1.00038	8.1141	0.000404267	23258		PLAUR	-1.58679	7.92464	1.87925e-07	5329		STK39	-2.12957	10.3056	1.71108e-09	27347
	HLA-DMA	0.806695	8.74147	0.000404267	3108		PLEKHB1	-1.55421	7.95938	1.87925e-07	58473		ASAP1	2.68745	10.0255	1.79869e-09	50807
	TFF2	1.2453	8.28589	0.000413488	7032		QPRT	1.66783	8.4246	1.94001e-07	23475		DACT3	1.51514	6.93886	1.8142e-09	147906
	SYBU	-0.808456	7.4659	0.000420662	55638		ADAM15	-1.56692	10.2301	1.9898e-07	8751		SLC25A10	-1.61013	8.41751	1.93749e-09	1468
	FHL3	0.912309	8.09498	0.00043129	2275		EVA1B	1.46823	7.54641	2.01323e-07	55194		NKX3-2	1.97193	7.26944	2.12041e-09	579
	IL17D	-0.739388	7.17363	0.000436722	53342		ISL1	1.58707	9.15442	2.01871e-07	3670		TCEAL3	2.19178	8.00662	2.1956e-09	85012
	ELOVL1	-0.995548	8.5103	0.000448305	64834		MYEOV	-1.59912	7.69253	2.08652e-07	26579		SLC27A2	-1.78707	7.39292	2.20479e-09	11001
	PITX2	0.799366	8.48736	0.000448305	5308		NFIX	1.38057	9.08419	2.08794e-07	4784		DAB2	1.91791	7.17359	2.20479e-09	1601
	CRACR2B	-0.850022	9.2917	0.000448305	283229		GDPD5	1.31055	7.28736	2.20018e-07	81544		RND3	1.77176	9.28262	2.22582e-09	390
	SLC11A2	-0.857483	8.33465	0.000454769	4891		GJB3	-1.40513	7.47974	2.25092e-07	2707		STAMBPL1	-1.87775	9.14526	2.24924e-09	57559
	IGSF3	-1.11966	8.36733	0.000454769	3321		ZNF428	1.20939	11.8929	2.62447e-07	126299		RIPK2	-1.63335	8.55716	2.34291e-09	8767
	C11orf54	-0.9599	8.65422	0.000458558	28970		RAB3IP	-1.41215	9.87476	2.62447e-07	117177		CHST14	1.53803	8.29143	2.37214e-09	113189
	STMN3	-0.975227	7.82158	0.000458558	50861		TGFBI	1.38265	11.7789	2.69011e-07	7045		MFSD6	-1.73597	7.63387	2.40065e-09	54842
	RAB3IP	-0.888314	9.87476	0.000458558	117177		BGN	1.24769	7.00543	2.75591e-07	633		ADAM19	-2.02281	9.01827	2.40065e-09	8728
	SLC48A1	-0.922422	7.59963	0.000458558	55652		B3GLCT	1.30146	8.81175	2.76919e-07	145173		NPIPB9	1.93993	8.83066	2.42833e-09	100507607
	ENTPD6	-1.0955	8.4939	0.00048025	955		YPEL5	1.47998	8.95213	2.86254e-07	51646		SELENON	1.60898	7.14935	2.63306e-09	57190
	KIAA1147	-0.808562	9.34178	0.000503352	57189		WFDC21P	1.87023	7.35884	2.86254e-07	645638		CTSB	2.06986	9.84925	2.6972e-09	1508
	RAB15	-0.830356	7.3439	0.00051979	376267		JUP	-1.20232	9.99452	2.9772e-07	3728		ZNF362	1.56431	7.14683	2.75248e-09	149076
	CDS1	-1.20008	7.67805	0.000520843	1040		SERPINB1	-1.46711	9.97431	3.05475e-07	1992		HAGH	-1.53553	9.02101	2.75248e-09	3029
	SPINT1	-0.995504	8.09991	0.000522237	6692		PODXL	-1.51676	9.93779	3.05475e-07	5420		NTF4	1.60504	6.94241	2.90811e-09	4909
	SLC1A1	-0.71599	6.71029	0.000523796	6505		ASNS	-1.22892	9.6949	3.05475e-07	440		SORT1	-1.47027	8.29779	2.93047e-09	6272
	NIPAL3	-0.817641	8.38528	0.000541759	57185		AFAP1L2	1.39068	7.5975	3.07931e-07	84632		FERMT2	1.56573	6.74869	3.0459e-09	10979
	P3H1	0.790293	7.58195	0.000585606	64175		PALLD	1.7407	8.15534	3.10306e-07	23022		CHDH	-1.61736	7.83806	3.20047e-09	55349
	HMOX1	-1.00764	7.61497	0.000652588	3162		SFN	-1.37888	8.60225	3.22125e-07	2810		ATP9A	-1.9283	9.60225	3.23219e-09	10079
	RGS2	1.01144	7.49386	0.000681474	5997		RHPN2	-1.63567	9.43216	3.31751e-07	85415		PARD6A	-1.71322	7.59779	3.23459e-09	50855
	MCRIP2	-0.777783	8.53463	0.000701023	84331		RAB11FIP1	-1.29298	8.80495	3.32971e-07	80223		SPNS2	-1.58681	7.83006	3.25734e-09	124976
	MLPH	-0.828786	9.25625	0.000720988	79083		OAT	1.21134	9.06983	3.34361e-07	4942		DOK4	1.64419	9.05245	3.27735e-09	55715
	HPGD	-0.819403	7.09714	0.000727975	3248		ANKRD33	-1.4327	8.28335	3.34361e-07	341405		COL16A1	1.94858	9.27257	3.36344e-09	1307
	ALDH3B1	-0.950075	8.75406	0.000730517	221		P3H1	1.25531	7.58195	3.56988e-07	64175		RHPN2	-2.08918	9.43216	3.39502e-09	85415
	SPDEF	-0.847195	7.39865	0.000742044	25803		VANGL2	1.36033	8.13849	3.7293e-07	57216		VSIG2	-1.74152	10.3909	3.39698e-09	23584
	MIF4GD	-0.961221	7.77272	0.00074272	57409		CREB3L2	1.24095	8.33371	3.7293e-07	64764		TPD52	-1.72667	7.44388	3.50028e-09	7163
	PGGHG	-0.87794	7.83811	0.000761594	80162		P4HTM	-1.23978	8.48888	3.74205e-07	54681		DPY19L1	1.6463	9.08605	3.56951e-09	23333
	NADSYN1	-0.920075	7.76059	0.000772339	55191		PTGS1	1.77046	7.51891	4.00274e-07	5742		PRCP	1.74153	10.1251	3.70095e-09	5547
	RIPK2	-0.764397	8.55716	0.000779484	8767		PTGES2	-1.18062	10.2562	4.04652e-07	80142		DKK1	-2.14945	7.71619	3.70948e-09	22943
	MGST1	-0.697368	10.2442	0.000834155	4257		SLC27A3	1.2607	8.85218	4.04652e-07	11000		LAD1	-1.78963	10.9886	3.75351e-09	3898
	RDM1	-0.97385	7.73435	0.000835539	201299		LINC00239	-1.2486	7.16851	4.12063e-07	145200		SPINT2	-1.94941	12.9985	3.79004e-09	10653
	PPP2R5D	0.919572	8.21913	0.000836325	5528		SELENOM	1.59339	7.38163	4.18143e-07	140606		FGD1	1.83813	6.86995	3.91085e-09	2245
	PTPRH	-0.770762	7.29227	0.000836926	5794		FAM136A	-1.26418	9.73	4.18143e-07	84908		DHCR7	-1.92411	8.83217	4.05343e-09	1717
	CFLAR	-0.684477	7.09516	0.000836926	8837		DPY19L1	1.27254	9.08605	4.18143e-07	23333		CHKA	1.45992	9.86024	4.18929e-09	1119
	INAVA	-1.09995	8.33266	0.000836926	55765		CYB561	-1.36063	8.33569	4.18143e-07	1534		POFUT2	1.58728	8.65658	4.20471e-09	23275
	GPX2	-0.846317	11.1268	0.000844769	2877		ELF3	-1.37531	8.43202	4.22818e-07	1999		SOSTDC1	2.15315	8.81046	4.25867e-09	25928
	FLNB	-1.05607	10.5441	0.000844769	2317		SLC22A18AS	-1.22637	7.77406	4.25636e-07	5003		SLPI	-1.73751	7.26353	4.28661e-09	6590
	PLIN2	0.855097	8.91725	0.000845945	123		VWA1	-1.12984	8.21363	4.40519e-07	64856		ADARB1	2.00683	7.82467	4.3387e-09	104
	BTBD16	-0.919245	8.68076	0.000854848	118663		MYB	-1.20428	7.51064	4.499e-07	4602		SLC22A18AS	-1.56559	7.77406	4.55321e-09	5003
	RHOU	-0.957214	9.98328	0.000869578	58480		CMTM3	1.372	8.91448	4.62566e-07	123920		KANSL3	1.39755	10.4013	4.61961e-09	55683
	KCTD13	0.697856	7.38702	0.000885426	253980		DDAH1	-2.06359	8.51741	4.69491e-07	23576		SLC29A2	-1.89468	8.05168	4.74769e-09	3177
	ARAP3	0.635238	7.14142	0.000914429	64411		SLC44A4	-1.46287	7.92652	4.76262e-07	80736		TNFAIP2	-1.25592	7.16333	4.7807e-09	7127
	SLC44A3	-0.873761	7.05187	0.000916873	126969		OAF	1.13531	10.6527	4.76262e-07	220323		OSBPL10	1.61303	8.35309	5.0134e-09	114884
	PTMS	0.731298	10.2368	0.000925945	5763		LMO4	1.45891	10.9828	4.8207e-07	8543		MOCOS	-1.41671	7.31656	5.18598e-09	55034
	CTSL	0.905467	8.63402	0.000925945	1514		PLPBP	-1.11856	8.04499	4.82926e-07	11212		PALLD	2.15689	8.15534	5.20182e-09	23022
	SLC25A19	-0.94097	8.34623	0.000938545	60386		ERBB3	-1.49329	8.9688	4.83178e-07	2065		RAB3IP	-1.72666	9.87476	5.33554e-09	117177
	BTG3	1.00766	8.62581	0.000938545	10950		SLC25A19	-1.52379	8.34623	4.95789e-07	60386		EVPL	-1.78044	7.26711	5.35949e-09	2125
	ENO2	-0.874078	7.17864	0.000943815	2026		APOD	1.06444	6.75539	4.95789e-07	347		NAV2	1.54483	6.7543	5.5206e-09	89797
	WFDC2	-0.72583	8.85785	0.000955456	10406		WWC1	-1.10756	8.6423	4.95789e-07	23286		CSRNP2	1.46246	7.60685	5.56079e-09	81566
	TMPRSS2	-0.634915	6.67493	0.00100273	7113		TACC1	1.71789	8.01642	5.03439e-07	6867		CMTM4	-2.27577	8.83026	5.61997e-09	146223
	SRSF8	-0.717225	8.39923	0.00102489	10929		CCND1	1.18856	10.7391	5.08109e-07	595		CMTM3	1.73501	8.91448	5.78613e-09	123920
	TRIB3	-1.05233	9.16832	0.0010293	57761		ABHD17C	-1.49215	9.22782	5.08109e-07	58489		SCPEP1	1.40577	8.57525	5.78613e-09	59342
	RNFT2	-0.695463	7.67423	0.00104737	84900		CBLC	-1.32634	7.48532	5.11171e-07	23624		TMEM205	-1.94868	10.075	5.89034e-09	374882
	PIK3R1	-0.726668	8.49772	0.00105184	5295		MOCOS	-1.09733	7.31656	5.60267e-07	55034		ALDH3A1	-1.60636	7.78588	6.45587e-09	218
	FAM83A	-0.790956	6.88372	0.00110097	84985		MAPK12	1.21219	7.38254	5.69101e-07	6300		MTURN	1.70596	8.22911	6.57367e-09	222166
	TBL1X	-1.07807	8.32855	0.00110381	6907		ANXA3	-2.27301	7.80183	5.73307e-07	306		PLEKHB1	-1.8377	7.95938	6.57367e-09	58473
	CRYL1	-0.68438	7.26143	0.00111423	51084		HAGH	-1.1395	9.02101	5.96576e-07	3029		MAPK12	1.54286	7.38254	6.62886e-09	6300
	SLC40A1	-1.0386	8.28266	0.0011205	30061		FOXA1	-1.17786	9.31965	6.02937e-07	3169		CYP1B1	2.5676	8.60845	6.62886e-09	1545
	TNK2	-0.954173	10.1092	0.00116134	10188		PPM1M	1.14267	7.65447	6.15557e-07	132160		SLC45A3	-1.54282	9.29377	6.68557e-09	85414
	SKAP1	-1.19501	8.17268	0.00116566	8631		GMDS	-1.49944	9.60351	6.32137e-07	2762		SLC52A2	-1.3559	10.0507	6.70533e-09	79581
	SLC52A3	-0.80076	7.40594	0.00119134	113278		KIFAP3	1.23307	8.16165	6.62272e-07	22920		BGN	1.50802	7.00543	6.71994e-09	633
	MKNK2	-0.853088	9.76996	0.00119134	2872		PDCD2L	-1.45685	9.29124	6.6691e-07	84306		TRAP1	-2.10112	9.46354	7.1057e-09	10131
	TST	-0.84866	10.9075	0.00120916	7263		CLIC3	1.27665	8.94377	6.76352e-07	9022		CEP112	1.5809	7.00227	7.33844e-09	201134
	CCNDBP1	-0.830467	10.2169	0.00120916	23582		DDAH2	1.38303	8.9158	6.9703e-07	23564		EEF1A2	-1.57583	9.86449	7.40633e-09	1917
	NTHL1	-0.798054	8.91418	0.00123953	4913		GCA	-1.43902	8.29124	7.0744e-07	25801		TBC1D19	1.58745	7.37779	7.47996e-09	55296
	METRNL	-0.841216	7.74216	0.00128599	284207		GALNT12	-1.22442	7.25124	7.23255e-07	79695		FZD4	1.47786	7.1339	7.4842e-09	8322
	KIFAP3	0.751641	8.16165	0.00133507	22920		TFF2	1.82316	8.28589	7.49635e-07	7032		PEA15	1.44888	9.96073	7.56039e-09	8682
	TRAK1	-0.799084	8.83119	0.00134432	22906		SRM	-1.24872	9.2616	7.54012e-07	6723		UGT2B7	-1.75604	7.83593	7.71915e-09	7364
	PPL	-0.861837	7.37574	0.00138582	5493		ATP2C2	-1.34916	7.0634	7.74e-07	9914		INPPL1	1.53422	9.18153	7.84603e-09	3636
	KIF13B	-0.733323	7.49407	0.00139412	23303		PARVA	1.292	9.73078	7.90263e-07	55742		PLBD1	1.68753	7.43245	7.87326e-09	79887
	MCUB	-0.861772	7.61905	0.00141379	55013		TCEAL4	1.5473	9.10332	7.91352e-07	79921		SNCAIP	1.45351	6.63293	8.04e-09	9627
	EVL	-0.667167	6.98753	0.00145327	51466		PEA15	1.11974	9.96073	8.32601e-07	8682		MMD	1.88909	8.8436	8.2355e-09	23531
	MMD	0.89686	8.8436	0.00154432	23531		FLT3LG	1.06339	7.16659	8.32601e-07	2323		MYEOV	-1.87334	7.69253	8.46795e-09	26579
	FAAH	-0.736284	7.5241	0.00156651	2166		RND3	1.26752	9.28262	8.52169e-07	390		SH3GLB2	-1.58779	9.99226	8.75201e-09	56904
	DENND3	-0.6125	6.84293	0.00160994	22898		PAQR4	-1.19782	9.26165	8.58847e-07	124222		KLC1	1.37217	8.37816	8.8876e-09	3831
	DEFB1	-0.86894	8.21433	0.00162488	1672		LAD1	-1.32066	10.9886	8.64138e-07	3898		FAM3D	-1.38736	7.01093	8.92615e-09	131177
	ASNS	-0.696917	9.6949	0.00165774	440		DHRS1	-1.13933	8.8674	8.64138e-07	115817		ENG	1.71199	7.67718	8.92615e-09	2022
	UBE2D4	-0.717189	8.54663	0.00170264	51619		MALL	-1.28321	9.95332	8.69554e-07	7851		ANKRD22	-1.85844	7.73467	9.30697e-09	118932
	SETMAR	0.697272	8.13816	0.00176474	6419		TBC1D17	-1.68438	8.27116	8.79835e-07	79735		DANCR	-1.64569	9.0278	9.44513e-09	57291
	IDNK	-0.767536	7.22807	0.00176474	414328		STX2	1.41817	8.0238	8.88028e-07	2054		CCN1	2.03985	7.63957	9.52052e-09	3491
	ANXA9	-0.715233	7.18391	0.00176474	8416		ENG	1.32976	7.67718	8.88028e-07	2022		PPA1	-1.70478	12.3622	9.62906e-09	5464
	BCL7C	0.683972	8.90977	0.00179063	9274		CYFIP2	-1.29268	7.08317	8.88028e-07	26999		MCRIP2	-1.50715	8.53463	9.62906e-09	84331
	MYH14	-0.733687	7.07774	0.00179063	79784		CALCOCO1	0.961401	7.23888	9.05756e-07	57658		CCDC85A	1.31004	6.5716	9.62906e-09	114800
	MOCOS	-0.642947	7.31656	0.00182779	55034		KRT18P55	-1.98106	11.9566	9.12454e-07	284085		TCEAL4	1.96003	9.10332	1.00805e-08	79921
	CHST14	0.664985	8.29143	0.00183208	113189		MCRIP2	-1.17367	8.53463	9.12454e-07	84331		PNP	-1.8837	8.78183	1.00805e-08	4860
	PMEPA1	-1.03201	9.54149	0.00183208	56937		ARID3A	1.24499	8.12856	9.40394e-07	1820		PHF21A	1.2984	8.68013	1.03395e-08	51317
	TGFBI	0.763945	11.7789	0.00199483	7045		SNHG32	1.13492	12.1565	9.88778e-07	50854		DVL3	1.6063	7.5954	1.0582e-08	1857
	EHF	-0.743897	7.30117	0.00199483	26298		MCUB	-1.37973	7.61905	1.02006e-06	55013		KLF11	1.69303	8.34796	1.05932e-08	8462
	LAMA5	-1.03503	11.2194	0.0019957	3911		BSPRY	-1.3855	7.19431	1.02464e-06	54836		ZNF358	1.84125	7.85339	1.08412e-08	140467
	TMC4	-0.771338	7.56272	0.0019957	147798		POFUT2	1.16344	8.65658	1.04843e-06	23275		CYSTM1	-1.47642	9.61238	1.09054e-08	84418
	ACTA2	0.843963	8.39193	0.00201818	59		PGD	-1.26002	10.1042	1.06345e-06	5226		CCDC102A	1.69975	7.77611	1.11396e-08	92922
	UNC13B	-0.959086	6.82271	0.00207807	10497		LGALS8	-1.08269	7.78937	1.06809e-06	3964		ARMC10	-1.2435	9.66985	1.11396e-08	83787
	PARP4	-0.740353	11.2097	0.00219991	143		TNFRSF14	-1.10199	8.63099	1.09271e-06	8764		ARID3A	1.58306	8.12856	1.16352e-08	1820
	DGKQ	-0.681612	8.44426	0.00230825	1609		KDM5B	1.26912	9.05307	1.17514e-06	10765		CBLC	-1.61806	7.48532	1.16958e-08	23624
	BCAT2	-0.606663	9.69615	0.00233742	587		TCN1	-1.66251	7.59747	1.17751e-06	6947		PTGES2	-1.41427	10.2562	1.16971e-08	80142
	GNA15	-0.807098	7.98642	0.00243636	2769		LAMB1	1.37182	7.9714	1.17763e-06	3912		JUP	-1.4091	9.99452	1.19261e-08	3728
	CAMK2G	-0.805658	8.88303	0.00243636	818		EIF2B2	-1.01076	8.85967	1.18762e-06	8892		CCL2	1.82924	6.74176	1.19752e-08	6347
	SHMT1	-0.719792	9.0168	0.00243636	6470		PNPO	-1.12419	9.47968	1.19045e-06	55163		RILPL1	1.56925	7.14104	1.21124e-08	353116
	MFGE8	0.834206	10.1631	0.00248564	4240		SCNN1A	-1.02746	10.8709	1.20874e-06	6337		TPST1	1.47212	7.05327	1.21124e-08	8460
	PLEKHB1	-0.822353	7.95938	0.00249304	58473		SLC25A4	-1.23245	8.62336	1.23737e-06	291		UCP2	1.49993	11.2394	1.21955e-08	7351
	ANKRD33	-0.786623	8.28335	0.00251342	341405		TMEM98	1.29942	7.18294	1.24024e-06	26022		SLC7A1	-1.37135	10.8	1.23602e-08	6541
	PLCG1	0.854476	8.71758	0.00253003	5335		QPCT	-1.0211	10.4429	1.24314e-06	25797		P4HTM	-1.46895	8.48888	1.28621e-08	54681
	MAGED1	0.685518	9.71926	0.00253003	9500		AKR1A1	-1.00474	9.83091	1.25636e-06	10327		TH	-1.27891	7.98253	1.2877e-08	7054
	BCAR3	-0.702938	8.93432	0.00253003	8412		SRSF8	-1.09606	8.39923	1.29985e-06	10929		FAM13B	1.65624	8.33421	1.31209e-08	51306
	LTV1	0.617025	9.01899	0.00254861	84946		NKX3-2	1.36456	7.26944	1.29985e-06	579		TACC1	2.07339	8.01642	1.34849e-08	6867
	UBE2E3	0.751333	10.3581	0.00255704	10477		PON3	1.2702	8.15669	1.3216e-06	5446		PLPBP	-1.34432	8.04499	1.36742e-08	11212
	PALLD	0.946712	8.15534	0.00260149	23022		ANGPTL4	1.42486	7.55011	1.3216e-06	51129		PARVA	1.60388	9.73078	1.37603e-08	55742
	KCNK6	-0.849182	7.31026	0.00274393	9424		CCDC102A	1.30171	7.77611	1.33102e-06	92922		ZNF428	1.39154	11.8929	1.38755e-08	126299
	FA2H	-0.646624	6.49321	0.0029065	79152		KLHL36	-1.26959	8.05088	1.44135e-06	79786		OAT	1.41688	9.06983	1.39339e-08	4942
	EXOSC4	0.674862	8.8218	0.00292617	54512		GLB1L2	-1.19473	7.9593	1.44541e-06	89944		SPDEF	-1.61081	7.39865	1.39339e-08	25803
	C16orf74	-0.685171	8.27687	0.00294708	404550		SLC35F2	-1.16867	9.65937	1.44816e-06	54733		DSC2	-1.34447	7.61928	1.39339e-08	1824
	TMEM158	0.61865	6.94029	0.00300098	25907		PHB	-1.40677	10.2341	1.45933e-06	5245		EEF1E1	-1.56333	9.88832	1.39339e-08	9521
	CST6	-1.09642	8.39939	0.00305504	1474		TSTA3	-1.07999	8.73124	1.50327e-06	7264		NFIX	1.56571	9.08419	1.39339e-08	4784
	CCDC106	-0.827328	9.71341	0.00307744	29903		PSAT1	-1.29225	9.54688	1.54591e-06	29968		MANSC1	-1.46525	7.36261	1.39423e-08	54682
	MOB1A	0.641263	7.53206	0.0030924	55233		TPP1	1.01663	9.00756	1.55471e-06	1200		GJB3	-1.59777	7.47974	1.43818e-08	2707
	MYEOV	-0.833858	7.69253	0.00310011	26579		SGSH	1.24415	7.74395	1.56839e-06	6448		HAS2	1.6521	6.72836	1.44322e-08	3037
	CLIC3	-0.719886	8.94377	0.00311443	9022		ACSS2	1.22661	8.33746	1.56839e-06	55902		KATNAL1	1.61149	7.35934	1.44322e-08	84056
	VIL1	-0.600337	6.6502	0.00320772	7429		AKR1C3	-1.30009	9.47245	1.56839e-06	8644		E2F5	-1.42673	7.89196	1.45296e-08	1875
	RAP1GAP	-0.60077	9.30033	0.00321772	5909		SPINT1	-1.41372	8.09991	1.57666e-06	6692		ACTA2	1.75517	8.39193	1.47366e-08	59
	DRAM1	0.681398	7.67757	0.00321772	55332		MCF2L-AS1	-1.23431	7.42786	1.58288e-06	100289410		F2RL1	-1.43378	8.30114	1.48736e-08	2150
	CDKN1A	-0.874412	8.64267	0.0032495	1026		SHMT1	-1.17273	9.0168	1.60727e-06	6470		GALNT11	1.41235	9.6858	1.50887e-08	63917
	CYB561	-0.738624	8.33569	0.00326614	1534		GLIS3	1.22401	7.37536	1.6516e-06	169792		MAPT	1.51563	6.90722	1.66089e-08	4137
	CCDC85C	-0.662909	8.67913	0.00326614	317762		SOSTDC1	1.52671	8.81046	1.70774e-06	25928		RAB11FIP3	1.37494	7.72994	1.6703e-08	9727
	CTXN1	-0.868548	9.42082	0.00326614	404217		PRSS2	-1.55816	7.38194	1.75431e-06	5645		RAB3IL1	1.56269	6.76875	1.6827e-08	5866
	PNPO	-0.654768	9.47968	0.00329617	55163		PPP1R15A	1.08994	9.74027	1.75789e-06	23645		PLAUR	-1.76386	7.92464	1.70766e-08	5329
	SAPCD2	-1.0194	8.85162	0.00331947	89958		DENND5B	1.92531	8.02176	1.75989e-06	160518		SCD	-2.08773	11.6692	1.77126e-08	6319
	GATA2	-1.23273	8.78659	0.0033253	2624		FFAR4	-1.40207	7.34064	1.76653e-06	338557		BRSK1	2.13957	7.61258	1.7714e-08	84446
	FN3KRP	-0.655493	9.7465	0.0033253	79672		ANXA9	-1.12322	7.18391	1.77557e-06	8416		KDM5B	1.59205	9.05307	1.77744e-08	10765
	TPM2	0.875834	9.99326	0.00335145	7169		MST1R	-1.09223	7.55437	1.77738e-06	4486		NME3	-1.36968	9.91793	1.80728e-08	4832
	BAZ1A	0.596908	8.05002	0.00336244	11177		TSPAN3	1.26952	10.9702	1.78592e-06	10099		ZCCHC24	1.81234	7.51149	1.92596e-08	219654
	NRGN	0.708126	8.77141	0.00348252	4900		NINJ2	1.19254	8.7424	1.79778e-06	4815		CALCOCO1	1.17911	7.23888	1.95742e-08	57658
	WDR41	0.637793	7.51777	0.00350593	55255		EVPL	-1.27379	7.26711	1.81568e-06	2125		COL1A1	1.32305	6.70557	1.96559e-08	1277
	MGAT4B	-0.711977	8.89902	0.00356112	11282		FOXD2	1.13561	7.3312	1.8643e-06	2306		SYBU	-1.43116	7.4659	2.01801e-08	55638
	EXOC6	-0.762592	8.1072	0.00356112	54536		CDR2L	1.56354	8.98277	1.89338e-06	30850		YPEL5	1.67273	8.95213	2.01942e-08	51646
	TRIM29	-1.0995	7.48505	0.00362887	23650		SAPCD2	-1.69079	8.85162	1.96183e-06	89958		LRP8	-1.79027	8.8455	2.05503e-08	7804
	LINC00239	-0.668721	7.16851	0.00362887	145200		FNBP1	0.955146	7.04149	1.97473e-06	23048		AAMDC	1.74994	9.90046	2.05852e-08	28971
	ENG	0.748966	7.67718	0.00374394	2022		HNF1B	-1.21361	7.48873	1.98437e-06	6928		POGLUT3	1.46342	8.90873	2.1744e-08	143888
	FAM136A	-0.675761	9.73	0.00374394	84908		MNX1	-1.51346	7.29173	1.98602e-06	3110		ADORA2B	-1.26339	8.25648	2.25663e-08	136
	EXD2	-0.640973	7.19504	0.00374394	55218		PHLDA2	-1.28183	8.86472	2.05852e-06	7262		SPARC	1.53804	6.59016	2.28505e-08	6678
	ST6GALNAC2	-0.655339	6.86633	0.00374394	10610		REPIN1	-1.16346	10.2799	2.05852e-06	29803		SOWAHC	-1.2185	9.64634	2.46597e-08	65124
	CORO2A	-0.856512	8.53809	0.00374394	7464		UCP2	1.12056	11.2394	2.06037e-06	7351		LGALS1	2.03095	11.3368	2.48979e-08	3956
	RASSF7	-0.67005	11.4589	0.00378305	8045		THNSL2	1.25768	7.35549	2.07083e-06	55258		P3H2	1.60917	7.33755	2.58099e-08	55214
	CRYZL1	-0.590208	7.28173	0.00378305	9946		SMAGP	-1.02087	9.68856	2.07189e-06	57228		DDAH2	1.63046	8.9158	2.80672e-08	23564
	MGLL	-0.926684	7.70913	0.00381563	11343		PKN1	-1.2386	7.14009	2.12446e-06	5585		RTN2	1.47838	7.55747	2.97615e-08	6253
	STARD3NL	0.710951	8.58813	0.00381563	83930		SH3RF2	-1.15442	7.36095	2.16322e-06	153769		PGD	-1.51577	10.1042	3.30147e-08	5226
	ATP10B	-0.701293	6.7663	0.00384001	23120		ASCL2	-1.04459	7.2829	2.18631e-06	430		SPINT1	-1.73871	8.09991	3.65084e-08	6692
	GRAMD4	-0.657793	7.12708	0.0039907	23151		SEMA4D	-1.21296	8.04182	2.33563e-06	10507		MYADM	1.32927	10.8909	3.65987e-08	91663
	TMEM238	-0.902468	10.663	0.00401298	388564		ZNF362	1.05537	7.14683	2.34928e-06	149076		ARHGAP33	1.85398	8.31435	3.68194e-08	115703
	TGFB1I1	0.653351	7.1976	0.00409358	7041		PAPSS2	1.58503	7.82297	2.34978e-06	9060		AKR1A1	-1.214	9.83091	3.73957e-08	10327
	NTSR1	-0.659921	7.90921	0.00410758	4923		SPINT2	-1.3412	12.9985	2.35079e-06	10653		KRT8	-1.55711	10.6382	3.73957e-08	3856
	CYP2S1	-0.563664	6.95405	0.00410758	29785		TNNT1	1.21227	7.14829	2.36208e-06	7138		PAK6	-1.44753	7.27752	3.76094e-08	56924
	TPRG1L	-0.633146	10.3204	0.00416566	127262		TPM2	1.43512	9.99326	2.36208e-06	7169		ZSCAN2	1.42962	7.70555	3.77255e-08	54993
	RASEF	-0.593518	6.68168	0.00419323	158158		MVP	-1.28934	8.10183	2.37514e-06	9961		FAM136A	-1.41379	9.73	3.79059e-08	84908
	MROH6	-0.581602	6.74846	0.00421763	642475		EXOC6	-1.25634	8.1072	2.38057e-06	54536		PLEKHG2	1.47804	7.5412	3.91252e-08	64857
	COMTD1	-0.656906	8.11356	0.00430099	118881		HIST1H2BD	1.32662	8.92757	2.46904e-06	3017		LAMB3	-1.36548	8.1611	3.95482e-08	3914
	MYO1B	1.07547	7.21246	0.00430099	4430		ZSCAN2	1.12829	7.70555	2.47292e-06	54993		STMN1	1.178	9.80437	3.96024e-08	3925
	IL10RB	-0.699039	8.90704	0.00433686	3588		MTURN	1.2083	8.22911	2.47962e-06	222166		LAMC1	1.54282	9.39523	3.96024e-08	3915
	ARL5A	0.692132	8.5152	0.00437407	26225		FBXL6	-1.1878	7.79593	2.47978e-06	26233		GBP2	-1.5219	7.93654	4.03742e-08	2634
	KIAA1671	-0.820016	8.00465	0.00437621	85379		FZD2	1.17971	7.58506	2.64788e-06	2535		COL5A2	1.38317	6.56755	4.20429e-08	1290
	TMEM51	-0.780901	9.22574	0.00438075	55092		IL17D	-0.989725	7.17363	2.88516e-06	53342		QPRT	1.75519	8.4246	4.4939e-08	23475
	TUSC1	0.596951	7.82494	0.00438075	286319		BCOR	1.19441	8.26316	2.91283e-06	54880		IRF2BPL	1.55116	8.435	4.4939e-08	64207
	RTN3	-0.630395	10.5778	0.00452556	10313		ME2	-0.955726	7.67052	2.93969e-06	4200		CEP83	1.4181	7.82776	4.50089e-08	51134
	XPR1	0.628096	8.4835	0.00453394	9213		FZD7	1.40114	8.23868	2.95419e-06	8324		PTGS2	2.64455	9.29978	4.5759e-08	5743
	MUC1	-0.655688	6.84103	0.00453394	4582		ABCC4	1.32823	10.0852	2.96811e-06	10257		SRSF8	-1.31018	8.39923	4.5759e-08	10929
	PRCP	0.705477	10.1251	0.00453394	5547		MAPKAPK3	-1.15284	9.14539	3.08097e-06	7867		EXT1	2.47685	8.748	4.59246e-08	2131
	OLMALINC	-0.701321	7.22304	0.00453394	90271		SNHG5	1.2193	9.00123	3.08097e-06	387066		LEF1	1.36035	6.66316	4.64009e-08	51176
	NT5C3A	-0.767473	9.75747	0.00457195	51251		TMEM63A	-1.04578	7.13728	3.08245e-06	9725		C16orf74	-1.37806	8.27687	4.67624e-08	404550
	ADAP1	-0.59961	11.5141	0.00465908	11033		CKAP4	1.28828	7.70318	3.12548e-06	10970		ABHD17C	-1.66912	9.22782	4.78162e-08	58489
	FRAS1	-0.801892	8.28459	0.004676	80144		SKAP1	-1.73456	8.17268	3.20452e-06	8631		GPSM1	1.70558	7.44388	4.91265e-08	26086
	CSRP1	-0.590862	10.2425	0.00467858	1465		TFRC	-1.04163	10.7834	3.21083e-06	7037		CX3CL1	1.28307	6.78834	4.91782e-08	6376
	PIP4K2A	0.67885	9.42784	0.00475738	5305		PEPD	0.907682	10.7651	3.21083e-06	5184		SERPINB7	1.49081	6.64554	4.93144e-08	8710
	PKP2	-0.616374	7.33787	0.00478128	5318		BRSK1	1.58528	7.61258	3.26149e-06	84446		DUSP5P1	1.50022	6.86316	4.96756e-08	574029
	HOTAIR	0.668281	8.4654	0.00489412	100124700		PINK1	1.19523	7.78762	3.26149e-06	65018		TSTA3	-1.29648	8.73124	4.97327e-08	7264
	FBXO32	-0.563415	7.87349	0.00496469	114907		CSRNP2	1.00635	7.60685	3.26149e-06	81566		SRPX	1.66077	6.84602	5.46176e-08	8406
	NRSN2	0.724613	7.98933	0.00496469	80023		RPS7	-1.19303	10.1968	3.32899e-06	6201		SNHG32	1.31631	12.1565	5.48667e-08	50854
	CRYBG2	-0.58548	6.85248	0.00497772	55057		CYP1B1	1.77994	8.60845	3.43416e-06	1545		PCCB	-1.31167	9.66677	6.20912e-08	5096
	LOC389641	-0.634412	7.23483	0.00505043	389641		MMD	1.32693	8.8436	3.46285e-06	23531		ALDH2	1.30774	7.6395	6.27718e-08	217
	AGR2	-1.05872	8.15015	0.00505043	10551		TNNC1	1.60055	8.86107	3.63846e-06	7134		CCNDBP1	-1.51115	10.2169	6.36331e-08	23582
	MCF2L	-0.709781	6.96347	0.00506916	23263		SLC37A1	-1.22528	7.87193	3.73454e-06	54020		ULK1	1.58586	8.95862	6.37642e-08	8408
	GMDS	-0.795402	9.60351	0.00517258	2762		PPM1F	1.23465	8.54301	3.90219e-06	9647		RABEP1	1.51965	8.46515	6.39504e-08	9135
	IRF7	-0.988394	9.00297	0.00517648	3665		FAM160B1	1.11579	7.84268	4.00376e-06	57700		HOXC4	1.53222	6.89353	6.39504e-08	3221
	AKR7L	-0.557408	6.6484	0.00520029	246181		C11orf80	-0.904311	7.10609	4.00958e-06	79703		GPRC5A	-1.36699	7.75587	6.55561e-08	9052
	B3GLCT	0.650298	8.81175	0.00530181	145173		RBBP9	1.26672	8.13165	4.14612e-06	10741		RCOR2	1.70485	7.08169	6.60763e-08	283248
	ITM2C	0.720455	10.7081	0.00530181	81618		KANSL3	0.934996	10.4013	4.20909e-06	55683		SFXN4	-1.29711	9.4399	6.7001e-08	119559
	NAAA	-0.640202	7.23507	0.00530181	27163		DRAM1	1.06576	7.67757	4.32066e-06	55332		LOXL4	1.52769	10.4023	6.7192e-08	84171
	STX19	-0.54745	6.87161	0.00530604	415117		GNA15	-1.22671	7.98642	4.34234e-06	2769		SPRYD4	-1.20239	8.23267	6.90524e-08	283377
	COMMD7	-0.557785	10.7208	0.00540023	149951		PTGS2	2.03084	9.29978	4.40643e-06	5743		EVL	-1.22632	6.98753	6.95962e-08	51466
	SOGA1	0.771932	7.65532	0.00543036	140710		TST	-1.20946	10.9075	4.40643e-06	7263		SIK3	1.44162	8.05053	7.01619e-08	23387
	PLEKHG6	-0.826687	7.20255	0.0054411	55200		UGT1A8	-1.42802	8.02114	4.40643e-06	54576		NDUFAF2	-1.61192	9.91307	7.0952e-08	91942
	FAM89A	1.03606	8.22417	0.00547185	375061		DCTPP1	-1.09496	10.675	4.5417e-06	79077		FER1L4	-1.38378	8.9074	7.41355e-08	80307
	UPP1	0.823517	8.12379	0.00549265	7378		AHR	1.36151	10.0513	4.5417e-06	196		NUDT22	-1.15295	9.25017	7.5065e-08	84304
	LFNG	-0.679671	9.23337	0.00549265	3955		RAC2	0.988949	8.76665	4.62925e-06	5880		MAGED2	1.40208	7.52601	7.52444e-08	10916
	MPZL2	-0.789174	8.98458	0.00550132	10205		GPX8	1.42563	7.75196	4.64357e-06	493869		SERPINA1	-1.44634	9.02971	7.57006e-08	5265
	YWHAZ	-0.73685	6.85888	0.00550617	7534		ARHGAP27	-1.221	7.09069	4.69122e-06	201176		TPM2	1.73523	9.99326	7.57031e-08	7169
	RRAS	0.603512	11.1345	0.00561099	6237		PLOD1	1.0827	9.83172	4.93275e-06	5351		RARRES2	-1.29218	7.34244	7.64487e-08	5919
	RBM38	-0.796128	8.10388	0.00561237	55544		SOWAHC	-0.894009	9.64634	5.01652e-06	65124		MSN	1.45486	10.4744	7.89892e-08	4478
	FOXD2	0.642492	7.3312	0.00561237	2306		C1orf53	1.14168	8.65831	5.03035e-06	388722		PLOD1	1.37282	9.83172	7.94727e-08	5351
	KRT18P55	-1.06629	11.9566	0.00561237	284085		ARID5B	1.48326	9.68446	5.07664e-06	84159		RNF144A	1.21691	6.73866	8.21399e-08	9781
	NINJ2	0.673008	8.7424	0.00561237	4815		CREG1	-1.11809	8.75067	5.21517e-06	8804		ACSS2	1.4324	8.33746	8.21399e-08	55902
	TM4SF4	-0.914501	8.78105	0.00571042	7104		PAPSS1	1.24041	9.3541	5.22513e-06	9061		NCS1	1.46445	7.88908	8.24289e-08	23413
	TLE5	-0.696369	9.75117	0.0057855	166		UGT2B7	-1.19413	7.83593	5.22513e-06	7364		ARID5B	1.87881	9.68446	8.34415e-08	84159
	CDCP1	-0.623216	7.21169	0.00588075	64866		UNC119	1.27928	8.13163	5.23935e-06	9094		PHF2	1.45172	8.36181	8.40878e-08	5253
	CLDN2	-1.16245	7.79639	0.00588075	9075		PHKB	-0.925663	8.43516	5.25547e-06	5257		SERPINI1	1.32524	6.68639	8.51443e-08	5274
	COMMD2	0.641216	9.37588	0.00591252	51122		SYBU	-1.03263	7.4659	5.34579e-06	55638		FZD2	1.42492	7.58506	8.70006e-08	2535
	LRP5	-0.842539	9.61382	0.00602208	4041		CERCAM	1.28953	6.99545	5.35184e-06	51148		PELI1	1.58811	8.68314	8.70159e-08	57162
	DPYSL2	-0.584968	9.39594	0.00605814	1808		MAP2K1	-0.933667	10.4198	5.3976e-06	5604		CAPN1	-1.5062	9.71109	9.04285e-08	823
	CAMKMT	-0.56209	7.95858	0.00605814	79823		LRP8	-1.29176	8.8455	5.4187e-06	7804		SLC37A1	-1.51111	7.87193	9.0804e-08	54020
	PAK6	-0.651554	7.27752	0.00629451	56924		CDCP1	-1.02465	7.21169	5.60414e-06	64866		BSPRY	-1.55691	7.19431	9.4454e-08	54836
	SLC37A1	-0.718783	7.87193	0.0062954	54020		PACSIN3	1.31703	7.55135	5.63888e-06	29763		SLC44A4	-1.55958	7.92652	9.4454e-08	80736
	NME4	0.696099	9.84719	0.00638398	4833		TMEM173	1.30408	8.34839	5.65374e-06	340061		LCN2	-1.459	11.7136	9.73239e-08	3934
	MAN2B2	-0.71524	9.349	0.00647776	23324		PGAM5	-1.35042	8.15226	5.72939e-06	192111		FZD7	1.69168	8.23868	9.82053e-08	8324
	MRPS28	0.691354	8.38172	0.00650702	28957		ARMC10	-0.858639	9.66985	5.80807e-06	83787		PICK1	-1.30898	7.93057	1.00406e-07	9463
	INSIG2	-0.660491	7.98248	0.00650702	51141		MLPH	-1.10037	9.25625	5.87013e-06	79083		MGST2	-1.1991	10.3613	1.00406e-07	4258
	UCA1	-0.933414	7.25541	0.00650702	652995		MGAT4B	-1.09927	8.89902	6.04364e-06	11282		COL9A3	1.21449	6.76001	1.04411e-07	1299
	CRIP2	-0.739206	10.2913	0.0065763	1397		TRIM4	1.07904	8.36319	6.17779e-06	89122		NBPF11	1.50164	9.10889	1.09067e-07	200030
	TMEM106C	-0.827778	9.71297	0.00665375	79022		CHKA	0.943939	9.86024	6.18334e-06	1119		ZNF532	1.56946	7.10001	1.09462e-07	55205
	FOXA1	-0.603191	9.31965	0.00684627	3169		TMEM205	-1.28687	10.075	6.18334e-06	374882		ASCL2	-1.22684	7.2829	1.1024e-07	430
	VIPR1	-0.580464	8.58105	0.00685065	7433		KLF11	1.1584	8.34796	6.30354e-06	8462		DOCK1	1.47485	8.10002	1.11645e-07	1793
	FCGRT	-0.660758	9.63137	0.00697627	2217		CCDC28B	1.05871	8.14991	6.55787e-06	79140		SELENOM	1.66472	7.38163	1.12434e-07	140606
	ODF2	0.597324	8.57872	0.00697923	4957		INPPL1	1.02323	9.18153	6.9883e-06	3636		CDR2L	1.81149	8.98277	1.16054e-07	30850
	RIPOR1	0.680052	9.11958	0.00698265	79567		CEBPD	-1.16788	8.44502	7.18837e-06	1052		ZMYM3	1.43558	8.1877	1.16054e-07	9203
	ANXA3	-1.15683	7.80183	0.00699171	306		CNIH2	1.07663	7.40583	7.35098e-06	254263		ABCG1	-1.82314	7.88406	1.18362e-07	9619
	VANGL2	0.671464	8.13849	0.00699171	57216		ULK1	1.19669	8.95862	7.51985e-06	8408		CDK6	1.60617	9.57037	1.19011e-07	1021
	SPINK6	0.511031	6.3974	0.00699171	404203		TSC22D3	1.05166	8.83956	7.51985e-06	1831		MPZL2	-1.60619	8.98458	1.19698e-07	10205
	PON2	0.595871	10.368	0.00701855	5445		GPR160	-0.946364	6.93219	7.52e-06	26996		SPATA2L	-1.26162	7.60303	1.22763e-07	124044
	PRR36	-0.558882	6.88369	0.0070223	80164		SLC25A23	-1.14545	9.175	7.52e-06	79085		MAP1A	1.10006	6.79943	1.23234e-07	4130
	DHRS11	-0.656162	10.0637	0.00702638	79154		RASSF7	-1.02547	11.4589	7.58381e-06	8045		LGALS8	-1.19955	7.78937	1.23487e-07	3964
	TBPL1	0.647979	8.90206	0.00704548	9519		SLC7A1	-0.935501	10.8	7.64209e-06	6541		PAPSS1	1.5342	9.3541	1.25637e-07	9061
	TNFRSF1A	0.69851	9.83202	0.00743391	7132		POLR3GL	1.03616	8.97959	7.68306e-06	84265		TBC1D2B	1.36262	8.38435	1.27924e-07	23102
	STAP2	-0.614597	7.52397	0.00743391	55620		MEX3A	1.13028	7.64131	7.8129e-06	92312		RASSF7	-1.30053	11.4589	1.28467e-07	8045
	ALDH3A2	-0.60736	9.10834	0.00751014	224		NCS1	1.1192	7.88908	7.90022e-06	23413		UBAP2L	1.27901	9.32344	1.30922e-07	9898
	ZSWIM6	0.604333	7.79058	0.00751014	57688		SFXN4	-0.977422	9.4399	7.97296e-06	119559		BIVM	1.37068	7.82753	1.36743e-07	54841
	DCAF16	0.594084	7.29404	0.00755687	54876		CEP112	1.03802	7.00227	8.12709e-06	201134		PHB	-1.58046	10.2341	1.39939e-07	5245
	LIMA1	-0.715186	9.38079	0.00757506	51474		ZSWIM6	0.993629	7.79058	8.29284e-06	57688		PLEK2	-1.23899	8.39881	1.41568e-07	26499
	EPAS1	-0.641062	7.64445	0.0076142	2034		KRT18	-1.85103	8.86627	8.37993e-06	3875		CYB561	-1.40016	8.33569	1.43984e-07	1534
	MEX3A	0.682986	7.64131	0.00763689	92312		ADAM8	-0.952718	6.88324	8.41689e-06	101		SLCO4A1	-1.12397	7.1967	1.52707e-07	28231
	ARHGDIB	-0.565571	10.5779	0.00764174	397		DAG1	-1.11521	8.82506	8.44387e-06	1605		DENND5B	2.17806	8.02176	1.55458e-07	160518
	RAB27B	-0.786332	7.15849	0.00768514	5874		HOXB8	1.31685	10.7325	8.77285e-06	3218		HBEGF	1.14838	7.65591	1.55458e-07	1839
	CDH1	-0.669678	10.5088	0.00780917	999		PLEKHG2	1.06996	7.5412	8.77285e-06	64857		PLPP3	1.72748	7.15513	1.55458e-07	8613
	CEBPD	-0.699221	8.44502	0.00781713	1052		MPZL2	-1.2463	8.98458	8.86701e-06	10205		BCOR	1.39932	8.26316	1.55464e-07	54880
	PINK1	0.676739	7.78762	0.00788892	65018		LINC02591	1.55462	9.66777	9.09609e-06	388692		LOC389641	-1.25452	7.23483	1.60298e-07	389641
	VPS26C	-0.657928	8.04558	0.00790674	10311		TMEM51	-1.19835	9.22574	9.14938e-06	55092		SLC25A19	-1.57589	8.34623	1.61137e-07	60386
	C1orf52	0.639897	8.68705	0.00830638	148423		FAM241B	-1.22087	8.48974	9.35042e-06	219738		SFN	-1.38097	8.60225	1.66391e-07	2810
	ARMC7	-0.693303	8.38472	0.00834685	79637		ELOVL1	-1.22851	8.5103	9.36416e-06	64834		PTGS1	1.79827	7.51891	1.66391e-07	5742
	CMTM3	0.673779	8.91448	0.00834685	123920		LFNG	-1.06755	9.23337	9.5231e-06	3955		CDCP1	-1.24952	7.21169	1.72068e-07	64866
	QPCT	-0.536655	10.4429	0.008363	25797		ZFP90	0.949803	7.24484	9.61541e-06	146198		HPCAL1	-1.25506	11.1197	1.73398e-07	3241
	NAB2	0.617235	7.61338	0.00837248	4665		DEFB1	-1.20099	8.21433	9.71761e-06	1672		BCAS1	-1.3591	7.06682	1.75363e-07	8537
	KLHL5	0.881788	7.76088	0.00841259	51088		F2RL1	-0.973065	8.30114	9.73752e-06	2150		SLC25A23	-1.42263	9.175	1.77952e-07	79085
	TGFBR3	-0.678867	7.80416	0.00841259	7049		CTSH	-1.11245	9.17292	9.73752e-06	1512		EIF2B2	-1.10135	8.85967	1.80364e-07	8892
	EDN1	-0.899834	7.00718	0.00845728	1906		NUP210	-1.36312	7.27784	9.73752e-06	23225		SLC22A18	-1.48934	8.72889	1.88858e-07	5002
	RPP40	0.552942	9.58022	0.0085287	10799		NPB	0.979669	7.10318	9.76671e-06	256933		MEIS2	1.36296	9.45015	1.90418e-07	4212
	DUSP14	-0.610945	10.3186	0.00880574	11072		IFI27L2	1.18494	9.66804	9.94151e-06	83982		PGM2L1	1.55868	7.0919	1.98486e-07	283209
	UGT1A10	-0.717512	8.64943	0.00883159	54575		MFAP2	0.920074	6.82519	1.00225e-05	4237		HNF1B	-1.3638	7.48873	1.98523e-07	6928
	LMTK3	-0.655233	9.35658	0.00891347	114783		FAM13B	1.11117	8.33421	1.00272e-05	51306		NCKAP5L	1.58433	7.84238	1.98907e-07	57701
	ADPRHL2	-0.644952	8.95615	0.00891355	54936		MYADM	0.945812	10.8909	1.03944e-05	91663		VSIR	1.08417	6.95017	2.00112e-07	64115
	C9orf40	0.648738	7.84795	0.00898355	55071		NADSYN1	-1.17733	7.76059	1.08338e-05	55191		CFAP300	-1.43066	7.78091	2.02288e-07	85016
	EVA1B	0.675768	7.54641	0.00903608	55194		GNG10	1.03854	9.31137	1.11638e-05	2790		CD320	-1.45863	9.23572	2.06921e-07	51293
	MAPKAPK3	-0.639568	9.14539	0.00903608	7867		ABHD12	-1.1261	7.54941	1.12594e-05	26090		UCHL3	-1.15141	10.8738	2.08277e-07	7347
	MTFR1	0.617046	8.65992	0.00903608	9650		TH	-0.850107	7.98253	1.12975e-05	7054		TRIB3	-1.74694	9.16832	2.11692e-07	57761
	CEP41	0.623939	8.47932	0.00910898	95681		STAMBPL1	-1.11916	9.14526	1.13273e-05	57559		TOX2	1.37911	8.10155	2.13049e-07	84969
	PNKD	0.566904	7.35587	0.00912772	25953		ST3GAL3	1.11926	7.17026	1.13273e-05	6487		RGS12	1.46737	7.54082	2.2091e-07	6002
	LRRC26	-0.67649	6.92139	0.00918937	389816		DAB2	1.14101	7.17359	1.13651e-05	1601		FFAR4	-1.54971	7.34064	2.25213e-07	338557
	ABHD17C	-0.729267	9.22782	0.00921958	58489		RASSF5	-1.02799	8.10572	1.13913e-05	83593		CAMKMT	-1.11174	7.95858	2.25456e-07	79823
	C11orf80	-0.50953	7.10609	0.00921958	79703		ZMYM3	1.09077	8.1877	1.14221e-05	9203		LINC00239	-1.24025	7.16851	2.47461e-07	145200
	B3GALT4	-0.563847	7.26987	0.00941714	8705		EEF1A2	-1.00932	9.86449	1.14407e-05	1917		KRT17	1.1836	7.19543	2.50083e-07	3872
	BMP4	-0.736704	12.4896	0.00949338	652		IRF7	-1.51639	9.00297	1.17933e-05	3665		GABARAPL1	1.62741	7.74248	2.50655e-07	23710
	MAP2K3	-0.62382	9.15148	0.00952292	5606		AAMDC	1.19366	9.90046	1.18547e-05	28971		ANKRD33	-1.39768	8.28335	2.66886e-07	341405
	FGD3	-0.607384	8.29451	0.00952292	89846		PDCD4	1.29488	8.73621	1.20649e-05	27250		MAPKAPK3	-1.31068	9.14539	2.6918e-07	7867
	HSD17B8	-0.631573	8.35942	0.009538	7923		POFUT1	1.00035	9.15479	1.22699e-05	23509		C11orf95	1.57752	7.73114	2.78698e-07	65998
	PLPBP	-0.541951	8.04499	0.009538	11212		MAP2K3	-1.02221	9.15148	1.27991e-05	5606		GMDS	-1.52322	9.60351	2.79847e-07	2762
	MPP6	0.663834	7.77242	0.00964733	51678		SERPINA1	-1.06044	9.02971	1.29211e-05	5265		SOX18	1.17412	6.83513	2.94212e-07	54345
	SLC27A3	0.601954	8.85218	0.00966006	11000		PPL	-1.1498	7.37574	1.29562e-05	5493		NCALD	1.20529	6.64336	2.94212e-07	83988
	ICMT	-0.584308	9.76627	0.00974761	23463		TOX2	1.0789	8.10155	1.29955e-05	84969		ADAM15	-1.4668	10.2301	2.98203e-07	8751
	AKR1A1	-0.517944	9.83091	0.00982993	10327		HBEGF	0.877426	7.65591	1.3715e-05	1839		CYTH2	1.47742	9.74712	2.98203e-07	9266
	CAPS	-0.699774	7.79245	0.00983325	828		RAB11FIP2	0.963464	7.4653	1.3807e-05	22841		CFH	-1.36821	8.58088	2.9981e-07	3075
	CD276	0.730615	9.46843	0.00983696	80381		HHLA3	0.948812	7.0544	1.3807e-05	11147		CRK	1.40401	7.6452	3.04358e-07	1398
	KYNU	0.526549	7.97008	0.00983696	8942		PLBD1	1.06634	7.43245	1.47781e-05	79887		KANSL1	1.30927	8.16596	3.07253e-07	284058
	MAD2L2	0.804897	10.5193	0.00998356	10459		UBAP2L	0.961997	9.32344	1.47781e-05	9898		FAM120C	0.957543	6.91324	3.09105e-07	54954
	PPFIBP1	1.03396	7.7058	0.0100305	8496		FAM172A	1.20222	8.42151	1.48542e-05	83989		PRR5	1.15711	7.23795	3.09703e-07	55615
	GRAMD1B	-0.777409	6.75133	0.0100305	57476		RCOR2	1.22371	7.08169	1.54612e-05	283248		PPP1R15A	1.17992	9.74027	3.10592e-07	23645
	ARFGEF1	-0.620911	9.21638	0.0100614	10565		LARP1B	-0.94307	7.76518	1.55667e-05	55132		CALU	1.49462	10.0889	3.10592e-07	813
	SQSTM1	-0.578759	12.1164	0.0100676	8878		RDH13	-0.899306	8.27331	1.56863e-05	112724		EXOC6	-1.38992	8.1072	3.1361e-07	54536
	DSC2	-0.539033	7.61928	0.0100676	1824		MISP	-0.911879	6.86185	1.57661e-05	126353		CARD9	-1.67727	9.09419	3.22093e-07	64170
	FGFR3	0.525154	7.35858	0.0100676	2261		YPEL3	1.28369	7.92223	1.57661e-05	83719		PURB	1.22798	9.91506	3.22902e-07	5814
	NUP210	-0.808832	7.27784	0.0100676	23225		MAP3K12	0.980768	6.98355	1.59527e-05	7786		SHMT1	-1.25791	9.0168	3.26116e-07	6470
	XPNPEP1	-0.630091	10.1699	0.0101257	7511		CORO2A	-1.2394	8.53809	1.61234e-05	7464		ITGA5	1.40234	6.64551	3.27872e-07	3678
	RAB26	-0.584122	7.30287	0.0101637	25837		CALM1	-0.92258	10.0474	1.65433e-05	801		SYT11	1.25749	6.87421	3.3063e-07	23208
	C19orf33	-0.679253	11.8569	0.0102658	64073		ZNF45	0.989568	7.46741	1.66057e-05	7596		COL8A2	1.21953	6.6649	3.37856e-07	1296
	GTF2F2	0.598575	10.3868	0.0103941	2963		KCNK6	-1.18312	7.31026	1.72419e-05	9424		DHCR24	-1.44878	9.25025	3.43806e-07	1718
	RGS12	0.693313	7.54082	0.010575	6002		MIF4GD	-1.18469	7.77272	1.73387e-05	57409		TMEM54	-1.296	10.3644	3.46055e-07	113452
	ZBED1	0.577637	8.79815	0.0106156	9189		PLEKHA6	-0.9206	7.41472	1.73387e-05	22874		CCN2	1.51316	7.07273	3.4666e-07	1490
	OCLN	-0.544585	6.96521	0.0106416	100506658		RGS12	1.12634	7.54082	1.74687e-05	6002		VASH2	1.21185	6.71619	3.47062e-07	79805
	POLR3B	0.497701	8.01724	0.0106565	55703		LYPD6B	0.98197	8.05032	1.77998e-05	130576		AP1S2	1.23577	7.49621	3.52034e-07	8905
	MCM10	0.619132	7.23383	0.0107964	55388		PCNX4	0.942693	7.7996	1.78386e-05	64430		FBLN7	1.21646	6.89705	3.52034e-07	129804
	ANTXR2	0.634599	7.65331	0.0107964	118429		RAB8B	0.966783	7.37373	1.81599e-05	51762		ELOVL1	-1.48328	8.5103	3.55267e-07	64834
	PSEN2	-0.483824	7.55192	0.0107964	5664		PNP	-1.18927	8.78183	1.8442e-05	4860		ANO1	-1.36399	7.95851	3.61001e-07	55107
	AXIN1	-0.633469	9.19412	0.0107964	8312		TMC4	-1.03695	7.56272	1.86014e-05	147798		IRF7	-1.8591	9.00297	3.66306e-07	3665
	SERPINB5	0.587439	9.22167	0.0107964	5268		PURB	0.95913	9.91506	1.91465e-05	5814		CCNO	-1.77503	8.36357	3.67951e-07	10309
	PTPRF	-0.799011	10.9378	0.0110177	5792		CNFN	1.1341	9.46226	1.92634e-05	84518		RIPOR1	1.3223	9.11958	3.72721e-07	79567
	SSH3	-0.560498	10.031	0.0110334	54961		GALNT11	0.912786	9.6858	1.93496e-05	63917		COL17A1	-1.57655	9.34726	3.72721e-07	1308
	CLDN1	-0.664057	7.05276	0.0112375	9076		SPATA20	0.924479	8.20562	1.95983e-05	64847		ANXA3	-2.24763	7.80183	3.78689e-07	306
	ZYX	0.83306	9.59234	0.0112726	7791		DLX1	0.986763	7.05933	1.96501e-05	1745		SIGIRR	-1.16298	9.274	3.78689e-07	59307
	TNFRSF12A	0.793968	10.4349	0.0114313	51330		TFPT	1.02237	8.32218	1.98613e-05	29844		KLHL36	-1.33593	8.05088	3.80645e-07	79786
	SLC6A10P	0.663018	8.77457	0.0116519	386757		SMCO4	-0.931083	9.39735	2.02338e-05	56935		CYB5R2	1.26347	8.30101	3.80645e-07	51700
	BIK	-0.633363	6.40698	0.0117305	638		SLPI	-1.03251	7.26353	2.03452e-05	6590		PLAC8	1.31137	8.89708	3.83015e-07	51316
	STX2	0.697888	8.0238	0.0117305	2054		APBB3	0.941102	8.45489	2.04777e-05	10307		FOXD2	1.21619	7.3312	3.88449e-07	2306
	GMPPA	0.582142	8.90543	0.0117305	29926		DGKQ	-0.919643	8.44426	2.09863e-05	1609		CHSY1	1.30711	9.16386	3.9132e-07	22856
	KLHDC9	-0.535317	7.09359	0.0119581	126823		ADAM19	-1.15606	9.01827	2.13475e-05	8728		PUS1	-1.11751	9.61196	3.94053e-07	80324
	WDR26	0.757605	7.43713	0.0120473	80232		TMEM91	1.11204	7.99134	2.14616e-05	641649		EVA1B	1.34884	7.54641	3.94053e-07	55194
	RABEP1	0.652114	8.46515	0.0122944	9135		NUCB1	0.875436	12.1463	2.14804e-05	4924		SKAP1	-1.92565	8.17268	3.97594e-07	8631
	BTG2	-0.762328	7.71815	0.0124406	7832		UCHL3	-0.86548	10.8738	2.20302e-05	7347		GNA15	-1.38856	7.98642	4.06505e-07	2769
	SH2B3	0.74673	7.27005	0.0124785	10019		HPCAL1	-0.932331	11.1197	2.20302e-05	3241		ELL2	1.14191	6.93818	4.0735e-07	22936
	ENPP4	-0.488051	6.71163	0.0126253	22875		AGR2	-1.54759	8.15015	2.20302e-05	10551		KLHL5	1.74148	7.76088	4.07751e-07	51088
	PLAAT4	-0.874023	10.3585	0.0126253	5920		TCAF1	1.72824	11.7335	2.20302e-05	9747		TNFRSF14	-1.13183	8.63099	4.10199e-07	8764
	RXRA	-0.605211	11.1534	0.012646	6256		DHRS9	-0.963595	6.76761	2.26141e-05	10170		GALNT12	-1.22074	7.25124	4.17255e-07	79695
	WNK1	0.636009	9.16744	0.012646	65125		LRRC49	0.942118	7.65998	2.27968e-05	54839		LINC02591	1.85113	9.66777	4.19352e-07	388692
	PWWP2B	-0.591174	8.46797	0.0126565	170394		GOLGA6L1	1.06659	11.4891	2.28879e-05	283767		PKN1	-1.33039	7.14009	4.26611e-07	5585
	AGPAT2	-0.612076	8.88937	0.012689	10555		EEF1E1	-0.988367	9.88832	2.41926e-05	9521		METRNL	-1.36027	7.74216	4.31928e-07	284207
	BARX2	-0.680681	6.74919	0.012689	8538		SOD2	-0.871913	7.8485	2.44064e-05	6648		WARS	-1.13801	9.25699	4.35179e-07	7453
	RMND5B	-0.665209	7.71215	0.0127524	64777		MSN	1.01892	10.4744	2.51182e-05	4478		ZSWIM6	1.17069	7.79058	4.4578e-07	57688
	MNX1-AS1	-0.633688	7.17288	0.0130012	645249		AXIN2	1.20498	10.3583	2.55594e-05	8313		GCA	-1.42384	8.29124	4.59431e-07	25801
	RTL10	-0.625594	8.15427	0.0130149	79680		TSPAN1	-1.8503	7.66247	2.60757e-05	10103		P3H3	1.30724	6.80749	4.61813e-07	10536
	RIPK4	-0.709947	7.23761	0.0130622	54101		FAM210B	1.29614	7.54993	2.65408e-05	116151		UBE2D4	-1.18208	8.54663	4.72506e-07	51619
	ST7	0.721878	7.84802	0.013294	7982		ATP2B1-AS1	0.933545	7.13867	2.69332e-05	338758		ATP2C2	-1.33667	7.0634	4.95014e-07	9914
	CLDND1	0.715801	9.22775	0.013294	56650		DVL3	0.98816	7.5954	2.73051e-05	1857		PIP4K2A	1.23919	9.42784	4.98579e-07	5305
	C1orf210	-0.586669	6.908	0.0133788	149466		NUDT22	-0.79964	9.25017	2.73407e-05	84304		KIF23	1.16219	9.11652	5.29036e-07	9493
	CYSTM1	-0.562314	9.61238	0.0133978	84418		HOXC4	1.05203	6.89353	2.73407e-05	3221		PRSS2	-1.62588	7.38194	5.39178e-07	5645
	CKMT1A	-0.586974	6.96065	0.0134117	548596		EVL	-0.8464	6.98753	2.73702e-05	51466		GOLGA6L1	1.33782	11.4891	5.42188e-07	283767
	SLC22A18	-0.676118	8.72889	0.0134666	5002		CYP2S1	-0.79168	6.95405	2.75821e-05	29785		PNCK	0.990631	6.81592	5.48156e-07	139728
	RBBP9	0.681814	8.13165	0.0135079	10741		MARVELD3	-1.05032	7.26726	2.75821e-05	91862		COBLL1	1.1536	8.88442	5.50375e-07	22837
	FOXQ1	-0.762176	10.9585	0.0135231	94234		HSPA4L	-1.00979	7.52147	2.75821e-05	22824		ALDH3B1	-1.43388	8.75406	5.50375e-07	221
	SPIRE2	-0.738591	7.25979	0.0136897	84501		ZCCHC24	1.15597	7.51149	2.78984e-05	219654		CCDC9B	-1.19672	9.04708	5.60302e-07	388115
	MT2A	-0.932086	10.5091	0.0137322	4502		HCFC1R1	1.33691	10.3904	2.79085e-05	54985		AK3	-1.07884	9.60333	5.6261e-07	50808
	PBK	0.561646	8.53148	0.0137622	55872		GALK1	1.15776	9.53398	2.80498e-05	2584		CCDC77	1.20653	8.31642	5.73976e-07	84318
	WRAP73	-0.698738	8.70463	0.0138239	49856		CAMKMT	-0.823679	7.95858	2.8514e-05	79823		GJB6	-1.47725	7.27805	5.81662e-07	10804
	SCARB2	-0.558151	11.197	0.0141598	950		C12orf57	0.971424	11.4005	2.87366e-05	113246		HCFC1R1	1.69197	10.3904	5.91272e-07	54985
	CAVIN1	0.580585	11.6966	0.0141598	284119		NFYA	0.893139	7.18031	2.91019e-05	4800		TMEM173	1.46911	8.34839	5.91288e-07	340061
	NCAPG	0.634902	9.82422	0.0141598	64151		TCEAL3	1.21485	8.00662	2.94084e-05	85012		MAP2K3	-1.22028	9.15148	5.97354e-07	5606
	MISP	-0.537094	6.86185	0.0141598	126353		SPRYD4	-0.823689	8.23267	2.98481e-05	283377		PRRG2	-1.26535	9.47907	6.02132e-07	5639
	KRT18	-1.04102	8.86627	0.0141747	3875		C11orf95	1.17868	7.73114	3.0133e-05	65998		TCAF1	2.14591	11.7335	6.02394e-07	9747
	FUT2	-0.769783	6.78429	0.014233	2524		STK39	-1.1613	10.3056	3.03556e-05	27347		KAT2B	1.19614	7.45287	6.02403e-07	8850
	FAM120AOS	-0.613192	8.73194	0.0145929	158293		LPAR6	0.835105	7.16028	3.06148e-05	10161		AGPAT2	-1.24005	8.88937	6.04903e-07	10555
	UBTD1	0.547183	8.58692	0.0149997	80019		NT5C3A	-1.0821	9.75747	3.07668e-05	51251		PSEN2	-0.960723	7.55192	6.12679e-07	5664
	TNS4	-0.605799	6.69341	0.0151243	84951		ENOPH1	-1.00128	10.131	3.11271e-05	58478		SRPK3	1.24969	6.92831	6.1656e-07	26576
	FAM183BP	0.600017	6.43081	0.015269	340286		EXT2	0.982223	8.60376	3.22864e-05	2132		MEX3A	1.29722	7.64131	6.25094e-07	92312
	FAM174B	-0.881371	7.3188	0.0153093	400451		ZNF467	1.22602	7.64082	3.25785e-05	168544		CERCAM	1.44078	6.99545	6.26065e-07	51148
	SLC9A1	0.661478	8.77762	0.0153784	6548		ICMT	-0.895883	9.76627	3.27185e-05	23463		KRT18P55	-1.95541	11.9566	6.27286e-07	284085
	RAB8B	0.569775	7.37373	0.0154081	51762		EXTL2	0.979847	8.08844	3.30737e-05	2135		SERINC2	-1.19788	9.16996	6.43457e-07	347735
	C2orf15	-0.856257	7.26579	0.0157409	150590		RRAS	0.86552	11.1345	3.36184e-05	6237		TEK	1.17593	6.62623	6.49933e-07	7010
	ARHGEF3	-0.518068	7.75369	0.0157409	50650		TPRG1L	-0.876855	10.3204	3.36908e-05	127262		RAB8B	1.17616	7.37373	6.53626e-07	51762
	HPCAL1	-0.555982	11.1197	0.0157745	3241		NRARP	-0.970239	7.81243	3.38165e-05	441478		APPBP2	1.3875	8.80326	6.68391e-07	10513
	AQP5	-0.562034	6.66167	0.0159037	362		PUS1	-0.846758	9.61196	3.43267e-05	80324		ADIRF	-1.33191	7.59144	7.28413e-07	10974
	RALGDS	-0.913231	9.42388	0.0159516	5900		RAB11FIP3	0.855551	7.72994	3.43908e-05	9727		PAXIP1-AS1	2.14483	9.12008	7.28726e-07	202781
	ZNF154	0.56889	6.5134	0.0160091	7710		PON2	0.874062	10.368	3.49908e-05	5445		APRT	-1.39968	10.361	7.29741e-07	353
	AIFM2	-0.608557	7.16512	0.0163299	84883		KLHL5	1.32006	7.76088	3.52373e-05	51088		APBB3	1.14665	8.45489	7.37788e-07	10307
	FNDC11	-0.601602	6.61701	0.0166101	79025		BIVM	0.9679	7.82753	3.53362e-05	54841		SLC29A4	1.5903	8.24852	7.41764e-07	222962
	LRRC1	-0.655588	9.51235	0.0166338	55227		ASAP1	1.45193	10.0255	3.54846e-05	50807		CYFIP2	-1.25962	7.08317	7.44307e-07	26999
	INTS9	-0.553436	8.22121	0.0167046	55756		PDZD8	-0.853891	7.84156	3.64609e-05	118987		DHRS9	-1.18121	6.76761	7.51996e-07	10170
	HOXC13	0.608862	7.71177	0.0167046	3229		DENND1A	0.801876	8.02658	3.64835e-05	57706		PCNX4	1.13389	7.7996	7.65965e-07	64430
	ATP6V0A1	-0.60489	8.97017	0.0167046	535		CAPN1	-1.03326	9.71109	3.66708e-05	823		GLCE	1.48038	8.68619	7.77728e-07	26035
	SIRT7	-0.584712	7.19508	0.0171464	51547		DHCR24	-1.08119	9.25025	3.66761e-05	1718		PRR15L	-1.24187	7.14268	7.78348e-07	79170
	CNPPD1	-0.749866	7.90419	0.0171851	27013		PSEN2	-0.744572	7.55192	3.71559e-05	5664		ZNF395	1.57005	8.52632	7.78348e-07	55893
	SPCS3	0.60609	7.97258	0.0172664	60559		SETMAR	0.877065	8.13816	3.79331e-05	6419		NTHL1	-1.23786	8.91418	7.78697e-07	4913
	DDAH1	-0.92589	8.51741	0.0174074	23576		MATN3	0.983968	7.00736	3.80031e-05	4148		IL13RA1	1.28229	9.7938	7.86872e-07	3597
	MGP	-0.659964	8.36229	0.0175335	4256		NTHL1	-0.972449	8.91418	3.8296e-05	4913		TMEM91	1.35311	7.99134	7.86872e-07	641649
	FLOT2	-0.595616	10.5667	0.0175511	2319		TUBG2	1.04074	8.21437	3.85181e-05	27175		ARHGEF17	1.54497	7.76005	7.97245e-07	9828
	CDC42EP5	0.668115	10.7313	0.0175819	148170		CFAP410	1.02297	7.44926	3.87724e-05	755		NNMT	-1.20237	9.04328	8.18984e-07	4837
	GPT2	-0.667166	9.852	0.017634	84706		PLPP1	0.990592	8.41771	3.88066e-05	8611		CHCHD10	-0.949814	9.7431	8.201e-07	400916
	TMEM205	-0.69005	10.075	0.017634	374882		OSBPL10	0.92068	8.35309	3.88066e-05	114884		PAPSS2	1.64165	7.82297	8.22557e-07	9060
	SKA3	0.64721	8.53942	0.0178431	221150		PRSS23	1.39296	8.06068	3.97401e-05	11098		CERK	1.20913	8.47851	8.37301e-07	64781
	PKD2	0.629893	7.4302	0.0179276	5311		MAP3K20	0.932749	10.1661	3.9912e-05	51776		MVP	-1.33531	8.10183	8.38547e-07	9961
	FARP1	-0.658411	8.77173	0.0179439	10160		PARP3	0.746983	8.50539	4.05822e-05	10039		NUCB1	1.05755	12.1463	8.82899e-07	4924
	VSIG2	-0.594234	10.3909	0.018088	23584		ADPRHL2	-0.960625	8.95615	4.06753e-05	54936		CALM1	-1.09248	10.0474	8.86578e-07	801
	RWDD2A	-0.577334	7.36037	0.0182151	112611		PARP4	-0.945363	11.2097	4.06753e-05	143		UNC93B1	-1.07531	9.21619	8.86578e-07	81622
	GBP2	-0.603743	7.93654	0.0183613	2634		CREBBP	1.11646	9.07801	4.19015e-05	1387		ELOVL6	-1.87515	8.67092	9.05381e-07	79071
	RFC4	0.460814	9.36611	0.0183633	5984		PELI1	1.07422	8.68314	4.26763e-05	57162		LIX1L	1.06552	7.10388	9.41133e-07	128077
	LTBR	0.577634	10.1446	0.0187607	4055		PGGHG	-1.01102	7.83811	4.34709e-05	80162		SH3RF2	-1.17751	7.36095	9.59446e-07	153769
	PPM1F	0.635487	8.54301	0.0187607	9647		RNF227	0.841164	7.53653	4.41017e-05	284023		CEBPD	-1.2931	8.44502	9.82288e-07	1052
	CEACAM1	-0.858401	9.61762	0.0187642	634		CTDSP2	0.783507	9.92266	4.46471e-05	10106		LRRC26	-1.27477	6.92139	9.83509e-07	389816
	RPAIN	-0.558652	9.34441	0.018996	84268		DANCR	-0.9669	9.0278	4.46471e-05	57291		RPL29	-1.56395	9.7686	9.99619e-07	6159
	CDR2L	0.762959	8.98277	0.0192799	30850		DOK4	0.903623	9.05245	4.53775e-05	55715		ANXA9	-1.1257	7.18391	1.00786e-06	8416
	PLTP	0.512977	8.52657	0.019289	5360		UBE2D4	-0.885823	8.54663	4.61542e-05	51619		TBC1D17	-1.60598	8.27116	1.01576e-06	79735
	PDLIM7	0.53455	7.58505	0.0193741	9260		SLC11A2	-0.940757	8.33465	4.62506e-05	4891		PROM1	-1.13239	7.67048	1.01576e-06	8842
	NLGN2	0.510982	7.86618	0.0193741	57555		PLK2	0.879909	7.26806	4.66836e-05	10769		CDK19	1.26581	8.46013	1.01729e-06	23097
	ELMO3	-0.530073	7.91266	0.0193848	79767		C6orf136	-1.20865	9.08034	4.73822e-05	221545		TPRG1L	-1.08479	10.3204	1.0283e-06	127262
	MARVELD3	-0.61908	7.26726	0.0197258	91862		CES2	0.946283	8.96914	4.75325e-05	8824		PHF1	1.07403	7.98528	1.04869e-06	5252
	IFT52	-0.598008	8.51831	0.0199431	51098		DYNC2H1	0.813197	7.33566	4.77818e-05	79659		FOXK1	1.66423	9.62441	1.04869e-06	221937
	IMPA2	-0.650336	9.30311	0.0201901	3613		CLUAP1	1.07828	7.21148	4.805e-05	23059		MRRF	-1.11338	8.59553	1.04869e-06	92399
	MTMR10	-0.783458	8.46985	0.0202511	54893		GPRC5A	-0.899293	7.75587	4.805e-05	9052		SETMAR	1.09328	8.13816	1.05248e-06	6419
	ZNF106	0.560019	9.62376	0.0205209	64397		PRAF2	0.873502	7.2907	4.80946e-05	11230		ZFP90	1.06661	7.24484	1.08966e-06	146198
	DHCR7	-0.653164	8.83217	0.020536	1717		LPIN1	0.915758	7.6532	4.85363e-05	23175		TM4SF1	-1.42053	11.6701	1.1181e-06	4071
	SPRYD3	-0.590058	8.06664	0.0205493	84926		PFKP	-1.00884	10.465	4.88424e-05	5214		DLG4	1.54503	6.83663	1.11965e-06	1742
	NSMCE1	-0.596674	9.19636	0.0206645	197370		GABARAPL1	1.16328	7.74248	4.8878e-05	23710		TFRC	-1.08013	10.7834	1.12489e-06	7037
	NSUN5P1	-0.575445	7.62086	0.0206645	155400		TMPRSS4	-1.04364	6.78239	4.90293e-05	56649		PDCD4	1.47362	8.73621	1.15328e-06	27250
	MTMR3	0.526329	8.04409	0.0206645	8897		ATP5MC1	-1.16284	8.12973	4.90621e-05	516		KRTCAP3	-1.20827	9.06218	1.18055e-06	200634
	PJA1	0.537165	8.00624	0.020688	64219		TRIP13	-0.938907	10.4195	4.99932e-05	9319		CD81	1.16126	12.5665	1.20556e-06	975
	PRSS3	-0.747229	9.32499	0.020688	5646		LRRC26	-0.995116	6.92139	5.01742e-05	389816		NFYA	1.07991	7.18031	1.23277e-06	4800
	ACSM3	-0.531338	7.53132	0.0207168	6296		ABCG1	-1.23975	7.88406	5.05864e-05	9619		MCF2L-AS1	-1.21031	7.42786	1.23972e-06	100289410
	CRAT	-0.693132	7.75279	0.0207168	1384		CYTH2	1.0641	9.74712	5.0729e-05	9266		CASP4	-1.62335	9.38082	1.24532e-06	837
	FAH	0.626993	8.31953	0.0207168	2184		POGLUT3	0.897018	8.90873	5.07999e-05	143888		KIFAP3	1.13725	8.16165	1.24532e-06	22920
	GNG5	0.494081	9.55616	0.0207168	2787		MSX1	0.943674	6.87814	5.23633e-05	4487		PLEKHA6	-1.0694	7.41472	1.24859e-06	22874
	HS3ST1	-0.57168	7.07552	0.0207168	9957		CLDND1	1.09779	9.22775	5.31964e-05	56650		CDK2	1.0894	10.1594	1.25568e-06	1017
	SHTN1	-0.663997	8.3938	0.0207576	57698		SLC48A1	-1.00231	7.59963	5.3219e-05	55652		APLP2	1.2859	9.33903	1.25707e-06	334
	DSCC1	0.666389	9.92694	0.0207576	79075		FTO	0.829261	7.45402	5.35247e-05	79068		PACSIN3	1.40855	7.55135	1.2807e-06	29763
	COPS4	0.563207	9.37234	0.0207576	51138		SCARB1	-1.06963	8.43849	5.43116e-05	949		C12orf57	1.16995	11.4005	1.2807e-06	113246
	RARRES1	-0.676602	8.82646	0.0207982	5918		UCK2	-0.974009	8.46141	5.52542e-05	7371		AKAP13	1.46346	8.44913	1.29839e-06	11214
	EPRS	-0.596131	10.086	0.020802	2058		RAB27B	-1.12427	7.15849	5.52542e-05	5874		DLX1	1.15254	7.05933	1.321e-06	1745
	B3GNT3	-0.62417	6.95622	0.0208988	10331		SMAD5	1.14125	8.94142	5.56728e-05	4090		ELMO3	-1.07469	7.91266	1.33009e-06	79767
	CCDC24	-0.570106	7.91618	0.0210217	149473		P3H2	0.98884	7.33755	5.58745e-05	55214		NKD2	1.34918	8.64626	1.33919e-06	85409
	FHOD1	-0.559281	7.44173	0.0210985	29109		RTN3	-0.844949	10.5778	5.72192e-05	10313		NASP	1.00686	8.59153	1.34174e-06	4678
	CLCN3	0.479997	8.23015	0.0212672	1182		CDK19	0.980011	8.46013	5.75141e-05	23097		NPIPB13	1.35597	10.6412	1.34925e-06	613037
	BLMH	0.616016	7.61805	0.0213012	642		PPFIBP1	1.5211	7.7058	5.77596e-05	8496		IGFBP4	1.21159	10.4035	1.35822e-06	3487
	GRB7	-0.89741	7.26094	0.0213721	2886		GPER1	0.789179	7.04481	5.77596e-05	2852		SAPCD2	-1.67159	8.85162	1.35897e-06	89958
	ITGB7	-0.649149	7.06957	0.0214456	3695		NME1	-0.85747	12.7394	5.77596e-05	4830		PRSS8	-1.76365	9.63471	1.36237e-06	5652
	MID2	0.514201	7.06895	0.0215064	11043		PLIN3	0.747907	11.3135	5.95108e-05	10226		NT5DC2	1.19369	9.70747	1.36237e-06	64943
	NOTCH1	-0.802249	7.70617	0.0215154	4851		PRTFDC1	0.908632	8.53018	5.97494e-05	56952		ZNF45	1.13738	7.46741	1.38436e-06	7596
	CNN2	-0.543695	10.9182	0.0216328	1265		DOCK1	0.985657	8.10002	6.00849e-05	1793		NECTIN2	1.26018	9.53377	1.38438e-06	5819
	SNRNP27	0.596983	8.85851	0.0217209	11017		LAMB3	-0.853142	8.1611	6.21687e-05	3914		GLG1	1.04283	10.3916	1.41794e-06	2734
	EPHB6	-0.630744	8.72084	0.0217209	2051		AK3	-0.79765	9.60333	6.25681e-05	50808		CHAMP1	1.11474	9.46535	1.43494e-06	283489
	GPX3	0.569659	8.97178	0.0217209	2878		SYT11	0.897476	6.87421	6.25681e-05	23208		SEH1L	-1.00652	8.50717	1.45449e-06	81929
	SLC27A5	-0.570246	8.26692	0.0217209	10998		SLC29A4	1.19634	8.24852	6.33351e-05	222962		TMC4	-1.19777	7.56272	1.45449e-06	147798
	DEGS1	0.557208	9.0011	0.0218024	8560		WDR41	0.823151	7.51777	6.47676e-05	55255		ZNF524	-1.2703	8.67996	1.47353e-06	147807
	LMNTD2	-0.570771	6.62243	0.021902	256329		LOXL4	0.983081	10.4023	6.47793e-05	84171		SREBF1	-1.5483	8.24234	1.48978e-06	6720
	RAB11FIP2	0.530456	7.4653	0.0219572	22841		MNX1-AS1	-0.952817	7.17288	6.59976e-05	645249		RDH13	-1.02341	8.27331	1.502e-06	112724
	PCOLCE	0.463125	7.48425	0.0220029	5118		CCDC74A	0.926939	6.99391	6.81837e-05	90557		NDST1	1.57338	7.29639	1.52662e-06	3340
	IL11RA	0.590055	8.23709	0.022238	3590		ERP27	0.739842	6.78835	6.83716e-05	121506		FAM160B1	1.1495	7.84268	1.53216e-06	57700
	SLC35C1	-0.608165	8.49773	0.0223511	55343		CCNO	-1.26742	8.36357	6.8408e-05	10309		KIAA0355	1.67581	9.21399	1.53216e-06	9710
	PANX1	0.485483	7.17644	0.0223511	24145		SPRYD3	-0.934713	8.06664	7.08825e-05	84926		ADGRL1	1.39659	7.65308	1.53672e-06	22859
	ADIRF	-0.616951	7.59144	0.0224448	10974		CDC42EP5	1.03645	10.7313	7.18001e-05	148170		TSHZ1	1.52568	8.37486	1.54796e-06	10194
	LETM2	0.537592	6.81515	0.0225925	137994		GCLM	-1.08736	8.94115	7.28417e-05	2730		LOC729603	1.60001	11.0516	1.5593e-06	729603
	DYNLT3	0.637993	8.08912	0.0231003	6990		EIPR1	-0.832247	9.29226	7.29542e-05	7260		VIRMA	1.0664	8.44033	1.58986e-06	25962
	FAM102A	-0.579639	7.80154	0.0231003	399665		TRIM47	-0.927492	7.60857	7.29895e-05	91107		ADAM8	-1.03111	6.88324	1.61936e-06	101
	RTKN	-0.484972	9.77078	0.0231003	6242		TMEM19	0.792213	8.24372	7.44422e-05	55266		DCTPP1	-1.13386	10.675	1.62069e-06	79077
	PAQR4	-0.53759	9.26165	0.0231973	124222		SLC22A18	-1.01094	8.72889	7.56549e-05	5002		CHST3	1.3875	7.10143	1.62094e-06	9469
	MCCC1	-0.567045	8.15581	0.023212	56922		TRPS1	0.872187	7.20524	7.62216e-05	7227		TFPI	-1.45628	9.35382	1.63257e-06	7035
	NRAS	0.506078	7.44589	0.0234322	4893		PDE6D	0.853053	8.67992	7.73331e-05	5147		MLKL	-1.0744	8.52822	1.69827e-06	197259
	PGAP2	-0.600128	9.32173	0.0235796	27315		AK4	-0.930897	7.46397	7.77492e-05	205		CSNK1G1	1.13345	8.56763	1.69869e-06	53944
	TSPAN1	-1.0569	7.66247	0.0235796	10103		DPH2	-0.849355	9.13732	8.12915e-05	1802		SAP30L	1.10256	7.35371	1.72546e-06	79685
	KIF23	0.522839	9.11652	0.0238667	9493		NRSN2	0.955527	7.98933	8.12915e-05	80023		ARV1	-1.08162	8.09314	1.75586e-06	64801
	PJVK	0.509615	6.5231	0.0238667	494513		TMEM54	-0.90694	10.3644	8.43957e-05	113452		CLDND1	1.35732	9.22775	1.75586e-06	56650
	FBXO15	-0.528132	6.84772	0.0239006	201456		HOXA13	1.42248	8.26162	8.44325e-05	3209		NRARP	-1.15734	7.81243	1.75591e-06	441478
	ZFP36	-0.560638	9.9587	0.0239711	7538		SP6	-0.789935	6.97077	8.47485e-05	80320		CAVIN1	1.10996	11.6966	1.75683e-06	284119
	C5orf34	0.527423	7.40229	0.0239711	375444		TCFL5	0.879252	9.29303	8.64591e-05	10732		ARHGDIB	-1.0019	10.5779	1.75683e-06	397
	TGFBR2	0.473387	9.11836	0.0240884	7048		AGBL5	0.751029	9.8375	8.65266e-05	60509		RDX	1.26458	8.15067	1.81084e-06	5962
	CMC4	0.75815	9.09227	0.024366	100272147		COQ10A	1.08514	7.97356	8.78571e-05	93058		HIST1H2BD	1.30588	8.92757	1.84396e-06	3017
	LRBA	-0.529304	8.32627	0.0243807	987		NUB1	0.750061	9.26089	8.86168e-05	51667		MRPL38	-0.971942	9.26507	1.84396e-06	64978
	TIMP1	0.596603	12.7142	0.0244163	7076		NOP53	0.85145	8.83254	8.88212e-05	29997		CNFN	1.29181	9.46226	1.84396e-06	84518
	SUMO3	0.502447	11.7862	0.0244222	6612		LAMC2	-0.852848	6.80495	9.05659e-05	3918		NUP210	-1.47659	7.27784	1.86983e-06	23225
	CHMP6	-0.484131	7.79958	0.0244222	79643		CALU	1.03234	10.0889	9.07671e-05	813		TMEM131L	1.16157	7.63233	1.87264e-06	23240
	MCUR1	0.519949	9.26067	0.0244563	63933		SEC11C	-0.99085	9.04539	9.11044e-05	90701		ANGPTL2	1.1019	6.75478	1.90169e-06	23452
	C1orf53	0.574077	8.65831	0.0249562	388722		C16orf74	-0.84474	8.27687	9.12844e-05	404550		TNS1	1.41692	6.82911	1.9235e-06	7145
	ECHDC2	-0.561633	8.74741	0.0250755	55268		PGM2L1	1.04532	7.0919	9.16357e-05	283209		TNFRSF25	1.1199	7.07992	1.92676e-06	8718
	CHAMP1	0.531591	9.46535	0.0254246	283489		SLC44A3	-0.965585	7.05187	9.25034e-05	126969		ENTPD6	-1.46707	8.4939	1.93494e-06	955
	MAD2L1	0.503873	10.0999	0.0254246	4085		SUSD3	1.10387	7.44141	9.3614e-05	203328		ARHGAP17	1.2934	8.81274	1.94729e-06	55114
	MSH6	0.498755	9.70119	0.0254246	2956		DUSP5P1	0.921214	6.86316	9.36726e-05	574029		CENPT	1.0222	7.96105	1.96198e-06	80152
	IL17RB	-0.511968	7.66206	0.0255678	55540		CMC4	1.2058	9.09227	9.36726e-05	100272147		ICMT	-1.05739	9.76627	1.96201e-06	23463
	MFSD10	-0.597424	11.7997	0.026032	10227		ZNF106	0.86725	9.62376	9.36726e-05	64397		AXIN2	1.39469	10.3583	1.97168e-06	8313
	INF2	-0.545957	10.935	0.0260981	64423		SNX16	0.916079	7.51566	9.61912e-05	64089		TCN1	-1.54321	7.59747	1.98215e-06	6947
	TMBIM1	-0.71204	8.83621	0.0261154	64114		ULK3	-0.91062	6.96185	9.63282e-05	25989		CERS5	1.03958	8.0416	1.98785e-06	91012
	PTPRO	-0.536456	6.93666	0.0262402	5800		GBP2	-0.920098	7.93654	9.63282e-05	2634		SRM	-1.12331	9.2616	2.00296e-06	6723
	FLNA	1.15038	7.77185	0.0262402	2316		ZNF275	1.14927	7.57545	9.81981e-05	10838		PGAP2	-1.21424	9.32173	2.05709e-06	27315
	PRTFDC1	0.545698	8.53018	0.0263213	56952		CELSR3	0.957956	8.4865	9.8217e-05	1951		FAM53B	1.38437	7.56051	2.09065e-06	9679
	COL18A1	-0.718647	7.07908	0.0263213	80781		TPST1	0.82595	7.05327	9.823e-05	8460		HK2	-1.01202	7.29868	2.12786e-06	3099
	UXT	0.680492	7.20095	0.0263213	8409		PYGB	-1.28408	9.75898	9.92914e-05	5834		HMBS	-1.00032	10.2383	2.17394e-06	3145
	NETO2	0.524274	7.9221	0.0265777	81831		CKMT1A	-0.85687	6.96065	0.00010134	548596		ZDHHC12	-1.19402	8.59801	2.17645e-06	84885
	PSMC3	0.492457	10.9827	0.0266882	5702		GLCE	1.07645	8.68619	0.000101528	26035		PPM1F	1.2388	8.54301	2.18201e-06	9647
	POLR1E	0.471086	9.11308	0.026814	64425		EPN2	0.816491	7.8659	0.000101711	22905		ANXA5	1.22654	11.9097	2.18201e-06	308
	PRPS1	0.641626	9.64397	0.0269983	5631		TCTN1	1.00439	7.63289	0.000102956	79600		ABHD12	-1.21682	7.54941	2.24045e-06	26090
	CHMP4B	-0.556572	10.5402	0.0273959	128866		ECHS1	-0.831942	11.466	0.000102956	1892		CAPRIN1	1.11146	8.8375	2.24111e-06	4076
	E2F3	0.548794	8.53189	0.0274107	1871		SPATS2	0.997219	7.90285	0.000103652	65244		HIBCH	-1.1713	8.67381	2.24786e-06	26275
	SLC6A8	0.666511	7.54196	0.0274107	6535		UPRT	0.805931	7.53028	0.000103652	139596		SOD2	-0.99676	7.8485	2.25018e-06	6648
	LRRC20	-0.43869	8.68421	0.0274107	55222		ADARB1	1.05039	7.82467	0.00010443	104		PHLDB1	1.09735	10.3619	2.26001e-06	23187
	CPSF3	0.530041	9.95102	0.0274107	51692		PDPR	1.34841	8.22982	0.000105952	55066		PRRC2B	1.1304	8.49273	2.29968e-06	84726
	PAFAH2	-0.719853	7.1589	0.0274107	5051		RDM1	-1.05246	7.73435	0.000106751	201299		ANTXR2	1.15102	7.65331	2.30753e-06	118429
	FCSK	-0.548629	7.39119	0.0274107	197258		KLHDC8B	0.885599	7.00596	0.000106904	200942		ST3GAL3	1.20719	7.17026	2.31688e-06	6487
	ADCY6	-0.573063	8.59183	0.0274107	112		C21orf58	1.73703	9.58755	0.000106904	54058		COMT	-1.34896	11.8134	2.32336e-06	1312
	AMZ2	0.476604	9.77643	0.0274107	51321		PMM2	-0.86224	9.07714	0.000107168	5373		TTC13	-1.04155	7.56044	2.3284e-06	79573
	MOAP1	-0.584174	7.80413	0.0274901	64112		RAB40B	1.08748	7.76216	0.000108512	10966		BTG3	1.4127	8.62581	2.3284e-06	10950
	RAB23	0.517879	9.50956	0.027592	51715		NOLC1	-0.868342	7.93473	0.000110286	9221		TMEM19	0.982884	8.24372	2.42007e-06	55266
	TTL	0.656331	8.29029	0.0276765	150465		SPHK2	-0.968709	10.3791	0.000112806	56848		PPFIBP1	1.85065	7.7058	2.42298e-06	8496
	CLDN11	0.660394	7.15191	0.0277728	5010		ILDR1	-0.826485	6.9743	0.000115191	286676		TMEM17	1.82426	8.98692	2.42889e-06	200728
	PON3	0.571683	8.15669	0.0280597	5446		CAVIN1	0.84436	11.6966	0.000115472	284119		ADK	-1.06122	9.53276	2.42889e-06	132
	CARMIL1	-0.592369	7.67417	0.0280597	55604		RFX7	1.13057	9.20105	0.000117103	64864		CFD	-0.889002	7.3383	2.46383e-06	1675
	DDX23	0.455244	8.67437	0.0283494	9416		ABCC3	-0.755352	10.5836	0.000117206	8714		WDR41	1.0087	7.51777	2.47267e-06	55255
	YIF1B	-0.637482	6.99678	0.0283494	90522		PMEPA1	-1.19093	9.54149	0.000119058	56937		CUX1	1.44874	7.90229	2.54743e-06	1523
	SLC35G1	0.606385	7.45954	0.0283494	159371		ECI2	1.42318	7.12777	0.000120684	10455		TPP1	0.94487	9.00756	2.58226e-06	1200
	H2AFZ	0.531047	13.4423	0.0283494	3015		PPP1R2	0.828219	8.99273	0.000121362	5504		CD44	-1.06449	10.186	2.60239e-06	960
	BYSL	0.517375	8.65191	0.0284004	705		ISOC2	0.879967	10.2282	0.000121485	79763		MCUB	-1.24433	7.61905	2.61589e-06	55013
	TEX10	0.482215	8.56009	0.0284193	54881		TCEA2	0.90662	6.80241	0.000122005	6919		IL6ST	1.42866	7.91734	2.61803e-06	3572
	XBP1	-0.610011	10.7034	0.0284775	7494		CEP41	0.853915	8.47932	0.000122519	95681		NPB	1.03643	7.10318	2.62142e-06	256933
	MPST	-0.687053	7.95331	0.0291235	4357		SLC41A1	0.912031	7.46224	0.000122839	254428		ANO6	1.01983	9.29917	2.63329e-06	196527
	IPO8	-0.505295	8.7207	0.0291235	10526		DNAAF3	-0.896533	7.36865	0.000122839	352909		FTO	0.996455	7.45402	2.6465e-06	79068
	UVRAG	0.458004	7.69508	0.0291235	7405		TNK2	-1.05201	10.1092	0.000123705	10188		ZNF185	1.06009	8.38114	2.67119e-06	7739
	CAPN12	-0.599173	7.97254	0.0291413	147968		CAPRIN1	0.854751	8.8375	0.000123705	4076		ACSL5	-1.03381	8.3767	2.69049e-06	51703
	UBXN2B	-0.572021	7.38389	0.0293485	137886		ZNF532	0.987137	7.10001	0.000126329	55205		BAZ1B	1.0262	9.28228	2.69722e-06	9031
	PLEKHG2	0.546148	7.5412	0.0295431	64857		EXT1	1.47564	8.748	0.000126356	2131		ARHGAP27	-1.22222	7.09069	2.70847e-06	201176
	PPP1R1B	-0.651578	7.14006	0.029825	84152		PCCB	-0.795309	9.66677	0.000126729	5096		ABCC4	1.28723	10.0852	2.72276e-06	10257
	LOC729815	0.478753	6.4533	0.029825	729815		CTSB	1.03465	9.84925	0.000126955	1508		SCARB1	-1.28378	8.43849	2.72479e-06	949
	AKR1B10	-0.547805	7.10948	0.029825	57016		GPSM1	1.019	7.44388	0.000128314	26086		KRT18	-1.92841	8.86627	2.75409e-06	3875
	TOR1AIP2	0.429347	6.93111	0.03024	163590		FGD1	0.937829	6.86995	0.000131569	2245		SHCBP1	1.1925	10.9628	2.88429e-06	79801
	TRMT13	0.514279	7.24726	0.0302818	54482		ACOT7	-1.04317	8.28412	0.000132167	11332		TGIF2	0.931927	8.69182	2.88925e-06	60436
	EFCAB14	-0.501139	8.94982	0.030288	9813		AKTIP	-0.78368	8.53062	0.000132167	64400		DHRS1	-1.00811	8.8674	2.90461e-06	115817
	NPR2	-0.489166	6.67862	0.0303258	4882		INAVA	-1.16911	8.33266	0.000132167	55765		TRAM2	1.07421	7.40138	2.94458e-06	9697
	UBXN6	0.484231	8.15468	0.0304794	80700		CHST12	0.940393	8.36857	0.000134599	55501		OLFML2A	1.16576	6.66168	2.99278e-06	169611
	INTS4	0.523389	8.40242	0.0306441	92105		ACVR1	0.897113	8.21466	0.000135608	90		PCED1B	-0.997075	8.29208	3.02828e-06	91523
	LRR1	0.536875	9.60127	0.0306441	122769		BNIP1	-0.772706	7.61095	0.000136118	662		FLAD1	-1.1695	9.09953	3.05453e-06	80308
	CIAO2A	0.732925	9.06594	0.0306441	84191		ATAD3A	-0.76933	8.85941	0.000138071	55210		BCL2L15	-1.04018	7.42089	3.05453e-06	440603
	NES	0.691173	7.05381	0.0310268	10763		SERINC2	-0.838118	9.16996	0.00013916	347735		CCDC74B	1.14744	7.00436	3.08768e-06	91409
	S100P	-0.542046	11.6701	0.0313415	6286		MMP7	-1.29599	7.36021	0.000140806	4316		LRRC37BP1	1.26653	8.35789	3.08768e-06	147172
	PTPRR	-0.48081	6.50487	0.0315962	5801		IL17RB	-0.792262	7.66206	0.000141308	55540		RPS15	-1.49445	8.93204	3.11383e-06	6209
	CLUAP1	0.619222	7.21148	0.0315962	23059		ENO2	-0.935324	7.17864	0.000141718	2026		EHD1	1.01165	10.3915	3.1261e-06	10938
	MYADM	0.484196	10.8909	0.0315985	91663		HK2	-0.766479	7.29868	0.000142237	3099		FLT3LG	0.933174	7.16659	3.13065e-06	2323
	MAGOHB	0.444394	6.71981	0.0317682	55110		DCTN1	0.824714	9.41375	0.000142418	1639		SGK1	-1.15732	9.75233	3.17577e-06	6446
	TAF1B	0.57055	7.47072	0.0319643	9014		LRSAM1	-0.870492	7.72416	0.000143011	90678		PON2	1.00153	10.368	3.21786e-06	5445
	ARID3A	0.536484	8.12856	0.0323164	1820		CTSD	-1.18973	9.42032	0.000143501	1509		ATP2B1-AS1	1.04713	7.13867	3.25061e-06	338758
	TMPRSS4	-0.598295	6.78239	0.0324556	56649		FOXN3	0.937063	8.02016	0.000144784	1112		PAQR4	-1.0498	9.26165	3.29113e-06	124222
	TRIP13	-0.538762	10.4195	0.0325836	9319		KIAA0355	1.23798	9.21399	0.000145512	9710		RAMP2-AS1	1.92351	9.93948	3.29113e-06	100190938
	SBSPON	-0.456288	9.89906	0.0326878	157869		WDR59	0.811966	9.04251	0.000145577	79726		SORD	-1.07629	11.752	3.29113e-06	6652
	MOB3C	-0.738557	8.42546	0.0333252	148932		PJA1	0.802475	8.00624	0.000147095	64219		EPN2	1.01534	7.8659	3.32994e-06	22905
	ABCA1	-0.564062	7.11389	0.0334368	19		POC1A	-1.03592	8.91203	0.000147095	25886		PLGRKT	-0.969487	8.99845	3.32994e-06	55848
	CBX5	0.449254	9.19287	0.0338649	23468		MYL6B	0.905437	10.9968	0.000151706	140465		ILDR1	-1.03799	6.9743	3.33454e-06	286676
	HELLS	0.587504	7.49864	0.0340699	3070		APPBP2	0.965615	8.80326	0.000152441	10513		SH2D4A	-0.964282	7.82691	3.40379e-06	63898
	USP20	0.514057	6.41495	0.0340699	10868		SECISBP2L	0.828554	7.80776	0.000153577	9728		PPL	-1.2186	7.37574	3.40379e-06	5493
	DEGS2	-0.635743	6.69614	0.0341243	123099		ENTPD6	-1.09655	8.4939	0.000153577	955		AKAP5	1.76846	11.8439	3.45252e-06	9495
	FAM221A	-0.504379	6.67358	0.0342152	340277		ABL1	0.738424	8.25913	0.000153595	25		CCDC28B	1.06611	8.14991	3.49761e-06	79140
	RIMKLA	-0.54464	6.69683	0.0342287	284716		SIK3	0.86634	8.05053	0.000155124	23387		PRAF2	1.02009	7.2907	3.50067e-06	11230
	KPNA3	0.516552	8.50523	0.0342287	3839		C1orf52	0.847971	8.68705	0.000155655	148423		PPM1M	0.974609	7.65447	3.5296e-06	132160
	RMDN1	0.518211	8.00704	0.0346092	51115		ALDH7A1	0.901086	9.32615	0.000156021	501		TNNC1	1.54472	8.86107	3.53301e-06	7134
	GPRC5A	-0.509943	7.75587	0.0346092	9052		SELENON	0.789063	7.14935	0.000156021	57190		CTSH	-1.15115	9.17292	3.5538e-06	1512
	MST1R	-0.486099	7.55437	0.0353144	4486		IL1RN	-0.90546	7.05141	0.000157377	3557		TAGLN3	1.09367	6.68556	3.5538e-06	29114
	EEF1AKMT1	0.44934	8.84921	0.0356125	221143		ITGAV	1.17135	9.11781	0.00015743	3685		WDR26	1.34916	7.43713	3.56529e-06	80232
	CCDC88C	-0.77436	7.22911	0.0356125	440193		CCDC77	0.828035	8.31642	0.000157864	84318		ALPP	1.7488	8.57995	3.60557e-06	250
	GTF2E1	0.522753	7.80818	0.0356125	2960		OPLAH	0.820728	6.85727	0.000158774	26873		SCD5	0.941746	6.62982	3.64014e-06	79966
	PSRC1	0.591686	9.26697	0.035646	84722		CEP83	0.825901	7.82776	0.000161689	51134		CLEC11A	1.25353	7.54587	3.65623e-06	6320
	TUFT1	-0.442559	9.27009	0.0357387	7286		NCKAP5L	1.01272	7.84238	0.000162109	57701		ACTR3C	-0.945471	7.17013	3.67571e-06	653857
	FZD2	0.538849	7.58506	0.0357641	2535		STX19	-0.686373	6.87161	0.000163148	415117		LIPG	-1.68003	9.27324	3.75974e-06	9388
	CSRNP2	0.466167	7.60685	0.0359221	81566		SIGIRR	-0.774063	9.274	0.000164387	59307		BNIP3L	1.19114	8.17393	3.849e-06	665
	TFPT	0.538705	8.32218	0.0359542	29844		EPS8L1	-0.798774	8.90711	0.000164387	54869		CRTC3	1.00249	8.64104	3.90033e-06	64784
	MYO19	0.578331	8.70623	0.0359542	80179		AXL	1.28388	8.42915	0.000164992	558		CENPF	1.45955	8.68075	3.98906e-06	1063
	PYGL	-0.539658	7.99324	0.0360325	5836		BRI3BP	-1.27543	8.23223	0.000165866	140707		GCLM	-1.29965	8.94115	3.98906e-06	2730
	KIAA1217	-0.434075	6.92215	0.0365384	56243		WDR19	0.756302	7.52443	0.000166486	57728		MNX1	-1.38855	7.29173	3.98906e-06	3110
	TMED4	-0.78123	8.70187	0.036959	222068		MAGT1	1.1308	8.17171	0.00016951	84061		CFAP410	1.16367	7.44926	3.99352e-06	755
	CROT	-0.414625	6.8409	0.0370187	54677		CIRBP	0.754071	10.8197	0.000169554	1153		MARVELD3	-1.16337	7.26726	3.99352e-06	91862
	GCH1	-0.575735	6.91975	0.0370275	2643		GSE1	-1.08313	8.59831	0.000170025	23199		C1S	1.09983	6.91572	4.07512e-06	716
	PRELID3A	0.523287	7.05951	0.0371144	10650		TOR1AIP1	0.845481	9.3661	0.000171495	26092		PNKD	0.964895	7.35587	4.15384e-06	25953
	NINJ1	-0.512966	8.70565	0.0371737	4814		CC2D2A	0.903053	7.07047	0.000172725	57545		NUDT14	-1.05349	9.95994	4.22902e-06	256281
	SH3RF2	-0.516807	7.36095	0.0371737	153769		ODC1	-0.880452	11.1296	0.000173905	4953		CEACAM1	-1.59693	9.61762	4.22902e-06	634
	PLEKHA7	-0.604991	7.1758	0.0378521	144100		RANGAP1	-0.858397	9.82364	0.000174078	5905		FAM131B	1.01299	6.95627	4.29525e-06	9715
	HNRNPR	0.54601	11.7013	0.0385096	10236		CBL	0.970015	7.8579	0.000174078	867		CDC25B	1.36453	10.5937	4.31806e-06	994
	SKP2	0.550505	10.945	0.038523	6502		OGT	0.80574	9.13211	0.000174604	8473		ZBED1	0.999434	8.79815	4.34141e-06	9189
	GTF3C3	0.498266	8.30925	0.0388598	9330		GNG7	0.827279	6.89265	0.000176191	2788		ZNF275	1.39823	7.57545	4.34141e-06	10838
	AP1S2	0.504633	7.49621	0.0388598	8905		PKD2	0.908647	7.4302	0.000176682	5311		SRSF7	0.983748	9.36726	4.37064e-06	6432
	DGLUCY	-0.474969	7.98471	0.0392179	80017		AMZ2	0.730438	9.77643	0.000177282	51321		FCGRT	1.08451	9.63137	4.37845e-06	2217
	FXYD5	0.485106	11.0146	0.0393054	53827		RHOQ	1.52726	8.52777	0.00017907	23433		MSX1	1.09142	6.87814	4.41931e-06	4487
	TMEM94	0.537621	7.06399	0.0393637	9772		TBC1D2B	0.839552	8.38435	0.000179576	23102		CREG1	-1.08871	8.75067	4.41931e-06	8804
	DUSP3	-0.527604	9.0409	0.0394792	1845		RILPL1	0.835476	7.14104	0.000181046	353116		TSC22D3	1.05084	8.83956	4.41931e-06	1831
	LANCL1	0.620734	8.61309	0.0394969	10314		CD320	-0.924951	9.23572	0.000182417	51293		SMAD5	1.32601	8.94142	4.42361e-06	4090
	PBDC1	0.595158	9.24351	0.0397735	51260		LRFN3	1.10416	8.33545	0.000182863	79414		EPS8L1	-1.01335	8.90711	4.4489e-06	54869
	FLII	-0.685711	7.92371	0.0397891	2314		NME3	-0.747314	9.91793	0.000183861	4832		CHMP4A	-1.01535	9.26729	4.46699e-06	29082
	SYK	-0.691163	7.76352	0.0397891	6850		MOSPD3	0.92825	7.79342	0.000186513	64598		FGFR4	0.915577	6.91517	4.61954e-06	2264
	AOX1	0.450907	6.35026	0.0397891	316		ZNF318	0.957288	8.17727	0.000187348	24149		ISG20	-1.51147	7.97586	4.62871e-06	3669
	LYSMD4	0.449912	8.35613	0.0402841	145748		SYDE1	0.807674	6.99187	0.000187599	85360		ATP5MC1	-1.3333	8.12973	4.64113e-06	516
	XK	-0.500872	6.77169	0.0408285	7504		PTPRH	-0.793782	7.29227	0.000188844	5794		POLR3E	-1.07667	8.38479	4.64228e-06	55718
	AK3	-0.450932	9.60333	0.0409533	50808		AQP3	-1.47577	7.44553	0.000189377	360		GPC2	1.31722	7.1592	4.64377e-06	221914
	PXN	0.553564	7.27452	0.0411234	5829		TUG1	0.837805	10.4336	0.000189377	55000		C21orf58	2.11717	9.58755	4.66998e-06	54058
	NPDC1	-0.556832	6.7232	0.0411234	56654		FZD4	0.75942	7.1339	0.00019091	8322		GSE1	-1.37288	8.59831	4.68311e-06	23199
	TRIM8	-0.508895	9.48965	0.0411234	81603		PAXIP1-AS1	1.46822	9.12008	0.000194449	202781		P2RY2	-1.32714	7.42588	4.68311e-06	5029
	EIF1B	0.504707	8.80121	0.0411993	10289		KIF13B	-0.790218	7.49407	0.000195207	23303		EPM2AIP1	1.35551	7.08885	4.73018e-06	9852
	CTSD	-0.717891	9.42032	0.0414362	1509		CARD10	-0.713853	7.90811	0.000195819	29775		PRSS23	1.56707	8.06068	4.76799e-06	11098
	PRSS2	-0.676013	7.38194	0.0414362	5645		COMT	-0.998198	11.8134	0.000199173	1312		TRPC1	0.908624	6.7048	4.78771e-06	7220
	RAB20	-0.636453	8.37727	0.0414412	55647		LRRC20	-0.664374	8.68421	0.000203146	55222		TXNDC17	-0.939506	11.2744	4.78849e-06	84817
	ANXA5	0.560104	11.9097	0.0419215	308		LARP6	0.892945	7.14883	0.000203296	55323		WNK1	1.11501	9.16744	4.79823e-06	65125
	IFNGR1	-0.527252	9.29975	0.0419248	3459		MYL9	0.752239	6.87331	0.00020839	10398		RBBP9	1.20536	8.13165	4.82509e-06	10741
	BCL11B	-0.434482	6.55197	0.0422784	64919		ALDH3A2	-0.77549	9.10834	0.000208754	224		MIF4GD	-1.24884	7.77272	4.87513e-06	57409
	ZBTB42	-0.438907	7.98753	0.0428969	100128927		OLMALINC	-0.845435	7.22304	0.000208754	90271		LINC02035	1.28265	7.15704	4.87613e-06	100129550
	RNF8	0.540152	7.19115	0.0429008	9025		REN	-0.85471	7.08347	0.000208754	5972		POLR2A	1.34066	9.59129	4.90318e-06	5430
	VBP1	0.548772	11.1301	0.0430632	7411		TMPRSS2	-0.659993	6.67493	0.000208754	7113		RFX7	1.38212	9.20105	4.91499e-06	64864
	FOXO1	-0.562492	7.66872	0.0439836	2308		PPP1R35	-0.770098	9.27151	0.000209031	221908		ZNF704	1.01552	7.00402	4.91798e-06	619279
	KMT5B	0.544345	8.62603	0.0439836	51111		TBC1D19	0.809244	7.37779	0.000209031	55296		ATP5F1D	-1.19084	9.12492	5.05406e-06	513
	CASP4	-0.707874	9.38082	0.0439836	837		USP13	0.794099	7.5052	0.000212543	8975		NFE2L1	1.00713	9.10537	5.07858e-06	4779
	PCNX4	0.478613	7.7996	0.0439839	64430		ACAP1	0.640186	6.66723	0.000217718	9744		DRAM1	1.0128	7.67757	5.10388e-06	55332
	SNORD89	-0.500547	8.0431	0.0440323	692205		NFE2L3	-1.07683	8.90442	0.000217718	9603		TMEM132A	1.16545	7.39631	5.12979e-06	54972
	NCS1	0.535279	7.88908	0.0440329	23413		C1orf198	-0.859901	7.84411	0.000217718	84886		MBTPS1	1.27452	9.64704	5.19583e-06	8720
	POGLUT3	0.493416	8.90873	0.0440329	143888		CERK	0.827608	8.47851	0.000217718	64781		IDH1	-1.07654	8.00711	5.19583e-06	3417
	VSTM5	-0.467494	6.4929	0.0440666	387804		WNK1	0.862435	9.16744	0.000217718	65125		MAGT1	1.42048	8.17171	5.2583e-06	84061
	P2RY2	-0.635221	7.42588	0.0440666	5029		CENPT	0.741254	7.96105	0.000218637	80152		GNG7	1.04199	6.89265	5.3274e-06	2788
	IRF6	-0.488789	7.55509	0.0442333	3664		NECTIN1	-0.819561	7.41645	0.000221509	5818		TMUB1	-1.01176	10.6191	5.3274e-06	83590
	SNX21	0.560266	7.33107	0.0442333	90203		AGPAT2	-0.829226	8.88937	0.000221845	10555		ALDH3A2	-0.991023	9.10834	5.3274e-06	224
	ZC3HC1	0.450501	9.56064	0.0442333	51530		RNF144A	0.715558	6.73866	0.000221902	9781		EXTL3	1.08413	7.43502	5.33865e-06	2137
	APOE	0.478357	7.73009	0.0444007	348		MROH6	-0.690866	6.74846	0.000222686	642475		MUC20	-0.972321	8.39435	5.38194e-06	200958
	MT1E	-0.643341	12.0337	0.0448686	4493		GRAMD1A	0.90963	8.34666	0.000224214	57655		REPIN1	-1.04623	10.2799	5.38845e-06	29803
	BAK1	0.525282	7.12132	0.0449274	578		IFT57	0.764153	6.7946	0.000224626	55081		CACNB3	0.906743	9.31244	5.45073e-06	784
	HID1	-0.538746	6.69026	0.0451377	283987		RABAC1	0.870411	10.3082	0.000224955	10567		PGAM5	-1.30372	8.15226	5.45073e-06	192111
	LYZ	-0.536952	11.2358	0.0451377	4069		ARHGDIB	-0.718967	10.5779	0.000224961	397		SSH3	-0.957965	10.031	5.45073e-06	54961
	B3GALT1	-0.456532	6.42697	0.0454368	8708		RPS15	-1.11148	8.93204	0.000238759	6209		TALDO1	-0.982186	12.4528	5.48743e-06	6888
	SLC15A4	-0.385325	8.48483	0.0466822	121260		CEACAM1	-1.21373	9.61762	0.000238759	634		GYG2	0.874704	6.67041	5.53658e-06	8908
	TMED1	0.523642	9.42284	0.0471022	11018		CDKN1A	-1.00213	8.64267	0.000241537	1026		WLS	0.973581	10.2642	5.56628e-06	79971
	ME2	-0.421679	7.67052	0.047437	4200		TMCO3	0.730292	9.32854	0.000244499	55002		MRPL35	-1.05573	9.97171	5.60049e-06	51318
	PMS2P4	-0.393809	11.4845	0.0477366	5382		KIAA0319L	0.70225	8.62515	0.000244528	79932		MED8	-1.11318	8.4624	5.61331e-06	112950
	CCDC93	-0.68847	8.11058	0.048168	54520		GSR	-0.757467	7.52415	0.000245606	2936		MRPS26	-1.27186	9.61393	5.61764e-06	64949
	BUD31	0.527234	11.4683	0.0484346	8896		CCDC74B	0.850457	7.00436	0.000246131	91409		FXR1	1.38049	10.3144	5.69646e-06	8087
	TRPS1	0.488245	7.20524	0.0484404	7227		CSTF2	-0.825373	9.05992	0.000246131	1478		KAT6A	1.24567	8.07274	5.96543e-06	7994
	BNIP1	-0.453395	7.61095	0.0485937	662		ZBED1	0.758853	8.79815	0.000246131	9189		ALDH4A1	-0.940965	7.99151	5.96543e-06	8659
	FABP4	0.532886	7.3854	0.0485937	2167		SPATS2L	-0.801821	10.6074	0.000254118	26010		RAB23	0.992153	9.50956	6.04684e-06	51715
	SLC22A5	-0.431102	7.11712	0.0486482	6584		PLEK2	-0.744293	8.39881	0.000259824	26499		CALML4	1.31839	10.4052	6.22065e-06	91860
	ETV6	-0.554822	8.61157	0.0489264	2120		ZYX	1.09777	9.59234	0.000260846	7791		MEIS3	1.3026	6.9661	6.23574e-06	56917
	DNAJC24	0.509561	7.70934	0.0489556	120526		ANGEL2	0.940298	8.65611	0.000261992	90806		CD276	1.21862	9.46843	6.23574e-06	80381
	CKS2	0.493668	10.9641	0.0491386	1164		AKR1B10	-0.822	7.10948	0.000262087	57016		MID1IP1	-0.901769	7.48545	6.25121e-06	58526
	FUCA1	-0.557748	10.0248	0.0492142	2517		INAFM1	0.74995	10.6895	0.000262246	255783		ZNF106	1.0225	9.62376	6.31113e-06	64397
	SMDT1	-0.43641	7.27534	0.0492994	91689		UCHL5	-0.847366	8.78217	0.000262898	51377		MNX1-AS1	-1.09279	7.17288	6.31604e-06	645249
	FGF19	-0.529088	7.36378	0.0494747	9965		TRAPPC9	-0.799954	8.05172	0.000264227	83696		ETNK2	0.907961	6.7281	6.40211e-06	55224
	TMUB1	-0.480249	10.6191	0.0497197	83590		CTXN1	-0.988515	9.42082	0.000264591	404217		ADM	1.53062	8.94967	6.4395e-06	133
	MAPRE3	0.493737	8.28724	0.0497197	22924		PRR15L	-0.831473	7.14268	0.000265096	79170		HOXB5	1.10468	10.6889	6.45504e-06	3215
	ESRP1	-0.49841	6.9183	0.0498044	54845		PHLDB1	0.790082	10.3619	0.000266642	23187		MAP2K1	-0.886637	10.4198	6.45504e-06	5604
	OSBPL2	-0.533375	8.78954	0.0501293	9885		TNS4	-0.825089	6.69341	0.000267424	84951		LRFN3	1.3758	8.33545	6.45504e-06	79414
	OGT	0.480296	9.13211	0.0504243	8473		C8orf58	0.789968	6.81914	0.000269675	541565		ECM1	1.39824	7.4306	6.54492e-06	1893
	HSD3B7	-0.578773	6.80217	0.0504533	80270		RABEP1	0.864694	8.46515	0.000269722	9135		IFI35	-1.45705	8.97078	6.59485e-06	3430
	WDR54	-0.435631	10.2584	0.0504533	84058		DACT3	0.692671	6.93886	0.000270779	147906		PON3	1.09065	8.15669	6.59938e-06	5446
	TBCB	0.45011	11.6541	0.0504534	1155		SNX21	0.887314	7.33107	0.000270784	90203		CKMT1A	-1.01182	6.96065	6.72623e-06	548596
	RDX	0.553911	8.15067	0.0504534	5962		DCAF7	0.784467	10.1226	0.000271094	10238		PHF20L1	1.20755	9.32108	6.75035e-06	51105
	ZFYVE26	-0.444442	7.31095	0.0506711	23503		CASP4	-1.11855	9.38082	0.000271101	837		SEMA4D	-1.08227	8.04182	6.75173e-06	10507
	OCEL1	-0.52613	8.33104	0.0510082	79629		JTB	-0.795298	11.9664	0.000271101	10899		HIPK2	0.998818	6.72083	6.8317e-06	28996
	MOV10	0.587996	8.23229	0.0511529	4343		HOXC13	0.838156	7.71177	0.000271101	3229		DCTN1	1.00079	9.41375	6.84525e-06	1639
	UBXN2A	0.575161	8.34401	0.0512481	165324		SORD	-0.794101	11.752	0.000271397	6652		MRPL58	-0.976971	9.34927	7.08757e-06	3396
	ZNF165	-0.547966	7.01117	0.0513982	7718		ANGPTL2	0.781898	6.75478	0.000271397	23452		PHF12	0.862317	7.55975	7.20506e-06	57649
	RRBP1	0.50811	9.96203	0.0514074	6238		FOXQ1	-1.02211	10.9585	0.00027246	94234		CELSR3	1.1227	8.4865	7.22752e-06	1951
	CREBZF	0.466167	7.99126	0.0516148	58487		AAGAB	-0.7037	9.25973	0.000272753	79719		SWAP70	1.14683	8.65497	7.24864e-06	23075
	DTWD1	0.483358	7.7764	0.0516148	56986		PLOD2	1.03486	9.87979	0.000276304	5352		LRSAM1	-1.05175	7.72416	7.33882e-06	90678
	TBC1D19	0.487712	7.37779	0.0516148	55296		SIDT2	1.02355	9.05641	0.000280564	51092		CLCNKA	0.964622	6.66521	7.43211e-06	1187
	C1orf198	-0.520039	7.84411	0.0516148	84886		FAM102A	-0.830739	7.80154	0.000286351	399665		IL17RB	-0.953997	7.66206	7.57465e-06	55540
	ADGRL1	0.602146	7.65308	0.0517608	22859		C5orf15	0.819292	10.5365	0.000292391	56951		SLC27A5	-1.03875	8.26692	7.58195e-06	10998
	EMC7	0.403684	11.2673	0.0518754	56851		KLC1	0.686537	8.37816	0.000292391	3831		AGPAT4	1.17082	6.8555	7.61931e-06	56895
	PTPRE	-0.482894	7.44003	0.0518754	5791		BNIP3L	0.882646	8.17393	0.000294312	665		CTDSPL2	1.06155	7.81655	7.68615e-06	51496
	KPNA1	0.619828	8.39101	0.0523213	3836		N4BP2L2	0.726857	7.54415	0.000296755	10443		CYP1B1-AS1	0.860715	6.71021	7.68826e-06	285154
	KIF2A	0.496539	8.53206	0.0526379	3796		BBS2	0.910888	8.50519	0.000298139	583		N4BP2L2	0.932995	7.54415	7.71102e-06	10443
	LRRC8D	-0.563576	7.0823	0.0533414	55144		PGAP2	-0.857795	9.32173	0.000306828	27315		AMOT	0.791696	6.69178	7.71592e-06	154796
	AFTPH	-0.4994	8.50012	0.0533414	54812		CDS1	-1.13743	7.67805	0.000308479	1040		SLC25A25-AS1	-0.944226	7.83885	7.73669e-06	100289019
	PLIN3	0.404055	11.3135	0.0533414	10226		METRNL	-0.864238	7.74216	0.000310617	284207		EIPR1	-0.947539	9.29226	7.74519e-06	7260
	RPA1	-0.441304	9.07197	0.0533414	6117		MCFD2	0.88244	8.42147	0.000313211	90411		KBTBD2	1.30574	10.0522	7.75166e-06	25948
	FBLN2	-0.46716	6.60323	0.0534866	2199		CCDC9B	-0.77194	9.04708	0.000314622	388115		TTC3	1.17422	10.4154	7.83765e-06	7267
	RIPK3	-0.475894	6.99414	0.053536	11035		PAK6	-0.786237	7.27752	0.000314622	56924		PEX11A	-0.910104	7.82729	7.845e-06	8800
	CENPI	0.385382	6.93327	0.0544901	2491		DENND3	-0.640909	6.84293	0.000314622	22898		MRAS	1.14379	6.715	7.85721e-06	22808
	CCDC28B	0.483201	8.14991	0.0545378	79140		CUX1	1.03613	7.90229	0.000315272	1523		KIF13B	-0.975936	7.49407	7.8673e-06	23303
	DNAJC25	0.465888	7.02072	0.0547079	548645		HS3ST1	-0.799313	7.07552	0.000316056	9957		CCDC74A	1.04782	6.99391	7.92744e-06	90557
	NFE2L3	-0.645125	8.90442	0.0548463	9603		SLC1A1	-0.677575	6.71029	0.000316089	6505		ST6GALNAC4	-1.00711	7.83616	7.9705e-06	27090
	DENND1B	-0.500934	7.9522	0.0551117	163486		ZNF22	0.750882	9.40361	0.000319768	7570		RPAIN	-0.991356	9.34441	8.16796e-06	84268
	MANEAL	-0.500026	7.13366	0.0556297	149175		MECP2	0.817993	7.07966	0.000325389	4204		SEPTIN3	1.16846	6.80253	8.22472e-06	55964
	ETV5	0.517645	8.77827	0.0556297	2119		NPIPB9	0.887747	8.83066	0.000326297	100507607		THNSL2	1.09715	7.35549	8.25437e-06	55258
	SLC38A4	-0.448944	6.4737	0.0565137	55089		EVI5L	0.790487	7.7875	0.000329786	115704		TRIM47	-1.05083	7.60857	8.27954e-06	91107
	GLTP	-0.48036	10.498	0.0565137	51228		APEH	-0.762566	10.2755	0.000333012	327		C2orf69	1.43761	9.083	8.54495e-06	205327
	AKR1C3	-0.533488	9.47245	0.0565137	8644		VAMP5	0.860531	9.86507	0.000333012	10791		S100A14	-1.34233	7.53645	8.59902e-06	57402
	PDXDC1	-0.474514	10.1872	0.0565137	23042		KRTCAP3	-0.814104	9.06218	0.000336648	200634		PPP2R5B	0.837062	7.07192	8.65359e-06	5526
	SPSB3	-0.556292	9.38602	0.0568784	90864		CSRP1	-0.685245	10.2425	0.000336657	1465		C5orf15	1.04121	10.5365	8.65359e-06	56951
	PCCB	-0.452006	9.66677	0.0568784	5096		PUSL1	-0.776634	8.61766	0.0003367	126789		TNFRSF10D	0.986382	6.72163	8.69115e-06	8793
	PSME1	-0.470022	11.6492	0.056908	5720		SRPX	0.917309	6.84602	0.000338261	8406		CITED2	0.99982	6.82777	8.71306e-06	10370
	PIM1	-0.512329	7.42506	0.056908	5292		TSHZ1	1.04691	8.37486	0.000339204	10194		RRS1	-1.13818	8.93959	8.73482e-06	23212
	DR1	0.505871	7.8237	0.0569146	1810		PHF19	-0.853146	8.78451	0.000343786	26147		PARD6G	0.962207	6.7219	8.76597e-06	84552
	SNORD35B	0.494688	7.62942	0.0569146	84546		H19	1.05675	7.04308	0.000344194	283120		FASN	-1.21704	11.311	8.76597e-06	2194
	NFYA	0.45124	7.18031	0.0569146	4800		GLG1	0.710153	10.3916	0.000344434	2734		GLB1L2	-1.0105	7.9593	8.76597e-06	89944
	CFAP298	-0.645289	8.77723	0.0569146	56683		PIK3R2	0.857645	10.1992	0.000345809	5296		NFIA	1.25845	7.36886	8.83022e-06	4774
	SAAL1	0.415247	9.80616	0.0569146	113174		IL6ST	1.01514	7.91734	0.000345809	3572		SCRIB	-0.877677	9.00888	8.88493e-06	23513
	SSTR1	-0.496264	6.60958	0.0571359	6751		ADIRF	-0.865741	7.59144	0.000348777	10974		ACVRL1	0.884576	6.61634	8.92398e-06	94
	MKNK1	-0.407757	8.0679	0.0571996	8569		MKLN1	0.77778	9.55156	0.000352743	4289		IGF1R	1.0505	7.88437	8.94128e-06	3480
	PURA	0.490929	7.36187	0.0571996	5813		TRIB3	-1.0467	9.16832	0.000352743	57761		PHTF1	1.03432	7.99506	9.08271e-06	10745
	NCKAP5L	0.585578	7.84238	0.0580234	57701		CCN1	1.00623	7.63957	0.000360699	3491		EPHB4	0.956167	8.94546	9.08271e-06	2050
	MANBA	-0.580671	7.91021	0.0580823	4126		SMPDL3B	-0.903815	6.85195	0.000361804	27293		ZYX	1.37467	9.59234	9.0928e-06	7791
	KATNAL1	0.50693	7.35934	0.0581123	84056		ABR	-0.939478	9.15143	0.000362464	29		SMCO4	-0.948033	9.39735	9.12e-06	56935
	MCFD2	0.540221	8.42147	0.0581123	90411		PHF1	0.712188	7.98528	0.000368426	5252		SEC23B	-1.01272	9.0333	9.12e-06	10483
	ADAM10	0.6493	7.53422	0.0582262	102		CA5B	0.864451	6.8562	0.000375355	11238		SP6	-0.898001	6.97077	9.17385e-06	80320
	CCDC124	0.547472	7.88169	0.0582262	115098		SULT1A1	0.967387	9.12595	0.000376916	6817		UCK2	-1.0708	8.46141	9.21696e-06	7371
	SLC29A1	-0.59479	7.96504	0.0582262	2030		FHOD1	-0.772286	7.44173	0.000377058	29109		MRPS30	-0.925683	9.95706	9.21696e-06	10884
	MRPL50	0.479105	9.29514	0.0582262	54534		NES	1.00807	7.05381	0.000383279	10763		TAF1C	0.918221	8.92792	9.21696e-06	9013
	RAB11FIP4	-0.547175	7.02442	0.0583158	84440		PLIN2	0.82886	8.91725	0.000384598	123		DPAGT1	-1.12033	10.197	9.21696e-06	1798
	CCDC50	0.475812	9.1506	0.0584685	152137		COQ3	-0.743693	8.92346	0.000384598	51805		CD99	1.12158	6.93791	9.21696e-06	4267
	PBX3	0.48664	8.71181	0.0586131	5090		CRYBG2	-0.674834	6.85248	0.000388633	55057		SH3PXD2A	1.21137	6.71989	9.34659e-06	9644
	URI1	0.57491	9.20019	0.0586131	8725		MAP1LC3B	0.939515	8.3312	0.00038984	81631		KLF12	1.07527	7.42732	9.34659e-06	11278
	TMEM181	0.439962	9.09187	0.0586131	57583		MNS1	-0.848484	8.40355	0.000390074	55329		ACOT11	-0.944977	8.51878	9.37471e-06	26027
	DMBX1	-0.690294	6.99083	0.0586131	127343		PVR	-0.76761	8.93606	0.000390848	5817		COTL1	-1.63165	8.86426	9.37471e-06	23406
	CISD1	0.500292	10.7931	0.0586131	55847		ADAM10	1.03998	7.53422	0.000390848	102		MARCKSL1	1.17073	11.9492	9.40556e-06	65108
	ZSCAN5A	0.542805	7.43043	0.0586592	79149		GTF3A	-0.716105	12.3417	0.000390848	2971		TCFL5	0.998343	9.29303	9.45233e-06	10732
	FKBP4	0.476094	9.01698	0.0589175	2288		CYP27B1	-0.67563	7.06069	0.000390848	1594		NOP16	-1.17284	8.74191	9.47236e-06	51491
	PCGF2	0.481145	9.49578	0.0589297	7703		ARHGEF17	1.00037	7.76005	0.000391597	9828		TMEM51	-1.14745	9.22574	9.47236e-06	55092
	ANKRD9	-0.563047	9.22519	0.0591774	122416		PLEKHG6	-0.961304	7.20255	0.000393304	55200		TMCO3	0.905921	9.32854	9.49216e-06	55002
	IRAK2	-0.514315	7.32811	0.0596216	3656		CARD9	-1.02152	9.09419	0.00039367	64170		USP13	0.973115	7.5052	9.52852e-06	8975
	JTB	-0.478349	11.9664	0.0596216	10899		NFKBIZ	-0.852275	7.3642	0.000396163	64332		MYH14	-0.983805	7.07774	9.53603e-06	79784
	RNF125	-0.451259	7.12759	0.059652	54941		WDR54	-0.679519	10.2584	0.000398309	84058		SEC11C	-1.12859	9.04539	9.56924e-06	90701
	PHF23	0.603762	8.02701	0.0599716	79142		NBPF11	0.852542	9.10889	0.00040122	200030		POFUT1	0.977983	9.15479	9.5778e-06	23509
	MAP3K20	0.477081	10.1661	0.0609637	51776		FCSK	-0.781811	7.39119	0.000401934	197258		ETS1	1.49316	8.80082	9.73259e-06	2113
	EPS8L3	-0.530277	6.90956	0.0609637	79574		CTIF	0.762332	7.48521	0.000409723	9811		MRPL11	-0.998307	7.75958	9.84555e-06	65003
	CLDN23	-0.526026	7.13204	0.0613868	137075		PDSS1	-0.690573	8.48395	0.000410904	23590		NUP37	-0.944851	10.3386	9.92961e-06	79023
	HOOK1	-1.01137	7.23652	0.0614074	51361		UBE2E3	0.800803	10.3581	0.000418955	10477		PDPR	1.55101	8.22982	9.97625e-06	55066
	CAV2	0.576681	7.65607	0.0618879	858		RRS1	-0.867498	8.93959	0.000420594	23212		HSPA4L	-1.04452	7.52147	9.98104e-06	22824
	EPN2	0.448365	7.8659	0.0620399	22905		CRTAP	0.779877	7.1738	0.000420661	10491		SERPINB5	0.957047	9.22167	1.00017e-05	5268
	KRT8P41	-0.61681	7.19968	0.0620609	283102		GNL1	0.802382	9.3714	0.000421769	2794		LILRB3	1.36785	11.2733	1.00017e-05	11025
	SCARB1	-0.55868	8.43849	0.0621635	949		POLR3E	-0.7827	8.38479	0.000423181	55718		UNC119	1.17091	8.13163	1.0156e-05	9094
	VPS26B	0.504112	7.9411	0.0621635	112936		MAPT	0.763705	6.90722	0.000423227	4137		MROH6	-0.846013	6.74846	1.01704e-05	642475
	EXTL2	0.491555	8.08844	0.0625413	2135		WDR48	0.753556	7.75903	0.000428682	57599		ANKRD12	0.996341	7.5639	1.01704e-05	23253
	SLC12A2	-0.43037	9.16245	0.0625413	6558		NAAA	-0.735918	7.23507	0.000432112	27163		ESRRA	-1.03903	8.7571	1.0216e-05	2101
	TUBG2	0.528227	8.21437	0.0626808	27175		EHD2	1.10211	7.33274	0.000440883	30846		LIMS2	1.10021	7.20773	1.02744e-05	55679
	ACOT7	-0.582822	8.28412	0.0638017	11332		LOC729603	1.07275	11.0516	0.000441136	729603		TTPAL	0.92891	8.63889	1.04607e-05	79183
	FLVCR2	0.443716	7.52622	0.0638017	55640		TALDO1	-0.720229	12.4528	0.000443945	6888		SLC11A2	-1.00842	8.33465	1.05806e-05	4891
	SNORA23	0.479453	6.54306	0.0641279	677808		CLCNKA	0.721395	6.66521	0.000454522	1187		ETHE1	-0.996674	7.02977	1.05806e-05	23474
	LMBRD1	-0.522878	9.77926	0.0643737	55788		CCN2	0.913895	7.07273	0.000459356	1490		MKLN1	0.987796	9.55156	1.07898e-05	4289
	FAM71E1	-0.418234	7.78531	0.0643737	112703		SELENBP1	1.20577	8.00595	0.000460558	8991		NUSAP1	0.841518	10.9806	1.0915e-05	51203
	IL1RN	-0.512754	7.05141	0.0643737	3557		ARHGAP33	0.970685	8.31435	0.000465534	115703		SPATS2	1.13556	7.90285	1.11785e-05	65244
	ACBD7	-0.506708	7.46587	0.0643737	414149		ZMAT3	0.846025	7.66031	0.00046561	64393		SEC31A	1.25572	8.6363	1.12005e-05	22872
	DTX2	-0.545493	8.59021	0.0645616	113878		EPM2AIP1	0.978733	7.08885	0.00046561	9852		MAPKAP1	-1.05639	7.8038	1.12174e-05	79109
	PPP1R15A	0.440072	9.74027	0.0645676	23645		CDC26	0.714783	9.82992	0.000466182	246184		PTOV1	1.24122	11.6973	1.12678e-05	53635
	PRXL2B	-0.487186	8.23888	0.0648327	127281		SMARCE1	0.656752	8.83096	0.000467609	6605		TMPO-AS1	0.998699	7.13292	1.13741e-05	100128191
	LYPD6B	0.467297	8.05032	0.0648327	130576		TMEM17	1.25462	8.98692	0.000469258	200728		TMEM63A	-0.914643	7.13728	1.13874e-05	9725
	CCDC77	0.467981	8.31642	0.0652078	84318		CCL2	0.89413	6.74176	0.000469437	6347		DIXDC1	0.847777	6.56483	1.14537e-05	85458
	SNORD114-30	0.433224	6.36303	0.0655582	767611		FOXO4	0.892284	8.87763	0.000482028	4303		STARD10	-1.39964	10.3248	1.14652e-05	10809
	WNT10A	-0.515554	7.23009	0.0655582	80326		CFAP300	-0.830981	7.78091	0.000483142	85016		EHF	-0.993436	7.30117	1.14818e-05	26298
	GDF15	-0.756469	8.28324	0.0657577	9518		CPT1C	0.684615	6.71319	0.000487817	126129		TNNT1	1.03999	7.14829	1.15261e-05	7138
	GLCE	0.584838	8.68619	0.0658281	26035		SH3D19	-0.817355	7.42277	0.000487817	152503		C11orf1	-0.865086	9.39359	1.15453e-05	64776
	SMAP1	-0.439262	7.63436	0.0658281	60682		DEGS1	0.755281	9.0011	0.000489959	8560		SCNN1A	-0.839945	10.8709	1.15739e-05	6337
	COBLL1	-0.445205	8.88442	0.0659555	22837		RNF216	0.753598	8.54561	0.000494076	54476		RHOQ	1.81558	8.52777	1.1717e-05	23433
	ECI2	0.783406	7.12777	0.0661898	10455		ZSCAN5A	0.852428	7.43043	0.000498796	79149		UBL4A	-0.96846	9.75544	1.1717e-05	8266
	MBNL1	0.504946	8.90317	0.0661898	4154		SYK	-1.01945	7.76352	0.000499621	6850		S100A6	-1.01787	13.0214	1.1717e-05	6277
	MAP11	0.414229	7.45434	0.0661937	55262		PSPH	-0.742153	8.71633	0.00050524	5723		GJC1	1.53105	11.3428	1.1717e-05	10052
	CHRAC1	0.366972	9.19017	0.0663636	54108		RAB15	-0.752195	7.3439	0.000505949	376267		SAT2	1.12214	6.90857	1.1717e-05	112483
	DLX1	0.470836	7.05933	0.0664886	1745		ETHE1	-0.758523	7.02977	0.000507316	23474		NT5C3A	-1.1148	9.75747	1.1759e-05	51251
	TRADD	-0.538498	7.5045	0.066588	8717		JARID2	0.783379	7.89295	0.000512203	3720		FERMT1	-1.14876	8.43007	1.20116e-05	55612
	CIDEA	-0.608453	6.48527	0.0668894	1149		RPAIN	-0.738511	9.34441	0.000512461	84268		FUT4	-1.04112	8.27807	1.22348e-05	2526
	NYNRIN	-0.441821	8.82181	0.0669215	57523		ZNF32	0.804648	7.70953	0.000521261	7580		CSTF2	-1.00489	9.05992	1.23156e-05	1478
	CASZ1	-0.714675	7.57806	0.0670577	54897		LANCL1	0.909898	8.61309	0.000527658	10314		CTDSP2	0.827842	9.92266	1.23616e-05	10106
	SSR1	0.442313	9.36939	0.0674917	6745		ELOVL6	-1.19163	8.67092	0.000529805	79071		YEATS2	1.1667	8.52136	1.23746e-05	55689
	PSMD10	0.452695	10.0331	0.0676603	5716		DSTYK	0.912809	7.59325	0.00053214	25778		MEF2D	1.09339	8.15991	1.24911e-05	4209
	CFAP410	0.512498	7.44926	0.0676603	755		IL13RA1	0.806251	9.7938	0.000538448	3597		CREBBP	1.17232	9.07801	1.26043e-05	1387
	DBN1	0.682843	8.04789	0.0676807	1627		RBM38	-0.903145	8.10388	0.000543713	55544		COPZ2	0.853521	6.78703	1.26128e-05	51226
	PLA2G4F	-0.455351	6.63219	0.0676807	255189		AKAP13	0.949286	8.44913	0.00055259	11214		VPS53	1.26907	10.6573	1.26344e-05	55275
	MDK	0.418594	11.1385	0.0684293	4192		CKM	0.766466	6.80544	0.000554572	1158		PDE6D	0.939191	8.67992	1.26769e-05	5147
	MBIP	0.522535	7.3627	0.0684293	51562		NOD1	0.886159	7.33149	0.000554572	10392		KCNK6	-1.16005	7.31026	1.26771e-05	9424
	LARP6	0.511064	7.14883	0.0684293	55323		TESK2	0.693574	7.04346	0.000558128	10420		SKP2	1.04523	10.945	1.26875e-05	6502
	AHNAK2	-0.438364	6.58458	0.0684293	113146		TRIM5	0.867117	7.69059	0.000559015	85363		CAPS	-1.10518	7.79245	1.26958e-05	828
	EFNB1	-0.544751	8.86271	0.0684293	1947		FXR1	0.993864	10.3144	0.000561925	8087		RAB15	-0.972932	7.3439	1.29737e-05	376267
	ENC1	-0.595375	9.16579	0.0684293	8507		PPA1	-0.807821	12.3622	0.000569057	5464		ROCK2	1.05335	12.4284	1.32567e-05	9475
	RRP15	0.448209	8.29933	0.0684293	51018		PJA2	1.04694	8.45504	0.000575863	9867		SUSD2	0.924136	6.53583	1.34892e-05	56241
	PDGFB	-0.491269	7.04512	0.0684293	5155		SMARCD3	0.947336	7.14605	0.00057663	6604		CRYZ	-1.21156	9.79622	1.35002e-05	1429
	KLF11	0.505957	8.34796	0.0684293	8462		MT2A	-1.17121	10.5091	0.000577526	4502		OAS1	-1.9688	8.17438	1.35367e-05	4938
	C8orf58	0.463038	6.81914	0.0684293	541565		DPAGT1	-0.833201	10.197	0.000581927	1798		ZMAT3	1.08221	7.66031	1.36251e-05	64393
	MAGED2	0.472532	7.52601	0.0684293	10916		LRRC37BP1	0.868432	8.35789	0.000585846	147172		MAP3K20	0.969879	10.1661	1.36658e-05	51776
	PSCA	-0.505981	6.72272	0.0684293	8000		CNPPD1	-0.965972	7.90419	0.000591716	27013		MAP4K4	1.10655	7.06856	1.37947e-05	9448
	EGR1	0.835055	8.54262	0.0684407	1958		WRAP73	-0.876797	8.70463	0.000592662	49856		TCEA3	0.956965	7.96479	1.40539e-05	6920
	THAP1	0.545464	7.05783	0.0687156	55145		CHMP4B	-0.765174	10.5402	0.000592721	128866		GALK1	1.16871	9.53398	1.40955e-05	2584
	PYGB	-0.689928	9.75898	0.0687156	5834		WARS	-0.682016	9.25699	0.000595111	7453		ABL1	0.853615	8.25913	1.41663e-05	25
	ESPL1	0.65246	7.77516	0.0691008	9700		IPO4	-0.83449	7.88944	0.000595362	79711		ATP1B1	-1.36765	10.2661	1.41963e-05	481
	CXCL17	-0.445024	6.49977	0.0691184	284340		MLKL	-0.704391	8.52822	0.000601324	197259		RNF125	-0.911821	7.12759	1.42253e-05	54941
	E2F2	-0.536351	7.92309	0.0693297	1870		TSC1	0.634384	7.74774	0.000607342	7248		NUAK1	1.3455	7.48132	1.43199e-05	9891
	POLR2G	0.437085	11.9583	0.0693297	5436		LMCD1	0.71862	6.96185	0.000607342	29995		ECI2	1.60963	7.12777	1.432e-05	10455
	PIGW	0.492327	7.92672	0.0695908	284098		COX20	-0.749469	8.94667	0.000621666	116228		HHLA3	0.904774	7.0544	1.49891e-05	11147
	PRRG1	0.427993	7.87475	0.0698388	5638		SLC27A5	-0.75596	8.26692	0.000622777	10998		FCGBP	0.985272	6.77592	1.49891e-05	8857
	UHRF1BP1	-0.435719	6.86219	0.069886	54887		FLYWCH2	0.773111	7.65404	0.000630682	114984		ZNF112	0.944487	6.97746	1.50199e-05	7771
	PUS7	0.501824	9.21835	0.0700984	54517		ACSM3	-0.69714	7.53132	0.000636323	6296		AGR2	-1.52694	8.15015	1.50199e-05	10551
	ZNF22	0.444847	9.40361	0.0700984	7570		EXTL3	0.7679	7.43502	0.000636476	2137		PLEKHA7	-1.13153	7.1758	1.51138e-05	144100
	STMN1	0.379663	9.80437	0.0702315	3925		MT1IP	-0.851881	8.68415	0.000636546	644314		ABCC3	-0.848978	10.5836	1.51352e-05	8714
	CTAGE10P	-0.405862	6.53193	0.0702637	220429		FLII	-0.989153	7.92371	0.000636653	2314		IL1RN	-1.04352	7.05141	1.51896e-05	3557
	SNAPC2	0.448299	8.09408	0.0702678	6618		METRN	0.808812	7.5633	0.000638633	79006		AOC4P	1.33618	7.96487	1.52711e-05	90586
	FUT3	-0.49622	6.54387	0.0703678	2525		EPRS	-0.78224	10.086	0.000646581	2058		RDM1	-1.1725	7.73435	1.53832e-05	201299
	NUP188	0.462031	8.20658	0.0706489	23511		TMEM106C	-0.941069	9.71297	0.000653062	79022		DLK2	0.972646	6.59344	1.53832e-05	65989
	THAP10	0.509331	8.50913	0.0708325	56906		SHTN1	-0.869894	8.3938	0.000653062	57698		ERMP1	-1.51712	9.96819	1.54462e-05	79956
	FAM225B	-0.450708	6.43184	0.0708325	100128385		IRAK1	-0.770575	11.4186	0.0006535	3654		STEAP1	-1.02196	7.40002	1.54462e-05	26872
	SMCO4	-0.439271	9.39735	0.0708653	56935		CRTC3	0.69175	8.64104	0.0006535	64784		KLF13	-1.01759	8.41822	1.54515e-05	51621
	SAP30	0.689856	7.11252	0.0709547	8819		CDH1	-0.775546	10.5088	0.0006535	999		ZYG11B	1.04244	8.23651	1.55935e-05	79699
	C6orf62	0.523576	9.99704	0.0711536	81688		ZNF395	0.968103	8.52632	0.00065782	55893		RNF227	0.872282	7.53653	1.55988e-05	284023
	SGK1	-0.495754	9.75233	0.0711536	6446		ALDH3B1	-0.863316	8.75406	0.000662687	221		EFNB3	0.871604	6.57812	1.57356e-05	1949
	GRAMD2B	-0.47794	6.71981	0.0711536	65983		RTL8A	0.708456	9.07072	0.000663768	26071		ALDOC	1.32143	9.31109	1.57728e-05	230
	CYBRD1	0.58621	7.66265	0.0711536	79901		AKAP5	1.20734	11.8439	0.000667519	9495		FOXN3	1.06858	8.02016	1.57981e-05	1112
	TRPM4	-0.545002	7.83924	0.0713005	54795		RING1	0.647385	10.9103	0.000668674	6015		TUG1	0.978209	10.4336	1.58493e-05	55000
	RAB32	0.450113	7.3363	0.0713614	10981		RAB13	1.12984	8.09896	0.000670585	5872		SHROOM4	1.33544	7.49969	1.59409e-05	57477
	NQO1	-0.492584	11.5699	0.0713614	1728		CLUH	-0.991913	7.91271	0.000672706	23277		RRBP1	0.991213	9.96203	1.59409e-05	6238
	RSPH1	-0.438859	6.97305	0.0715079	89765		KIAA1147	-0.711413	9.34178	0.00067319	57189		CCR6	1.17327	12.6916	1.60095e-05	1235
	FTO	0.420814	7.45402	0.0715079	79068		TRIP6	0.737746	9.87065	0.000681892	7205		CDKN2AIPNL	1.82886	9.97898	1.6078e-05	91368
	LGALS4	-0.572972	9.54892	0.0715079	3960		SQLE	-0.758883	8.73801	0.000687837	6713		PSME1	-0.931354	11.6492	1.6078e-05	5720
	ZMYM5	0.425299	7.15639	0.072044	9205		ADGRL1	0.897629	7.65308	0.00069116	22859		MAMSTR	0.944092	7.24599	1.6078e-05	284358
	ABCG1	-0.625494	7.88406	0.072044	9619		CORO1A	-0.70802	6.86027	0.00069706	11151		DPH2	-0.921385	9.13732	1.6099e-05	1802
	KHNYN	-0.447006	7.38412	0.0721132	23351		NDST1	1.00962	7.29639	0.00069706	3340		FAM210B	1.28754	7.54993	1.62046e-05	116151
	GNL1	0.483973	9.3714	0.0724051	2794		GLRX2	-0.750689	7.63691	0.00069706	51022		POM121C	1.06189	10.6171	1.62538e-05	100101267
	FOXC1	-0.864727	8.31134	0.0725532	2296		SLC16A5	-0.80426	10.5474	0.00069706	9121		BMS1P1	1.42113	9.0224	1.62764e-05	399761
	SNORD100	0.420734	6.54218	0.0725896	594838		HCST	0.645459	7.05589	0.000701468	10870		HSD17B8	-0.97456	8.35942	1.63436e-05	7923
	CD68	0.447995	7.12751	0.0731458	968		SLC17A7	0.678703	6.67517	0.000701468	57030		HOXA13	1.54553	8.26162	1.63469e-05	3209
	PLEKHH3	-0.438523	8.15338	0.0731613	79990		HPGD	-0.739879	7.09714	0.000701468	3248		GSR	-0.901654	7.52415	1.63469e-05	2936
	NFIX	0.470064	9.08419	0.0731613	4784		P2RY2	-0.920468	7.42588	0.000712595	5029		LANCL1	1.15977	8.61309	1.64018e-05	10314
	SEMA4B	-0.391094	9.39939	0.0731613	10509		ST7	0.884098	7.84802	0.000720709	7982		STAG2	1.01301	8.89665	1.64449e-05	10735
	SPRY1	-0.426338	8.79981	0.0731613	10252		PAK1	0.701377	8.52468	0.000728194	5058		GSTO2	-0.920713	10.5684	1.6479e-05	119391
	PDCD2L	-0.535799	9.29124	0.073243	84306		KCTD13	0.639796	7.38702	0.000736947	253980		CABLES1	0.894569	9.29446	1.65884e-05	91768
	LRWD1	0.567711	8.83534	0.073327	222229		FKBP14	1.22389	7.76239	0.000736947	55033		PGGHG	-1.04128	7.83811	1.66663e-05	80162
	LRRC40	0.47194	6.79569	0.0736248	55631		DELE1	0.750179	8.13498	0.000738068	9812		MPPE1	0.877438	8.35942	1.66663e-05	65258
	YTHDF1	0.450644	10.3356	0.0736876	54915		MYO1B	1.14877	7.21246	0.000738068	4430		PDE4D	0.873064	6.7242	1.66663e-05	5144
	CFAP47	-0.539209	6.52898	0.0740163	286464		HIST2H2BE	0.635818	7.31307	0.000744035	8349		OGT	0.929102	9.13211	1.68144e-05	8473
	TSC22D1	0.583979	10.3455	0.074076	8848		LAMC1	0.776884	9.39523	0.000747631	3915		LRRC20	-0.775582	8.68421	1.69513e-05	55222
	ABHD11	-0.443863	7.41747	0.0742869	83451		LAMB2	0.690921	7.0357	0.000749263	3913		NES	1.24445	7.05381	1.69908e-05	10763
	LINC02591	0.68496	9.66777	0.0742869	388692		BOP1	-0.814055	9.83901	0.000756679	23246		ZSWIM8	1.0739	8.53084	1.70866e-05	23053
	APOL2	-0.456257	6.9686	0.0750595	23780		TM4SF1	-0.883456	11.6701	0.00077527	4071		C11orf80	-0.779799	7.10609	1.71538e-05	79703
	NDRG4	0.46857	7.47854	0.0750595	65009		BBS1	0.771723	7.58332	0.000779987	582		HS6ST1	1.03072	8.01381	1.76185e-05	9394
	STK17B	0.444836	7.10536	0.0750843	9262		SEC23B	-0.731789	9.0333	0.000780702	10483		TSPAN1	-1.82281	7.66247	1.77085e-05	10103
	KIFC2	-0.534703	7.49806	0.0752375	90990		ZYG11B	0.784394	8.23651	0.000785968	79699		SPAG4	-0.950157	7.77296	1.79449e-05	6676
	SLC10A3	0.41059	9.20261	0.0756892	8273		ICK	0.805596	7.36735	0.000796635	22858		LRRC32	0.972118	6.63045	1.82921e-05	2615
	ANKRD16	-0.411726	7.62155	0.0759541	54522		PMP22	0.81115	6.7823	0.000797784	5376		SLC9A3R1	-0.766757	10.5228	1.83757e-05	9368
	COMT	-0.557685	11.8134	0.0764391	1312		OAS1	-1.46272	8.17438	0.000802731	4938		PRAG1	0.994158	9.41291	1.83757e-05	157285
	ACIN1	0.527099	8.79148	0.0767425	22985		ERBB2	-0.658767	9.6848	0.000803778	2064		KLHL22	1.15778	8.54461	1.84073e-05	84861
	NUBP1	0.489463	8.3734	0.0768535	4682		IRF2BPL	0.78137	8.435	0.000807229	64207		KDM3B	1.05421	8.95833	1.86062e-05	51780
	RBBP8NL	-0.487767	6.84366	0.0769257	140893		APPL2	0.800483	8.63057	0.00080894	55198		MIPEP	-1.12647	8.52011	1.86848e-05	4285
	NECTIN3	0.573161	7.44105	0.0769257	25945		RGL1	0.805885	7.05236	0.000811107	23179		ATRN	1.20302	7.54197	1.87623e-05	8455
	ASMTL	0.515735	8.02629	0.0769709	8623		KAT2B	0.7107	7.45287	0.00081349	8850		GPX8	1.23338	7.75196	1.89308e-05	493869
	CECR2	0.581463	6.49651	0.0769709	27443		TMEM131L	0.745075	7.63233	0.000815322	23240		PMM2	-0.945247	9.07714	1.89472e-05	5373
	PROSER1	-0.422927	8.27934	0.0774394	80209		LY6G6D	0.622813	6.4909	0.000815868	58530		PLOD2	1.2312	9.87979	1.90616e-05	5352
	PHF20L1	0.537608	9.32108	0.0776058	51105		ETNK2	0.635653	6.7281	0.000822596	55224		CHD9	1.19404	8.4375	1.90616e-05	80205
	DENR	0.570839	10.3537	0.0777944	8562		ELF2	0.833409	8.97709	0.000827098	1998		SLC26A6	1.07327	8.31324	1.90616e-05	65010
	MDH2	0.413653	12.8519	0.0780869	4191		MCF2L	-0.764373	6.96347	0.000827098	23263		MSH6	0.864332	9.70119	1.90739e-05	2956
	ARHGAP19	0.558053	8.23808	0.0780869	84986		GPC2	0.900054	7.1592	0.000827221	221914		SQLE	-0.979791	8.73801	1.91281e-05	6713
	UBE2S	0.640134	12.7911	0.0780869	27338		COPZ2	0.628473	6.78703	0.000830268	51226		CLEC3A	1.35245	7.48156	1.91895e-05	10143
	SLC16A13	-0.406954	6.54973	0.0781966	201232		NUP37	-0.683215	10.3386	0.000830268	79023		ZNF14	1.21114	9.21034	1.93094e-05	7561
	CUTA	0.378889	12.2101	0.0782009	51596		SH3GL2	-0.751708	7.33705	0.000830753	6456		KLHL9	0.936886	8.88483	1.93094e-05	55958
	ZNF189	0.497201	7.41343	0.0783916	7743		TPST2	0.674086	8.13513	0.000834505	8459		CHST12	1.04819	8.36857	1.93915e-05	55501
	COPS8	0.423243	8.11038	0.0783916	10920		PIP4K2A	0.724409	9.42784	0.00084293	5305		MSLN	1.11877	6.90844	1.94354e-05	10232
	DNAJC30	-0.46018	6.94496	0.0783916	84277		TMEM141	-0.673744	10.435	0.000844276	85014		FBXL6	-0.981355	7.79593	1.96639e-05	26233
	NUDT9	0.42746	8.77214	0.0791412	53343		TMEM94	0.75284	7.06399	0.000848827	9772		ZNF614	1.1961	7.7052	1.98872e-05	80110
	GLG1	0.413508	10.3916	0.0792269	2734		ZBTB33	0.81136	9.37567	0.000849634	10009		TNFRSF1A	1.02942	9.83202	1.9978e-05	7132
	SMCO3	0.454579	6.44424	0.0793025	440087		LCN2	-0.766394	11.7136	0.000861953	3934		IFNGR1	-0.978322	9.29975	2.01964e-05	3459
	FOPNL	0.502368	9.40296	0.0794054	123811		PLCE1	0.673182	7.21012	0.000878399	51196		TCEA2	0.998389	6.80241	2.03681e-05	6919
	LCN2	-0.484834	11.7136	0.0801189	3934		TWSG1	1.3706	10.2501	0.000878399	57045		ODF2	0.872351	8.57872	2.03681e-05	4957
	UBE2G1	0.494009	8.54501	0.0803319	7326		NENF	0.871478	10.3767	0.000878399	29937		TNNT3	1.08253	6.4578	2.03681e-05	7140
	ACOT4	-0.477485	7.63958	0.0803344	122970		HOXB5	0.768312	10.6889	0.000886783	3215		AQP3	-1.6889	7.44553	2.03681e-05	360
	SLC2A3	-0.421988	6.36802	0.0803801	6515		RAB2B	0.811308	9.08014	0.000887309	84932		CLASP1	1.00106	8.14146	2.04687e-05	23332
	MRGBP	0.377548	11.2555	0.0803875	55257		PLEKHA7	-0.839025	7.1758	0.000887309	144100		CYP3A5	-1.22113	7.59811	2.05152e-05	1577
	NIBAN1	-0.401989	6.60106	0.0804856	116496		GLB1	0.794698	9.67056	0.000887417	2720		PJA1	0.896894	8.00624	2.07015e-05	64219
	AATF	0.443006	9.28152	0.0804856	26574		TRIM11	-0.756303	7.96746	0.000893603	81559		CRY1	0.972493	7.78926	2.10204e-05	1407
	CEP131	-0.444333	9.61138	0.0810008	22994		ANXA7	-0.727533	10.0846	0.000897955	310		MST1R	-0.876187	7.55437	2.10501e-05	4486
	ZNRF3	-0.393683	8.38755	0.0810008	84133		TAF1C	0.654954	8.92792	0.000898329	9013		GOLGA3	0.985566	9.61598	2.12499e-05	2802
	ASB8	-0.438916	7.89876	0.0810008	140461		ODF2	0.660192	8.57872	0.000921944	4957		NFE2L3	-1.24301	8.90442	2.12666e-05	9603
	EPB41	-0.377642	6.59021	0.0811028	2035		UBXN2A	0.832045	8.34401	0.000924262	165324		PFKP	-1.02851	10.465	2.14952e-05	5214
	CD46	-0.533641	9.60724	0.0813329	4179		RRAGA	0.607058	10.3946	0.000926992	10670		SLC12A4	0.932139	6.93898	2.15253e-05	6560
	BOLA3	0.486953	11.044	0.0817327	388962		CSAD	0.77647	6.96481	0.000926992	51380		CSRP1	-0.821177	10.2425	2.15253e-05	1465
	SLF1	0.575647	7.1333	0.0818495	84250		RGL2	0.716381	7.68081	0.000926992	5863		NEMP1	0.949232	8.73127	2.15825e-05	23306
	ADGRF1	-0.560145	7.41675	0.0820117	266977		ISG20	-1.02061	7.97586	0.000929915	3669		DGCR5	0.786326	6.54855	2.17934e-05	26220
	C8orf48	-0.482998	6.82519	0.0824975	157773		VPS53	0.92425	10.6573	0.000930739	55275		SNX16	0.983231	7.51566	2.19673e-05	64089
	CTPS1	0.450825	9.31271	0.082513	1503		STMN1	0.580178	9.80437	0.000939167	3925		RN7SL1	1.27567	12.6139	2.20962e-05	6029
	LAT2	-0.517136	6.60706	0.0825274	7462		PLA2G4F	-0.69012	6.63219	0.000941097	255189		PDE5A	0.837987	6.52287	2.20962e-05	8654
	BICDL2	-0.431239	6.76429	0.0825274	146439		TCEAL8	0.826823	8.37155	0.000941097	90843		MPP1	0.916895	6.97494	2.21795e-05	4354
	DIMT1	0.423087	9.90535	0.0825274	27292		ENOSF1	-0.668879	8.19617	0.000941097	55556		ECHS1	-0.897225	11.466	2.22305e-05	1892
	KLHL3	-0.500298	7.43008	0.0825274	26249		FBXW11	0.737298	9.68541	0.000941097	23291		TUBG2	1.03738	8.21437	2.25643e-05	27175
	ZNF821	0.449222	6.9899	0.0829199	55565		ACSL5	-0.67039	8.3767	0.00094459	51703		DDAH1	-1.49886	8.51741	2.30163e-05	23576
	CYSRT1	-0.486044	7.31516	0.0831757	375791		WDR45	0.56509	7.78442	0.000960988	11152		CTIF	0.925306	7.48521	2.30524e-05	9811
	WFDC11	0.390546	6.45834	0.0832147	259239		HIBCH	-0.747797	8.67381	0.000974341	26275		LRRC49	0.900344	7.65998	2.32038e-05	54839
	CDC26	0.423266	9.82992	0.0835538	246184		CLDN1	-0.773842	7.05276	0.000978138	9076		ARHGAP19	1.14113	8.23808	2.3246e-05	84986
	TAF5	0.436209	7.59506	0.0840557	6877		PCGF2	0.709405	9.49578	0.000978732	7703		PICALM	0.912277	9.5913	2.34754e-05	8301
	ZNF524	-0.499066	8.67996	0.084344	147807		FARP1	-0.812681	8.77173	0.000978984	10160		HES6	-0.757424	7.75262	2.34754e-05	55502
	ZBTB46	0.50065	7.32245	0.0846156	140685		LAGE3	0.740134	11.6372	0.000978984	8270		PDCD2	-0.880916	9.11538	2.37677e-05	5134
	AXL	0.69178	8.42915	0.0846156	558		PTOV1	0.891344	11.6973	0.000978984	53635		CC2D2A	1.01247	7.07047	2.38708e-05	57545
	BCL6	-0.758065	7.88582	0.0846156	604		ZC3HC1	0.632799	9.56064	0.000991459	51530		HSF2	1.02974	7.53974	2.39272e-05	3298
	LOC100130449	0.626456	6.7537	0.0847737	100130449		TRAK1	-0.739258	8.83119	0.000997855	22906		KIDINS220	1.00251	8.24379	2.41668e-05	57498
	PAPSS1	0.512304	9.3541	0.0848501	9061		RNFT2	-0.628308	7.67423	0.00100707	84900		PLCE1	0.873361	7.21012	2.42846e-05	51196
	CEMIP2	-0.607852	9.37472	0.0850642	23670		FAM174B	-1.06187	7.3188	0.00102223	400451		ALG1L	-1.04747	8.73174	2.42846e-05	200810
	MAP1LC3A	0.471786	9.73628	0.0851169	84557		LONRF3	-0.719684	6.74339	0.00102223	79836		BTBD16	-1.0716	8.68076	2.42846e-05	118663
	CCNO	-0.634069	8.36357	0.0851686	10309		TRIM29	-1.11664	7.48505	0.00102223	23650		MFSD3	-0.949465	9.47887	2.43171e-05	113655
	TUBA1C	0.455613	13.1451	0.0852657	84790		NPM3	-0.705318	10.7852	0.00103018	10360		SMARCD3	1.1801	7.14605	2.4413e-05	6604
	LAMC2	-0.435245	6.80495	0.0859495	3918		CDC45	-0.652754	10.5201	0.00103627	8318		ZMIZ1	0.980607	9.67311	2.44858e-05	57178
	NEDD4L	-0.465702	8.09097	0.0859495	23327		AQP5	-0.679355	6.66167	0.00103791	362		DAG1	-0.984739	8.82506	2.51741e-05	1605
	VPS29	-0.389838	10.8851	0.0860674	51699		MC1R	0.909294	7.48088	0.00104364	4157		CNOT3	0.806575	8.33632	2.5657e-05	4849
	CHMP2A	-0.573238	8.36445	0.0860674	27243		NUDT14	-0.698407	9.95994	0.00104704	256281		LRP1	0.960841	6.80461	2.59297e-05	4035
	AAGAB	-0.395038	9.25973	0.0860674	79719		TUFM	-0.593433	10.5139	0.00105886	7284		PPP1R3F	1.13776	7.42789	2.59616e-05	89801
	NOSIP	0.492703	11.3385	0.0866166	51070		ALDOC	0.966471	9.31109	0.00105892	230		BNIP1	-0.843058	7.61095	2.59616e-05	662
	WDSUB1	-0.522936	7.20283	0.0869839	151525		CENPF	0.962037	8.68075	0.00106465	1063		FAM241B	-1.08277	8.48974	2.61104e-05	219738
	PPP1R35	-0.421281	9.27151	0.0869839	221908		MT1F	0.799103	7.6797	0.00106637	4494		PHIP	1.08473	7.87024	2.621e-05	55023
	LAMB1	0.507706	7.9714	0.0869839	3912		CLN5	0.822588	7.37734	0.00106719	1203		CARD10	-0.803429	7.90811	2.62607e-05	29775
	SERGEF	-0.44865	7.9655	0.0873444	26297		PCNA	-0.598459	7.11107	0.00107265	5111		TLCD1	-0.768603	8.30737	2.62828e-05	116238
	TNFAIP8L3	-0.547853	7.24839	0.0874591	388121		CLIC4	1.35157	9.05895	0.00107635	25932		MAP7	-0.964816	8.65483	2.62828e-05	9053
	ZNF768	0.623232	7.34335	0.0875774	79724		NPW	0.663726	6.74665	0.00109037	283869		IST1	0.785082	10.3177	2.62903e-05	9798
	RPGR	0.346876	6.54183	0.0881325	6103		ESRP1	-0.70543	6.9183	0.0010982	54845		TRPS1	0.905301	7.20524	2.66973e-05	7227
	SNORA36A	-0.396408	6.35151	0.0881325	677817		SNORA61	-0.766455	8.36661	0.00111045	677838		PHF19	-1.00654	8.78451	2.70469e-05	26147
	TMEM268	0.427023	6.92606	0.0882746	203197		NDC1	-0.767973	7.51674	0.00111451	55706		CMTM8	-1.16338	8.84765	2.70469e-05	152189
	TMEM86B	0.41761	7.14888	0.0882746	255043		MIGA2	-0.727395	7.60491	0.00112519	84895		GPAT3	-1.09826	7.77612	2.71221e-05	84803
	C12orf74	0.386072	6.42313	0.0883318	338809		TPGS2	-0.581719	8.68183	0.00113094	25941		LARP1B	-0.864905	7.76518	2.72251e-05	55132
	IL6ST	0.578843	7.91734	0.0883318	3572		NDUFAF2	-0.808199	9.91307	0.0011321	91942		ACAP1	0.724775	6.66723	2.73168e-05	9744
	SLC49A4	0.431017	8.46326	0.0886381	84925		WDR26	0.877158	7.43713	0.00113461	80232		ARHGAP23	0.827669	12.0284	2.73614e-05	57636
	LINC01913	-0.49373	6.64796	0.0886805	388942		ZNF416	0.784468	7.24144	0.00113646	55659		LPP	1.32467	8.59207	2.74801e-05	4026
	TMX4	0.522856	7.26874	0.0889768	56255		ACTR3C	-0.615856	7.17013	0.00113687	653857		SLC16A12	1.20741	11.0676	2.76903e-05	387700
	H2AFX	0.589535	11.4322	0.0890086	3014		CD276	0.824471	9.46843	0.00114132	80381		NME1	-0.868548	12.7394	2.78225e-05	4830
	ACSS1	-0.500084	7.89211	0.0890086	84532		FUT4	-0.741255	8.27807	0.00114215	2526		EXTL2	0.948966	8.08844	2.79798e-05	2135
	MCEMP1	0.382358	6.63698	0.0890086	199675		TUBA4A	-0.867336	7.63331	0.0011634	7277		CRYL1	-0.807588	7.26143	2.85687e-05	51084
	AMER1	0.486436	7.84558	0.0890433	139285		CLEC11A	0.814193	7.54587	0.00116659	6320		DMC1	1.58657	8.50857	2.85687e-05	11144
	DEDD	0.411952	9.24718	0.0892859	9191		SH2D4A	-0.622839	7.82691	0.00116926	63898		CLRN3	-1.25835	8.54085	2.86288e-05	119467
	CLEC11A	0.518929	7.54587	0.0892859	6320		ZNF189	0.759796	7.41343	0.00117291	7743		SULT1A1	1.14456	9.12595	2.89143e-05	6817
	NT5DC2	0.460627	9.70747	0.0895971	64943		SRSF7	0.646362	9.36726	0.00117619	6432		LUZP1	1.35275	9.32472	2.9057e-05	7798
	SLC25A25-AS1	-0.412399	7.83885	0.0897319	100289019		FAM83A	-0.706452	6.88372	0.00118207	84985		KCTD13	0.804751	7.38702	2.9091e-05	253980
	SLC9A2	-0.464109	6.84046	0.0897319	6549		CAPN5	0.802287	8.44081	0.00118699	726		NTAN1	1.11734	9.33328	2.91488e-05	123803
	PAF1	0.400153	10.2875	0.089742	54623		MT1E	-0.888845	12.0337	0.00119865	4493		ST3GAL6	0.842857	6.55677	2.92249e-05	10402
	AGPAT1	0.443249	8.61283	0.089992	10554		LRRC41	0.802758	9.31133	0.0012099	10489		RNF216	0.912965	8.54561	2.92299e-05	54476
	RABGGTB	0.447551	9.73962	0.0909173	5876		ETV5	0.738232	8.77827	0.00122225	2119		MACROD1	-0.856205	9.2604	2.92667e-05	28992
	CTSZ	-0.804095	10.477	0.0909173	1522		MYH14	-0.683056	7.07774	0.00122225	79784		MTMR11	1.02521	8.39074	2.94213e-05	10903
	ATP2B1-AS1	0.428244	7.13867	0.0909173	338758		MAP1A	0.566527	6.79943	0.00123089	4130		COQ10A	1.12906	7.97356	2.96678e-05	93058
	NCBP2	0.411352	7.91002	0.0912494	22916		PBX2	0.648307	7.58313	0.00123726	5089		CLEC16A	1.15384	8.46201	2.9793e-05	23274
	RHBDL2	-0.54295	7.91726	0.0918331	54933		NOP16	-0.812522	8.74191	0.00124185	51491		TMEM141	-0.856617	10.435	3.00068e-05	85014
	LINC01132	-0.485286	6.76651	0.0918331	100506810		FBXO11	0.915477	9.60147	0.00124818	80204		ZNF26	0.835285	7.21757	3.00068e-05	7574
	VEZT	-0.563965	7.96046	0.0919364	55591		PRXL2B	-0.712245	8.23888	0.00125006	127281		CDK5R1	1.22911	7.85617	3.03681e-05	8851
	PACSIN3	0.53833	7.55135	0.091972	29763		OCLN	-0.615308	6.96521	0.00125006	100506658		ALG3	-0.846094	9.63277	3.04997e-05	10195
	SAR1B	0.407431	9.42271	0.0920203	51128		GANAB	0.691561	10.5287	0.00126078	23193		NEK6	0.987509	7.20457	3.05658e-05	10783
	TCTEX1D2	0.345917	10.2692	0.0921781	255758		FERMT2	0.639201	6.74869	0.00126356	10979		PSMG4	-1.14099	9.54294	3.05854e-05	389362
	TLE1	-0.426816	8.53387	0.0922642	7088		FBXO15	-0.662049	6.84772	0.00126481	201456		MCMDC2	1.861	8.51098	3.06517e-05	157777
	MSN	0.463396	10.4744	0.0925623	4478		SWAP70	0.77647	8.65497	0.00126481	23075		PODXL	-1.04497	9.93779	3.0917e-05	5420
	MARCKS	0.547772	10.5709	0.0925623	4082		ADAMTSL5	0.730075	6.87053	0.00127448	339366		LMCD1	0.882911	6.96185	3.10073e-05	29995
	LINC02209	0.490095	6.75859	0.0925738	286135		DHX40	0.92033	9.53681	0.001276	79665		ALDH7A1	0.980251	9.32615	3.12168e-05	501
	ZNF35	0.371042	7.42961	0.0927856	7584		ZHX3	0.916631	7.61914	0.00127979	23051		RTN3	-0.847084	10.5778	3.12168e-05	10313
	EXOSC6	0.475013	8.85728	0.0927856	118460		CDK6	0.821532	9.57037	0.00128465	1021		CORO2A	-1.12723	8.53809	3.12703e-05	7464
	C12orf57	0.446132	11.4005	0.0927856	113246		AVPI1	0.707	9.64035	0.00128814	60370		TRAK1	-0.951999	8.83119	3.12941e-05	22906
	FLT3LG	0.378885	7.16659	0.0927856	2323		ZNF175	0.594584	7.11799	0.00130061	7728		WDR12	-0.846712	8.86737	3.14418e-05	55759
	F11R	-0.944781	7.46479	0.0927856	50848		SLC35A1	-0.662348	8.89682	0.0013022	10559		GLRX2	-0.933378	7.63691	3.14418e-05	51022
	ALG13	0.499198	9.06712	0.0927856	79868		MROH1	-0.758338	7.68549	0.00130338	727957		NR1H3	-1.36457	10.0776	3.16229e-05	10062
	CCNE1	0.56611	7.88225	0.0927856	898		VHL	0.671025	9.10865	0.00131364	7428		CCNT2	0.898012	7.26614	3.17375e-05	905
	IPO13	0.420295	7.37019	0.0927856	9670		RAB40C	-0.62132	9.78049	0.00131504	57799		PDK3	0.821654	7.21447	3.20508e-05	5165
	RECQL4	0.510198	7.98718	0.0928864	9401		EHF	-0.693937	7.30117	0.00131626	26298		SYK	-1.22587	7.76352	3.24761e-05	6850
	TMEM208	0.495967	9.07349	0.0929986	29100		MAP7	-0.718395	8.65483	0.00132128	9053		METTL21A	1.47919	8.99253	3.26575e-05	151194
	LINC01137	-0.406066	7.26019	0.0929986	728431		ANKRD13A	0.681779	9.11405	0.00132128	88455		C2orf70	-0.88919	8.0197	3.28017e-05	339778
	SLC7A7	-0.439386	7.11941	0.0929986	9056		MRPL38	-0.593395	9.26507	0.00132488	64978		HAUS4	-0.827365	8.54054	3.31186e-05	54930
	TMEM8B	-0.433337	8.21078	0.0929986	51754		FLAD1	-0.739603	9.09953	0.00132991	80308		STX19	-0.745933	6.87161	3.31671e-05	415117
	CEP72	0.402675	7.66461	0.0934087	55722		HOXA11-AS	0.688808	9.34838	0.00133129	221883		PGAP1	0.769795	6.76721	3.31671e-05	80055
	ABCA7	-0.592032	8.27277	0.0935425	10347		CLEC16A	0.866913	8.46201	0.00133129	23274		TNS3	1.3968	9.60716	3.3936e-05	64759
	DHX29	0.439295	8.72524	0.0937074	54505		ZNF614	0.870096	7.7052	0.00134163	80110		ZNF549	1.68279	9.58587	3.46313e-05	256051
	GRIN1	-0.408021	6.95952	0.0940075	2902		ELMO3	-0.640205	7.91266	0.00134524	79767		EVI5L	0.910382	7.7875	3.49969e-05	115704
	PDGFD	-0.426851	6.36544	0.0942165	80310		TUSC1	0.602413	7.82494	0.00134672	286319		MAP3K12	0.883393	6.98355	3.51623e-05	7786
	MLLT6	-0.466671	9.5974	0.0942165	4302		VSIG2	-0.711106	10.3909	0.00134672	23584		SNX21	1.00208	7.33107	3.61053e-05	90203
	PYM1	-0.482838	8.3383	0.0942165	84305		PCED1B	-0.629041	8.29208	0.00134943	91523		ENOPH1	-0.945501	10.131	3.66576e-05	58478
	AIF1L	-0.456296	7.7731	0.0944531	83543		FHL3	0.738476	8.09498	0.0013545	2275		SAMD14	0.932442	6.81904	3.6716e-05	201191
	ZNF358	0.515717	7.85339	0.0950864	140467		HABP4	0.604347	7.2717	0.00136848	22927		C1QBP	-0.907868	11.0062	3.69531e-05	708
	UPRT	0.407132	7.53028	0.0950864	139596		SLC26A6	0.776188	8.31324	0.0013734	65010		RAB11FIP2	0.854399	7.4653	3.78054e-05	22841
	HOXB-AS3	0.613101	8.02093	0.0950864	404266		AIP	0.835671	9.9189	0.00139024	9049		USP11	1.17944	8.17428	3.81208e-05	8237
	AQP7P1	0.476655	6.63325	0.0951512	375719		CAMK2G	-0.759523	8.88303	0.00142225	818		C8orf37	1.22558	10.0557	3.81758e-05	157657
	FZD7	0.542107	8.23868	0.095657	8324		PHTF1	0.703451	7.99506	0.00143114	10745		TBX3	1.12779	7.60726	3.85271e-05	6926
	DGUOK	0.421968	8.25176	0.0957596	1716		POM121C	0.755223	10.6171	0.00143939	100101267		TSC1	0.765896	7.74774	3.91355e-05	7248
	SCML1	0.45434	7.52251	0.0957596	6322		YDJC	-0.555743	7.78867	0.00145332	150223		ACAA1	-1.10488	9.44726	4.00571e-05	30
	NET1	-0.459926	7.44672	0.0958733	10276		BTG3	0.868904	8.62581	0.00145777	10950		DCAF7	0.8793	10.1226	4.00571e-05	10238
	LAT	0.418942	7.23298	0.096176	27040		EPB41L4A-AS1	0.656611	10.3018	0.00147403	114915		MSH3	1.34597	12.7127	4.0356e-05	4437
	ZNF680	0.578049	7.06905	0.0964169	340252		ASXL1	0.826354	9.26283	0.00149053	171023		MYO9A	1.17308	7.5726	4.05245e-05	4649
	C9orf116	-0.52376	7.92643	0.0964169	138162		ZNF112	0.664959	6.97746	0.0014908	7771		QRICH1	0.808986	9.18298	4.05451e-05	54870
	OAS1	-0.883593	8.17438	0.0964169	4938		ZNF217	0.786168	8.58323	0.00149532	7764		SLC17A7	0.828159	6.67517	4.08715e-05	57030
	SPACA9	0.425913	6.92507	0.0967796	11092		EID2B	1.27307	8.80329	0.00149604	126272		WDR54	-0.787046	10.2584	4.09677e-05	84058
	SESTD1	0.524572	7.19776	0.0967796	91404		STK26	-0.847	7.98318	0.00150693	51765		RYBP	1.06891	8.373	4.09708e-05	23429
	CEP83	0.431406	7.82776	0.0969259	51134		CHSY1	0.710164	9.16386	0.00150734	22856		TOR1AIP1	0.907814	9.3661	4.14342e-05	26092
	NTAN1	0.531763	9.33328	0.0970007	123803		TMEM242	0.710102	8.54323	0.00150807	729515		SEMA4B	-0.755613	9.39939	4.14788e-05	10509
	RAD1	0.514324	6.90111	0.0978184	5810		ZNF75D	0.782509	7.49868	0.00151713	7626		PRKCH	-0.906399	8.24074	4.14881e-05	5583
	ZSCAN12P1	-0.424914	6.52474	0.0978184	221584		MRPL11	-0.679438	7.75958	0.00152194	65003		ACSM3	-0.840993	7.53132	4.15548e-05	6296
	TIAL1	0.4935	9.80904	0.0986241	7073		FNDC3B	0.943847	8.68646	0.00152634	64778		FAM168B	0.825755	8.8443	4.1995e-05	130074
	DAGLA	-0.372099	7.28922	0.0992267	747		MIPEP	-0.804382	8.52011	0.00153924	4285		BRD3	1.59361	8.74845	4.1995e-05	8019
	RNF24	-0.447778	7.41	0.099274	11237		LRP1	0.703159	6.80461	0.00155309	4035		HOXB3	0.885952	7.05443	4.19951e-05	3213
	XKRX	-0.488011	6.73247	0.0992915	402415		IL15RA	-0.622721	6.43271	0.00155739	3601		PRR3	1.13125	7.68953	4.22485e-05	80742
	VGF	-0.398104	6.90588	0.0992915	7425		ARRB1	0.645186	7.97874	0.00155739	408		NOD1	1.05406	7.33149	4.23384e-05	10392
	STARD10	-0.616188	10.3248	0.10009	10809		VIL1	-0.575994	6.6502	0.00156712	7429		CD24	1.03373	10.4303	4.24264e-05	100133941
	MIR2278	0.411566	6.6047	0.100637	100313780		SHCBP1	0.738566	10.9628	0.00157609	79801		IMP4	-1.1444	10.3907	4.2598e-05	92856
	NUDT14	-0.429642	9.95994	0.10097	256281		CA12	-0.650172	7.56833	0.00158997	771		CHMP4B	-0.915261	10.5402	4.2598e-05	128866
	CBX7	-0.489066	7.06378	0.10097	23492		SGPP2	-0.648188	6.99936	0.00159584	130367		LPAR6	0.778168	7.16028	4.26384e-05	10161
	TREM2	0.468465	6.55825	0.10097	54209		DECR1	0.766499	9.39547	0.00159584	1666		RBL2	0.923846	8.36489	4.2946e-05	5934
	MEPCE	0.651476	8.7178	0.101345	56257		BRD3OS	0.72686	7.4558	0.00159584	266655		ITPK1-AS1	1.66566	9.68687	4.31354e-05	319085
	CCDC138	0.435606	7.30175	0.101582	165055		POLR2A	0.861073	9.59129	0.00161222	5430		NPM3	-0.888645	10.7852	4.32427e-05	10360
	ZNF343	0.397345	7.08955	0.101747	79175		TRAFD1	0.783252	7.90912	0.00161467	10906		CYC1	-1.0513	11.9173	4.35107e-05	1537
	CELSR3	0.475499	8.4865	0.101747	1951		ZNF524	-0.748215	8.67996	0.0016245	147807		NDUFC1	-0.996851	9.54461	4.36516e-05	4717
	ARHGAP33	0.551847	8.31435	0.101825	115703		RPS6KC1	0.627053	7.10858	0.0016347	26750		IRAK1	-0.927118	11.4186	4.44248e-05	3654
	SNORD34	0.500939	6.61934	0.101862	26817		CAV2	0.813789	7.65607	0.0016347	858		SMARCD1	0.756897	10.0267	4.44816e-05	6602
	CHPT1	0.51173	7.08493	0.101862	56994		AGPAT1	0.672797	8.61283	0.0016466	10554		AKR1B10	-0.909884	7.10948	4.46229e-05	57016
	IL1RL1	-0.425037	6.6376	0.101867	9173		TTC3	0.778466	10.4154	0.00165072	7267		ZNF738	1.32303	8.18633	4.5103e-05	148203
	AKR7A3	-0.552681	9.02448	0.102833	22977		TTPAL	0.629833	8.63889	0.00165214	79183		NADSYN1	-1.0109	7.76059	4.53387e-05	55191
	PABPC1L	-0.67864	8.58611	0.102833	80336		ACYP2	0.795348	8.21678	0.00165441	98		GDE1	-0.880432	8.5657	4.54636e-05	51573
	DHX33	0.407697	8.36457	0.102833	56919		FLOT2	-0.695338	10.5667	0.00165545	2319		FAM172A	1.05575	8.42151	4.54885e-05	83989
	MIR1234	0.445301	6.50419	0.10309	100302196		SDHAF3	-0.727987	8.54891	0.00166163	57001		SMPDL3B	-1.02746	6.85195	4.6102e-05	27293
	SRI	0.57758	8.85718	0.103515	6717		TGFBR2	0.57775	9.11836	0.00166494	7048		SGCA	0.709993	6.63084	4.63742e-05	6442
	SLC26A1	-0.418653	6.45282	0.103563	10861		MEF2D	0.750472	8.15991	0.00166645	4209		DZIP1L	0.745093	7.31613	4.64508e-05	199221
	NR2C2	0.497301	6.84817	0.103662	7182		PRRG1	0.616616	7.87475	0.00166795	5638		PIK3R2	0.970374	10.1992	4.65498e-05	5296
	ASPHD1	0.464497	6.68032	0.103662	253982		FAM183A	0.6544	7.20695	0.00167565	440585		EPHA1	-1.11306	8.07739	4.66129e-05	2041
	PTGES2	-0.391241	10.2562	0.103662	80142		FAM120C	0.505873	6.91324	0.00168015	54954		DKFZP586I1420	0.820888	7.06648	4.71184e-05	222161
	ADAM15	-0.495753	10.2301	0.103662	8751		PKP2	-0.613941	7.33787	0.00169089	5318		RPL12	-2.02219	8.98218	4.78723e-05	6136
	PLK3	0.438795	6.56789	0.103662	1263		NBDY	0.708256	11.4666	0.00169138	550643		SNX5	-1.0119	7.91106	4.83842e-05	27131
	LOXL1	-0.514746	7.1009	0.103797	4016		MTFR2	-0.616498	7.13141	0.00169586	113115		ERAP2	1.10086	8.30638	4.85695e-05	64167
	INVS	0.527736	7.30074	0.10393	27130		TNFRSF1A	0.731231	9.83202	0.00170129	7132		MME	0.796772	6.46127	4.96857e-05	4311
	FIG4	-0.451047	7.51882	0.104433	9896		CHMP4A	-0.643107	9.26729	0.00171686	29082		ASXL1	1.06834	9.26283	4.97373e-05	171023
	SGSM3	-0.501197	7.42441	0.104665	27352		KIDINS220	0.721539	8.24379	0.00172919	57498		DHRS7B	-0.778922	8.15649	4.97373e-05	25979
	SREK1	0.50383	7.37723	0.104665	140890		CNOT11	-0.611906	10.5319	0.00173041	55571		LILRB1	1.14013	10.0724	4.99045e-05	10859
	TEX30	0.674479	8.44317	0.104665	93081		TFF3	0.853987	7.0449	0.00174111	7033		SPATS2L	-0.877334	10.6074	5.00274e-05	26010
	ZBTB9	0.356988	8.33202	0.104665	221504		SLC25A25-AS1	-0.621129	7.83885	0.00175879	100289019		RBBP4	0.92819	8.216	5.06305e-05	5928
	DDAH2	0.474613	8.9158	0.105052	23564		SLC35G1	0.753099	7.45954	0.00177142	159371		SP3	0.866397	8.3937	5.06305e-05	6670
	FOXD1	0.425032	6.51637	0.105052	2297		CDC25B	0.858644	10.5937	0.00178211	994		GGA1	1.33466	12.6314	5.06488e-05	26088
	PRPSAP1	-0.365567	9.67304	0.105052	5635		BMS1P1	0.988677	9.0224	0.00178652	399761		NUCKS1	1.11374	12.2572	5.1073e-05	64710
	TIMM17B	-0.489748	8.83363	0.105059	10245		NSUN5P1	-0.680652	7.62086	0.00179102	155400		PACS1	0.929358	7.55828	5.13617e-05	55690
	AVPI1	0.439818	9.64035	0.105081	60370		STMN3	-0.772692	7.82158	0.00179585	50861		NINJ1	-0.869179	8.70565	5.15907e-05	4814
	CENPT	0.390988	7.96105	0.105304	80152		TFPI	-0.85472	9.35382	0.00179918	7035		ZNF876P	1.47593	10.8529	5.15952e-05	642280
	TPRN	-0.503083	7.76991	0.105386	286262		STX3	-0.668882	9.17367	0.00181488	6809		C1QTNF6	0.728806	7.27399	5.15952e-05	114904
	KDM2B	0.573947	9.74695	0.106017	84678		RMND5B	-0.739435	7.71215	0.00181964	64777		PI4KAP1	1.09702	8.40794	5.15952e-05	728233
	PIK3C2B	-0.444025	8.30396	0.106167	5287		CCT6P3	-0.690409	11.0433	0.00182633	643180		ITIH5	1.12653	12.7329	5.25318e-05	80760
	HSF2	0.473828	7.53974	0.106167	3298		BMPR2	1.00447	8.38655	0.00183876	659		PHC1	0.845956	6.8249	5.25659e-05	1911
	PIK3AP1	-0.367039	6.40808	0.106171	118788		MSLN	0.786148	6.90844	0.00185812	10232		TIMM17B	-0.998388	8.83363	5.26116e-05	10245
	TGM2	0.721184	8.73412	0.106641	7052		KLHL35	0.677083	8.28892	0.00185812	283212		SPIRE1	0.91909	6.77931	5.29642e-05	56907
	GRWD1	0.438145	9.90786	0.106787	83743		MFSD10	-0.728117	11.7997	0.00186378	10227		CNPPD1	-1.13479	7.90419	5.32169e-05	27013
	GLIS3	0.444371	7.37536	0.106787	169792		PEX11A	-0.595122	7.82729	0.00188767	8800		KMT2A	1.1777	7.16282	5.32261e-05	4297
	UNC93B1	-0.38801	9.21619	0.10741	81622		FAM53B	0.822009	7.56051	0.00190397	9679		SUGP2	1.00765	9.46917	5.33989e-05	10147
	DESI1	0.472602	9.09303	0.107437	27351		SIRT7	-0.670733	7.19508	0.00190521	51547		ACSL3	-0.766533	10.0439	5.46659e-05	2181
	ME3	-0.613601	7.08854	0.107818	10873		IGF1R	0.692775	7.88437	0.00191356	3480		PARP4	-0.883164	11.2097	5.47287e-05	143
	ZNF500	0.482767	7.11668	0.107818	26048		CRYL1	-0.582678	7.26143	0.00191956	51084		EIF2AK4	0.876253	7.31803	5.51829e-05	440275
	NTPCR	0.430011	8.74124	0.107833	84284		IL1B	0.670723	6.69854	0.00192213	3553		METTL26	-0.948085	9.12299	5.6409e-05	84326
	MAN2A2	-0.362943	6.74359	0.107833	4122		CRYZL1	-0.564988	7.28173	0.00193233	9946		GRIN1	-0.808573	6.95952	5.65151e-05	2902
	PTPN11	0.407984	10.4766	0.108093	5781		PPP2R5B	0.549708	7.07192	0.0019355	5526		PRPF3	0.858547	9.60952	5.65995e-05	9129
	CCNE2	0.43013	8.0106	0.108376	9134		BTAF1	0.641322	7.95328	0.0019355	9044		CAV2	1.0512	7.65607	5.66453e-05	858
	SYNC	0.40693	6.59786	0.109574	81493		ATM	0.76267	7.83497	0.00194062	472		PJA2	1.22006	8.45504	5.71265e-05	9867
	CDC42SE1	0.42755	7.56581	0.109998	56882		ACAD8	-0.634326	8.51572	0.00194428	27034		EPRS	-0.921334	10.086	5.7194e-05	2058
	CAMK2N1	-0.635441	7.80417	0.110171	55450		PTGFRN	0.815351	8.13398	0.00194458	5738		MARCKS	1.07968	10.5709	5.7194e-05	4082
	SLC35A5	0.645248	8.55697	0.110436	55032		GOT2	-0.587348	10.8781	0.00194458	2806		FNDC3B	1.2094	8.68646	5.73724e-05	64778
	TRIM24	0.395503	7.65736	0.110436	8805		PLEKHO2	0.783483	7.09333	0.00195413	80301		C6orf136	-1.13656	9.08034	5.81826e-05	221545
	RAB1A	-0.442529	8.0771	0.110436	5861		ZNF84	0.634618	6.85189	0.00196802	7637		ADPRHL2	-0.892786	8.95615	5.83767e-05	54936
	SVIL	0.45485	8.24263	0.1105	6840		CACYBP	-0.838929	8.13903	0.00197474	27101		COL6A1	0.778841	6.75578	5.85416e-05	1291
	SEPTIN5	-0.42124	6.32288	0.111583	5413		FGF19	-0.703784	7.36378	0.00199523	9965		MT1IP	-0.999078	8.68415	5.92822e-05	644314
	PRSS22	-0.407774	6.90762	0.111942	64063		SIRT1	0.90259	7.24269	0.00199788	23411		BTAF1	0.839748	7.95328	5.95814e-05	9044
	MARCH2	-0.42066	6.66782	0.112335	51257		AGPAT4	0.758846	6.8555	0.00200112	56895		TRAPPC4	-0.89696	10.167	5.96305e-05	51399
	SAT1	0.412708	9.4425	0.11237	6303		ABTB1	0.577175	6.7775	0.00201509	80325		NUMA1	1.10633	9.1302	5.98613e-05	4926
	TENT5C	-0.443309	6.59697	0.11237	54855		PHF20L1	0.775412	9.32108	0.00201509	51105		CEP19	1.43396	9.3293	6.12025e-05	84984
	PLEKHM2	0.428943	9.24481	0.112452	23207		SESN1	0.629992	7.54299	0.00201509	27244		CYP2S1	-0.710709	6.95405	6.1549e-05	29785
	ST3GAL2	0.401782	7.29397	0.113052	6483		PLPP2	-0.800995	8.55518	0.0020153	8612		OCIAD1	1.16681	9.08321	6.17121e-05	54940
	MACROD1	-0.39539	9.2604	0.113192	28992		NRDE2	0.714725	7.60461	0.00201803	55051		GJC2	-0.971627	9.39726	6.17121e-05	57165
	CENPH	0.493558	7.182	0.113959	64946		CUL4B	0.816944	7.86864	0.0020209	8450		OAF	0.76339	10.6527	6.24307e-05	220323
	AQP3	-0.757243	7.44553	0.114005	360		ALDH4A1	-0.598458	7.99151	0.0020209	8659		RASSF5	-0.863961	8.10572	6.24307e-05	83593
	SPINT2	-0.493063	12.9985	0.11427	10653		PCED1A	0.758616	7.61075	0.00202469	64773		MT1E	-1.104	12.0337	6.24307e-05	4493
	TMEM164	-0.352358	9.04102	0.114314	84187		ZNF302	0.763384	8.1804	0.00205811	55900		ANXA7	-0.877953	10.0846	6.29006e-05	310
	COLGALT1	0.486973	9.92025	0.114314	79709		AP1S2	0.644888	7.49621	0.00205991	8905		ME2	-0.728457	7.67052	6.30868e-05	4200
	ART1	0.458378	6.89028	0.114314	417		TNS3	1.01279	9.60716	0.00208174	64759		PRR36	-0.748166	6.88369	6.30868e-05	80164
	MASTL	0.50944	7.77132	0.114451	84930		CHCHD6	-0.803583	8.77329	0.00208357	84303		SNU13	-1.1931	9.00736	6.30868e-05	4809
	WBP11	0.379399	10.3279	0.114612	51729		MRRF	-0.623122	8.59553	0.00211762	92399		UCHL5	-0.912647	8.78217	6.31306e-05	51377
	ISL1	0.492201	9.15442	0.115194	3670		UBQLN2	0.789226	8.57333	0.00211762	29978		ENHO	0.866884	6.86647	6.43637e-05	375704
	PF4V1	-0.3467	6.38319	0.115326	5197		C1orf210	-0.645091	6.908	0.00212987	149466		PAK1	0.827352	8.52468	6.48009e-05	5058
	ASH2L	0.447688	8.98116	0.115326	9070		TAX1BP1	0.932229	10.0514	0.00212987	8887		ACVR1	0.909641	8.21466	6.54082e-05	90
	ATP23	0.566868	7.75057	0.115326	91419		SNX5	-0.752065	7.91106	0.00213609	27131		PPP1R14B	-0.818836	9.46413	6.58434e-05	26472
	ZNHIT2	-0.425871	8.19992	0.115419	741		CDAN1	0.797117	7.59949	0.00213773	146059		RPL8	-1.13529	9.24893	6.63013e-05	6132
	GTF2A2	0.36823	12.1016	0.115529	2958		VPS37B	-0.564013	9.78397	0.00214204	79720		SH2B3	1.06494	7.27005	6.81228e-05	10019
	BRAF	0.417232	6.46388	0.115798	673		ZCWPW1	0.689353	7.29331	0.00216242	55063		WDR59	0.825753	9.04251	6.8352e-05	79726
	EPC2	0.336833	6.56494	0.115798	26122		FGFRL1	0.634837	9.63053	0.0021632	53834		KIAA1147	-0.829298	9.34178	6.88179e-05	57189
	TMEM139	-0.447132	8.23583	0.115798	135932		ETS1	0.978302	8.80082	0.00217099	2113		PLPPR2	0.839176	7.0195	6.92272e-05	64748
	C15orf56	0.343208	6.31454	0.116259	644809		NQO1	-0.693832	11.5699	0.00217422	1728		CHD4	0.801582	10.2563	6.98186e-05	1108
	MRPS14	0.389478	6.94071	0.116389	63931		FAM71E1	0.576359	7.78531	0.00217788	112703		GPR162	0.732784	6.76759	7.01482e-05	27239
	KLF6	-0.665626	8.612	0.116717	1316		LIMS1	0.906712	8.44593	0.00219112	3987		CLIC4	1.64614	9.05895	7.01606e-05	25932
	HERC4	0.425342	8.35373	0.116747	26091		NSUN5	-0.665752	7.77249	0.00220373	55695		TBC1D31	1.03378	8.80816	7.01606e-05	93594
	MIR1282	0.795621	6.68606	0.117315	100302254		EZR	-0.757021	11.1965	0.00220478	7430		PALM	0.828018	6.69756	7.02423e-05	5064
	DAO	0.391085	6.49447	0.117315	1610		AXIN1	-0.676355	9.19412	0.00220478	8312		TUFT1	0.727154	9.27009	7.02423e-05	7286
	UBE2J1	-0.407593	7.78994	0.117315	51465		MARCKS	0.810248	10.5709	0.00220791	4082		AJUBA	0.823786	7.47073	7.0357e-05	84962
	BCOR	0.442372	8.26316	0.117837	54880		ETS2	-0.657201	9.6282	0.00220806	2114		PHKB	-0.728022	8.43516	7.11987e-05	5257
	HSP90AB1	0.410856	11.6395	0.117837	3326		ALDH18A1	-0.698385	9.01957	0.00220975	5832		MBD4	1.02481	8.39541	7.16824e-05	8930
	SUGT1	0.362949	8.19904	0.117837	10910		CD3EAP	-0.61524	7.72076	0.00220975	10849		KCNH6	1.845	10.3968	7.19874e-05	81033
	MRPL27	0.417295	10.6455	0.119306	51264		CTTN	-0.569918	10.5263	0.0022151	2017		CYSRT1	-0.919874	7.31516	7.27181e-05	375791
	TFEB	-0.369988	6.6063	0.119413	7942		CHN1	0.69671	6.67452	0.00221813	1123		TRIM4	0.85679	8.36319	7.30097e-05	89122
	PBX2	0.391128	7.58313	0.120041	5089		KATNAL1	0.684271	7.35934	0.0022319	84056		RPL13	-1.32125	8.11085	7.35665e-05	6137
	WDCP	0.441073	8.37525	0.120041	80304		NT5DC2	0.675663	9.70747	0.00224314	64943		SLC6A10P	0.932097	8.77457	7.35694e-05	386757
	CHAF1B	0.531201	7.93882	0.120076	8208		KCNK5	-0.758622	7.65278	0.00224373	8645		ITGAV	1.19115	9.11781	7.43658e-05	3685
	RANBP1	0.451596	11.6468	0.120764	5902		AOC4P	0.901873	7.96487	0.00224492	90586		MRPS31	-0.707737	9.57274	7.49384e-05	10240
	LTBP2	0.498824	6.77556	0.121591	4053		DEXI	0.911715	8.7531	0.00224746	28955		NOLC1	-0.855531	7.93473	7.57027e-05	9221
	SLC25A42	-0.358801	7.40363	0.121801	284439		NOB1	-0.811416	7.99416	0.00226362	28987		BMP1	1.03665	7.40639	7.58796e-05	649
	FTSJ3	0.469968	7.75783	0.121881	117246		TRAPPC4	-0.67331	10.167	0.00226364	51399		CLDN1	-0.927567	7.05276	7.58796e-05	9076
	DEFB131A	0.356338	6.38868	0.122342	644414		DENND6B	0.679995	7.79367	0.00229353	414918		ARL16	1.69506	9.7241	7.59246e-05	339231
	IRF3	0.424386	9.60534	0.122594	3661		ATG14	0.66244	7.33147	0.00229361	22863		CDKN1C	0.828661	7.22533	7.59246e-05	1028
	FUOM	0.446249	7.57831	0.1226	282969		MCMDC2	1.32269	8.51098	0.00232337	157777		MPC1	-1.10434	9.79135	7.61231e-05	51660
	COPRS	0.466123	10.6788	0.122738	55352		ARHGAP17	0.747452	8.81274	0.00232957	55114		STK38	0.968848	8.62877	7.65088e-05	11329
	GNG10	0.419846	9.31137	0.122785	2790		VPS26C	-0.671447	8.04558	0.00232957	10311		MECP2	0.884088	7.07966	7.6784e-05	4204
	CALML4	-0.531302	10.4052	0.122785	91860		C2orf15	-0.950756	7.26579	0.00232957	150590		PDE4C	1.39265	10.201	7.70626e-05	5143
	RAD50	-0.449861	7.52343	0.122785	10111		ERC1	0.676422	7.963	0.00232957	23085		IL1B	0.859292	6.69854	7.71661e-05	3553
	DCBLD2	0.486555	11.4069	0.122924	131566		MTMR11	0.725835	8.39074	0.00232957	10903		CPT1C	0.767118	6.71319	7.71661e-05	126129
	GNGT2	0.408043	6.63358	0.122924	2793		TBX3	0.814944	7.60726	0.002331	6926		PRELID3B	-1.25216	9.6274	7.75014e-05	51012
	PDXK	-0.360496	10.3645	0.122924	8566		STXBP5	0.541294	6.99106	0.00233116	134957		MYO1B	1.337	7.21246	7.77069e-05	4430
	STEAP2	0.350618	7.18814	0.122924	261729		XYLT2	0.655595	9.47623	0.00233116	64132		SLC1A1	-0.729614	6.71029	7.79007e-05	6505
	DGCR11	-0.401092	7.14412	0.122924	25786		SSR1	0.610036	9.36939	0.00233116	6745		USP34	1.03809	7.79647	7.84511e-05	9736
	RGS19	0.365768	9.43753	0.122924	10287		ARSD	0.641781	8.63373	0.00234042	414		SLC40A1	-1.13142	8.28266	7.87928e-05	30061
	GSN	-0.494527	7.66785	0.122924	2934		CACNB3	0.563738	9.31244	0.00234218	784		RHOBTB3	1.86977	9.18047	7.89501e-05	22836
	MAP3K2	0.410541	6.85433	0.122986	10746		IFNGR1	-0.671472	9.29975	0.00235812	3459		AKTIP	-0.78063	8.53062	7.91185e-05	64400
	ELMO2	0.352606	8.92165	0.122986	63916		LINC00857	-0.67603	8.59299	0.00236087	439990		OCLN	-0.75122	6.96521	8.12875e-05	100506658
	CDK2AP1	0.388692	12.0958	0.123153	8099		PDK3	0.584653	7.21447	0.00236458	5165		CEP135	1.05362	7.72689	8.12875e-05	9662
	CKAP4	0.474999	7.70318	0.123154	10970		CYB5R3	0.575937	12.0576	0.00236713	1727		AK4	-0.88572	7.46397	8.15265e-05	205
	ZNF816	-0.376942	7.97861	0.123427	125893		STK40	-0.637095	8.87474	0.0023754	83931		AHCY	-0.735301	11.6937	8.19793e-05	191
	SH3GL1	0.354096	7.4501	0.123556	6455		AFTPH	-0.659589	8.50012	0.00237735	54812		TTC23	0.999692	8.07223	8.23918e-05	64927
	PROCR	0.520371	9.03516	0.123587	10544		SDF2L1	-0.657091	9.6435	0.00238787	23753		ARHGAP44	0.851329	6.53617	8.3172e-05	9912
	MXRA8	0.42725	6.41183	0.124283	54587		PRRG2	-0.67218	9.47907	0.00241456	5639		SCARNA10	-0.825822	8.30114	8.3172e-05	692148
	TTC31	0.339425	8.06724	0.124283	64427		ECM1	0.877668	7.4306	0.00242078	1893		GRAMD1A	0.944561	8.34666	8.40778e-05	57655
	RGL3	-0.37901	6.78449	0.124873	57139		GDI1	0.796222	9.22374	0.00242088	2664		GRN	1.05298	9.76757	8.46028e-05	2896
	PHLDA2	-0.457555	8.86472	0.125219	7262		FRS2	0.658045	7.52121	0.00242088	10818		ENO2	-0.931986	7.17864	8.47846e-05	2026
	CYP3A5	-0.536606	7.59811	0.125286	1577		JAG2	-0.615673	6.87371	0.00242238	3714		APPL2	0.93219	8.63057	8.57363e-05	55198
	MMACHC	0.425504	7.4542	0.125286	25974		CHD4	0.603989	10.2563	0.00244178	1108		DDX3X	0.771273	10.0336	8.74131e-05	1654
	CAPN6	-0.404614	6.65733	0.125471	827		RNF130	1.00704	7.83004	0.00244624	55819		HNRNPA0	1.07042	10.1878	8.79015e-05	10949
	TPD52L1	-0.445042	8.43368	0.125572	7164		NPR2	-0.592062	6.67862	0.00244995	4882		NRDE2	0.911163	7.60461	8.79015e-05	55051
	AP3M2	0.475402	7.66272	0.125937	10947		VAMP1	0.684403	7.22455	0.00244995	6843		MCF2L	-0.890092	6.96347	8.83764e-05	23263
	TRPM3	-0.437698	6.57715	0.126158	80036		PLAG1	0.626529	7.1615	0.00248644	5324		SLC44A3	-0.924905	7.05187	8.89523e-05	126969
	CEP78	0.427802	7.88753	0.126494	84131		MARF1	0.724759	8.66582	0.00251407	9665		PTBP2	1.01711	7.44058	8.90326e-05	58155
	LHFPL2	0.402247	7.26922	0.126655	10184		C5	0.712572	7.08604	0.00251825	727		AIRE	1.17838	9.44709	8.97969e-05	326
	HDDC2	0.380599	11.2519	0.126655	51020		TMX2	-0.623181	10.6099	0.002521	51075		GNAS	0.83102	13.2708	9.03204e-05	2778
	LAPTM4B	0.427058	11.207	0.126655	55353		MED8	-0.688007	8.4624	0.00252315	112950		ATP2B4	0.749119	6.96986	9.04694e-05	493
	DEFB134	-0.353303	6.38335	0.126664	613211		PHACTR2	1.01444	7.56115	0.00252315	9749		CST1	-0.987549	7.1685	9.08077e-05	1469
	EEF1A2	-0.405458	9.86449	0.127308	1917		TGIF2	0.548389	8.69182	0.00253393	60436		PLAAT4	-1.21901	10.3585	9.08934e-05	5920
	OR4K13	0.351558	6.59549	0.127318	390433		MARCKSL1	0.751449	11.9492	0.00253523	65108		EID2B	1.56817	8.80329	9.09237e-05	126272
	MON2	0.398627	7.63477	0.127341	23041		MATN2	0.703823	7.16719	0.00255014	4147		SLC38A1	-1.29229	8.43742	9.18599e-05	81539
	MIR215	0.537602	6.4824	0.12737	406997		MAIP1	-0.636481	9.46957	0.00261156	79568		OSTF1	-0.852646	9.45208	9.1984e-05	26578
	MT1IP	-0.474877	8.68415	0.127693	644314		ROCK2	0.691678	12.4284	0.00262289	9475		RRP7A	-0.705468	9.67539	9.21052e-05	27341
	PABPC1L2B	0.416026	6.63956	0.128656	645974		MOAP1	-0.69193	7.80413	0.00263018	64112		PKD2	0.916801	7.4302	9.2497e-05	5311
	RAB2B	0.466166	9.08014	0.128949	84932		SLC38A1	-0.988255	8.43742	0.00263116	81539		STIM2	0.891213	7.47967	9.32566e-05	57620
	HTRA3	-0.401435	6.39862	0.128949	94031		EXOSC5	-0.661413	9.53306	0.00263116	56915		RPL34	-0.865823	9.44834	9.51333e-05	6164
	SLCO3A1	0.475632	7.03959	0.129053	28232		USP11	0.839976	8.17428	0.00264192	8237		APEH	-0.810891	10.2755	9.61662e-05	327
	SLC41A1	0.438168	7.46224	0.129591	254428		TRADD	-0.730938	7.5045	0.00264754	8717		TCEAL8	0.968431	8.37155	9.64142e-05	90843
	FBXL6	-0.426623	7.79593	0.129591	26233		ZNF549	1.18949	9.58587	0.00265261	256051		LPIN1	0.828412	7.6532	9.64795e-05	23175
	RHPN1	-0.455622	6.81167	0.129591	114822		MTMR10	-0.884951	8.46985	0.00266077	54893		ENAH	0.89281	6.9731	9.73684e-05	55740
	FOXC2	-0.359214	6.56108	0.129653	2303		KLHL42	0.840668	9.15735	0.00267322	57542		COX7C	-0.782039	13.1655	9.90465e-05	1350
	IL22RA1	-0.403888	6.86022	0.129653	58985		INTS3	0.688592	9.00831	0.00268574	65123		SLC25A4	-0.851079	8.62336	0.000100727	291
	POC1A	-0.504887	8.91203	0.130117	25886		PCNX1	1.02578	8.18145	0.00270312	22990		RBM12	0.615037	8.54275	0.00010095	10137
	BIRC2	0.543967	8.42805	0.130158	329		TMEM80	-0.66126	7.90722	0.00270312	283232		GNG10	0.837811	9.31137	0.00010095	2790
	PTS	0.487088	9.62175	0.130195	5805		ZSWIM8	0.716906	8.53084	0.00270809	23053		PLEKHA4	0.996217	7.65054	0.00010095	57664
	CDC45	0.379719	10.5201	0.13038	8318		STAP2	-0.611807	7.52397	0.00271297	55620		PRXL2B	-0.854305	8.23888	0.00010101	127281
	CLDN4	-0.478199	6.8943	0.13038	1364		GALT	0.713144	8.99882	0.00271908	2592		NPHP3	0.870031	6.98528	0.000102247	27031
	NXT1	0.39439	10.2789	0.132114	29107		COMMD2	0.62141	9.37588	0.00274905	51122		RPUSD3	-0.757298	8.4378	0.000102954	285367
	PHF2	0.430787	8.36181	0.132162	5253		RYK	0.685192	9.86067	0.00275282	6259		SDHAF3	-0.89723	8.54891	0.000103542	57001
	ZNF83	0.400993	6.4943	0.132256	55769		RRBP1	0.656283	9.96203	0.00276592	6238		FBXO11	1.09538	9.60147	0.000103896	80204
	STAG2	0.432218	8.89665	0.132705	10735		MX1	-2.29604	8.76658	0.00276592	4599		TRIP6	0.832268	9.87065	0.00010399	7205
	SMC2	0.392101	7.99481	0.132758	10592		TPRA1	0.663304	8.24548	0.0027683	131601		UNCX	-0.989552	7.73576	0.00010399	340260
	SIRT1	0.559211	7.24269	0.132953	23411		ARL5A	0.646649	8.5152	0.0027683	26225		ABRAXAS1	1.42694	7.76998	0.00010399	84142
	MRPL51	0.408931	11.7848	0.132953	51258		RAB24	0.619012	9.45125	0.00280026	53917		YIF1A	-0.851822	9.88887	0.00010399	10897
	TP53I3	0.435045	7.8527	0.133253	9540		GRIN1	-0.590011	6.95952	0.00281596	2902		SHTN1	-0.976887	8.3938	0.000104015	57698
	C7orf26	0.459338	8.54967	0.133596	79034		PRKCH	-0.644725	8.24074	0.00283998	5583		ZNF318	0.961239	8.17727	0.000104363	24149
	ENY2	0.518434	11.4234	0.133911	56943		BCAT2	-0.529117	9.69615	0.00283998	587		SH3GL2	-0.863516	7.33705	0.00010496	6456
	TMPO-AS1	0.413039	7.13292	0.133942	100128191		TPRN	-0.744116	7.76991	0.00283998	286262		ERC1	0.862808	7.963	0.000105556	23085
	UGT1A6	-0.338392	7.19027	0.133942	54578		PPP2R5A	-0.761917	8.44258	0.00287416	5525		AKR1D1	1.32801	11.1504	0.000105918	6718
	ACVR1	0.431334	8.21466	0.134029	90		CLDN2	-1.11899	7.79639	0.00291068	9075		PPME1	0.742392	9.21926	0.00010605	51400
	DEFB115	-0.360789	6.36707	0.134075	245929		COL17A1	-0.795363	9.34726	0.00291068	1308		MRPL46	-0.770035	9.77825	0.000106368	26589
	ARF4	0.393327	11.6154	0.134075	378		RPF2	-0.628882	9.60491	0.00291405	84154		RAB22A	0.930175	9.20337	0.000106544	57403
	SCUBE1	-0.390137	6.48682	0.134734	80274		CAPG	-0.808009	7.87327	0.00291405	822		SCMH1	0.834956	8.74245	0.000106866	22955
	FGFBP1	-0.3467	6.62657	0.134734	9982		MPPE1	0.579324	8.35942	0.0029513	65258		ANXA2P2	1.06093	13.2932	0.000107487	304
	CENPM	0.390763	8.47006	0.134734	79019		SSH3	-0.580609	10.031	0.00297247	54961		FGD3	-0.805358	8.29451	0.000109971	89846
	GSTZ1	0.416878	6.89192	0.134734	2954		LSM14A	0.568761	11.2802	0.00297819	26065		C1orf210	-0.811547	6.908	0.000110193	149466
	TSSK1B	0.33562	6.39157	0.135341	83942		HAS2	0.679486	6.72836	0.00298884	3037		HOXB8	1.03605	10.7325	0.000110204	3218
	MIR503	-0.448576	6.53075	0.135341	574506		TSPYL1	0.630387	8.74515	0.00303113	7259		SUPT5H	0.853668	9.64957	0.000110531	6829
	TMEM189	0.442069	9.64576	0.135341	387521		LINC01018	0.756808	8.0771	0.00304399	255167		LINC01018	0.989509	8.0771	0.000110844	255167
	ZUP1	0.398653	7.10121	0.135341	221302		DNAL4	0.515251	9.07951	0.00305283	10126		TRAK2	0.768713	8.77746	0.000111846	66008
	IPO9	0.40465	8.28653	0.135341	55705		GJC2	-0.708026	9.39726	0.00305386	57165		TMEM43	0.9422	8.99854	0.000111934	79188
	METRN	0.445181	7.5633	0.135341	79006		ARMC7	-0.690668	8.38472	0.00305689	79637		IMPDH2	-0.75943	11.1506	0.000111934	3615
	PSMB10	-0.440429	11.3991	0.13542	5699		CRBN	0.784231	7.87871	0.0030783	51185		RAB27B	-1.01478	7.15849	0.000112072	5874
	ZSCAN2	0.400527	7.70555	0.136098	54993		MSRA	-0.627606	8.55041	0.00308059	4482		NNT	0.81786	8.16918	0.00011246	23530
	NUP50	0.464694	7.88606	0.136509	10762		GPT2	-0.728923	9.852	0.00308689	84706		LSM14A	0.740796	11.2802	0.000112869	26065
	INTS5	0.359559	8.47305	0.136818	80789		TMEM191A	-0.788482	7.08539	0.0030917	84222		DSTYK	0.998521	7.59325	0.000113564	25778
	CTC1	-0.378846	6.74901	0.137191	80169		ANXA5	0.692163	11.9097	0.00311575	308		HS3ST1	-0.833925	7.07552	0.000114217	9957
	LOC100129917	-0.371593	6.50253	0.137909	100129917		KDM2B	0.840865	9.74695	0.00313961	84678		ZNF280C	0.807138	7.30867	0.000114289	55609
	GPR19	-0.335895	6.86157	0.138569	2842		IFI30	0.750814	7.57838	0.0031443	10437		PLIN2	0.879071	8.91725	0.00011551	123
	CCNA2	0.409514	9.67036	0.138569	890		RAB22A	0.706017	9.20337	0.00316765	57403		TCTN1	0.949474	7.63289	0.000115958	79600
	BAG4	0.354237	6.86514	0.138773	9530		SEC31A	0.797417	8.6363	0.00317063	22872		TTYH3	0.931041	8.23586	0.00011605	80727
	PIP4P2	0.429953	6.98186	0.138802	55529		MGLL	-0.840727	7.70913	0.00318876	11343		EXOC7	0.772336	9.82875	0.00011712	23265
	FKBP14	0.679446	7.76239	0.138849	55033		ADH5	1.00571	7.87271	0.00320011	128		FAM120AOS	-0.853179	8.73194	0.000117207	158293
	CBL	0.472433	7.8579	0.139855	867		NRGN	0.635297	8.77141	0.00320301	4900		IRS1	-0.806208	7.99134	0.000117894	3667
	NABP1	0.385311	7.97374	0.139987	64859		GOLGB1	0.633134	7.66159	0.00321837	2804		TMPRSS4	-0.928692	6.78239	0.000118609	56649
	PLXNA2	-0.395313	6.73093	0.140141	5362		INSIG2	-0.635776	7.98248	0.00322738	51141		SMARCC1	0.780182	9.7607	0.000118609	6599
	CFB	-0.370101	6.81732	0.140446	629		TMUB1	-0.605657	10.6191	0.00327874	83590		ZCCHC14	1.46388	8.56638	0.000119006	23174
	CENPW	0.634429	8.73488	0.140608	387103		RPGR	0.485991	6.54183	0.00330156	6103		BACE1	0.774374	6.6284	0.000119006	23621
	PCGF1	0.518945	8.3105	0.140901	84759		YWHAZ	-0.69446	6.85888	0.0033057	7534		EXT2	0.844812	8.60376	0.000119682	2132
	CHD6	0.583087	7.27149	0.140995	84181		ZNF252P	0.593687	8.96779	0.00331379	286101		BCAT2	-0.68225	9.69615	0.000119877	587
	TSPAN15	-0.557663	6.95733	0.141445	23555		UBASH3B	-0.610075	7.3171	0.0033347	84959		SPDYE7P	1.04381	10.8662	0.000121808	441251
	CAPRIN1	0.403057	8.8375	0.141506	4076		TNS1	0.786317	6.82911	0.00335315	7145		ADCY9	0.79533	6.64177	0.000122657	115
	LCMT2	0.383487	8.96688	0.141506	9836		GRAMD1B	-0.78499	6.75133	0.00335315	57476		EIF2D	-0.759705	8.69561	0.000122663	1939
	SNAPIN	-0.469034	7.9816	0.141506	23557		SEH1L	-0.547763	8.50717	0.00335315	81929		FAT1	1.00527	9.2703	0.000122842	2195
	CTPS2	-0.472167	8.25751	0.141543	56474		MEIS3	0.786264	6.9661	0.00336591	56917		OLMALINC	-0.844691	7.22304	0.000123357	90271
	MAP7D1	0.49273	10.0297	0.141543	55700		PTPRE	-0.611815	7.44003	0.00337535	5791		STAP2	-0.783057	7.52397	0.000123458	55620
	TMEM39B	0.509443	8.88079	0.141543	55116		MRPS26	-0.762045	9.61393	0.00337535	64949		LAMC2	-0.792669	6.80495	0.000124261	3918
	TRIM11	-0.42579	7.96746	0.141543	81559		TBCB	0.56711	11.6541	0.00338202	1155		ZNF827	1.04182	7.58336	0.000124554	152485
	ZNF721	-0.443514	7.11389	0.141543	170960		IFI35	-0.882474	8.97078	0.00338944	3430		DEGS1	0.812996	9.0011	0.000125834	8560
	CNPY2	0.392529	10.3097	0.141543	10330		PSD4	-0.71955	7.20486	0.00341956	23550		UBXN2A	0.950622	8.34401	0.000125834	165324
	CD52	0.505041	8.3694	0.141544	1043		ATP6V0A1	-0.649045	8.97017	0.00342225	535		SLC41A1	0.868566	7.46224	0.000126235	254428
	SH2D4A	-0.359857	7.82691	0.141588	63898		EXD2	-0.575111	7.19504	0.00345064	55218		HABP4	0.717635	7.2717	0.000127287	22927
	IGFBP4	-0.423553	10.4035	0.141968	3487		RNF13	0.575688	8.04524	0.00348021	11342		WRAP73	-0.958366	8.70463	0.000128643	49856
	PFAS	0.352694	7.55356	0.142088	5198		DCAF16	0.576879	7.29404	0.00348565	54876		REV1	0.865582	7.97766	0.000129214	51455
	PPFIBP2	-0.442163	8.36192	0.142088	8495		S100A13	0.677821	11.1409	0.00348565	6284		ZDHHC8	0.809704	11.0016	0.000129291	29801
	BLOC1S6	0.426651	8.66272	0.142088	26258		KDELR1	0.575427	11.5937	0.00348565	10945		PDZD8	-0.736459	7.84156	0.00012959	118987
	AGPAT3	-0.36125	6.5618	0.142088	56894		KLHL10	-0.489266	6.30456	0.00348805	317719		ZNF329	0.799653	7.20742	0.00012959	79673
	AIP	0.490841	9.9189	0.142088	9049		HIBADH	0.67453	10.1168	0.003517	11112		ITM2B	0.873249	11.0935	0.00012991	9445
	PCNA	-0.342444	7.11107	0.142088	5111		RNF44	0.68316	7.33369	0.00351983	22838		LIMCH1	0.910845	7.47707	0.00012991	22998
	ITPRIP	0.517225	7.72906	0.142382	85450		TACC2	0.669736	7.96535	0.0035251	10579		PPP1R2	0.785162	8.99273	0.000130999	5504
	MIR195	0.367549	6.38054	0.142386	406971		SLC29A1	-0.764355	7.96504	0.0035251	2030		TUSC1	0.71237	7.82494	0.000130999	286319
	FBXL19-AS1	-0.411509	6.73242	0.142428	283932		CRK	0.683731	7.6452	0.00353124	1398		LIMS1	1.12702	8.44593	0.000131335	3987
	EPB41L4A-DT	-0.349606	6.51213	0.142563	54508		UBTD1	0.576978	8.58692	0.003539	80019		AGRN	0.825756	10.9377	0.000131558	375790
	BREA2	-0.393051	6.48762	0.142621	286076		LINC02035	0.75609	7.15704	0.00354143	100129550		MYB	-0.758026	7.51064	0.000131558	4602
	MIS18BP1	0.412452	8.87995	0.143188	55320		ERMP1	-0.974974	9.96819	0.00354507	79956		ZBTB33	0.916032	9.37567	0.000131558	10009
	UNC119	0.472399	8.13163	0.143209	9094		DDX39A	-0.583467	10.5806	0.00358841	10212		FKBP14	1.36256	7.76239	0.000131569	55033
	SLC25A38	0.371179	7.63374	0.144081	54977		NPHP3	0.648299	6.98528	0.00361361	27031		MGAT1	0.824535	9.8428	0.000131666	4245
	IFI27L2	0.457736	9.66804	0.144081	83982		MATR3	0.713047	11.5703	0.00362852	9782		ZNF22	0.77442	9.40361	0.000131687	7570
	JUN	-0.801128	8.69815	0.144085	3725		AMER1	0.675909	7.84558	0.00363918	139285		TUBA4A	-1.00928	7.63331	0.000131687	7277
	CIB2	0.422034	7.52979	0.144085	10518		CSNK1E	0.822071	10.2777	0.00363918	1454		CA5B	0.903858	6.8562	0.000132178	11238
	STX3	-0.402234	9.17367	0.144085	6809		MCM5	-0.678301	9.26192	0.00366198	4174		LAMB2	0.76992	7.0357	0.000132523	3913
	LINC00898	-0.37854	6.39845	0.144955	400932		MON2	0.59622	7.63477	0.00368812	23041		HRAS	-0.706443	9.70812	0.000132602	3265
	ABHD8	-0.383133	6.84845	0.145066	79575		SAT2	0.703279	6.90857	0.00369844	112483		HPGD	-0.819282	7.09714	0.000132813	3248
	ASAP1	0.615209	10.0255	0.145174	50807		VPS29	-0.536769	10.8851	0.0037033	51699		ITGB1	0.946432	10.2717	0.000132831	3688
	UXT-AS1	-0.373167	6.37274	0.1457	100133957		DCTN3	0.645109	10.402	0.0037033	11258		TPRA1	0.844823	8.24548	0.000133366	131601
	DLGAP4	0.501378	8.4809	0.145937	22839		TIMM21	-0.572151	9.38696	0.00374518	29090		PSMA3	-1.09001	8.67944	0.000133726	5684
	C1GALT1C1	-0.338624	9.17023	0.146055	29071		IRF2BP1	0.699002	7.83756	0.00379625	26145		HOXA5	1.42996	10.2133	0.000133916	3202
	KCNH1	-0.346961	6.40083	0.146055	3756		AKR1D1	0.986446	11.1504	0.00383715	6718		MT1F	0.920305	7.6797	0.00013434	4494
	FOSL1	0.434379	7.26087	0.146141	8061		C8orf37	0.838286	10.0557	0.00383922	157657		ZXDA	1.02527	6.78726	0.000134372	7789
	SQLE	-0.413013	8.73801	0.146359	6713		ZNF446	0.739342	7.89193	0.0038529	55663		EPB41L2	0.870881	6.99502	0.000134472	2037
	CEP135	0.497801	7.72689	0.146359	9662		LARGE1	0.575477	6.90228	0.00385757	9215		CAMSAP2	1.17747	8.03485	0.000135297	23271
	PSPH	-0.39219	8.71633	0.146973	5723		KLHL22	0.747538	8.54461	0.00387221	84861		CD58	-1.12697	7.90664	0.000136289	965
	ATL2	0.375287	7.347	0.147978	64225		TSC22D1	0.777486	10.3455	0.003888	8848		XXYLT1	0.761294	8.5969	0.000137367	152002
	UCP2	-0.384916	11.2394	0.148159	7351		CD46	-0.722703	9.60724	0.00390108	4179		VPS26C	-0.836463	8.04558	0.000137775	10311
	ZNF609	0.476854	7.99262	0.148159	23060		ALPP	0.997971	8.57995	0.00390108	250		CSNK1E	1.07532	10.2777	0.000137941	1454
	LRCH4	-0.563272	7.50803	0.148339	4034		MTMR3	0.571736	8.04409	0.0039197	8897		PYGB	-1.19145	9.75898	0.000137941	5834
	CCDC86	0.377863	9.52672	0.148339	79080		RAMP2-AS1	1.08886	9.93948	0.00394903	100190938		ISG15	-1.48631	12.0453	0.000137941	9636
	FZD5	-0.454896	6.74937	0.148473	7855		CYC1	-0.724254	11.9173	0.00395444	1537		SIRT5	-0.71709	8.14133	0.000137941	23408
	CARMIL2	-0.360479	6.3177	0.148473	146206		IMPDH2	-0.564052	11.1506	0.00400676	3615		GDI1	0.996275	9.22374	0.000137941	2664
	RP1	0.378035	6.38517	0.148473	6101		NDRG1	0.791689	7.23635	0.00400967	10397		ATXN7L3	0.997236	8.89583	0.000138332	56970
	HPYR1	0.36164	6.38187	0.14879	93668		ACER3	0.919863	7.77108	0.00401163	55331		HMGA1	-0.701183	11.2085	0.000138332	3159
	PANK1	-0.48807	7.22721	0.148842	53354		RBM4B	0.567412	8.98121	0.00403695	83759		GTF3A	-0.747898	12.3417	0.000139601	2971
	PRR14	-0.543474	9.78745	0.149107	78994		FAM177A1	0.735181	12.7783	0.00404055	283635		SNORD89	-0.7991	8.0431	0.000141584	692205
	CXCL6	-0.396512	6.59799	0.149157	6372		DYRK3	0.722371	6.80582	0.00405955	8444		LHFPL2	0.784536	7.26922	0.00014291	10184
	NDUFAF1	0.427711	8.37994	0.149157	51103		GTF2H5	0.639337	10.3136	0.00405955	404672		ABTB1	0.705207	6.7775	0.000143381	80325
	FNBP1L	-0.539332	8.65243	0.149263	54874		COPS4	0.610644	9.37234	0.00405955	51138		SUPT16H	0.725459	10.4077	0.000144664	11198
	ZSCAN16	-0.405136	7.16028	0.149263	80345		IMP4	-0.784523	10.3907	0.00406369	92856		LYSMD4	0.707636	8.35613	0.000144664	145748
	ZDHHC17	0.465256	7.52858	0.149283	23390		EVA1C	0.753	7.51213	0.00407664	59271		ELMO2	0.68249	8.92165	0.000145003	63916
	ABLIM1	-0.441269	8.44181	0.149283	3983		ATP2B4	0.545133	6.96986	0.00409268	493		NSUN5	-0.819568	7.77249	0.000147013	55695
	ID2	-0.468936	6.92739	0.149617	3398		FKRP	0.719688	7.49329	0.00410088	79147		MCCC1	-0.822587	8.15581	0.000147516	56922
	EFR3A	0.34828	11.0222	0.14986	23167		UCA1	-0.874375	7.25541	0.00412467	652995		UBR5	1.05508	7.93965	0.000148466	51366
	SH3YL1	-0.501194	6.78079	0.150281	26751		TPK1	0.567355	6.57578	0.00414436	27010		NPDC1	-0.876483	6.7232	0.000148466	56654
	PHLDB3	-0.525039	6.81533	0.150281	653583		C17orf100	0.615239	7.24508	0.00414548	388327		AIFM1	-0.790308	8.17236	0.000148569	9131
	IGSF1	0.336158	6.54579	0.150835	3547		TMEM44	0.779614	8.62286	0.00415121	93109		MRPL22	-0.985561	10.1924	0.000149066	29093
	GLI1	0.383147	6.55443	0.151313	2735		FARSA	-0.603147	7.6966	0.00417895	2193		TOP2B	1.02227	9.35765	0.000150494	7155
	CLPTM1L	0.44974	11.305	0.151458	81037		BCL2L15	-0.581796	7.42089	0.00417981	440603		IPO4	-0.89952	7.88944	0.000150907	79711
	DCDC2B	0.428785	6.36977	0.151458	149069		TJAP1	0.753626	8.79383	0.00419812	93643		CGGBP1	1.02529	8.19379	0.000151436	8545
	MCM2	0.409795	9.99561	0.151519	4171		LMAN2L	0.692992	8.37724	0.00420867	81562		APAF1	1.20791	8.04543	0.000152207	317
	SGF29	0.446963	7.30304	0.152267	112869		TMED4	-0.916331	8.70187	0.00421	222068		RRAS	0.731002	11.1345	0.00015222	6237
	IFITM2	-0.659595	11.455	0.152267	10581		SPACA6	1.01457	8.78534	0.00421564	147650		TMEM120A	-0.6156	9.01727	0.000153382	83862
	BTAF1	0.383158	7.95328	0.15246	9044		SOX4	0.607534	8.08937	0.00421974	6659		EMG1	-0.762808	9.92278	0.000153382	10436
	ABHD12	-0.432613	7.54941	0.152913	26090		WDR35	0.577634	7.02753	0.00423223	57539		JTB	-0.797423	11.9664	0.000154023	10899
	PPP1R16A	-0.430907	8.43889	0.153024	84988		HSD17B8	-0.61701	8.35942	0.00423406	7923		PRKAR1A	0.768379	10.6107	0.000154155	5573
	ITGAV	0.552585	9.11781	0.153255	3685		SLC25A39	-0.508183	11.1672	0.00424233	51629		SSR3	-0.774232	10.1062	0.000154565	6747
	IDS	-0.31601	8.89369	0.153481	3423		ARRDC2	-0.62549	7.48288	0.00426386	27106		IDNK	-0.822163	7.22807	0.000154874	414328
	PORCN	0.374216	6.74936	0.153576	64840		SLC6A10P	0.663081	8.77457	0.00429587	386757		SYPL1	-0.918767	10.2176	0.00015562	6856
	HERPUD1	-0.403943	8.20133	0.153576	9709		TRAPPC2B	0.664462	8.57351	0.00429587	10597		WDR19	0.725563	7.52443	0.000155949	57728
	CDAN1	0.480413	7.59949	0.153627	146059		ERCC1	0.808105	7.496	0.00430691	2067		CRAT	-0.98267	7.75279	0.000157459	1384
	PLEKHO2	0.467565	7.09333	0.153871	80301		ZNF337	0.697157	7.84499	0.00430691	26152		GOLGA8B	1.01867	7.49203	0.000158394	440270
	VPS4B	-0.423446	9.24464	0.153924	9525		CDKN1B	0.578395	9.01189	0.00432881	1027		ZHX3	1.05953	7.61914	0.000158616	23051
	BHLHE40	0.527695	6.91013	0.153972	8553		KIF1B	0.707915	9.12448	0.00435349	23095		LYSMD2	-0.816914	8.15107	0.000159216	256586
	ULK3	-0.411368	6.96185	0.153989	25989		CSPG4	0.611526	6.84685	0.00435349	1464		SUN1	0.994018	9.17428	0.0001597	23353
	KNL1	0.384364	6.70835	0.153989	57082		ZDHHC12	-0.648535	8.59801	0.00436672	84885		SRGAP2	0.898286	7.25487	0.000161613	23380
	MSX2	0.439523	6.71398	0.154819	4488		PIM3	-0.666903	8.07234	0.00436821	415116		NFKBIB	-0.76396	7.68144	0.000162403	4793
	NUFIP2	0.310792	8.26181	0.154893	57532		KLHL9	0.598432	8.88483	0.00439108	55958		SNHG5	0.860864	9.00123	0.000162785	387066
	REN	-0.41194	7.08347	0.155097	5972		RBSN	0.640366	8.15489	0.00439108	64145		BRD2	0.858649	10.856	0.000162785	6046
	ZNF503-AS2	-0.431936	6.58029	0.155178	100131213		FAM91A1	-0.610669	7.69163	0.00441766	157769		LOC155060	0.809362	7.59086	0.000162785	155060
	SLC9C1	-0.356287	6.42077	0.155942	285335		LSR	-0.653314	8.40757	0.00442644	51599		FKRP	0.939954	7.49329	0.000163372	79147
	RELB	0.533747	7.04651	0.156071	5971		PER2	0.786736	8.37616	0.00444095	8864		ABHD11	-0.767401	7.41747	0.000163471	83451
	CUTALP	-0.347164	7.25793	0.156086	253039		FAM117B	0.619605	9.13077	0.00444095	150864		C4BPB	1.06242	8.00107	0.000163857	725
	ETV4	-0.390865	8.76072	0.156255	2118		BCAP31	-0.566792	12.3225	0.00445548	10134		KDM2A	0.931192	9.34405	0.000164763	22992
	NBDY	0.414141	11.4666	0.157835	550643		VPS39	0.775637	7.26479	0.00446231	23339		STAT1	-1.8132	9.84477	0.000164769	6772
	TOB1	-0.713225	8.64315	0.15834	10140		LAT2	-0.691138	6.60706	0.00446432	7462		REPS2	0.764179	6.88947	0.000165149	9185
	RNF43	-0.39806	7.69638	0.158489	54894		SCO1	-0.520631	9.03894	0.00447764	6341		CFAP298	-1.05846	8.77723	0.000166938	56683
	ZDHHC23	-0.469631	7.31427	0.158489	254887		MRPS34	-0.924227	8.43368	0.00455483	65993		NIFK	0.788901	9.52907	0.000166938	84365
	CDC25B	0.503979	10.5937	0.158649	994		AHSA1	-0.762219	9.18416	0.00458199	10598		CEP41	0.792796	8.47932	0.000166949	95681
	BCAM	-0.433561	7.17344	0.158649	4059		HAUS4	-0.548632	8.54054	0.00458199	54930		RNF207	0.772589	6.87427	0.000166949	388591
	DAPK1	-0.418745	6.95855	0.158649	1612		COMMD1	0.518171	8.89198	0.00458762	150684		XPR1	0.735864	8.4835	0.000167039	9213
	RUNDC1	-0.352522	8.2812	0.158649	146923		CHCHD10	-0.479852	9.7431	0.00458762	400916		NDC1	-0.870932	7.51674	0.000167774	55706
	HIST1H3J	0.33045	6.46783	0.159003	8356		LYSMD2	-0.615773	8.15107	0.00459149	256586		SDC1	0.879834	10.0082	0.000168296	6382
	SP3	0.386321	8.3937	0.159082	6670		STRBP	-0.562174	8.13491	0.00463522	55342		BLOC1S6	0.842001	8.66272	0.000168436	26258
	COL17A1	-0.491491	9.34726	0.159927	1308		MUC20	-0.559803	8.39435	0.00465038	200958		SMC2	0.760874	7.99481	0.000169365	10592
	DELE1	0.402562	8.13498	0.159994	9812		CRABP2	0.613152	12.2638	0.00465346	1382		CMC4	1.09345	9.09227	0.000169365	100272147
	LAGE3	0.408252	11.6372	0.159994	8270		DMAP1	0.655457	9.28744	0.00466046	55929		TYMS	0.84893	10.9934	0.000170747	7298
	PRMT5	0.348458	8.43921	0.160937	10419		PPP1R14B	-0.571767	9.46413	0.00466413	26472		STX3	-0.795669	9.17367	0.000171251	6809
	TMEM242	0.408302	8.54323	0.16106	729515		PSME3	-0.544443	9.52323	0.00466413	10197		PLEKHG3	1.05853	8.48623	0.000173395	26030
	ZPR1	0.357609	8.26294	0.161488	8882		ARV1	-0.57375	8.09314	0.00469782	64801		NEDD4L	0.823128	8.09097	0.000173779	23327
	LIMCH1	-0.437466	7.47707	0.161536	22998		ZNF827	0.766161	7.58336	0.00470146	152485		ZNF302	0.919044	8.1804	0.0001741	55900
	ZNF416	0.437574	7.24144	0.162666	55659		TIMM17B	-0.683781	8.83363	0.0047261	10245		CLDN11	0.968821	7.15191	0.00017422	5010
	TSPAN6	0.371757	9.26221	0.16351	7105		SCARNA10	-0.586675	8.30114	0.00473929	692148		CRKL	0.928576	10.5941	0.000176216	1399
	PEX11A	-0.349116	7.82729	0.16351	8800		ZNF770	0.507003	8.71921	0.00474019	54989		NRBP2	0.827478	7.84332	0.0001775	340371
	PRPSAP2	-0.419981	8.19516	0.16351	5636		EEF2KMT	-0.66328	7.20947	0.00474019	196483		ADD1	0.815345	11.181	0.000177617	118
	TSPAN12	-0.51162	7.02128	0.16351	23554		RAB3IL1	0.614889	6.76875	0.00480804	5866		ZNF84	0.758615	6.85189	0.000178784	7637
	PEX1	-0.531522	6.88771	0.16351	5189		PTP4A3	0.549416	7.0717	0.00485014	11156		TMEM94	0.826937	7.06399	0.000178784	9772
	ST3GAL4	-0.49215	9.00771	0.16351	6484		FGFR3	0.508909	7.35858	0.00485637	2261		DGKQ	-0.738892	8.44426	0.000178795	1609
	PTGR2	0.449436	6.76035	0.163554	145482		MSH3	0.899429	12.7127	0.00485637	4437		RAI14	1.1644	9.36294	0.000178811	26064
	TFB2M	0.600853	8.19203	0.164478	64216		TMEM132A	0.664733	7.39631	0.00488874	54972		FKTN	1.17143	10.9782	0.000179687	2218
	SKA1	0.509977	7.69863	0.164652	220134		CAMSAP2	0.868807	8.03485	0.00489004	23271		NDUFS7	-0.916794	10.1412	0.000179687	374291
	FGFR4	0.337055	6.91517	0.164675	2264		B3GNT3	-0.662877	6.95622	0.00489004	10331		LTBP4	0.963812	7.69364	0.000180193	8425
	POR	-0.469327	8.33436	0.165378	5447		PTPN13	0.72352	7.30414	0.0048951	5783		SMC4	1.06358	9.8178	0.000181313	10051
	PLPPR5	-0.377038	7.20127	0.165378	163404		ING1	0.550892	8.04246	0.00496874	3621		RCN2	0.900719	10.3365	0.00018217	5955
	PICSAR	0.353452	6.65692	0.165466	378825		CTC1	-0.556453	6.74901	0.00498319	80169		FAHD1	-0.81776	9.32698	0.000184772	81889
	SLC30A10	-0.402564	6.4592	0.165545	55532		PM20D2	-0.572879	6.59438	0.00500155	135293		LTBR	0.79587	10.1446	0.000185784	4055
	C9orf16	-0.444452	8.78275	0.166025	79095		ALAS1	-0.647178	6.88413	0.00500209	211		PEPD	0.635372	10.7651	0.000185784	5184
	APOBEC3D	-0.362591	6.63514	0.166299	140564		XK	-0.583915	6.77169	0.00501735	7504		ROBO3	0.823436	7.00854	0.000187407	64221
	LRRC73	0.345818	6.79062	0.166316	221424		ACOX3	0.592503	7.81046	0.00503496	8310		ATP5F1A	-0.661386	12.0772	0.000187906	498
	CORO1A	-0.374528	6.86027	0.166539	11151		MAPK10	0.496218	6.65281	0.00506375	5602		PLEKHG6	-0.97895	7.20255	0.000187976	55200
	STRBP	-0.362543	8.13491	0.166634	55342		CENPX	-0.756692	11.605	0.00506829	201254		PHLDA3	-0.805993	7.68634	0.000188097	23612
	OR10G8	0.336036	6.26758	0.16687	219869		NCALD	0.561781	6.64336	0.00507706	83988		EMP1	-0.949901	8.93542	0.000188795	2012
	SCYL2	0.47931	8.39207	0.167181	55681		SMARCAL1	0.54353	7.95322	0.00507919	50485		TPRN	-0.921547	7.76991	0.000188795	286262
	TNFRSF10D	0.379052	6.72163	0.167181	8793		POLE2	-0.522952	8.29817	0.00509346	5427		CYB5R3	0.699374	12.0576	0.000188795	1727
	GSTT1	-0.411729	9.67132	0.167191	2952		AKT1	0.641189	10.353	0.00511424	207		NSMCE1	-0.830803	9.19636	0.000189318	197370
	RRP1B	0.342366	7.37333	0.167457	23076		TBL1X	-0.821996	8.32855	0.00511601	6907		TGFBI	0.813028	11.7789	0.000189318	7045
	NIPSNAP1	-0.400595	9.84914	0.167457	8508		NSMF	0.737359	8.05359	0.0051917	26012		ARID1A	0.986827	10.0347	0.000189602	8289
	ZNF792	-0.712513	7.6731	0.167457	126375		PRKAG2	-0.588331	7.7868	0.0051917	51422		MRPL30	-0.730067	8.26133	0.000190001	51263
	PLEK2	0.359021	8.39881	0.167628	26499		VASH2	0.569707	6.71619	0.00521184	79805		GDF15	-1.25721	8.28324	0.000190497	9518
	FCRLB	0.327397	7.04912	0.167813	127943		ZDHHC23	-0.71004	7.31427	0.0052146	254887		HNRNPUL1	1.20289	10.1599	0.000191116	11100
	SACM1L	-0.429665	7.08212	0.168007	22908		DEGS2	-0.718799	6.69614	0.00522122	123099		FAM83A	-0.796181	6.88372	0.00019228	84985
	RNPEP	-0.394989	9.76358	0.168007	6051		GFOD2	0.741711	7.85843	0.00523341	81577		MRPL20	-0.864377	10.2335	0.000192285	55052
	ATXN7L3	0.477271	8.89583	0.168007	56970		ZNF627	0.702307	7.72803	0.00523341	199692		ACSL4	1.36345	8.0706	0.000192519	2182
	NDOR1	-0.493097	6.49062	0.168449	27158		MPST	-0.759291	7.95331	0.00524379	4357		VKORC1L1	-0.760658	8.44562	0.000193559	154807
	AGL	0.459504	8.122	0.168535	178		SOX18	0.544914	6.83513	0.0052535	54345		PMPCA	-0.764671	9.59985	0.000193953	23203
	RBPMS2	0.338387	6.54252	0.168535	348093		SEMA4C	0.644063	7.06035	0.0052535	54910		SLC6A8	0.964889	7.54196	0.000196235	6535
	ECI1	-0.428049	9.27033	0.168535	1632		KHDRBS1	0.703816	11.7702	0.00525752	10657		C1R	0.624239	6.57027	0.000196788	715
	ATG3	0.403073	10.1539	0.168591	64422		DDX21	-0.667151	10.03	0.00525938	9188		BRI3BP	-1.19789	8.23223	0.000196875	140707
	CNOT11	-0.352775	10.5319	0.168591	55571		GJC1	0.920954	11.3428	0.00526167	10052		HSDL1	0.711006	6.86905	0.000199564	83693
	RBP4	0.335409	6.6784	0.168591	5950		TBC1D13	0.605533	7.85358	0.00526934	54662		MGP	-0.89519	8.36229	0.000199897	4256
	C1QTNF1	-0.402476	7.62406	0.168591	114897		GRB7	-0.947187	7.26094	0.00527922	2886		PHKA2	0.879418	7.4845	0.000199897	5256
	COL13A1	-0.329509	6.60064	0.168591	1305		EXOC7	0.557068	9.82875	0.00529044	23265		GPR160	-0.698243	6.93219	0.000200209	26996
	LCMT1	-0.447133	9.68089	0.168924	51451		EPOR	0.472546	6.64821	0.00529045	2057		PDSS1	-0.701476	8.48395	0.000201573	23590
	ERI3	0.425703	8.5843	0.168924	79033		DHDH	0.604847	6.95521	0.00529814	27294		SGCE	0.848779	6.76112	0.000201573	8910
	SERPINA1	-0.401527	9.02971	0.169221	5265		KLF12	0.634787	7.42732	0.00530672	11278		SLC2A10	0.944697	6.91097	0.000202232	81031
	ZHX1	0.555003	7.384	0.16951	11244		STAG2	0.62444	8.89665	0.00533358	10735		COPG2	1.00561	8.60927	0.000202232	26958
	STX4	-0.730408	8.08798	0.16951	6810		KIF23	0.55975	9.11652	0.00533852	9493		TAX1BP1	1.11091	10.0514	0.000202666	8887
	ARID5B	0.5246	9.68446	0.16951	84159		RAB23	0.566152	9.50956	0.00536323	51715		TNC	0.703051	6.69854	0.00020423	3371
	ZWINT	0.560271	7.55665	0.169826	11130		NASP	0.515905	8.59153	0.00536323	4678		PPP2R3A	0.843185	7.13582	0.00020491	5523
	IFT20	0.418802	8.46929	0.169904	90410		TRPM3	-0.624792	6.57715	0.00539159	80036		RTL8A	0.750518	9.07072	0.000205118	26071
	AKIP1	0.56905	8.5964	0.170139	56672		HS1BP3	0.578249	7.30233	0.00540217	64342		DNAAF3	-0.817084	7.36865	0.000206084	352909
	LRPAP1	-0.328723	9.05264	0.170579	4043		RSBN1	0.791822	7.57154	0.00541722	54665		TMEM181	0.711725	9.09187	0.000208422	57583
	RAB24	0.374719	9.45125	0.170579	53917		ST6GALNAC6	0.734735	7.70058	0.00545288	30815		AGBL5	0.663991	9.8375	0.000208832	60509
	CENPF	0.526117	8.68075	0.170734	1063		ZBTB4	0.72892	8.61183	0.00545288	57659		AVPI1	0.797795	9.64035	0.000208956	60370
	MTREX	0.458895	7.91405	0.171122	23517		SPRY4	0.699287	8.13932	0.0055062	81848		LLGL1	0.917487	8.89006	0.000211513	3996
	PLOD1	0.381136	9.83172	0.171265	5351		ARHGEF12	0.576727	7.24054	0.0055062	23365		PLPP1	0.821907	8.41771	0.000211672	8611
	NOL11	0.434041	10.4791	0.171491	25926		CASZ1	-0.893983	7.57806	0.0055062	54897		PDHA1	-0.867385	9.74493	0.000213024	5160
	TAF1C	0.351871	8.92792	0.171612	9013		XBP1	-0.668077	10.7034	0.00551003	7494		CCSER2	0.902601	7.28976	0.000213101	54462
	FBXW11	0.397932	9.68541	0.171626	23291		PAFAH2	-0.783334	7.1589	0.00551374	5051		TUFM	-0.655505	10.5139	0.000213101	7284
	ECEL1	-0.379368	6.35883	0.171661	9427		RUVBL1	-0.752079	9.39939	0.00552333	8607		ORC6	0.989864	12.6454	0.000213635	23594
	SLC25A36	0.552497	6.81265	0.172727	55186		DHRS7B	-0.52097	8.15649	0.00552333	25979		AZIN1	0.793529	10.4234	0.000214101	51582
	SRF	0.422805	9.86277	0.173306	6722		MFSD11	0.702308	7.99344	0.00552333	79157		ZNF337	0.893082	7.84499	0.000216537	26152
	ATP5MC3	0.357617	7.07532	0.173306	518		ELMO2	0.498988	8.92165	0.00552333	63916		PVR	-0.770859	8.93606	0.000217585	5817
	NUSAP1	0.32596	10.9806	0.173306	51203		VGF	-0.53873	6.90588	0.00552945	7425		RAP2A	0.853752	8.83364	0.000219479	5911
	ZNF280D	0.423473	7.64024	0.173342	54816		MTMR12	1.09295	13.1126	0.00554085	54545		LOC100129034	0.766335	6.64833	0.00021996	100129034
	PPIL1	0.311909	9.00215	0.173483	51645		USP34	0.720039	7.79647	0.00554085	9736		PUSL1	-0.768727	8.61766	0.000220029	126789
	UGGT2	0.469904	8.17845	0.173771	55757		USPL1	0.55874	8.31679	0.00554715	10208		RPF2	-0.769989	9.60491	0.000220973	84154
	CDK1	0.436012	9.57092	0.173873	983		DNM1	0.684998	7.40566	0.00554715	1759		ASH2L	0.823065	8.98116	0.000220973	9070
	PC	0.386971	7.45544	0.174327	5091		FGFR4	0.509007	6.91517	0.00562384	2264		SRRM1	0.765633	10.4368	0.00022225	10250
	KIAA0825	0.32357	6.41552	0.174449	285600		PPIC	0.807399	9.49154	0.00567905	5480		GOT1	-0.640934	10.1032	0.000222266	2805
	SLC35F6	0.427698	7.10581	0.174881	54978		CDCA7L	-0.748187	8.08677	0.00568334	55536		LARP6	0.844071	7.14883	0.000223512	55323
	ARSJ	0.407745	7.16215	0.174985	79642		RAB5B	0.52083	10.8365	0.00573167	5869		CHST7	1.00468	7.46452	0.000224127	56548
	DIO3OS	-0.35183	6.55487	0.175184	64150		MOV10	0.698061	8.23229	0.00574079	4343		CHD6	1.11811	7.27149	0.000225028	84181
	MIR1263	-0.381731	6.41842	0.175184	100302148		CFH	-0.628519	8.58088	0.00577595	3075		CD3EAP	-0.729575	7.72076	0.000225033	10849
	IDO1	-0.323779	6.32544	0.175184	3620		LHX2	0.57755	6.68134	0.00578984	9355		SECISBP2L	0.763357	7.80776	0.000225507	9728
	PRM2	0.296739	6.32938	0.175895	5620		TANC1	0.680406	8.11052	0.00584707	85461		MX1	-2.7896	8.76658	0.000226207	4599
	DNAJC17	-0.413029	8.01193	0.176244	55192		KIF3C	0.517126	6.59284	0.00584707	3797		COQ3	-0.742866	8.92346	0.000226236	51805
	MIR873	-0.370148	6.3572	0.176244	100126316		CFAP298	-0.77832	8.77723	0.00584707	56683		ITSN1	1.17422	8.32162	0.000227156	6453
	TOR1AIP1	0.388214	9.3661	0.176244	26092		GRINA	0.592414	9.01291	0.00584707	2907		DPH5	-0.773534	8.1933	0.000227156	51611
	SULT1C2	-0.291094	6.46196	0.176467	6819		AKR7L	-0.487795	6.6484	0.00585189	246181		ACACA	-0.849272	9.87016	0.000227203	31
	ZNF614	0.483055	7.7052	0.176522	80110		ADRM1	-0.609073	10.0101	0.00586827	11047		CIB1	-0.931293	11.648	0.000227512	10519
	NMRAL1	0.458024	9.78042	0.176603	57407		NAB1	0.622791	7.67798	0.00588519	4664		UAP1L1	0.838974	6.96208	0.000227512	91373
	SMIM3	-0.422442	6.91287	0.176603	85027		ISG15	-1.07384	12.0453	0.00589163	9636		JARID2	0.802006	7.89295	0.000229731	3720
	MED8	-0.40817	8.4624	0.176627	112950		TP53I3	0.621575	7.8527	0.00589163	9540		KLHDC8B	0.79009	7.00596	0.000229731	200942
	PPM1M	0.345231	7.65447	0.176771	132160		RCOR3	0.735603	8.32661	0.00589804	55758		PSPH	-0.758761	8.71633	0.000229731	5723
	RHBDL1	-0.39617	6.81903	0.176827	9028		RMI2	-0.547308	9.25575	0.00590625	116028		MRPS7	-0.734137	9.20098	0.000230034	51081
	NSUN5	-0.388602	7.77249	0.176993	55695		PSMG1	-0.592612	9.5625	0.00590625	8624		SPCS2P4	-0.758057	9.66516	0.000231305	653566
	PFKFB4	-0.49293	7.55575	0.176993	5210		RMC1	-0.510935	8.0994	0.00590625	29919		SAMD4B	1.37444	7.88694	0.000231589	55095
	IL15RA	-0.350333	6.43271	0.177099	3601		UNC93B1	-0.529488	9.21619	0.00590625	81622		FRS2	0.785918	7.52121	0.000232828	10818
	ZNF324B	0.358195	7.04627	0.177406	388569		ARHGAP23	0.523962	12.0284	0.00590956	57636		MTMR3	0.719338	8.04409	0.000232961	8897
	RAPSN	0.376144	6.4943	0.177406	5913		MPC2	-0.5758	9.32811	0.00598273	25874		KDM6A	0.756057	7.43048	0.000234428	7403
	RNF227	0.344668	7.53653	0.177945	284023		LILRB3	0.800003	11.2733	0.00599255	11025		GOLGB1	0.778951	7.66159	0.000234563	2804
	ALG14	0.456733	7.88744	0.177979	199857		ZNF211	0.692955	7.21366	0.00601264	10520		VPS9D1-AS1	-0.753533	7.03205	0.000234563	100128881
	ENOSF1	0.357247	8.19617	0.178822	55556		TMEM136	0.556002	7.51294	0.00601631	219902		TUBA3FP	1.24919	12.6912	0.000234563	113691
	EPOR	0.303617	6.64821	0.179031	2057		ADIRF-AS1	0.598166	6.82953	0.00601631	100133190		FLYWCH2	0.803862	7.65404	0.000237916	114984
	PSAT1	-0.414449	9.54688	0.179031	29968		SLC16A12	0.76295	11.0676	0.0060543	387700		CD52	-0.965017	8.3694	0.000237916	1043
	ASB16-AS1	-0.33934	6.86895	0.179176	339201		GDF15	-0.93122	8.28324	0.0060598	9518		PLD3	0.795278	9.3124	0.000238006	23646
	LGALS9	-0.406342	6.94681	0.180101	3965		FEZ2	0.823902	9.41069	0.00607139	9637		TRIM29	-1.21661	7.48505	0.000238014	23650
	AKAP4	0.331426	6.46491	0.180148	8852		FOSL1	-0.632146	7.26087	0.00607166	8061		HOXC6	1.18294	9.33607	0.000238014	3223
	CCNK	0.401033	9.26639	0.180439	8812		TMEM43	0.665032	8.99854	0.00610732	79188		PLK2	0.732214	7.26806	0.000238014	10769
	HAS2	0.408168	6.72836	0.180439	3037		RFC5	-0.555569	9.8209	0.00613826	5985		NINJ2	0.783151	8.7424	0.000239077	4815
	C2orf68	-0.344789	7.34873	0.180439	388969		MMP28	-0.531913	6.52198	0.00613903	79148		EXOSC7	-0.689602	9.65018	0.000239868	23016
	PPAN-P2RY11	0.325895	6.4721	0.180439	692312		KIF3B	0.54201	8.73376	0.00613903	9371		KLHL42	1.01156	9.15735	0.000240233	57542
	KCNIP4	-0.304042	6.45404	0.180439	80333		CX3CL1	0.522232	6.78834	0.00614645	6376		FHOD1	-0.765117	7.44173	0.000241939	29109
	SNORD96A	0.440453	7.19197	0.180449	619571		UBB	0.665616	11.2786	0.00618974	7314		TAPBP	0.929642	9.24911	0.000241939	6892
	SCARNA9L	-0.34228	6.60769	0.180573	100158262		C4orf3	0.725693	7.64194	0.00619162	401152		CBL	0.897323	7.8579	0.000243514	867
	RHOH	-0.379446	6.49688	0.181205	399		ITPK1-AS1	1.08622	9.68687	0.00619162	319085		CASC3	0.819228	8.52394	0.000244146	22794
	LGR6	-0.40399	7.00439	0.181313	59352		WIPI2	0.662722	7.71777	0.00619162	26100		B3GNT3	-0.851641	6.95622	0.00024562	10331
	YME1L1	0.37884	8.27497	0.181894	10730		CD81	0.579944	12.5665	0.00619162	975		UBTF	0.728199	7.26913	0.000246016	7343
	S100A3	-0.425287	6.80631	0.181964	6274		RDX	0.649773	8.15067	0.00619162	5962		KYNU	-0.652196	7.97008	0.0002476	8942
	RNF148	-0.363187	6.35553	0.182734	378925		MT1A	-0.619609	11.3612	0.00619162	4489		DESI1	-0.847413	9.09303	0.000248464	27351
	C10orf55	0.321843	6.39758	0.182734	414236		CD79B	0.588017	6.63207	0.00619162	974		CAPG	-0.97808	7.87327	0.000249517	822
	RASGRF1	-0.370928	6.44371	0.182734	5923		RHOBTB3	1.27969	9.18047	0.00619162	22836		CSAD	0.833472	6.96481	0.000252759	51380
	PRMT9	0.444186	6.89984	0.182734	90826		MSH6	0.528622	9.70119	0.00620569	2956		FAM126B	1.78073	9.54249	0.000252878	285172
	CSNK2A3	0.327438	7.2182	0.182898	283106		CGGBP1	0.741342	8.19379	0.00620569	8545		TSFM	-0.86293	8.22745	0.000254001	10102
	PPME1	0.339176	9.21926	0.182996	51400		FA2H	-0.525842	6.49321	0.0062126	79152		TMPRSS2	-0.61778	6.67493	0.000254752	7113
	STPG3	-0.511942	6.44983	0.182996	441476		FOXK1	0.822998	9.62441	0.0062126	221937		NDUFAF8	-0.902531	9.74668	0.000256281	284184
	TRIP10	0.312323	7.84591	0.183134	9322		ENPP4	-0.470842	6.71163	0.0062126	22875		ZMYM2	1.14555	8.55651	0.000256374	7750
	CHAF1A	0.356684	7.07449	0.183326	10036		BCCIP	-0.584884	9.35539	0.00621369	56647		NQO1	-0.810919	11.5699	0.000257342	1728
	ANO9	-0.369184	7.06376	0.18354	338440		RNF14	0.803349	8.44393	0.00622989	9604		SSH2	1.0409	7.81123	0.000257863	85464
	EIF2B2	-0.316116	8.85967	0.183688	8892		TTLL12	-0.694465	8.41968	0.00624037	23170		SGSM2	0.899128	8.72635	0.000258262	9905
	IL1RAP	0.303622	6.55764	0.183844	3556		BTN2A1	0.694256	8.46052	0.00624364	11120		PIGF	-0.874514	7.9695	0.000259443	5281
	NFU1	0.39333	8.78329	0.184566	27247		RNF39	0.665783	7.84468	0.00626081	80352		UNK	0.789311	8.5631	0.000259443	85451
	DESI2	0.411352	9.17733	0.185005	51029		METTL21A	0.942246	8.99253	0.00626596	151194		CHMP6	-0.672344	7.79958	0.000259552	79643
	HPF1	0.364927	7.3577	0.185005	54969		GYG1	-0.603526	9.94562	0.00626913	2992		DIP2B	0.915345	7.64229	0.000261891	57609
	STK26	-0.469419	7.98318	0.185491	51765		LINC01160	0.986965	7.23436	0.00629178	100129269		ACCS	0.684409	7.57136	0.000262381	84680
	OXCT1	-0.313589	6.42291	0.185538	5019		GRK5	0.622924	7.52227	0.00630654	2869		SPATA20	0.713398	8.20562	0.000263238	64847
	VSIG10	-0.405182	7.20134	0.185971	54621		ZNHIT2	-0.58413	8.19992	0.00632623	741		PPP4R1	0.949548	9.11028	0.000265331	9989
	FGR	-0.34357	6.69502	0.185971	2268		PLD3	0.597229	9.3124	0.00633858	23646		MTMR12	1.4158	13.1126	0.000266651	54545
	PHB	-0.444706	10.2341	0.186894	5245		ATP1B1	-0.814567	10.2661	0.0063404	481		TANC1	0.886302	8.11052	0.000268111	85461
	RPL24	0.454117	13.3595	0.18716	6152		MBTPS1	0.703573	9.64704	0.00636466	8720		TYMP	-0.709312	8.41325	0.000269408	1890
	PPP1R27	-0.346312	6.45498	0.187413	116729		STARD10	-0.819447	10.3248	0.00639478	10809		VAMP1	0.806872	7.22455	0.000273234	6843
	PDSS2	-0.405161	7.475	0.187413	57107		MYO19	-0.641769	8.70623	0.00641432	80179		SMARCE1	0.656425	8.83096	0.000273571	6605
	TCP11L1	-0.357269	6.97967	0.187608	55346		LINGO1	0.55343	6.76204	0.00644223	84894		ANGEL2	0.891553	8.65611	0.000274097	90806
	SRD5A3	0.364425	6.3597	0.187955	79644		FBLN7	0.556613	6.89705	0.00647306	129804		UBE2F	-0.772149	9.36868	0.000274097	140739
	FTL	0.544892	12.6287	0.188172	2512		APRT	-0.671841	10.361	0.00648491	353		NBPF3	0.782178	7.38998	0.000274427	84224
	PRADC1	0.460252	8.04185	0.188641	84279		DVL2	0.617418	7.57557	0.00648583	1856		PLXNB2	0.634826	9.77575	0.000275042	23654
	CDK2	0.352851	10.1594	0.18881	1017		STAT2	0.624335	8.88867	0.00655589	6773		MICOS13	-0.836173	10.6009	0.000275346	125988
	XCL1	-0.319477	6.42299	0.18889	6375		ENHO	0.578756	6.86647	0.00660739	375704		MPRIP	0.711413	9.51132	0.000277202	23164
	EPM2AIP1	0.482251	7.08885	0.18889	9852		IGBP1	0.671756	8.9428	0.00661136	3476		DIP2C	0.623287	6.57076	0.000277216	22982
	SORL1	-0.610161	7.93357	0.18889	6653		TMEM165	-0.755679	7.52177	0.0066316	55858		FLOT2	-0.784331	10.5667	0.000277216	2319
	LOC285097	-0.337207	6.38288	0.18889	285097		TPTE2P3	0.519207	6.39911	0.0066316	220115		RHPN1	-0.840886	6.81167	0.00027924	114822
	INPPL1	0.359908	9.18153	0.189003	3636		PSMB2	-0.539388	11.792	0.00664777	5690		ACER3	1.14106	7.77108	0.000279933	55331
	HPRT1	0.401713	9.36126	0.189003	3251		TNFRSF25	0.572172	7.07992	0.00671266	8718		SS18L1	0.882545	8.76921	0.000280226	26039
	DEFB118	0.324295	6.35321	0.189067	117285		KLHDC4	-0.695285	8.468	0.00672662	54758		SRSF6	0.731095	11.9699	0.000280496	6431
	CRTAP	0.380461	7.1738	0.189216	10491		SCRN1	0.732737	8.81282	0.00674953	9805		TCF12	1.13951	8.36208	0.000280496	6938
	CCR9	0.428417	6.67672	0.189216	10803		BCL9	0.753413	8.15061	0.00675726	607		TEX10	0.679911	8.56009	0.000280559	54881
	KIF6	-0.385271	6.52354	0.189216	221458		HMBS	-0.514618	10.2383	0.00678907	3145		PSAP	0.875707	12.4619	0.000282546	5660
	BLCAP	-0.396163	10.0791	0.189216	10904		CBX6	-0.641973	7.89435	0.00678907	23466		NAB1	0.808022	7.67798	0.000282546	4664
	ASAP2	-0.482643	9.45997	0.189216	8853		FKTN	0.850523	10.9782	0.00678907	2218		NFKBIZ	-0.836135	7.3642	0.000284703	64332
	LIPC	0.308464	6.41939	0.189238	3990		ZNF394	1.06021	8.78898	0.00681601	84124		SP4	0.868963	7.27181	0.000285514	6671
	CXorf65	0.359116	6.40199	0.189238	158830		CERS5	0.531325	8.0416	0.0068223	91012		GRINA	0.767228	9.01291	0.000285576	2907
	GORASP2	-0.44633	9.37898	0.189238	26003		EML4	-0.59989	10.2071	0.00682374	27436		GPX1	-0.868155	8.33723	0.000286094	2876
	TMEM17	0.617577	8.98692	0.189431	200728		PPP1R3F	0.704128	7.42789	0.00682374	89801		CLUH	-1.02037	7.91271	0.000286924	23277
	TWSG1	0.714886	10.2501	0.18995	57045		SEMA3E	0.876086	7.77225	0.0068315	9723		RUNX1	1.06289	7.70661	0.000286924	861
	ZNF827	0.477464	7.58336	0.18995	152485		CDKN2AIPNL	1.08975	9.97898	0.00685521	91368		DDRGK1	-0.901246	9.12161	0.000290572	65992
	ANXA11	-0.516201	8.72345	0.18995	311		SLC49A4	0.554073	8.46326	0.00686029	84925		AP1M2	-0.792954	7.95248	0.000290875	10053
	SAYSD1	0.482286	7.84405	0.18995	55776		ACD	-0.541464	8.66444	0.00686381	65057		ZNF473	0.613023	8.50162	0.000291737	25888
	SHC1	0.444424	10.9324	0.18995	6464		SLC40A1	-0.763822	8.28266	0.00688538	30061		MSI2	-0.701796	7.83735	0.000297192	124540
	IDH1	-0.384588	8.00711	0.189958	3417		PRRC1	0.755683	7.81417	0.00693021	133619		GYG1	-0.785897	9.94562	0.00030048	2992
	MBD3	0.432835	7.61256	0.189998	53615		MCM3AP	0.597154	8.36883	0.00695617	8888		INAFM1	0.705138	10.6895	0.000301394	255783
	KLF16	-0.3756	6.38446	0.189998	83855		ST3GAL6	0.524779	6.55677	0.00702521	10402		ODC1	-0.798806	11.1296	0.000301451	4953
	ARVCF	-0.410912	6.64823	0.190161	421		AGRN	0.580508	10.9377	0.00703146	375790		C1orf52	0.761542	8.68705	0.000302597	148423
	SELENOM	0.458943	7.38163	0.190339	140606		CASP2	0.720556	11.123	0.00704864	835		SLC16A5	-0.825879	10.5474	0.000305079	9121
	PTCD2	0.3339	7.40898	0.191092	79810		C6orf132	-0.803023	7.16121	0.00705849	647024		HCP5	0.619314	6.90575	0.000308477	10866
	ZNF337	0.429165	7.84499	0.191192	26152		KMT2A	0.767939	7.16282	0.00707026	4297		LBH	0.716465	6.80776	0.000311159	81606
	AFAP1L2	-0.392001	7.5975	0.191192	84632		MAPK3	0.616933	9.42213	0.00709653	5595		SETD1A	0.672456	8.35466	0.00031129	9739
	TRHR	-0.44177	6.45562	0.191321	7201		TNFSF10	-0.555931	6.56891	0.00710217	8743		OGA	0.896818	9.99839	0.000313142	10724
	PGD	-0.386382	10.1042	0.191793	5226		RPL6	-0.713552	9.48524	0.00712219	6128		KDM2B	1.00519	9.74695	0.000313291	84678
	HAS2-AS1	0.463187	7.39071	0.192024	594842		ORAI2	0.675178	6.76614	0.00712219	80228		MC1R	0.968476	7.48088	0.000313575	4157
	TTPAL	0.348722	8.63889	0.192026	79183		POU4F2	-0.597782	6.63875	0.00712219	5458		ZNF682	1.37017	8.16739	0.000316298	91120
	VSTM4	-0.397731	6.62869	0.192246	196740		CAMK2N1	-0.850715	7.80417	0.00712219	55450		ZNF189	0.817854	7.41343	0.000316655	7743
	IQCF1	0.296853	6.34018	0.192376	132141		RB1CC1	0.650434	8.2492	0.00712242	9821		NRGN	0.760376	8.77141	0.000316655	4900
	TNFRSF10A	-0.402478	6.75089	0.192376	8797		HMOX1	-0.701252	7.61497	0.00712242	3162		LSR	-0.810906	8.40757	0.000317048	51599
	EIF5A2	0.428638	6.75328	0.193244	56648		FCGRT	0.582727	9.63137	0.00712447	2217		RASEF	-0.650363	6.68168	0.000317117	158158
	EAPP	0.427202	7.23503	0.193244	55837		SRF	0.627931	9.86277	0.00712932	6722		SLF2	1.15556	8.01476	0.00031736	55719
	PPARG	-0.563215	9.09541	0.193244	5468		TMPO-AS1	0.576109	7.13292	0.00715562	100128191		SPACA6	1.25173	8.78534	0.00031736	147650
	LITAF	-0.460895	10.9855	0.193244	9516		CBFA2T2	0.625266	7.32489	0.00718061	9139		APOBEC3C	-0.801203	7.00009	0.000317633	27350
	INSIG1	-0.45449	8.90586	0.193262	3638		CTSL	0.649599	8.63402	0.00728528	1514		APOD	0.623028	6.75539	0.000319169	347
	HIST3H2A	-0.606441	7.58643	0.193262	92815		SERTAD2	0.969035	10.2452	0.00728528	9792		MSMO1	-0.862192	7.775	0.000320428	6307
	CBLL1	0.344314	8.49513	0.193262	79872		RRAGB	0.605591	7.38805	0.00728528	10325		NCBP2	-0.696211	7.91002	0.000320428	22916
	C11orf40	-0.327722	6.42271	0.193262	143501		MTHFD1	-0.619104	7.53871	0.00728789	4522		FRMD6	0.714616	6.75132	0.000321072	122786
	ING1	0.343426	8.04246	0.193559	3621		RPUSD2	-0.483267	8.85717	0.00729259	27079		POU4F2	-0.785484	6.63875	0.000322843	5458
	USP30-AS1	-0.447102	6.62563	0.193559	100131733		PLAGL2	0.59689	8.82771	0.00732272	5326		CCDC34	2.32499	10.4186	0.000326351	91057
	SLC18B1	0.389904	7.72653	0.193817	116843		ZMIZ1	0.598831	9.67311	0.00732742	57178		LINC00857	-0.780535	8.59299	0.000327504	439990
	PRMT8	0.342501	6.42338	0.193835	56341		NKX3-1	0.620368	6.75414	0.00735219	4824		TMBIM1	-0.976508	8.83621	0.000328225	64114
	SCN5A	0.422096	7.08144	0.193835	6331		HNRNPUL1	0.869107	10.1599	0.00736292	11100		UBAC2	-0.654599	9.42106	0.000328225	337867
	PRPF4	0.373137	9.79105	0.193835	9128		EIF2AK4	0.569612	7.31803	0.00738932	440275		ZNF627	0.885817	7.72803	0.00032859	199692
	CAMSAP2	0.540232	8.03485	0.193849	23271		CSNK1G1	0.566563	8.56763	0.00742747	53944		DMTF1	0.741194	8.07857	0.000329161	9988
	C1QBP	0.374273	11.0062	0.194381	708		RNASEL	0.571482	7.27702	0.00745273	6041		POLD1	0.854064	8.47295	0.000329526	5424
	ZIM2	-0.31563	6.4524	0.194837	23619		PSMA5	-0.531569	12.082	0.00746722	5686		TCIRG1	0.816628	7.54695	0.000332742	10312
	KLHDC4	-0.449264	8.468	0.195148	54758		DCAF12	0.51198	9.79399	0.00747523	25853		ST6GALNAC2	-0.706052	6.86633	0.000333265	10610
	AAAS	0.41252	6.94976	0.195457	8086		FAAH	-0.552066	7.5241	0.00747747	2166		TSTD1	-1.07561	9.19162	0.000333535	100131187
	ZNF354C	0.366926	6.39714	0.195919	30832		IFT43	0.632376	8.50851	0.00747747	112752		SGCB	0.778384	6.89487	0.000335878	6443
	ARHGEF19	0.340849	8.4547	0.196433	128272		LILRB1	0.733448	10.0724	0.00752707	10859		KANK2	0.768673	7.30264	0.000336233	25959
	ZC3H12A	-0.319542	7.24131	0.196895	80149		SLC9A1	0.638121	8.77762	0.00758305	6548		MISP	-0.67684	6.86185	0.000338554	126353
	LSMEM2	-0.335534	6.48619	0.19696	132228		LOC100128288	1.02252	8.265	0.00758305	100128288		ZC3H7A	0.849007	8.87393	0.000338618	29066
	LINC01531	0.44416	6.5981	0.197446	100128682		EFNA1	0.643006	8.54066	0.00758305	1942		LMO2	1.00106	6.75215	0.000338618	4005
	AKIRIN2	0.467745	8.57469	0.197446	55122		MANBAL	0.413052	11.0198	0.00758305	63905		XK	-0.73003	6.77169	0.000342419	7504
	ETHE1	-0.371599	7.02977	0.197446	23474		E2F2	-0.648167	7.92309	0.00764571	1870		TESK2	0.689776	7.04346	0.000342997	10420
	MRPL46	-0.344267	9.77825	0.197754	26589		QRICH1	0.510731	9.18298	0.00765674	54870		PDE3B	0.619602	6.84306	0.000343318	5140
	MTDH	0.609631	8.64251	0.198457	92140		TIMM23	-0.709511	8.53446	0.00766993	100287932		CDKN2B	0.78138	7.29147	0.000344009	1030
	ZNF300P1	0.383501	6.63405	0.198658	134466		SMIM14	0.539495	8.29727	0.00768409	201895		TPR	0.86331	8.74315	0.000345096	7175
	FLJ45513	-0.311573	6.47823	0.198727	729220		SLC7A5P2	0.503469	13.5977	0.00773659	387254		ETV5	0.7911	8.77827	0.000345786	2119
	POLE4	0.381015	11.3377	0.199198	56655		MANF	-0.5452	10.6379	0.0077909	7873		ERRFI1	-0.711814	9.83987	0.00034592	54206
	ATP2B1	0.330149	6.61566	0.199198	490		TNRC6C	-0.479989	6.40203	0.00783162	57690		TMEM44	0.952289	8.62286	0.000346008	93109
	TRAPPC6A	-0.394897	8.98974	0.199198	79090		TYMSOS	-0.684424	8.69119	0.00786545	494514		ZC3HC1	0.663843	9.56064	0.00034959	51530
	RABL3	0.369495	7.61055	0.199246	285282		CXorf40A	-0.54561	6.7151	0.00788429	91966		CBX2	1.36418	7.77938	0.00035043	84733
	ZNF45	0.364903	7.46741	0.199274	7596		MPP6	0.601224	7.77242	0.00791453	51678		PPP3CB	0.645427	8.50363	0.000350618	5532
	TBC1D10A	0.457592	7.26949	0.199274	83874		HSCB	0.956809	8.683	0.00792761	150274		BMPR2	1.12062	8.38655	0.000351882	659
	RNF216P1	0.388288	7.5975	0.199274	441191		ZMYM1	0.520179	7.65598	0.00796834	79830		CDCA7L	-0.947213	8.08677	0.000353249	55536
	EXOC2	-0.383704	7.24901	0.199274	55770		RIN2	0.745701	7.78786	0.00799997	54453		RPRD1A	0.816949	8.53275	0.000353284	55197
	OR2D2	0.33786	6.45451	0.199274	120776		PSMD10	0.540649	10.0331	0.00803964	5716		NIPBL	0.943139	8.24568	0.00035475	25836
	ASB7	0.322722	6.99989	0.199274	140460		MAD2L2	0.730825	10.5193	0.00803964	10459		SCAF11	0.779122	9.32778	0.000356394	9169
	PRKD2	-0.456665	7.77365	0.199492	25865		TGM2	-0.945281	8.73412	0.00803964	7052		PRMT3	-0.736322	8.90533	0.000358689	10196
	SCGB1A1	0.292473	6.48758	0.199779	7356		LGR6	0.598194	7.00439	0.00808315	59352		ZNF609	0.886696	7.99262	0.000360652	23060
	PHF1	0.337631	7.98528	0.199797	5252		NUMA1	0.715974	9.1302	0.00808488	4926		COASY	-0.883594	8.34738	0.000361734	80347
	RETSAT	-0.410113	7.28193	0.199883	54884		ASH2L	0.595285	8.98116	0.0081134	9070		AGPAT1	0.74004	8.61283	0.00036174	10554
	POLR3F	0.404204	7.33759	0.200453	10621		ZNF821	0.55794	6.9899	0.00815023	55565		LOC100128288	1.33975	8.265	0.000362581	100128288
	SRRD	0.410633	7.41097	0.200588	402055		PRSS8	-0.858455	9.63471	0.00815023	5652		GCDH	-0.705899	7.57038	0.000365344	2639
	MNS1	-0.403792	8.40355	0.200677	55329		ZDHHC8	0.557549	11.0016	0.00817709	29801		GANAB	0.739411	10.5287	0.000366818	23193
	PHF14	0.52171	7.29067	0.200677	9678		CLTB	-0.541283	10.0302	0.00825622	1212		ETFA	-0.813697	11.4604	0.00036755	2108
	PES1	0.326656	7.71708	0.200748	23481		MRPL58	-0.5341	9.34927	0.00826542	3396		TMEM45B	-0.79749	6.85094	0.000369767	120224
	POT1	0.340167	6.75785	0.200748	25913		MRPS30	-0.515983	9.95706	0.00831879	10884		CLUAP1	0.863853	7.21148	0.000370615	23059
	APH1A	-0.393087	10.0012	0.200748	51107		MAP3K6	0.534458	7.91099	0.00832347	9064		MIS18BP1	0.759236	8.87995	0.000370615	55320
	B3GAT3	0.38362	7.2846	0.200778	26229		SPDYE7P	0.713392	10.8662	0.00833999	441251		SMC3	0.9614	9.38769	0.000370615	9126
	TSNARE1	-0.318723	6.49329	0.200778	203062		RBM12	0.413581	8.54275	0.00833999	10137		FAM89B	0.829183	9.82424	0.000370739	23625
	FGFRL1	0.356747	9.63053	0.200811	53834		REV1	0.594501	7.97766	0.00833999	51455		BLZF1	1.2406	8.18009	0.000371187	8548
	OR10J3	-0.324696	6.37453	0.200811	441911		C2orf69	0.795691	9.083	0.00834639	205327		CD9	-0.906994	9.28481	0.000376943	928
	BEGAIN	0.355704	6.44283	0.201532	57596		NFIB	0.692477	8.91064	0.00834812	4781		ABR	-0.89085	9.15143	0.000376995	29
	ILF3-DT	0.295672	7.71964	0.201679	147727		RRP15	-0.533984	8.29933	0.00836748	51018		SMIM7	-0.626518	9.20751	0.00037794	79086
	SLC41A3	-0.326912	10.1162	0.202054	54946		SLC35A5	0.846994	8.55697	0.00837948	55032		C6orf132	-1.038	7.16121	0.000379753	647024
	TIMM29	0.366281	8.14605	0.202273	90580		MESP1	-0.423719	7.05435	0.00839489	55897		SCO1	-0.636251	9.03894	0.000380104	6341
	MYH9	-0.5063	11.176	0.202426	4627		PSMA3	-0.750112	8.67944	0.00844897	5684		CAMK2G	-0.819196	8.88303	0.000381148	818
	PUS10	0.314437	6.41455	0.202426	150962		ARFGAP3	0.589626	8.05885	0.00851736	26286		CDAN1	0.896853	7.59949	0.000381458	146059
	ELOVL6	-0.581163	8.67092	0.202785	79071		IST1	0.47276	10.3177	0.00858749	9798		PLPP5	1.33915	10.5365	0.000381557	84513
	PTTG3P	0.476109	10.3563	0.203096	26255		C4orf48	0.770611	11.3242	0.00860436	401115		PTPRH	-0.709355	7.29227	0.000384212	5794
	ADCY3	0.318098	10.0829	0.203096	109		ABRAXAS1	0.957532	7.76998	0.00868148	84142		CCDC85C	-0.693959	8.67913	0.000384259	317762
	FAAH2	-0.487983	6.68649	0.203096	158584		DNAJC27	0.534298	6.91226	0.00868258	51277		MROH1	-0.810025	7.68549	0.000384547	727957
	IER5	0.475798	7.74014	0.203096	51278		L2HGDH	-0.675098	7.59076	0.00874333	79944		GSKIP	-0.847909	8.30761	0.000386803	51527
	BEST4	-0.419548	6.69616	0.203096	266675		METTL26	-0.604642	9.12299	0.00875393	84326		KCTD15	0.669271	6.47661	0.000387042	79047
	CYP19A1	0.453318	6.53593	0.203228	1588		HRAS	-0.483665	9.70812	0.00876445	3265		SCO2	-0.816243	8.75066	0.000388236	9997
	POP5	0.363784	9.74877	0.203256	51367		XXYLT1	0.522427	8.5969	0.00883113	152002		STN1	-0.770151	8.55558	0.000389719	79991
	TRAK2	0.341909	8.77746	0.203445	66008		CTNNAL1	-0.650294	9.42422	0.00883587	8727		RCOR3	0.925467	8.32661	0.000397152	55758
	SNORC	-0.350711	6.82731	0.203536	389084		PTBP2	0.67203	7.44058	0.00887215	58155		BTN2A1	0.879942	8.46052	0.000399717	11120
	MGST2	-0.321785	10.3613	0.203571	4258		RCBTB2	0.657219	6.86407	0.00890625	1102		TIPARP	0.974806	9.87371	0.000400944	25976
	PSD4	-0.423361	7.20486	0.203571	23550		FUT3	-0.590013	6.54387	0.00896475	2525		IL10	1.05016	8.41654	0.000402506	3586
	QKI	0.382618	6.44943	0.203754	9444		MRPL4	-0.77605	8.27144	0.00896475	51073		ZDHHC14	0.6579	6.75113	0.000402535	79683
	UBQLN1	0.354771	8.52988	0.203754	29979		ANTXR2	0.574222	7.65331	0.0090059	118429		TNK2	-0.902266	10.1092	0.000402535	10188
	DPPA3	0.351647	6.36944	0.203754	359787		GSKIP	-0.637287	8.30761	0.00904375	51527		AAGAB	-0.646912	9.25973	0.000402954	79719
	PRPF38A	0.396987	8.48008	0.204131	84950		CCDC50	0.545542	9.1506	0.00911741	152137		LGR4	0.675214	6.44111	0.000405116	55366
	DAB2IP	-0.442724	6.65655	0.204131	153090		TMEM198B	0.505738	6.66268	0.00926886	440104		SERTAD2	1.25013	10.2452	0.000405366	9792
	NRG4	0.437773	6.88249	0.204145	145957		SCD5	0.483647	6.62982	0.00929884	79966		PECR	-0.752423	7.7784	0.000405425	55825
	ZBTB11-AS1	0.374204	6.89806	0.204233	100009676		ERVMER34-1	-0.43951	6.91989	0.00933979	100288413		EXD2	-0.677577	7.19504	0.000408281	55218
	CCDC120	-0.394577	7.63009	0.204316	90060		NDST2	0.454925	7.10355	0.00935088	8509		WDR48	0.720164	7.75903	0.000408281	57599
	NSD3	0.386479	6.92811	0.204316	54904		TFEB	-0.48703	6.6063	0.00935458	7942		RAB5B	0.651042	10.8365	0.0004086	5869
	PPP4R1	0.45537	9.11028	0.204316	9989		RUNX2	0.587216	7.47263	0.00937283	860		RRAGA	0.62306	10.3946	0.000410665	10670
	ADRA2B	-0.380519	6.68131	0.204316	151		CASC3	0.587816	8.52394	0.00937283	22794		SMCR5	0.938885	6.84247	0.000411842	140771
	SMIM7	-0.310359	9.20751	0.204316	79086		CCSER2	0.639316	7.28976	0.00938319	54462		VPS29	-0.636839	10.8851	0.00041267	51699
	ARRDC1-AS1	0.491405	7.49176	0.204481	85026		ARMCX3	0.690649	7.15526	0.00943133	51566		CRYBG2	-0.638177	6.85248	0.000413229	55057
	PAPLN	-0.277588	6.28957	0.20496	89932		POU3F1	0.550512	6.68028	0.00953258	5453		FOSL1	-0.795148	7.26087	0.000413296	8061
	AASDHPPT	0.514821	7.79943	0.20518	60496		CRYZ	-0.683829	9.79622	0.00953258	1429		ZNF252P	0.695206	8.96779	0.000414519	286101
	PSMD12	0.351929	10.036	0.20518	5718		PDE5A	0.491664	6.52287	0.00953258	8654		CSF2RA	1.01573	8.56462	0.000414754	1438
	DALRD3	-0.296809	7.29904	0.20518	55152		RENBP	0.586459	6.75065	0.00956283	5973		ZC3H12A	-0.631102	7.24131	0.000415453	80149
	CARD10	-0.317075	7.90811	0.20518	29775		NECTIN3	0.68782	7.44105	0.00957862	25945		MARS	-0.806761	9.14779	0.000415453	4141
	TMEM191A	-0.457386	7.08539	0.20518	84222		PLXNB1	-0.51309	8.09962	0.00957862	5364		ST7	0.88446	7.84802	0.000415819	7982
	PLET1	-0.369634	6.43944	0.205264	349633		RNF121	0.557481	9.42707	0.00959394	55298		ARL17B	0.798483	7.31045	0.000415819	100506084
	ANAPC10	0.356961	8.7533	0.205338	10393		CATSPER1	0.69486	7.65058	0.00960886	117144		CHPF	0.763532	7.13513	0.000415821	79586
	FRMPD2B	0.282812	6.27041	0.205495	728798		ZNF329	0.540003	7.20742	0.00960886	79673		RPUSD1	-0.70335	8.35953	0.000418942	113000
	PJA2	0.511335	8.45504	0.205771	9867		TNFRSF10D	0.537249	6.72163	0.00962628	8793		RAB26	-0.692423	7.30287	0.000419482	25837
	TPST2	0.341104	8.13513	0.205892	8459		RPRD1A	0.604091	8.53275	0.00962628	55197		GFOD1	-0.791876	8.55494	0.000420177	54438
	CCDC81	-0.281532	6.47615	0.206197	60494		RN7SL1	0.746895	12.6139	0.00967035	6029		ZNF821	0.727081	6.9899	0.000420426	55565
	PDCD2	-0.344361	9.11538	0.206197	5134		LOC155060	0.556805	7.59086	0.00976004	155060		RSPH1	-0.690494	6.97305	0.000420493	89765
	SEC61B	0.390188	11.3609	0.206197	10952		PGM2	-0.518047	7.87786	0.00976694	55276		ARPC5L	-0.800232	10.1182	0.000421868	81873
	DHRS4-AS1	0.495734	8.573	0.206197	55449		FAM89B	0.61471	9.82424	0.00978232	23625		MON2	0.705241	7.63477	0.000421868	23041
	BCDIN3D	0.281368	8.32107	0.206197	144233		LBH	0.522353	6.80776	0.00978385	81606		SNX33	0.780972	7.67081	0.000424001	257364
	NFKBIZ	-0.402061	7.3642	0.206497	64332		LPP	0.787282	8.59207	0.00982343	4026		FAM177A1	0.877655	12.7783	0.00042538	283635
	SS18	0.448355	8.08662	0.206497	6760		ATG2A	0.637155	8.09679	0.00983382	23130		ARF4	0.702853	11.6154	0.000427608	378
	TUBE1	0.346985	6.54258	0.207009	51175		SPOUT1	-0.534555	9.12813	0.009883	51490		SAT1	-0.709509	9.4425	0.00042812	6303
	MIGA2	-0.378172	7.60491	0.207009	84895		NCOA5	0.620808	8.57079	0.00989491	57727		PCNX1	1.17123	8.18145	0.000428647	22990
	ABITRAM	0.423105	7.79994	0.207076	54942		RYBP	0.654307	8.373	0.00991342	23429		TP53INP1	0.88952	7.10366	0.000429487	94241
	LINC00967	0.337817	6.46823	0.207076	100505659		DLK2	0.550993	6.59344	0.0100002	65989		COMMD7	-0.610782	10.7208	0.00043311	149951
	CDC14C	0.509949	6.39359	0.207076	168448		UHRF1BP1	-0.509752	6.86219	0.0100807	54887		PPP2R1A	0.737081	11.5125	0.000434002	5518
	HMGB3	0.655943	8.1567	0.207076	3149		COPG2	0.70262	8.60927	0.0100807	26958		SPRYD3	-0.760254	8.06664	0.000434787	84926
	POF1B	-0.457328	7.22509	0.207076	79983		SSPO	0.541994	6.80997	0.0101616	23145		ZNF451	0.813359	8.21463	0.000441477	26036
	THAP12	0.370561	9.95311	0.207076	5612		NCOA4	0.485249	11.0151	0.010196	8031		UBE2E3	0.757691	10.3581	0.000441983	10477
	SRSF6	0.350552	11.9699	0.207076	6431		KANSL1	0.560673	8.16596	0.0102435	284058		PCYOX1	1.61065	7.65336	0.000442509	51449
	RBMY1A1	0.311069	6.41375	0.207076	5940		ELL2	0.498712	6.93818	0.0102527	22936		KMT5B	0.782629	8.62603	0.000443298	51111
	ZNF512	-0.387118	8.34809	0.207243	84450		MFSD3	-0.555688	9.47887	0.0103127	113655		XRCC2	1.08277	7.69843	0.000444323	7516
	SPATC1L	0.348272	6.88184	0.207243	84221		ATXN7L2	0.477194	7.44406	0.010345	127002		RMC1	-0.635828	8.0994	0.000445366	29919
	GDA	-0.294061	6.38501	0.207457	9615		MSANTD3	0.534113	7.83802	0.010395	91283		AMZ2	0.639983	9.77643	0.000445366	51321
	GMNC	0.375608	6.43662	0.207825	647309		FGD3	-0.530813	8.29451	0.0104282	89846		FAM102A	-0.759014	7.80154	0.000446046	399665
	AP3S1	0.423343	9.13538	0.207825	1176		MAP4K5	0.60366	7.47258	0.0104437	11183		PNPT1	1.15922	10.3593	0.000447313	87178
	FKBP9P1	0.310065	10.5984	0.20886	360132		ERMAP	0.666516	7.11816	0.010472	114625		NSF	0.744124	8.00127	0.00044845	4905
	RFXANK	0.426358	9.08504	0.209113	8625		DYNC1LI2	0.463503	10.3961	0.0104822	1783		STAT2	0.786794	8.88867	0.000449179	6773
	NOX4	0.346612	6.76905	0.209113	50507		ZNF266	0.519116	7.22085	0.0105473	10781		ZNF394	1.34232	8.78898	0.00044927	84124
	PM20D2	-0.348565	6.59438	0.20929	135293		NUDC	-0.467759	11.5175	0.0105811	10726		UBA7	0.771273	6.93998	0.000451245	7318
	SLC45A4	-0.349024	7.02256	0.209417	57210		CITED2	0.537871	6.82777	0.0106666	10370		PYM1	-0.79711	8.3383	0.000453107	84305
	VEGFA	-0.370115	6.94325	0.209475	7422		RNF167	-0.667708	8.80347	0.0106666	26001		UBQLN2	0.872022	8.57333	0.000455078	29978
	KCNA2	-0.32838	6.41817	0.210104	3737		TOP2B	0.689887	9.35765	0.0107849	7155		RANGAP1	-0.749017	9.82364	0.00045615	5905
	TFRC	-0.335326	10.7834	0.210155	7037		ETFA	-0.595418	11.4604	0.0108006	2108		HMOX1	-0.891757	7.61497	0.000456274	3162
	KAT8	-0.384883	7.71567	0.210556	84148		CCDC85A	0.449669	6.5716	0.0108051	114800		GNL1	0.756251	9.3714	0.000463839	2794
	MFN2	0.312958	8.34257	0.210781	9927		BARX2	-0.613825	6.74919	0.010846	8538		PRRG1	0.663461	7.87475	0.000463839	5638
	OR4K5	-0.268084	6.34413	0.210889	79317		DNAJC25	0.516378	7.02072	0.0108496	548645		CAPN5	0.833757	8.44081	0.000464089	726
	DSN1	0.440021	8.29649	0.210889	79980		MYL5	0.546208	7.74295	0.0108496	4636		UGGT2	0.886848	8.17845	0.000465994	55757
	KRAS	-0.384663	8.14197	0.211091	3845		TRAK2	0.504844	8.77746	0.0108496	66008		KLHDC4	-0.875749	8.468	0.000466276	54758
	GNAI3	0.40203	7.13473	0.211091	2773		ZDHHC6	-0.557491	9.22654	0.0108911	64429		ASIC1	0.821039	7.69552	0.000466276	41
	SAT2	0.412281	6.90857	0.211091	112483		MAPKAPK5-AS1	0.449518	9.5216	0.0109037	51275		DEXI	1.01175	8.7531	0.000467925	28955
	DDX19B	-0.428029	9.27003	0.211689	11269		ZNF738	0.806623	8.18633	0.0109037	148203		ITGB7	-0.837107	7.06957	0.000467971	3695
	FRA10AC1	0.413186	6.50165	0.21188	118924		CARD8	0.523074	6.93119	0.0109037	22900		PKP2	-0.660821	7.33787	0.000467971	5318
	ARFGAP3	0.382151	8.05885	0.212214	26286		SH3YL1	-0.68227	6.78079	0.0109298	26751		C1QL4	0.641101	6.54133	0.000468532	338761
	DKC1	0.367618	11.6232	0.212326	1736		DNAJC24	0.553764	7.70934	0.0109322	120526		IL18	1.03194	10.5442	0.00047282	3606
	TUBB	0.478718	11.2471	0.212327	203068		TCTEX1D2	0.422891	10.2692	0.0109673	255758		LTBP3	0.839117	9.26824	0.00047282	4054
	YEATS2	0.42957	8.52136	0.212517	55689		MRPL35	-0.547725	9.97171	0.0109991	51318		TARDBP	0.66989	7.31688	0.00047282	23435
	CX3CL1	0.324287	6.78834	0.213649	6376		ITPRIPL2	0.765482	7.1565	0.0110313	162073		C1orf53	0.755119	8.65831	0.000477368	388722
	MIR1252	0.315772	6.3322	0.214334	100302136		ARHGEF19	0.496519	8.4547	0.0110408	128272		TRIM32	0.708489	8.4926	0.000481327	22954
	CNNM3	-0.40797	7.95297	0.214394	26505		FAM45A	0.4607	9.04223	0.0110594	404636		PCK2	-0.79992	8.64249	0.000483877	5106
	PRSS3P2	0.386375	6.47168	0.214394	154754		PIGU	-0.582308	8.69528	0.0110722	128869		TRIM5	0.834653	7.69059	0.000484075	85363
	GLB1L2	-0.361375	7.9593	0.214615	89944		ZNF451	0.603256	8.21463	0.0110974	26036		MRPS34	-1.10516	8.43368	0.000485014	65993
	STIL	0.372116	8.49675	0.214615	6491		SFR1	-0.587354	7.43355	0.0111271	119392		ATM	0.829836	7.83497	0.000485014	472
	CCK	0.454417	6.61238	0.214986	885		GRTP1	-0.559193	8.46232	0.0111664	79774		DYNC1LI2	0.614377	10.3961	0.000486664	1783
	OR56A3	0.348411	6.41871	0.214986	390083		ZNF682	0.983717	8.16739	0.0111664	91120		ACOX3	0.716133	7.81046	0.000490056	8310
	TRMT44	-0.46246	6.67895	0.215558	152992		SPECC1L	0.656827	9.10984	0.0112741	23384		COCH	0.653933	6.94749	0.00049169	1690
	MIR181C	0.366826	6.59047	0.215558	406957		RHPN1	-0.596084	6.81167	0.0113258	114822		PHF10	-0.692376	7.52258	0.000491791	55274
	MACF1	-0.535027	8.17102	0.215558	23499		GART	-0.679723	7.68036	0.01134	2618		KIF11	1.02297	9.14933	0.000493002	3832
	SIMC1	-0.406387	7.42828	0.215558	375484		TRIP10	0.444478	7.84591	0.0113402	9322		SMPD1	0.773368	7.06395	0.000493423	6609
	CYB561D2	0.319041	8.06272	0.215558	11068		BCAS4	0.467421	8.02983	0.0113629	55653		CDC42EP5	0.833644	10.7313	0.000493423	148170
	CSPG4	-0.363088	6.84685	0.215751	1464		LPAL2	-0.53082	6.4189	0.0113823	80350		ARFGAP1	0.722015	8.64495	0.000493423	55738
	FBXO30	0.324375	7.0378	0.215974	84085		COL9A3	0.479357	6.76001	0.0113823	1299		TPX2	0.974397	9.70833	0.000493423	22974
	SPATS2	0.412735	7.90285	0.216478	65244		NISCH	0.728207	7.95133	0.0114271	11188		CRTAP	0.730036	7.1738	0.000495394	10491
	ZSWIM4	-0.415691	7.51315	0.217232	65249		NIPA1	-0.640424	7.69705	0.0114271	123606		RPL6	-0.89953	9.48524	0.000498494	6128
	METAP2	0.349877	10.6557	0.21738	10988		JUN	-1.07269	8.69815	0.0114696	3725		MAIP1	-0.712768	9.46957	0.000504789	79568
	MPPE1	0.328709	8.35942	0.21738	65258		STAT4	0.486154	6.69723	0.0114886	6775		CNTFR	0.653601	6.49011	0.000505347	1271
	BRF1	-0.370329	7.04179	0.21738	2972		TTC23	0.634652	8.07223	0.0115873	64927		TBL1X	-0.992472	8.32855	0.000505457	6907
	LINC01704	0.311569	6.43765	0.21738	646268		LIPE	0.75466	7.55278	0.0115935	3991		SNHG7	-0.800771	8.76962	0.000505457	84973
	SRBD1	0.384883	7.7343	0.218335	55133		GGA1	0.814074	12.6314	0.0116483	26088		MATR3	0.827411	11.5703	0.000505942	9782
	TMEM106A	0.327085	6.81062	0.218335	113277		NECTIN2	0.587188	9.53377	0.0116483	5819		MSRA	-0.714855	8.55041	0.000508892	4482
	MLH1	0.317901	8.43786	0.218395	4292		PCLAF	0.826779	12.9136	0.0117212	9768		SNX29	0.743048	7.01341	0.000516067	92017
	CTBP1-DT	-0.343351	6.65849	0.218475	92070		SERTAD3	0.7072	9.66892	0.0117212	29946		DALRD3	-0.582276	7.29904	0.000516067	55152
	PPIP5K2	0.324986	6.36799	0.218487	23262		KDM3B	0.593938	8.95833	0.0117354	51780		RYK	0.770143	9.86067	0.000516599	6259
	UBAC2	-0.313546	9.42106	0.219006	337867		CCNDBP1	-0.575394	10.2169	0.0117506	23582		DTWD2	1.0688	7.2849	0.000516844	285605
	NR2E1	0.360822	6.40796	0.219609	7101		PUM3	-0.59972	9.2473	0.0117804	9933		RPS24	-1.06428	10.8577	0.000517016	6229
	GTF2H2B	0.522312	7.36677	0.219861	653238		DIP2B	0.64166	7.64229	0.0117808	57609		TOPBP1	0.924968	8.3285	0.00051959	11073
	PPP2R5B	0.296947	7.07192	0.219898	5526		NUDT9	0.501964	8.77214	0.0118114	53343		RIMKLA	-0.74326	6.69683	0.000523307	284716
	KLF8	0.351542	6.38941	0.221075	11279		LTO1	-0.462331	8.38151	0.0118445	220064		NLRP8	1.19	7.82804	0.000526567	126205
	SPPL2A	0.372956	9.13526	0.221235	84888		PPME1	0.479058	9.21926	0.0119863	51400		FCSK	-0.724156	7.39119	0.000532996	197258
	INTS12	0.344923	9.23706	0.221235	57117		TRIOBP	0.763836	10.2806	0.0119863	11078		RBM5	0.784738	8.92744	0.000535417	10181
	SLC27A1	0.345733	6.8767	0.221395	376497		TCIRG1	0.583769	7.54695	0.0119863	10312		SSTR2	1.39668	9.53828	0.000535417	6752
	MPHOSPH9	0.387787	7.49747	0.221396	10198		POLR3K	-0.72024	8.93234	0.0120254	51728		GXYLT1	0.64672	7.60503	0.000538248	283464
	CYHR1	0.381387	6.73611	0.221396	50626		HEXB	-0.46459	10.9511	0.0120278	3074		UVRAG	0.609436	7.69508	0.00053869	7405
	NADK	-0.3555	7.45657	0.221396	65220		SHC1	0.633826	10.9324	0.0120713	6464		MILR1	-0.677154	6.96978	0.000539831	284021
	U2SURP	0.339884	8.50448	0.221396	23350		FUT2	-0.69434	6.78429	0.0120888	2524		SCAF1	0.657527	7.21305	0.000540974	58506
	ARL14	0.368334	6.71481	0.221508	80117		TMEM45B	-0.574792	6.85094	0.0121286	120224		SMARCA4	0.988094	10.1868	0.000543504	6597
	REM1	0.304125	6.38669	0.221508	28954		UBE4B	0.450714	8.75832	0.0121527	10277		AHSA1	-0.902124	9.18416	0.000544446	10598
	YAP1	0.892851	8.70717	0.221508	10413		SH2B3	0.66118	7.27005	0.012157	10019		ZDHHC17	0.833895	7.52858	0.000544898	23390
	HIC2	0.542895	7.74273	0.221508	23119		HPRT1	-0.570683	9.36126	0.0122055	3251		ACAD8	-0.682742	8.51572	0.000544993	27034
	ZNF740	0.440795	6.62613	0.221672	283337		E2F3	0.53938	8.53189	0.0122736	1871		LINC00294	0.718176	7.6098	0.000548706	283267
	ZNF473	0.289428	8.50162	0.221672	25888		MRM3	-0.571543	8.33825	0.0122749	55178		ADGRA2	0.598322	6.45447	0.000552045	25960
	LACTB	-0.383549	7.40711	0.221696	114294		PHF2	0.559673	8.36181	0.0122869	5253		TRIM15	-0.82733	7.27107	0.000559695	89870
	DPH6	0.319021	7.05472	0.221716	89978		DLG4	0.703962	6.83663	0.0123281	1742		CHRNA5	1.55958	8.08868	0.000561634	1138
	DICER1	0.39453	7.32478	0.221726	23405		CD44	-0.514323	10.186	0.0123366	960		CLEC2D	-2.38936	8.87185	0.000563188	29121
	TMEM170B	-0.346309	6.71814	0.221739	100113407		CCDC86	-0.504102	9.52672	0.0123705	79080		CCDC86	-0.673613	9.52672	0.000564016	79080
	HARS	0.420833	10.05	0.221739	3035		ABLIM3	-0.832566	7.06974	0.0124037	22885		S100A2	-0.749638	7.05718	0.000567098	6273
	PWP1	0.306209	9.85965	0.221917	11137		GSTA4	0.53793	6.96718	0.0124037	2941		VPS54	0.706239	7.11723	0.000567228	51542
	ASNSD1	0.322612	9.42047	0.221917	54529		PIAS3	0.488821	7.99767	0.0124068	10401		RAB2B	0.803764	9.08014	0.0005682	84932
	SPTBN2	-0.413469	6.68319	0.222777	6712		HOXA5	0.937264	10.2133	0.0124068	3202		RNF43	-0.720228	7.69638	0.0005682	54894
	CWF19L1	0.295539	9.54008	0.2231	55280		GIPC1	-0.581184	10.4083	0.0124201	10755		DUS1L	-0.802193	8.2209	0.000568773	64118
	CTTN	-0.31093	10.5263	0.2231	2017		PSAP	0.61353	12.4619	0.0124523	5660		PMEPA1	-0.983868	9.54149	0.000573183	56937
	CXorf40A	-0.345128	6.7151	0.2231	91966		CDC14B	0.625284	8.20768	0.0124771	8555		ATPAF1	-0.602547	9.1602	0.000575177	64756
	VAT1	-0.449645	9.53799	0.223389	10493		UBL3	0.72166	9.54517	0.0124771	5412		PDGFRB	0.767162	6.53288	0.000577283	5159
	ZHX2	-0.30975	6.67244	0.223389	22882		XPR1	0.491365	8.4835	0.0124771	9213		DNAJC27	0.680695	6.91226	0.000578979	51277
	ARL2BP	-0.287553	8.52042	0.223389	23568		ORAI3	0.526109	6.78822	0.012481	93129		DLGAP4	0.888106	8.4809	0.000579401	22839
	PTDSS1	0.343622	10.5313	0.223389	9791		SNRK	0.567893	7.54866	0.0125229	54861		GPT2	-0.820369	9.852	0.000579682	84706
	FAM131A	-0.450297	8.10119	0.223389	131408		UHMK1	0.605451	10.1777	0.0125267	127933		MEX3D	1.03957	7.85128	0.000580252	399664
	RXYLT1	0.392112	8.48497	0.223516	10329		RBM43	0.569266	6.95859	0.0125356	375287		SOX9	-0.847007	9.12041	0.000591442	6662
	MAK16	0.455835	7.37057	0.223564	84549		ZDHHC17	0.620533	7.52858	0.0125628	23390		SAYSD1	0.911029	7.84405	0.000597899	55776
	ARL17A	0.35752	6.94685	0.223637	51326		MICAL1	0.630269	7.23978	0.0125925	64780		F2R	0.803282	13.5081	0.00060067	2149
	HLA-DPB2	-0.515894	6.51662	0.223938	3116		GPI	-0.606177	11.4326	0.0125936	2821		CABLES2	0.650665	7.58193	0.000604779	81928
	IFI35	-0.503307	8.97078	0.224043	3430		APLP2	0.588454	9.33903	0.0125936	334		UHMK1	0.805223	10.1777	0.000607224	127933
	GALNT6	0.328241	6.45336	0.224043	11226		CLIP3	0.529263	6.74768	0.0125936	25999		KIAA2026	0.720994	7.10095	0.000608727	158358
	CFHR3	0.392417	6.43981	0.224116	10878		MCCC1	-0.542292	8.15581	0.0125938	56922		RPUSD4	-0.704437	9.90449	0.000611977	84881
	PDXP	0.448805	9.47326	0.224116	57026		CALML4	0.676064	10.4052	0.0125938	91860		XBP1	-0.799765	10.7034	0.000612314	7494
	NASP	0.310208	8.59153	0.224116	4678		HOXC6	0.81422	9.33607	0.0126007	3223		ZNF430	0.98081	10.7032	0.000612314	80264
	SMTNL2	-0.275432	6.44706	0.22426	342527		ARL2	0.530631	10.4698	0.012606	402		CCDC120	-0.759948	7.63009	0.000619351	90060
	LIPG	-0.556517	9.27324	0.224367	9388		PITRM1	-0.765982	8.51152	0.012606	10531		PMPCB	-0.690763	9.88139	0.000619432	9512
	MKRN1	-0.476247	10.3362	0.224367	23608		SLC2A10	0.640366	6.91097	0.0126096	81031		ZNF416	0.789891	7.24144	0.000619545	55659
	PTPDC1	0.438008	7.27492	0.224488	138639		POLE3	-0.488498	11.2114	0.0126239	54107		SLC7A6	0.812168	8.41899	0.00062206	9057
	ZNF175	0.305875	7.11799	0.224488	7728		NLRP8	0.881559	7.82804	0.0126258	126205		MRPS15	-0.713259	10.8219	0.000622191	64960
	CLDN6	0.379731	6.48503	0.224488	9074		RFC2	-0.56312	7.45672	0.0126518	5982		TBC1D20	0.775185	7.40077	0.000625201	128637
	SNRNP70	0.497477	8.92096	0.224878	6625		TFB1M	-0.785098	7.70126	0.0126518	51106		SMG7	0.737425	9.68392	0.000625201	9887
	AGO3	0.321612	6.97459	0.224924	192669		ASIC1	0.600993	7.69552	0.0126529	41		UBTD1	0.654616	8.58692	0.0006258	80019
	NEK3	0.327003	7.67653	0.225444	4752		PITPNM1	0.555172	8.87194	0.0127129	9600		SLC9A1	0.793585	8.77762	0.000627864	6548
	ABCA6	0.32593	6.43078	0.225638	23460		IRAK2	-0.566325	7.32811	0.0127235	3656		CASTOR3	0.660572	7.01257	0.000630476	352954
	PRKRA	0.53225	8.11041	0.225659	8575		TTLL1	0.535102	6.81674	0.0127539	25809		RNFT2	-0.624061	7.67423	0.000631098	84900
	NXF1	0.361668	8.74282	0.225857	10482		KIF21A	-0.570821	8.07719	0.0127542	55605		CYTH3	0.761326	6.9111	0.00063208	9265
	TMEM229A	0.334766	6.43902	0.226753	730130		TMBIM1	-0.690465	8.83621	0.012758	64114		SELENBP1	1.11178	8.00595	0.000632809	8991
	FAM86B3P	0.328326	7.50691	0.226858	286042		FOXO1	-0.588226	7.66872	0.012761	2308		PCLAF	1.0848	12.9136	0.000632809	9768
	DIP2B	0.424428	7.64229	0.226899	57609		IDNK	-0.542963	7.22807	0.0127823	414328		CLASRP	0.686792	7.76455	0.000634528	11129
	C6orf223	-0.304061	6.50463	0.228217	221416		MPC1	-0.686334	9.79135	0.0127881	51660		CD68	0.680454	7.12751	0.000635985	968
	MZT2B	-0.304518	6.52881	0.228217	80097		PHC1	0.510359	6.8249	0.0127881	1911		AP1B1	-0.990499	9.29646	0.000638301	162
	JOSD1	-0.464193	8.02908	0.228514	9929		SNU13	-0.730405	9.00736	0.0127881	4809		STIL	0.725022	8.49675	0.00063922	6491
	NIPAL1	-0.296397	6.76517	0.230162	152519		CAMLG	0.456918	10.7249	0.0127903	819		RAB40C	-0.632813	9.78049	0.00063922	57799
	UBL3	0.479256	9.54517	0.231112	5412		CHD9	0.665228	8.4375	0.0127903	80205		DAPP1	0.880409	9.30459	0.00064834	27071
	CHST7	0.457333	7.46452	0.231112	56548		SLC52A3	-0.546733	7.40594	0.0127903	113278		MCFD2	0.783757	8.42147	0.00065053	90411
	BAZ1B	0.329328	9.28228	0.232022	9031		ACAT2	-0.567231	9.86514	0.0128259	39		RAB40B	0.881254	7.76216	0.00065053	10966
	TTC39C	0.347145	7.23679	0.23211	125488		CHAMP1	0.513071	9.46535	0.0128259	283489		UBN1	0.906179	9.67266	0.000651402	29855
	CCL2	0.413865	6.74176	0.232645	6347		MYO9A	0.69233	7.5726	0.0128499	4649		SLC26A11	0.70925	6.64452	0.000651813	284129
	B9D2	0.459049	8.66176	0.233062	80776		CEP164	0.498986	7.33711	0.0128552	22897		RBSN	0.741463	8.15489	0.000651816	64145
	PDCD1	0.290915	6.33328	0.233062	5133		SVBP	0.509131	10.2859	0.0129202	374969		PALM2	0.818832	7.35396	0.000652368	114299
	ADM5	0.38297	7.05505	0.233562	199800		TAPBP	0.638015	9.24911	0.0129257	6892		OBSCN	0.779293	6.55505	0.000652992	84033
	ANKRD34A	-0.355469	6.78089	0.233562	284615		TMEM8B	0.519015	8.21078	0.0129257	51754		MAP3K3	0.928699	7.23136	0.000658833	4215
	TUBA1A	0.508419	10.1272	0.233687	7846		TMEM59	0.486439	12.1154	0.0129257	9528		FBXO15	-0.669546	6.84772	0.000659402	201456
	GABRA5	-0.323481	6.38652	0.233766	2558		TBPL1	0.530004	8.90206	0.0130105	9519		PLXNA2	-0.684212	6.73093	0.000659456	5362
	NPNT	-0.416786	6.65208	0.233949	255743		LINC00324	0.491744	6.92613	0.0130201	284029		ARFGAP3	0.739484	8.05885	0.000666012	26286
	RINL	-0.401945	6.8904	0.234214	126432		ART1	0.571594	6.89028	0.0130201	417		DIO3OS	-0.642914	6.55487	0.000667253	64150
	MSX1	0.361627	6.87814	0.234429	4487		MRPL39	-0.576479	9.35422	0.0130201	54148		C5	0.774003	7.08604	0.000668042	727
	FIGNL1	0.371104	7.42092	0.234429	63979		ZBTB3	0.783514	7.6759	0.0130667	79842		LAGE3	0.72905	11.6372	0.000668042	8270
	RNF145	0.427523	8.17097	0.234429	153830		MAP3K2	0.519852	6.85433	0.0130669	10746		POGLUT2	0.753031	6.81283	0.000671705	79070
	FOXF2	-0.30708	6.39762	0.235171	2295		LRRC45	-0.552955	7.46921	0.0130901	201255		TLE1	-0.674816	8.53387	0.000671705	7088
	SERPINI2	0.419585	6.32765	0.23549	5276		SAYSD1	0.678883	7.84405	0.0130939	55776		SMG1	0.741012	8.38832	0.000671705	23049
	MED7	0.369942	8.13581	0.235724	9443		HYAL1	0.443832	6.58186	0.0132095	3373		NDUFB4	0.80254	6.65767	0.000673569	4710
	ANXA10	0.334276	8.92699	0.235757	11199		C19orf12	0.485879	8.65392	0.013258	83636		CD33	0.671366	6.54805	0.000673706	945
	PHOSPHO2	-0.419865	7.07513	0.235778	493911		PSMG4	-0.655341	9.54294	0.0134468	389362		BMP4	0.824099	12.4896	0.000693096	652
	MEX3D	0.514303	7.85128	0.236125	399664		KMT5B	0.56489	8.62603	0.0135026	51111		SRPRB	-0.7584	9.29732	0.00069548	58477
	CHSY1	0.365998	9.16386	0.236322	22856		CDC5L	0.639707	7.41883	0.0135117	988		SMUG1	-0.944998	9.18054	0.000700409	23583
	AUNIP	0.367363	7.96648	0.236322	79000		SLC27A1	0.507582	6.8767	0.0135117	376497		MKNK2	-0.767077	9.76996	0.000700409	2872
	ST3GAL3	0.381058	7.17026	0.236322	6487		UBIAD1	-0.573844	8.15808	0.0135117	29914		MRPS35	-1.0552	9.12243	0.000707017	60488
	PSME2	0.312942	11.345	0.236322	5721		S100A5	-0.582604	6.96092	0.0135358	6276		CCP110	0.880803	7.83548	0.000707017	9738
	GRIN2C	-0.315533	6.50308	0.236322	2905		MAP4K4	0.596142	7.06856	0.0135875	9448		MYH10	0.882017	8.63112	0.000711222	4628
	MIR559	0.326415	6.37713	0.236322	693144		PPP2R3A	0.566026	7.13582	0.0135913	5523		INTS3	0.74832	9.00831	0.000716908	65123
	C9orf57	0.309048	6.60455	0.236322	138240		PYM1	-0.575961	8.3383	0.0135913	84305		PBX2	0.649001	7.58313	0.000716908	5089
	NUDT17	0.289555	6.39794	0.236322	200035		PDE12	-0.483789	7.39037	0.0136182	201626		GGA2	0.71791	7.83658	0.000718144	23062
	ENDOU	-0.325333	6.46253	0.236846	8909		DALRD3	-0.425755	7.29904	0.0136369	55152		C2CD5	0.766166	8.96059	0.000718144	9847
	LINC00470	0.303823	6.49594	0.237017	56651		SFXN5	-0.525412	8.1535	0.0136696	94097		MITD1	-0.638199	9.06133	0.000720487	129531
	ERAL1	0.385862	9.86589	0.237427	26284		ME3	-0.751556	7.08854	0.0136757	10873		FAM43A	0.774212	6.60855	0.000733625	131583
	TMX1	0.358384	9.54161	0.237427	81542		CLSTN1	0.657963	11.0779	0.0136757	22883		SNORD68	-0.73103	7.57247	0.000733625	606500
	TNFSF10	-0.340689	6.56891	0.238091	8743		DUS1L	-0.591626	8.2209	0.0136793	64118		S100A9	-0.645725	6.76324	0.000735713	6280
	MAP7	-0.364466	8.65483	0.238221	9053		INPP1	-0.440444	9.56345	0.0137464	3628		PARP9	-1.65038	8.55738	0.000735713	83666
	SMPDL3B	-0.405468	6.85195	0.238336	27293		DMC1	0.903103	8.50857	0.0137464	11144		MMP7	-1.06018	7.36021	0.000737839	4316
	RBFA	0.387937	7.75327	0.238861	79863		MRPL46	-0.486849	9.77825	0.0137577	26589		QSOX2	0.886618	8.66139	0.000738535	169714
	CTCFL	-0.357086	6.32308	0.239286	140690		ZNF398	0.583281	6.81295	0.0137577	57541		TACC2	0.747366	7.96535	0.00073938	10579
	ZAP70	0.334836	6.31964	0.23932	7535		CSNK1G3	0.645414	7.59577	0.0137807	1456		DHX40	0.920856	9.53681	0.000746115	79665
	TMEM235	-0.340308	6.69353	0.23932	283999		PNPLA7	0.514438	6.81765	0.0138199	375775		IVNS1ABP	0.622473	8.47616	0.000749175	10625
	CTBP2	-0.457557	7.33478	0.23932	1488		ZNF876P	0.879093	10.8529	0.0138455	642280		WNT10A	-0.75347	7.23009	0.000750435	80326
	COL8A1	0.408133	6.45422	0.239404	1295		PHGDH	0.511858	10.9953	0.0138538	26227		MCOLN3	0.655702	6.66898	0.000758228	55283
	PAAF1	-0.325483	9.0104	0.23946	80227		ALS2	0.677035	8.18253	0.0138546	57679		YWHAZ	-0.767239	6.85888	0.000760303	7534
	RFX7	0.458614	9.20105	0.23946	64864		VPS37D	0.617102	7.03254	0.0138666	155382		SLC15A3	0.87092	7.24138	0.000760303	51296
	NUS1	0.392884	6.63957	0.23946	116150		SNORD89	-0.517432	8.0431	0.0138666	692205		BMF	0.674507	6.66762	0.000762439	90427
	TBC1D31	0.42098	8.80816	0.239528	93594		CHRAC1	0.406084	9.19017	0.013922	54108		AXIN1	-0.714371	9.19412	0.000767425	8312
	EIF4G1	0.376635	9.86935	0.239528	1981		TARDBP	0.483825	7.31688	0.0140228	23435		TJAP1	0.854193	8.79383	0.000770575	93643
	ABCF3	0.307745	7.04188	0.239655	55324		NTMT1	-0.750243	8.28834	0.0141028	28989		NOL12	-0.793561	9.27123	0.000776449	79159
	KCNK5	-0.405549	7.65278	0.240157	8645		SETD1A	0.466283	8.35466	0.0141105	9739		STXBP5	0.574755	6.99106	0.000777996	134957
	GLRA1	0.317731	6.38219	0.240157	2741		PTDSS1	-0.503345	10.5313	0.0141137	9791		DDX51	1.20318	8.46595	0.000778071	317781
	SNX13	0.342578	7.12193	0.240163	23161		XPNPEP1	-0.532309	10.1699	0.0141437	7511		THG1L	-0.622322	7.91728	0.000778277	54974
	ZNF584	0.366368	6.84758	0.240163	201514		SCO2	-0.577679	8.75066	0.0141437	9997		ARGLU1	0.73296	10.3735	0.000779331	55082
	BNIP2	0.352237	9.02528	0.240163	663		ARL16	1.03773	9.7241	0.0141787	339231		ABHD17A	0.712309	8.06487	0.000779331	81926
	NIPSNAP3A	-0.378568	6.95808	0.240163	25934		NUAK1	0.722292	7.48132	0.0141787	9891		HINT2	-0.722446	10.2876	0.000784284	84681
	MPV17L2	0.340004	7.12732	0.240163	84769		GPS1	-0.433432	10.7834	0.0141787	2873		FEZ2	0.974571	9.41069	0.000785365	9637
	STK40	-0.342601	8.87474	0.240285	83931		SMARCA1	0.990073	8.94061	0.0142126	6594		DISP1	0.684765	6.73621	0.000788048	84976
	ZBTB45	0.377126	7.96683	0.240405	84878		STARD3NL	0.535243	8.58813	0.0142182	83930		TYRO3	0.649024	7.47341	0.000793635	7301
	PGM2L1	0.414647	7.0919	0.240559	283209		ANKRD12	0.520964	7.5639	0.0142434	23253		SHROOM3	0.75169	9.00109	0.000794324	57619
	NFKBIA	-0.636855	9.41156	0.240612	4792		ZNF652	0.808632	8.78321	0.0142538	22834		CRYZL1	-0.586089	7.28173	0.000795766	9946
	FAM180A	0.324019	6.40157	0.241109	389558		ATRN	0.658951	7.54197	0.0142764	8455		AKT1	0.741323	10.353	0.000796079	207
	FBXO22	0.304463	8.75918	0.241483	26263		USO1	0.472525	9.18031	0.0142932	8615		PA2G4	-0.71715	10.6229	0.000798305	5036
	PEX7	0.370074	7.81566	0.241484	5191		GSTK1	0.450203	11.5892	0.014352	373156		C6orf62	0.773643	9.99704	0.000800379	81688
	CDC27	0.392842	6.54904	0.241593	996		EMC9	-0.542231	8.28744	0.0143767	51016		CSTB	-0.669861	12.3719	0.000808619	1476
	CNN3	0.304469	7.46886	0.241916	1266		POLR2J3	0.609205	8.00844	0.0143948	548644		BCL9	0.900603	8.15061	0.000812388	607
	ADH5	0.557151	7.87271	0.241916	128		TXNDC17	-0.463439	11.2744	0.0143948	84817		PHACTR4	0.828412	9.54183	0.000815848	65979
	SNU13	-0.479716	9.00736	0.24277	4809		RPA1	-0.467858	9.07197	0.0143948	6117		POLQ	0.661907	8.29929	0.000816753	10721
	LOC100129307	-0.321585	6.46279	0.24277	100129307		DNAJC18	0.51041	6.80098	0.0144475	202052		PHACTR2	1.0813	7.56115	0.000817502	9749
	GLA	0.310039	10.0942	0.243103	2717		ITM2B	0.557477	11.0935	0.0144625	9445		MXD3	0.6468	7.8722	0.000819163	83463
	RANBP17	-0.322304	6.35017	0.243164	64901		PHF5A	-0.653661	9.80619	0.0144844	84844		UBE2V1	-0.721308	8.05254	0.000819231	7335
	SNHG1	0.302988	10.3944	0.243452	23642		NFIA	0.648651	7.36886	0.014504	4774		ADA	0.665428	6.75339	0.000819231	100
	SLC5A6	0.309655	8.5976	0.243476	8884		TP53INP2	0.55542	6.91778	0.0145128	58476		MRPL2	-0.697384	8.80005	0.000820285	51069
	ZNF490	0.302684	6.95728	0.243798	57474		CDKN2D	-0.441195	8.66418	0.0145187	1032		VCL	0.756373	10.3537	0.00082125	7414
	ATAD3B	0.33095	6.60768	0.244377	83858		PLD6	-0.552558	7.04258	0.0145702	201164		UBB	0.785378	11.2786	0.000824186	7314
	CCND1	0.322075	10.7391	0.244509	595		POLR2C	0.714561	9.56782	0.014572	5432		ZNF69	1.31889	8.40005	0.00082909	7620
	LONRF3	-0.352685	6.74339	0.244746	79836		SIN3A	0.494216	9.2855	0.014596	25942		TSPOAP1	0.579715	6.57888	0.000830009	9256
	ODF2L	0.347281	6.50873	0.244746	57489		HNRNPA0	0.659499	10.1878	0.0147332	10949		TMEM86B	0.641004	7.14888	0.000830009	255043
	SS18L1	0.402781	8.76921	0.244763	26039		ALG3	-0.479275	9.63277	0.0147332	10195		B3GAT3	0.713536	7.2846	0.000830532	26229
	PALD1	-0.4512	7.27575	0.245154	27143		TTC1	-0.560029	8.62405	0.0147332	7265		C18orf54	0.709185	7.0662	0.000834158	162681
	COL5A1	0.330138	6.53169	0.245205	1289		SYMPK	0.591931	7.33157	0.0148915	8189		STXBP1	0.723988	7.01032	0.000838389	6812
	PIK3CB	-0.35293	6.95006	0.245459	5291		UROS	0.542101	10.0993	0.0149171	7390		KCNMB3	0.712347	7.28033	0.00084013	27094
	CCNB1	0.530781	8.78287	0.245491	891		PRRG4	-0.792734	7.04813	0.014947	79056		MFSD14C	1.4652	9.00183	0.000846843	84278
	TIPARP	-0.459289	9.87371	0.245491	25976		RANBP10	0.596947	7.36482	0.0149536	57610		ATP5PB	-0.720723	9.43043	0.000851215	515
	DDX11L2	-0.388427	6.45959	0.245817	84771		HERC4	0.522541	8.35373	0.0149753	26091		ZNF674	1.02331	12.6954	0.000852935	641339
	NARS2	0.508256	7.73735	0.245924	79731		RPL31	1.32617	7.7025	0.0149889	6160		BMPR1A	0.690982	7.6784	0.000856049	657
	PRPS1L1	0.308029	6.41269	0.246761	221823		ZSCAN25	0.4973	6.76329	0.0149958	221785		RCN1	0.84835	10.029	0.000857791	5954
	COX6B2	-0.374241	6.36935	0.246761	125965		ATAD3B	0.493394	6.60768	0.0149962	83858		MAPK1	-0.63904	7.61907	0.000863639	5594
	TOM1L1	-0.383002	6.94123	0.246761	10040		CTSE	-0.510778	6.87319	0.0149989	1510		DMPK	0.652669	6.68037	0.000863639	1760
	HES1	-0.393618	7.78455	0.246761	3280		KATNB1	-0.56433	8.61393	0.0150547	10300		COLGALT1	0.784523	9.92025	0.000877516	79709
	DNAL4	-0.282246	9.07951	0.246761	10126		ANO6	0.478656	9.29917	0.015089	196527		ZCWPW1	0.716868	7.29331	0.000878284	55063
	BDKRB1	0.291246	6.33271	0.246761	623		HIF1AN	0.605787	7.78111	0.0151075	55662		PCYT2	-0.692219	7.72556	0.000882591	5833
	PAIP2B	0.350448	6.58164	0.246764	400961		TOM1L1	-0.572266	6.94123	0.0151075	10040		RARS2	0.577565	8.49104	0.000886812	57038
	SNX7	0.508709	7.51673	0.246872	51375		UNK	0.533048	8.5631	0.0151103	85451		SCRN1	0.867501	8.81282	0.000895177	9805
	DDR1	-0.410432	9.07494	0.246872	780		MED12	0.689227	7.61303	0.0151159	9968		GOT2	-0.602441	10.8781	0.000903823	2806
	ADNP2	0.473145	8.27254	0.246872	22850		PI4K2B	-0.53679	8.22898	0.0151224	55300		MOSPD3	0.76323	7.79342	0.000906088	64598
	TEX264	0.306637	8.1043	0.246996	51368		VKORC1L1	-0.499894	8.44562	0.0151648	154807		AQP5	-0.653268	6.66167	0.000910433	362
	NDUFB2	0.432681	12.6427	0.247001	4708		WDR6	0.435891	10.0094	0.0151738	11180		TIA1	0.785619	8.07246	0.000911869	7072
	TNFAIP3	-0.277995	6.50473	0.247214	7128		PAQR7	0.599289	7.70085	0.0152904	164091		IFI30	0.809876	7.57838	0.000921074	10437
	EID2B	0.645219	8.80329	0.247473	126272		METTL2B	-0.439279	6.34499	0.0152994	55798		SNX11	-0.768784	8.54937	0.000921074	29916
	BAHCC1	0.369848	6.55797	0.247515	57597		MARS	-0.567601	9.14779	0.0154074	4141		MOV10	0.80729	8.23229	0.000921074	4343
	UBE3A	0.405659	9.36762	0.247529	7337		PLEKHA4	0.616755	7.65054	0.0154074	57664		H2AFX	0.897698	11.4322	0.000921074	3014
	FLYWCH2	0.359622	7.65404	0.248313	114984		KCNH6	1.11072	10.3968	0.0154565	81033		MOAP1	-0.73199	7.80413	0.000921786	64112
	HUS1	-0.350993	6.33577	0.248361	3364		BRPF3	0.617604	9.47583	0.0154822	27154		CORO1A	-0.654251	6.86027	0.000921786	11151
[truncated: 18,932 more rows]

## Sheet: 3C2 vs ctrl
Supplementary Table S1: Gene expression in HT29-Snail1-HA clone 3C2 normalized to HT29-ctrl
	Gene regulation by Snail1-HA after 1 d in HT29-Snail1-HA (3C2)						Gene regulation by Snail1-HA after 3 d in HT29-Snail1-HA (3C2)						Gene regulation by Snail1-HA after 6 d in HT29-Snail1-HA (3C2)
	(3C2+Dox 1d / 3C2 untr.) / (ctrl+Dox 1d / ctrl untr.)						(3C2+Dox 3d / 3C2 untr.) / (ctrl+Dox 3d / ctrl untr.)						(3C2+Dox 6d / 3C2 untr.) / (ctrl+Dox 6d / ctrl untr.)
	Gene Symbol	logFC	Avg Expression	adj. p-value	Entrez-ID		Gene Symbol	logFC	Avg Expression	adj. p-value	Entrez-ID		Gene Symbol	logFC	Avg Expression	adj. p-value	Entrez-ID
	KRT80	-2.29081	8.95926	2.73647e-10	144501		GPX2	-4.85724	11.1268	6.72627e-16	2877		GPX2	-5.70684	11.1268	1.97442e-17	2877
	KRT13	-2.00173	8.90458	1.14297e-09	3860		TESC	-4.21653	10.0775	1.01777e-14	54997		LYZ	-5.05205	11.2358	1.71827e-16	4069
	SNTB1	-1.83175	8.22947	3.33873e-09	6641		TEAD2	3.24654	10.4753	3.97723e-14	8463		TESC	-4.88016	10.0775	2.82659e-16	54997
	TMEM125	-2.21969	8.04888	3.33873e-09	128218		TSPAN8	-3.6442	10.212	3.97723e-14	7103		TEAD2	3.977	10.4753	5.1262e-16	8463
	OR7E14P	-1.94953	8.25315	6.40373e-09	10819		KRT80	-3.22003	8.95926	3.97723e-14	144501		APOE	3.89883	7.73009	1.48631e-15	348
	TM7SF2	-1.58668	8.5889	1.71367e-08	7108		CALB2	-4.03276	9.70511	5.16565e-14	794		TSPAN8	-4.12822	10.212	1.67048e-15	7103
	ST14	-1.86106	8.90881	3.29477e-08	6768		APOE	3.17886	7.73009	7.68481e-14	348		MDK	3.59076	11.1385	1.67048e-15	4192
	KRT19	-1.72611	11.318	4.03509e-08	3880		KRT13	-2.9579	8.90458	7.68481e-14	3860		GCNT3	-4.46706	10.5296	1.73466e-15	9245
	LIME1	-1.87855	9.86498	4.79368e-08	54923		LYZ	-3.49243	11.2358	1.10966e-13	4069		S100P	-4.02077	11.6701	1.91312e-15	6286
	GJB2	-1.93817	9.45137	5.6788e-08	2706		SNTB1	-2.83897	8.22947	1.10966e-13	6641		CNN3	3.44789	7.46886	1.91312e-15	1266
	CXCL8	-1.97374	8.31058	6.00016e-08	3576		TACSTD2	-4.21398	10.0472	1.75627e-13	4070		FOXQ1	-4.94856	10.9585	2.56449e-15	94234
	GOLT1A	-1.82745	8.231	6.01492e-08	127845		VASN	2.99337	8.32775	2.47774e-13	114990		PLAAT3	-4.20142	11.0942	4.38815e-15	11145
	RAB25	-1.74747	10.2202	6.11788e-08	57111		GCNT3	-3.44907	10.5296	2.64835e-13	9245		MGST1	-3.20067	10.2442	6.25964e-15	4257
	VASN	1.59071	8.32775	8.1051e-08	114990		MGST1	-2.6639	10.2442	2.64835e-13	4257		CALB2	-4.10037	9.70511	1.54816e-14	794
	EMP3	2.71601	9.85345	8.1051e-08	2014		OR7E14P	-2.99882	8.25315	2.64835e-13	10819		VASN	3.33324	8.32775	1.98088e-14	114990
	MARC1	-1.43328	7.6913	8.1051e-08	64757		MDK	2.73037	11.1385	2.64835e-13	4192		ATL3	-2.99447	9.37913	2.46226e-14	25923
	CLDN7	-2.07268	8.70343	8.1051e-08	1366		FBP1	-3.70989	8.76256	5.61799e-13	2203		KLK6	-4.10085	11.3125	2.50343e-14	5653
	LRRC8B	-1.44536	7.85708	8.1051e-08	23507		MAP1LC3A	2.92922	9.73628	1.69691e-12	84557		CRACR2B	-3.40815	9.2917	2.6693e-14	283229
	TEAD2	1.48971	10.4753	8.28223e-08	8463		HOTAIR	2.73352	8.4654	2.01786e-12	100124700		TACSTD2	-4.48052	10.0472	2.73454e-14	4070
	TMEM30B	-1.48517	8.19023	8.39801e-08	161291		CLDN7	-3.47319	8.70343	2.01786e-12	1366		SNTB1	-2.91283	8.22947	3.20022e-14	6641
	TJP3	-1.86542	7.93867	8.69101e-08	27134		GJB2	-3.09032	9.45137	2.01786e-12	2706		MAPK13	-3.22384	10.444	4.55294e-14	5603
	ESAM	-1.44225	8.39083	1.10905e-07	90952		GPX3	2.7879	8.97178	2.04631e-12	2878		KRT80	-2.97237	8.95926	5.03882e-14	144501
	HES4	-1.52988	8.42319	1.28005e-07	57801		GOLT1A	-2.91692	8.231	2.33581e-12	127845		SERPINH1	2.89579	9.64184	5.43888e-14	871
	RAB17	-1.38103	8.5872	1.53527e-07	64284		NRP1	2.91879	8.15313	2.46737e-12	8829		NRP1	3.49329	8.15313	5.44704e-14	8829
	GCNT3	-1.74276	10.5296	1.54017e-07	9245		KRT19	-2.6071	11.318	2.77941e-12	3880		TRNP1	-3.17549	9.94732	5.71609e-14	388610
	TACSTD2	-2.06402	10.0472	1.54017e-07	4070		TMEM125	-2.85746	8.04888	2.77941e-12	128218		ANGPTL4	3.8065	7.55011	6.28703e-14	51129
	CGN	-1.48666	8.78961	1.63447e-07	57530		ST14	-2.73525	8.90881	3.3058e-12	6768		EPCAM	-3.42453	10.5557	6.29656e-14	4072
	MAL2	-1.48336	10.4929	2.0377e-07	114569		KLK6	-3.18172	11.3125	3.33962e-12	5653		PAM	3.01124	10.1332	6.42973e-14	5066
	CLDN3	-2.30279	8.30822	2.11659e-07	1365		FOLR1	2.60936	7.79924	4.36364e-12	2348		NACAD	2.91992	7.38802	6.93769e-14	23148
	ITGB4	-1.50291	8.08072	2.11659e-07	3691		NME4	2.76434	9.84719	4.75926e-12	4833		OR7E14P	-3.06144	8.25315	8.95984e-14	10819
	CRB3	-1.82429	7.91084	2.2859e-07	92359		MAL2	-2.50804	10.4929	4.9225e-12	114569		GJB2	-3.51323	9.45137	9.00547e-14	2706
	CXCL16	-1.41297	7.50613	2.47449e-07	58191		ATP6V1B1	-2.59776	8.52579	4.9225e-12	525		TRIM31	-3.60394	9.55971	9.32036e-14	11074
	SCNN1A	-1.27306	10.8709	2.58386e-07	6337		ANXA10	-2.43171	8.92699	6.0048e-12	11199		CKAP4	3.54954	7.70318	9.32036e-14	10970
	TMEM62	-1.48282	8.64716	2.96861e-07	80021		MAPK13	-2.5016	10.444	6.04443e-12	5603		MAL2	-2.97967	10.4929	1.19875e-13	114569
	PODXL	-1.68341	9.93779	3.25512e-07	5420		S100P	-2.58516	11.6701	6.66696e-12	6286		FKBP9P1	2.59643	10.5984	1.40427e-13	360132
	SPNS2	-1.37929	7.83006	3.31712e-07	124976		IL11RA	2.64723	8.23709	8.29712e-12	3590		S100A16	-2.66962	9.40977	1.71544e-13	140576
	TNFAIP2	-1.11359	7.16333	3.4812e-07	7127		CYB5A	-2.50901	10.1822	8.82034e-12	1528		GOLT1A	-3.21647	8.231	1.83624e-13	127845
	BID	-1.20053	8.08536	3.7519e-07	637		CRACR2B	-2.50092	9.2917	8.88029e-12	283229		FBP1	-3.75455	8.76256	1.9494e-13	2203
	PARD6A	-1.46545	7.59779	4.08054e-07	50855		HLA-DMA	2.34222	8.74147	9.22536e-12	3108		SERPINE2	3.25455	8.08758	2.26717e-13	5270
	SLC27A2	-1.48979	7.39292	4.15126e-07	11001		S100A16	-2.19752	9.40977	9.22536e-12	140576		SOGA1	3.3643	7.65532	3.2909e-13	140710
	NOXO1	-1.70386	8.3367	4.57994e-07	124056		NACAD	2.27832	7.38802	9.22536e-12	23148		TMEM98	3.12595	7.18294	3.2909e-13	26022
	THEM6	-1.2952	9.63333	4.57994e-07	51337		PLAAT3	-2.76145	11.0942	9.39676e-12	11145		MAP1LC3A	3.04114	9.73628	3.2909e-13	84557
	VGLL1	-1.53391	7.55154	4.95348e-07	51442		TRNP1	-2.42645	9.94732	9.74281e-12	388610		KRT13	-2.54467	8.90458	3.53614e-13	3860
	REPIN1	-1.42176	10.2799	4.95348e-07	29803		EMP3	4.0279	9.85345	1.04334e-11	2014		CLDN7	-3.62649	8.70343	3.72528e-13	1366
	CYB5A	-1.42913	10.1822	4.95348e-07	1528		CLDN3	-3.67179	8.30822	1.25498e-11	1365		HOTAIR	2.81407	8.4654	4.8377e-13	100124700
	MYO5C	-1.5308	8.15425	5.27732e-07	55930		PRSS3	-3.20877	9.32499	1.25498e-11	5646		RAB25	-2.90461	10.2202	5.5217e-13	57111
	SLC52A2	-1.17777	10.0507	5.88668e-07	79581		PAM	2.28735	10.1332	1.26178e-11	5066		LAPTM4B	2.89312	11.207	5.96905e-13	55353
	SLC29A2	-1.59625	8.05168	6.72645e-07	3177		CXCL8	-2.76064	8.31058	1.60379e-11	3576		SYNGR2	-3.57664	11.016	6.33217e-13	9144
	BHLHE41	-1.38091	7.90611	6.72645e-07	79365		ATL3	-2.08231	9.37913	1.73635e-11	25923		CYB5A	-2.78599	10.1822	7.41522e-13	1528
	SYNGR2	-1.77275	11.016	7.15941e-07	9144		ATP6V0E2	-2.31795	9.75691	1.76782e-11	155066		ST14	-2.83687	8.90881	8.22746e-13	6768
	ICA1	-1.41587	8.20679	9.73675e-07	3382		LIME1	-2.52665	9.86498	2.15954e-11	54923		TAGLN	3.41316	7.60819	8.22746e-13	6876
	ATP6V0E2	-1.31082	9.75691	1.17039e-06	155066		CXCL16	-2.20596	7.50613	2.22219e-11	58191		CXCL16	-2.56752	7.50613	9.37875e-13	58191
	FBP1	-1.68213	8.76256	1.2576e-06	2203		TRIM31	-2.71487	9.55971	2.22219e-11	11074		ATP6V0E2	-2.6605	9.75691	9.37875e-13	155066
	FOXQ1	-1.70465	10.9585	1.30911e-06	94234		PCOLCE	1.92842	7.48425	2.52012e-11	5118		PLTP	2.44094	8.52657	1.00938e-12	5360
	S100A16	-1.18037	9.40977	1.31718e-06	140576		LRRC8B	-2.04725	7.85708	2.52012e-11	23507		FSCN1	3.23913	8.09444	1.00938e-12	6624
	CYB5R2	1.33704	8.30101	1.3392e-06	51700		SGSH	2.40073	7.74395	3.46681e-11	6448		RBM47	-2.80041	9.31767	1.00938e-12	54502
	ABCC3	-1.1648	10.5836	1.3392e-06	8714		ESAM	-2.06187	8.39083	3.49378e-11	90952		GPC4	2.26317	6.61789	1.03552e-12	2239
	PTK6	-1.26227	7.73962	1.51233e-06	5753		PCBD1	-2.34824	9.73554	3.60751e-11	5092		GPX3	2.74094	8.97178	1.09192e-12	2878
	ALOX5	-1.51844	8.14958	1.80568e-06	240		RAB25	-2.32498	10.2202	4.46119e-11	57111		TMEM125	-2.87312	8.04888	1.09192e-12	128218
	ARHGEF16	-1.66809	8.2385	1.84842e-06	27237		SYNGR2	-2.88211	11.016	4.55322e-11	9144		TMEM238	-3.52345	10.663	1.11659e-12	388564
	SULT2B1	-1.39198	8.34051	1.84842e-06	6820		MARC1	-1.95393	7.6913	4.68672e-11	64757		PCBD1	-2.76146	9.73554	1.16326e-12	5092
	CRACR2B	-1.29716	9.2917	2.00928e-06	283229		TMEM62	-2.23727	8.64716	4.98269e-11	80021		NME4	2.85584	9.84719	1.16326e-12	4833
	HLA-DMA	1.20586	8.74147	2.4109e-06	3108		FKBP9P1	1.89095	10.5984	5.90433e-11	360132		THEM6	-2.41925	9.63333	1.19808e-12	51337
	KRT8	-1.35462	10.6382	2.76107e-06	3856		FOXQ1	-2.8325	10.9585	5.90433e-11	94234		KRT19	-2.5907	11.318	1.28593e-12	3880
	CD14	-1.17308	7.84609	2.76107e-06	929		TMEM238	-2.87429	10.663	7.00902e-11	388564		ANXA10	-2.53273	8.92699	1.29974e-12	11199
	EPCAM	-1.34841	10.5557	2.93261e-06	4072		SOGA1	2.54348	7.65532	7.00902e-11	140710		ATP6V1B1	-2.5896	8.52579	2.54904e-12	525
	CACNG6	-1.18701	6.94489	2.93261e-06	59285		THEM6	-1.98131	9.63333	7.02839e-11	51337		PRSS3	-3.39949	9.32499	2.58761e-12	5646
	LGALS1	1.70752	11.3368	3.14831e-06	3956		CD99L2	1.96313	8.51264	7.02839e-11	83692		ESAM	-2.31036	8.39083	2.76219e-12	90952
	ACTA2	1.4301	8.39193	3.14831e-06	59		NTSR1	-2.07842	7.90921	8.80477e-11	4923		TIMP2	3.07012	9.32465	2.76219e-12	7077
	JUP	-1.12957	9.99452	3.18783e-06	3728		MYO5C	-2.33923	8.15425	8.97823e-11	55930		LOXL4	2.77317	10.4023	3.0371e-12	84171
	WWC1	-1.07502	8.6423	3.34946e-06	23286		LAPTM4B	2.22456	11.207	9.1671e-11	55353		EMP3	4.17027	9.85345	3.13582e-12	2014
	ANO1	-1.34519	7.95851	3.39465e-06	55107		MFGE8	2.48065	10.1631	9.1671e-11	4240		GDPD5	2.45273	7.28736	3.19028e-12	81544
	MBP	-1.23409	8.1982	3.94404e-06	4155		PLTP	1.93429	8.52657	9.41691e-11	5360		IL11RA	2.67695	8.23709	3.208e-12	3590
	RBM47	-1.27055	9.31767	3.94404e-06	54502		SERPINH1	1.90398	9.64184	1.09823e-10	871		CLDN3	-3.83104	8.30822	3.208e-12	1365
	SLC1A1	-1.05491	6.71029	3.97814e-06	6505		QPRT	2.58953	8.4246	1.21304e-10	23475		TMEM30B	-2.28171	8.19023	3.98952e-12	161291
	TTC13	-1.15143	7.56044	3.97814e-06	79573		TIMP2	2.53242	9.32465	1.32951e-10	7077		PCOLCE	2.07167	7.48425	4.07007e-12	5118
	ATP6V1B1	-1.23188	8.52579	4.10794e-06	525		EPCAM	-2.24913	10.5557	1.44496e-10	4072		LEF1	2.35418	6.66316	4.66051e-12	51176
	NTSR1	-1.17406	7.90921	4.17674e-06	4923		TMEM30B	-1.90753	8.19023	1.52257e-10	161291		EEF1A2	-2.42558	9.86449	4.95149e-12	1917
	MFSD6	-1.22789	7.63387	4.41876e-06	54842		KLK3	-1.72034	7.48524	1.52257e-10	354		ATOH8	2.3206	7.0183	4.95149e-12	84913
	MYC	-1.51572	9.83536	4.43279e-06	4609		RAB17	-1.84569	8.5872	1.53588e-10	64284		FOXA1	-2.29285	9.31965	5.16685e-12	3169
	SH3BGRL2	-1.06112	7.85281	4.61054e-06	83699		PARD6A	-2.10484	7.59779	1.71214e-10	50855		FNBP1	2.01846	7.04149	5.16685e-12	23048
	NAPRT	-1.31552	9.92476	5.16652e-06	93100		RPS7	-2.20494	10.1968	1.71214e-10	6201		APLP1	2.30227	7.21364	5.3178e-12	333
	DENND2D	-1.14067	8.74718	5.16652e-06	79961		OPRL1	2.03298	7.88146	1.87889e-10	4987		P3H2	2.66167	7.33755	5.35294e-12	55214
	LRATD2	-1.30447	10.0756	5.36414e-06	157638		NOXO1	-2.44558	8.3367	2.03354e-10	124056		SLC15A3	3.09279	7.24138	5.3723e-12	51296
	CXADR	-1.03419	7.86466	5.95684e-06	1525		CRB3	-2.46742	7.91084	2.28938e-10	92359		SGSH	2.57264	7.74395	5.4628e-12	6448
	ETS2	-1.19422	9.6282	6.18853e-06	2114		LGALS1	2.78209	11.3368	2.36387e-10	3956		MAGED1	2.31236	9.71926	6.0288e-12	9500
	SH3GLB2	-1.18334	9.99226	6.41013e-06	56904		ICA1	-2.11687	8.20679	2.49599e-10	3382		KRT17	2.23219	7.19543	6.08976e-12	3872
	C9orf152	-1.1599	7.78771	6.47853e-06	401546		SRM	-2.02846	9.2616	2.61163e-10	6723		CD99L2	2.18227	8.51264	6.08976e-12	83692
	KLK3	-0.96573	7.48524	7.25536e-06	354		MAGED1	1.91852	9.71926	2.64019e-10	9500		GPC3	1.89421	6.65438	6.08976e-12	2719
	TESC	-1.25287	10.0775	7.9956e-06	54997		MYC	-2.52107	9.83536	2.64019e-10	4609		VANGL2	2.5189	8.13849	6.49402e-12	57216
	ARAP3	0.931682	7.14142	8.02772e-06	64411		SPNS2	-1.86971	7.83006	3.59007e-10	124976		CNPY4	2.04526	8.15979	6.58518e-12	245812
	TACC1	1.56285	8.01642	8.02772e-06	6867		CLIC3	2.01229	8.94377	3.96558e-10	9022		HLA-DMA	2.2751	8.74147	7.26082e-12	3108
	CNPY4	0.981811	8.15979	8.26135e-06	245812		SLC35F2	-1.92906	9.65937	4.45729e-10	54733		RPS7	-2.51343	10.1968	1.03349e-11	6201
	SEL1L3	-1.12193	9.04074	8.26135e-06	23231		NAPRT	-2.1493	9.92476	4.45729e-10	93100		MYO5C	-2.53687	8.15425	1.26495e-11	55930
	SIGIRR	-1.07461	9.274	8.35527e-06	59307		RERE	2.21895	9.14141	4.84312e-10	473		FOLR1	2.33684	7.79924	1.32138e-11	2348
	TBC1D17	-1.57815	8.27116	8.79547e-06	79735		VGLL1	-2.10624	7.55154	5.04839e-10	51442		IGFBP4	2.45256	10.4035	1.32883e-11	3487
	ADCK2	-1.18478	8.60551	8.82034e-06	90956		CNPY4	1.64568	8.15979	5.2105e-10	245812		MARC1	-2.03099	7.6913	1.32943e-11	64757
	EVL	-1.01179	6.98753	8.85272e-06	51466		CNN3	1.70119	7.46886	5.42298e-10	1266		TMEM62	-2.31847	8.64716	1.50644e-11	80021
	SLC25A10	-1.06252	8.41751	9.22811e-06	1468		ANGPTL4	2.30522	7.55011	5.55091e-10	51129		LGALS1	3.16194	11.3368	1.50644e-11	3956
	SERPINH1	1.02594	9.64184	9.31678e-06	871		PUS1	-1.72416	9.61196	5.95764e-10	80324		TM7SF2	-1.9495	8.5889	1.58625e-11	7108
	HDDC3	-1.06579	8.69025	1.00138e-05	374659		TM7SF2	-1.62994	8.5889	5.95764e-10	7108		GDF11	2.44632	7.67626	1.72291e-11	10220
	PICK1	-1.08369	7.93057	1.18871e-05	9463		RBM47	-1.98957	9.31767	6.23654e-10	54502		ADORA2B	-1.93893	8.25648	1.74776e-11	136
	ATP9A	-1.28856	9.60225	1.19935e-05	10079		VANGL2	1.99745	8.13849	6.41071e-10	57216		ITM2C	2.47376	10.7081	1.82139e-11	81618
	GSE1	-1.46719	8.59831	1.21295e-05	23199		ALDH2	1.77486	7.6395	7.08769e-10	217		NTSR1	-2.18665	7.90921	2.06507e-11	4923
	CLDN2	-1.98761	7.79639	1.24159e-05	9075		APLP1	1.7869	7.21364	7.28285e-10	333		LRATD2	-2.47241	10.0756	2.10081e-11	157638
	GPX3	1.14395	8.97178	1.26778e-05	2878		TJP3	-2.18942	7.93867	7.51844e-10	27134		LIME1	-2.43952	9.86498	2.1419e-11	54923
	SERPINB1	-1.23651	9.97431	1.3719e-05	1992		BID	-1.56559	8.08536	8.01675e-10	637		SLC35F2	-2.21374	9.65937	2.36892e-11	54733
	PKN1	-1.19433	7.14009	1.37251e-05	5585		P3H2	2.0497	7.33755	8.42062e-10	55214		WFDC21P	3.15341	7.35884	2.59282e-11	645638
	RRAS	1.01356	11.1345	1.46551e-05	6237		SEL1L3	-1.82595	9.04074	8.42062e-10	23231		MFGE8	2.57651	10.1631	2.7774e-11	4240
	ZNF106	1.09888	9.62376	1.49196e-05	64397		PITX2	1.78552	8.48736	8.42062e-10	5308		MSN	2.34597	10.4744	2.7774e-11	4478
	PEA15	1.00324	9.96073	1.49196e-05	8682		CIB2	1.98025	7.52979	8.90343e-10	10518		UGT1A10	-2.54992	8.64943	2.80198e-11	54575
	SORT1	-0.957396	8.29779	1.54321e-05	6272		NLGN2	1.68782	7.86618	8.96266e-10	57555		LRRC8B	-1.96524	7.85708	2.86919e-11	23507
	MAP1LC3A	1.16053	9.73628	1.55901e-05	84557		TJP2	-2.22691	7.95481	9.14828e-10	9414		NUP62CL	-1.88328	8.70682	2.99479e-11	54830
	DBNDD1	-1.37305	8.58483	1.55901e-05	79007		MXD4	2.00154	9.16782	9.23421e-10	10608		SEZ6L2	2.68143	7.85271	2.99776e-11	26470
	CHDH	-1.05599	7.83806	1.56099e-05	55349		ALOX5	-2.17818	8.14958	1.01234e-09	240		ECM1	3.01399	7.4306	3.08419e-11	1893
	ELL3	-1.10893	7.80677	1.59501e-05	80237		GDF11	1.98207	7.67626	1.05135e-09	10220		WWC1	-1.9171	8.6423	3.11439e-11	23286
	RARRES2	-1.02433	7.34244	1.60243e-05	5919		ASAP3	1.99399	7.87027	1.05135e-09	55616		RAB17	-1.95646	8.5872	3.20154e-11	64284
	TRNP1	-1.08452	9.94732	1.61419e-05	388610		FNBP1	1.52592	7.04149	1.05135e-09	23048		COL16A1	2.5523	9.27257	3.37161e-11	1307
	KLK6	-1.32001	11.3125	1.67382e-05	5653		CALCOCO1	1.44636	7.23888	1.1676e-09	57658		VGLL1	-2.37988	7.55154	3.41152e-11	51442
	PCBD1	-1.13077	9.73554	1.67395e-05	5092		LRATD2	-2.00395	10.0756	1.27772e-09	157638		NAPRT	-2.41072	9.92476	3.41152e-11	93100
	MAPK13	-1.06893	10.444	1.88052e-05	5603		RRAS	1.67587	11.1345	1.29479e-09	6237		CNIH2	2.22541	7.40583	3.63073e-11	254263
	MYB	-1.01477	7.51064	1.88394e-05	4602		SLC25A10	-1.69891	8.41751	1.29479e-09	1468		CCN1	2.81971	7.63957	4.06394e-11	3491
	HS3ST1	-1.09771	7.07552	2.01257e-05	9957		ADCK2	-1.88307	8.60551	1.33884e-09	90956		NOXO1	-2.58901	8.3367	4.36151e-11	124056
	E2F5	-1.00341	7.89196	2.08504e-05	1875		HDDC3	-1.70367	8.69025	1.44317e-09	374659		ICA1	-2.25367	8.20679	4.91501e-11	3382
	TSPAN8	-1.10601	10.212	2.09624e-05	7103		ZNF106	1.80335	9.62376	1.5217e-09	64397		THBS1	1.95975	7.38751	5.61244e-11	7057
	ANKRD22	-1.26427	7.73467	2.16856e-05	118932		ITM2C	1.96429	10.7081	1.56261e-09	81618		PTK6	-2.04751	7.73962	6.27023e-11	5753
	CALB2	-1.25124	9.70511	2.24853e-05	794		TAGLN	2.25493	7.60819	1.5941e-09	6876		ASAP3	2.28218	7.87027	6.46627e-11	55616
	SPATA2L	-0.99997	7.60303	2.392e-05	124044		SELENOM	2.22792	7.38163	1.5941e-09	140606		DBNDD1	-2.64548	8.58483	6.50946e-11	79007
	ADAP1	-0.943319	11.5141	2.5327e-05	11033		SLC27A2	-1.87228	7.39292	1.6281e-09	11001		CYBRD1	2.67812	7.66265	6.74883e-11	79901
	GCA	-1.20917	8.29124	3.05339e-05	25801		ITGB4	-1.78893	8.08072	1.70473e-09	3691		HCP5	1.72313	6.90575	8.97262e-11	10866
	RAB40C	-0.94037	9.78049	3.44456e-05	57799		WWC1	-1.55091	8.6423	1.95165e-09	23286		MALL	-2.17369	9.95332	9.20945e-11	7851
	SCARB1	-1.2186	8.43849	3.52744e-05	949		SFTA2	-1.88232	7.53669	1.95165e-09	389376		RERE	2.36258	9.14141	9.84906e-11	473
	CTSL	1.18692	8.63402	3.63518e-05	1514		CYB5R2	1.80283	8.30101	2.02201e-09	51700		NLGN2	1.86211	7.86618	1.05049e-10	57555
	MFGE8	1.19414	10.1631	3.74378e-05	4240		CGN	-1.71195	8.78961	2.16953e-09	57530		MYL9	1.89501	6.87331	1.19446e-10	10398
	SYBU	-0.984169	7.4659	3.78277e-05	55638		ARAP3	1.41525	7.14142	2.50132e-09	64411		PROM2	-2.10018	8.75281	1.27476e-10	150696
	LIX1L	0.931633	7.10388	3.86577e-05	128077		NUP62CL	-1.49541	8.70682	2.546e-09	54830		DACT3	1.76997	6.93886	1.41333e-10	147906
	ELF3	-1.09606	8.43202	3.86577e-05	1999		THNSL2	1.90622	7.35549	2.74964e-09	55258		MLLT11	1.98699	8.91831	1.43462e-10	10962
	RASL11A	-1.0641	6.95439	3.94724e-05	387496		YPEL5	1.94866	8.95213	2.89638e-09	51646		FZD4	1.87846	7.1339	1.4561e-10	8322
	SLC25A19	-1.22371	8.34623	4.03502e-05	60386		ZNF358	2.05507	7.85339	3.0448e-09	140467		SLC27A3	1.9706	8.85218	1.51321e-10	11000
	HNF1B	-1.07083	7.48873	4.12584e-05	6928		RTN2	1.75506	7.55747	3.04661e-09	6253		MFAP2	1.79724	6.82519	1.59053e-10	4237
	MCRIP2	-0.977402	8.53463	4.35192e-05	84331		RARRES2	-1.62251	7.34244	3.14364e-09	5919		ZNF106	2.00213	9.62376	1.67536e-10	64397
	MLLT11	0.996034	8.91831	4.36368e-05	10962		ACP6	-1.86868	8.18114	3.19648e-09	51205		BID	-1.6641	8.08536	1.77998e-10	637
	P4HTM	-0.968422	8.48888	4.43251e-05	54681		SORT1	-1.50496	8.29779	3.26742e-09	6272		CRB3	-2.4332	7.91084	1.8037e-10	92359
	CTSH	-1.09135	9.17292	4.44349e-05	1512		CNIH2	1.76097	7.40583	3.2854e-09	254263		QPRT	2.45335	8.4246	1.88486e-10	23475
	GLB1L2	-1.02312	7.9593	4.44349e-05	89944		COMTD1	-1.67129	8.11356	3.2854e-09	118881		PARD6A	-2.02611	7.59779	2.06848e-10	50855
	CLDN1	-1.1095	7.05276	4.52936e-05	9076		SLC52A2	-1.4581	10.0507	3.32696e-09	79581		TSPAN9	1.7236	10.275	2.15041e-10	10867
	PON3	1.07874	8.15669	4.52936e-05	5446		DBN1	2.51899	8.04789	3.37079e-09	1627		KLK3	-1.63649	7.48524	2.24388e-10	354
	ATL3	-0.890869	9.37913	4.52936e-05	25923		CLDN2	-3.05273	7.79639	3.56443e-09	9075		UGT1A8	-2.57411	8.02114	2.30111e-10	54576
	PDCD2L	-1.17817	9.29124	4.60808e-05	84306		CST6	-2.66518	8.39939	3.69561e-09	1474		LAMB1	2.24844	7.9714	2.39291e-10	3912
	LOXL1	-1.20389	7.1009	5.18914e-05	4016		RAC2	1.55223	8.76665	3.75812e-09	5880		PTMS	1.82165	10.2368	2.53669e-10	5763
	GPX2	-1.06576	11.1268	5.22682e-05	2877		COL16A1	1.98874	9.27257	3.86776e-09	1307		CXCL8	-2.27566	8.31058	2.62686e-10	3576
	SPRY1	-0.923559	8.79981	5.6907e-05	10252		PLS1	-1.77885	8.0467	4.13423e-09	5357		SLC27A2	-2.03483	7.39292	2.62869e-10	11001
	BSPRY	-1.13557	7.19431	5.79201e-05	54836		CHDH	-1.63712	7.83806	4.18141e-09	55349		CALCOCO1	1.53919	7.23888	2.62869e-10	57658
	TJP2	-1.18159	7.95481	6.06138e-05	9414		SEZ6L2	2.06227	7.85271	4.23133e-09	26470		MATN2	2.15511	7.16719	2.64176e-10	4147
	TSPAN4	1.06285	9.62299	6.14857e-05	7106		MSN	1.79253	10.4744	4.29129e-09	4478		ADAP1	-1.74342	11.5141	2.64176e-10	11033
	MUC20	-0.926127	8.39435	6.14857e-05	200958		PTGES2	-1.54399	10.2562	4.5977e-09	80142		DAB2	2.17854	7.17359	2.70756e-10	1601
	BTBD16	-1.14247	8.68076	6.33611e-05	118663		TPP1	1.45836	9.00756	4.63651e-09	1200		RNASET2	-2.15446	10.6593	2.72918e-10	8635
	TMPRSS2	-0.799956	6.67493	6.41645e-05	7113		SLC29A2	-1.94775	8.05168	4.86394e-09	3177		BHLHE41	-1.94424	7.90611	2.92059e-10	79365
	PRSS3	-1.31108	9.32499	6.46841e-05	5646		MBP	-1.69587	8.1982	5.21511e-09	4155		MBP	-1.96165	8.1982	2.95851e-10	4155
	VWA1	-0.863481	8.21363	6.648e-05	64856		ARHGEF16	-2.1641	8.2385	5.45494e-09	27237		DBN1	2.83511	8.04789	2.99217e-10	1627
	HOTAIR	0.980808	8.4654	6.648e-05	100124700		CCDC86	-1.59496	9.52672	5.54292e-09	79080		ASNS	-1.80656	9.6949	3.05703e-10	440
	ADORA2B	-0.834162	8.25648	6.648e-05	136		PTK6	-1.61215	7.73962	5.65177e-09	5753		PLS1	-2.02324	8.0467	3.05703e-10	5357
	NRARP	-1.003	7.81243	7.28787e-05	441478		MLLT11	1.62575	8.91831	6.37373e-09	10962		ALOX5	-2.27097	8.14958	3.11075e-10	240
	CAPN8	-0.962916	7.3762	7.28787e-05	388743		NKX3-2	1.8955	7.26944	6.51888e-09	579		PSAT1	-2.11229	9.54688	3.35368e-10	29968
	ZNHIT2	-0.98902	8.19992	7.3827e-05	741		CDKN1C	1.62296	7.22533	6.51888e-09	1028		ACP6	-2.07564	8.18114	3.44351e-10	51205
	MANSC1	-0.9306	7.36261	7.53447e-05	54682		PON3	1.75784	8.15669	7.10609e-09	5446		B3GLCT	1.88661	8.81175	3.44351e-10	145173
	ACP6	-1.04587	8.18114	7.83361e-05	51205		SIX5	1.62647	9.0589	7.20895e-09	147912		PITX2	1.82443	8.48736	3.60919e-10	5308
	TPD52	-1.00113	7.44388	7.86904e-05	7163		SLC15A3	2.08847	7.24138	7.20895e-09	51296		NKX3-2	2.19266	7.26944	3.65223e-10	579
	SLC27A3	0.943564	8.85218	7.91071e-05	11000		GLB1L2	-1.65572	7.9593	7.60432e-09	89944		C1S	1.98752	6.91572	3.65623e-10	716
	TMEM63A	-0.899633	7.13728	8.17508e-05	9725		SERPINE2	1.80612	8.08758	8.49583e-09	5270		PTK7	2.49773	7.26934	3.65623e-10	5754
	KRT20	-1.28597	7.61549	8.54184e-05	54474		GDPD5	1.58582	7.28736	8.75828e-09	81544		MYC	-2.40237	9.83536	3.65688e-10	4609
	TGFBR3	-1.03895	7.80416	8.64476e-05	7049		FOXA1	-1.52262	9.31965	9.02607e-09	3169		CXADR	-1.67103	7.86466	3.74071e-10	1525
	PHF21A	0.796862	8.68013	8.97232e-05	51317		ACTA2	1.86622	8.39193	9.38734e-09	59		ALDH2	1.78648	7.6395	3.74071e-10	217
	AKR1A1	-0.801401	9.83091	9.66695e-05	10327		UGT1A10	-1.85833	8.64943	9.68998e-09	54575		TJP3	-2.2077	7.93867	3.88059e-10	27134
	DPY19L1	0.939508	9.08605	9.81555e-05	23333		C9orf152	-1.59347	7.78771	1.00946e-08	401546		POFUT2	1.82693	8.65658	4.10878e-10	23275
	FOXA1	-0.890628	9.31965	0.00010006	3169		BHLHE41	-1.6095	7.90611	1.06605e-08	79365		PLCG1	2.2603	8.71758	4.17481e-10	5335
	IL11RA	1.01131	8.23709	0.000100442	3590		KRT8	-1.72683	10.6382	1.15917e-08	3856		OPRL1	1.87942	7.88146	4.26656e-10	4987
	MCF2L-AS1	-0.992924	7.42786	0.00010646	100289410		DCTPP1	-1.596	10.675	1.28705e-08	79077		LFNG	-1.95173	9.23337	4.33331e-10	3955
	PLS1	-0.987225	8.0467	0.000107377	5357		TCN1	-2.20146	7.59747	1.30113e-08	6947		MXD4	2.02923	9.16782	4.47525e-10	10608
	KLK11	-0.912371	8.5078	0.00011318	11012		DBNDD1	-1.98667	8.58483	1.32795e-08	79007		LGALS4	-2.34231	9.54892	4.64421e-10	3960
	SLC44A4	-1.07733	7.92652	0.00011318	80736		TSPAN4	1.70651	9.62299	1.33898e-08	7106		FBLN7	1.83074	6.89705	4.64421e-10	129804
	KAT2B	0.924346	7.45287	0.000125072	8850		SLC27A3	1.54615	8.85218	1.36116e-08	11000		CD99	2.11933	6.93791	4.68194e-10	4267
	FFAR4	-1.11973	7.34064	0.000129581	338557		ANKDD1A	1.57596	7.38182	1.44057e-08	348094		HDDC3	-1.76771	8.69025	4.68194e-10	374659
	SH3GL2	-0.97631	7.33705	0.000130991	6456		KAT2B	1.56036	7.45287	1.48647e-08	8850		CREB3L2	1.79817	8.33371	4.68194e-10	64764
	CREB3L2	0.883281	8.33371	0.000142738	64764		LGALS4	-1.95012	9.54892	1.60784e-08	3960		FABP4	2.02606	7.3854	4.73698e-10	2167
	TLE1	-0.898446	8.53387	0.00014386	7088		DAB2	1.75217	7.17359	1.60784e-08	1601		NDRG4	1.92717	7.47854	4.77379e-10	65009
	TH	-0.767771	7.98253	0.000143966	7054		TMEM98	1.70429	7.18294	1.61436e-08	26022		SFTA2	-1.9848	7.53669	4.82918e-10	389376
	ADGRG1	-1.13252	10.495	0.000154194	9289		IDS	-1.25926	8.89369	1.68159e-08	3423		SELENON	1.77261	7.14935	5.13203e-10	57190
	PROM2	-0.937991	8.75281	0.000174317	150696		E2F5	-1.45403	7.89196	1.89653e-08	1875		TSPAN3	2.03864	10.9702	5.16959e-10	10099
	BCAS1	-0.945286	7.06682	0.000174317	8537		PDCD2L	-1.81201	9.29124	1.93153e-08	84306		INPPL1	1.80692	9.18153	5.17398e-10	3636
	CD24	-1.05803	10.4303	0.00018688	100133941		TCEAL4	1.94252	9.10332	1.99533e-08	79921		CST1	-2.21593	7.1685	5.22194e-10	1469
	SRM	-0.91236	9.2616	0.000191144	6723		DACT3	1.3512	6.93886	1.99533e-08	147906		SEL1L3	-1.80793	9.04074	5.8274e-10	23231
	CEBPD	-0.998997	8.44502	0.000191144	1052		CREB3L2	1.47466	8.33371	2.1002e-08	64764		PDCD2L	-2.16523	9.29124	5.99028e-10	84306
	CRIP2	-1.03225	10.2913	0.00019685	1397		TSPAN3	1.68237	10.9702	2.1002e-08	10099		ANKDD1A	1.8389	7.38182	6.76256e-10	348094
	MYEOV	-1.06885	7.69253	0.00019685	26579		SAPCD2	-2.25328	8.85162	2.11752e-08	89958		UCP2	1.79036	11.2394	6.77747e-10	7351
	FAM241B	-1.05685	8.48974	0.000209616	219738		ECM1	2.09923	7.4306	2.30172e-08	1893		APLP2	2.04218	9.33903	7.91232e-10	334
	PTPN7	0.78494	7.07173	0.000216272	5778		TRAP1	-2.01825	9.46354	2.30172e-08	10131		TCEA3	1.80994	7.96479	8.03393e-10	6920
	PTPRO	-0.88582	6.93666	0.000220271	5800		CD44	-1.49293	10.186	2.3264e-08	960		MAP1A	1.47848	6.79943	1.06539e-09	4130
	RIPK2	-0.850977	8.55716	0.000228157	8767		PNKD	1.39352	7.35587	2.49529e-08	25953		SYDE1	1.76899	6.99187	1.1065e-09	85360
	LIMA1	-1.00198	9.38079	0.000231402	51474		PTMS	1.41513	10.2368	2.61505e-08	5763		CIB2	1.8975	7.52979	1.14943e-09	10518
	S100P	-0.915055	11.6701	0.000231402	6286		B3GLCT	1.49462	8.81175	2.63697e-08	145173		ARAP3	1.43982	7.14142	1.19822e-09	64411
	SBSPON	-0.773964	9.89906	0.000233243	157869		TTC13	-1.43524	7.56044	2.75665e-08	79573		PPP2R5B	1.487	7.07192	1.28671e-09	5526
	AKTIP	-0.824116	8.53062	0.000233243	64400		AKR1A1	-1.27688	9.83091	2.75766e-08	10327		TJP2	-2.12447	7.95481	1.29121e-09	9414
	TRIM31	-1.03609	9.55971	0.000237129	11074		FZD4	1.40816	7.1339	2.76027e-08	8322		ADCK2	-1.83364	8.60551	1.36323e-09	90956
	SRSF8	-0.815994	8.39923	0.00023714	10929		COL6A1	1.36364	6.75578	2.98357e-08	1291		RRAS	1.62465	11.1345	1.41716e-09	6237
	GPR160	-0.795047	6.93219	0.000245285	26996		CCDC102A	1.63777	7.77611	3.55166e-08	92922		DENND5A	2.07891	8.1141	1.54683e-09	23258
	NADSYN1	-1.01536	7.76059	0.000245285	55191		PPP1R14B	-1.4301	9.46413	3.69132e-08	26472		AKR1C3	-1.94664	9.47245	1.55525e-09	8644
	DAG1	-0.944423	8.82506	0.000245285	1605		DHCR7	-1.73153	8.83217	3.86555e-08	1717		TGFB1I1	1.68402	7.1976	1.59156e-09	7041
	SGK1	-0.947527	9.75233	0.000251012	6446		UBAP2L	1.42779	9.32344	3.86555e-08	9898		SCD	-2.43504	11.6692	1.59227e-09	6319
	FOXD2	0.860028	7.3312	0.000262963	2306		TFRC	-1.38392	10.7834	4.00041e-08	7037		ERBB3	-2.05424	8.9688	1.65691e-09	2065
	SAPCD2	-1.28318	8.85162	0.000265578	89958		PTGS1	2.02145	7.51891	4.44074e-08	5742		CGN	-1.69506	8.78961	1.67351e-09	57530
	EHF	-0.890403	7.30117	0.000265578	26298		DENND5A	1.7395	8.1141	4.56592e-08	23258		GPSM1	2.10655	7.44388	1.68497e-09	26086
	MCUB	-0.995581	7.61905	0.000281192	55013		SLC8A2	1.32423	6.91561	4.59049e-08	6543		COMTD1	-1.69072	8.11356	1.78448e-09	118881
	SEMA4D	-0.926882	8.04182	0.000283671	10507		RPS15	-2.03901	8.93204	4.59049e-08	6209		NDUFAF2	-2.02386	9.91307	1.88582e-09	91942
	ALDH3B1	-1.02681	8.75406	0.000296709	221		DANCR	-1.54165	9.0278	4.71849e-08	57291		PSMB9	1.72647	6.96547	1.97867e-09	5698
	B3GLCT	0.854307	8.81175	0.000298511	145173		ADAM15	-1.70103	10.2301	4.76413e-08	8751		SMAGP	-1.53762	9.68856	1.97867e-09	57228
	KLHL36	-0.931831	8.05088	0.000303924	79786		PSAT1	-1.60826	9.54688	4.95763e-08	29968		PEA15	1.57707	9.96073	2.0313e-09	8682
	KRT18P55	-1.40877	11.9566	0.000306041	284085		RRS1	-1.66588	8.93959	4.96018e-08	23212		SELENOM	2.1413	7.38163	2.0313e-09	140606
	MSN	0.916708	10.4744	0.000306664	4478		EIF2B2	-1.23266	8.85967	5.1022e-08	8892		SLC52A2	-1.46469	10.0507	2.0313e-09	79581
	LAMB3	-0.821972	8.1611	0.000316719	3914		MALL	-1.53127	9.95332	5.11192e-08	7851		CAVIN1	1.7092	11.6966	2.05002e-09	284119
	KCNK5	-1.01308	7.65278	0.00031951	8645		UGT1A8	-1.90292	8.02114	5.39993e-08	54576		STAMBPL1	-1.89019	9.14526	2.14754e-09	57559
	NFE2L3	-1.1497	8.90442	0.000321519	9603		NTF4	1.38197	6.94241	5.625e-08	4909		SLC25A10	-1.60561	8.41751	2.15737e-09	1468
	SLC16A5	-0.950559	10.5474	0.000336598	9121		PRCP	1.52091	10.1251	5.68848e-08	5547		SCPEP1	1.49745	8.57525	2.19392e-09	59342
	SLC45A3	-0.827317	9.29377	0.000339899	85414		NDRG4	1.48922	7.47854	5.68848e-08	65009		PUS1	-1.54902	9.61196	2.21983e-09	80324
	PALLD	1.13832	8.15534	0.000339899	23022		CST1	-1.72215	7.1685	5.68848e-08	1469		SLC29A2	-1.99027	8.05168	2.24446e-09	3177
	ELF5	-0.92061	7.01589	0.000343903	2001		TCEAL3	1.84954	8.00662	5.81198e-08	85012		FGD1	1.90652	6.86995	2.27452e-09	2245
	TSEN2	-0.764294	7.89737	0.000346263	80746		HCP5	1.19798	6.90575	6.13492e-08	10866		COL6A1	1.55079	6.75578	2.29427e-09	1291
	RAB8B	0.837816	7.37373	0.00035745	51762		MFSD6	-1.46724	7.63387	6.27778e-08	54842		BRSK1	2.43739	7.61258	2.31992e-09	84446
	HSD17B2	-1.04636	7.13408	0.000363421	3294		NDUFAF2	-1.67758	9.91307	6.30072e-08	91942		PLOD1	1.71131	9.83172	2.33526e-09	5351
	HOXC13	0.898668	7.71177	0.000386412	3229		CAPN5	1.67084	8.44081	6.45267e-08	726		SLC8A2	1.54138	6.91561	2.34927e-09	6543
	MSANTD3	0.840187	7.83802	0.000388247	91283		EEF1E1	-1.47191	9.88832	6.47397e-08	9521		LAMC1	1.83876	9.39523	2.3928e-09	3915
	CNN3	0.749763	7.46886	0.000388247	1266		LAMC1	1.54535	9.39523	6.49098e-08	3915		PHLDA2	-1.89763	8.86472	2.53492e-09	7262
	SLC9A1	0.96442	8.77762	0.000392614	6548		DENND2D	-1.37474	8.74718	6.51988e-08	79961		CCDC102A	1.86428	7.77611	2.64277e-09	92922
	FNBP1	0.700619	7.04149	0.000393552	23048		VSIR	1.20087	6.95017	6.51988e-08	64115		TCEAL4	2.1345	9.10332	2.67599e-09	79921
	NRSN2	0.921208	7.98933	0.000393552	80023		TMEM173	1.74585	8.34839	6.51988e-08	340061		RNF213	1.51404	7.02325	2.68493e-09	57674
	LRSAM1	-0.879017	7.72416	0.000395716	90678		CD14	-1.34133	7.84609	6.74337e-08	929		CLDN2	-3.01905	7.79639	2.77378e-09	9075
	RNFT2	-0.752785	7.67423	0.000431746	84900		LAD1	-1.54534	10.9886	6.74337e-08	3898		ZBTB46	1.90197	7.32245	2.78044e-09	140685
	TNFRSF14	-0.769128	8.63099	0.000433329	8764		PICK1	-1.38316	7.93057	6.8806e-08	9463		RTN2	1.71519	7.55747	2.80408e-09	6253
	IRS1	-0.832239	7.99134	0.000437324	3667		KDM5B	1.51326	9.05307	6.95145e-08	10765		TSPAN4	1.81056	9.62299	3.2401e-09	7106
	STAP2	-0.810358	7.52397	0.000444813	55620		SCPEP1	1.24302	8.57525	7.02662e-08	59342		MLPH	-1.72859	9.25625	3.2401e-09	79083
	MOCOS	-0.728716	7.31656	0.000454086	55034		SFXN4	-1.32572	9.4399	7.8026e-08	119559		ARMC10	-1.34747	9.66985	3.24123e-09	83787
	PIM1	-0.890512	7.42506	0.000457276	5292		ZMYM3	1.5188	8.1877	7.80628e-08	9203		C9orf152	-1.66005	7.78771	3.31646e-09	401546
	COMTD1	-0.810258	8.11356	0.000462014	118881		EVA1B	1.54353	7.54641	7.80628e-08	55194		SRPK3	1.73846	6.92831	3.37835e-09	26576
	PUS1	-0.749534	9.61196	0.000487416	80324		ZNF428	1.29051	11.8929	7.95951e-08	126299		IL13RA1	1.81235	9.7938	3.38361e-09	3597
	SLC11A2	-0.847767	8.33465	0.000523029	4891		BRSK1	2.01114	7.61258	8.27814e-08	84446		RAB3IP	-1.77929	9.87476	3.42925e-09	117177
	SOGA1	0.965936	7.65532	0.000543356	140710		SLC7A5	-1.50452	10.4531	8.5394e-08	8140		STAT2	1.82787	8.88867	3.4587e-09	6773
	ACSL5	-0.78191	8.3767	0.000554186	51703		CNFN	1.62735	9.46226	8.78622e-08	84518		AFAP1L2	1.76186	7.5975	3.79663e-09	84632
	CYB561	-0.870198	8.33569	0.000559474	1534		LFNG	-1.45298	9.23337	8.9969e-08	3955		CMTM3	1.78649	8.91448	3.8047e-09	123920
	ANXA9	-0.793808	7.18391	0.000559474	8416		RIPOR1	1.49246	9.11958	9.08454e-08	79567		EEF1E1	-1.7014	9.88832	3.86443e-09	9521
	NLGN2	0.744156	7.86618	0.000559474	57555		RNASET2	-1.55204	10.6593	9.45021e-08	8635		RARRES2	-1.5586	7.34244	3.87052e-09	5919
	EVA1B	0.893994	7.54641	0.000559474	55194		CKAP4	1.615	7.70318	9.45021e-08	10970		SERPINB1	-1.85324	9.97431	3.87979e-09	1992
	MGST1	-0.719367	10.2442	0.000574219	4257		CARNS1	1.34989	6.70055	9.45021e-08	57571		SAPCD2	-2.42397	8.85162	4.05592e-09	89958
	STX2	0.952192	8.0238	0.000574392	2054		CXADR	-1.22812	7.86466	9.45021e-08	1525		CYB5R2	1.68173	8.30101	4.11883e-09	51700
	CMTM4	-1.15174	8.83026	0.000581085	146223		CERCAM	1.67461	6.99545	9.77486e-08	51148		DANCR	-1.73675	9.0278	4.1577e-09	57291
	PITX2	0.778983	8.48736	0.000600335	5308		RND3	1.44573	9.28262	9.77486e-08	390		PTGES2	-1.51313	10.2562	4.1577e-09	80142
	DHCR7	-0.951043	8.83217	0.000604543	1717		ARMC10	-1.12146	9.66985	9.77486e-08	83787		PNCK	1.34648	6.81592	4.27724e-09	139728
	SPINT1	-0.980761	8.09991	0.000624181	6692		ODC1	-1.49211	11.1296	9.95989e-08	4953		SIX5	1.63439	9.0589	4.2775e-09	147912
	SLC44A3	-0.902644	7.05187	0.000636055	126969		UCHL3	-1.23851	10.8738	1.06625e-07	7347		YPEL5	1.84886	8.95213	4.30114e-09	51646
	PAK6	-0.816412	7.27752	0.000640324	56924		LAMB1	1.584	7.9714	1.16783e-07	3912		DUSP5P1	1.7414	6.86316	4.69633e-09	574029
	NINJ2	0.831884	8.7424	0.000653137	4815		GPC3	1.08406	6.65438	1.2289e-07	2719		SFXN4	-1.5234	9.4399	5.26605e-09	119559
	ENO2	-0.90324	7.17864	0.000656965	2026		ABCC3	-1.22067	10.5836	1.2533e-07	8714		CST6	-2.53421	8.39939	5.59271e-09	1474
	BCL2L1	-0.754048	11.1061	0.000660553	598		UCP2	1.33921	11.2394	1.28196e-07	7351		CNTNAP1	1.66245	6.96536	5.81218e-09	8506
	FHOD1	-0.812246	7.44173	0.000660553	29109		HES4	-1.34185	8.42319	1.28944e-07	57801		CHPF	1.6973	7.13513	6.56025e-09	79586
	UBE2D4	-0.780074	8.54663	0.000664157	51619		GLG1	1.25653	10.3916	1.329e-07	2734		ITGB4	-1.6092	8.08072	6.57368e-09	3691
	TRAPPC9	-0.813972	8.05172	0.000664157	83696		CHST14	1.2348	8.29143	1.35963e-07	113189		TMEM173	1.9583	8.34839	6.64053e-09	340061
	ERBB2	-0.742004	9.6848	0.000664157	2064		TCEA3	1.36071	7.96479	1.35963e-07	6920		SULT2B1	-1.74164	8.34051	6.70753e-09	6820
	CFD	-0.65428	7.3383	0.000684464	1675		SMAGP	-1.21534	9.68856	1.36621e-07	57228		TCEAL3	2.04784	8.00662	7.20844e-09	85012
	DNAAF3	-0.84917	7.36865	0.000707711	352909		NME1	-1.30192	12.7394	1.37143e-07	4830		FAM120C	1.21467	6.91324	7.39599e-09	54954
	CBLC	-0.841244	7.48532	0.000711913	23624		EXOSC5	-1.42439	9.53306	1.38309e-07	56915		C4BPB	2.1508	8.00107	7.48713e-09	725
	GATA2	-1.4206	8.78659	0.000722471	2624		SLC25A19	-1.64015	8.34623	1.38309e-07	60386		CHDH	-1.53733	7.83806	7.96408e-09	55349
	CTXN1	-0.998371	9.42082	0.000723136	404217		MCRIP2	-1.31596	8.53463	1.40663e-07	84331		FAM13B	1.72028	8.33421	7.98163e-09	51306
	TBC1D31	0.975049	8.80816	0.000737379	93594		LOXL4	1.50113	10.4023	1.42873e-07	84171		GLG1	1.45567	10.3916	8.27132e-09	2734
	ENTPD6	-1.05228	8.4939	0.000752478	955		TSC22D3	1.36269	8.83956	1.45934e-07	1831		MCRIP2	-1.52945	8.53463	8.45313e-09	84331
	TFRC	-0.745215	10.7834	0.000762085	7037		ZBTB46	1.52724	7.32245	1.49677e-07	140685		SPNS2	-1.49969	7.83006	9.01055e-09	124976
	CAVIN1	0.789188	11.6966	0.000766379	284119		INPPL1	1.31568	9.18153	1.51596e-07	3636		ZMYM3	1.68953	8.1877	9.3293e-09	9203
	RNASET2	-0.883014	10.6593	0.000766379	8635		TRIM4	1.37593	8.36319	1.51596e-07	89122		P3H1	1.52367	7.58195	9.33257e-09	64175
	ACSS2	0.83312	8.33746	0.000766379	55902		PALLD	1.80129	8.15534	1.52911e-07	23022		GLB1L2	-1.59541	7.9593	9.44381e-09	89944
	PCOLCE	0.666578	7.48425	0.000773615	5118		FZD2	1.41642	7.58506	1.52932e-07	2535		ZNFX1	1.56384	8.85115	9.47379e-09	57169
	ASCL2	-0.724686	7.2829	0.000792082	430		CMTM4	-1.90892	8.83026	1.52932e-07	146223		TRAP1	-2.07172	9.46354	9.89729e-09	10131
	KLHL5	1.1161	7.76088	0.000819129	51088		SULT2B1	-1.46907	8.34051	1.52932e-07	6820		IDS	-1.26732	8.89369	1.00008e-08	3423
	PPP1R35	-0.752831	9.27151	0.000822671	221908		ADAP1	-1.21281	11.5141	1.53571e-07	11033		HAS2-AS1	1.96769	7.39071	1.00434e-08	594842
	GPX8	1.03791	7.75196	0.000825325	493869		ANO1	-1.48184	7.95851	1.54819e-07	55107		ARHGEF16	-2.03339	8.2385	1.02321e-08	27237
	NKD2	-0.934081	8.64626	0.000825325	85409		ASNS	-1.26599	9.6949	1.58543e-07	440		CERCAM	1.87867	6.99545	1.02644e-08	51148
	SLC7A5	-0.843278	10.4531	0.000832474	8140		OAF	1.20383	10.6527	1.63113e-07	220323		MPP1	1.54605	6.97494	1.04311e-08	4354
	P3H1	0.763413	7.58195	0.000832474	64175		FAM136A	-1.32771	9.73	1.63113e-07	84908		ZNF358	1.85425	7.85339	1.07834e-08	140467
	EVI5L	0.799571	7.7875	0.000875367	115704		MPP1	1.331	6.97494	1.6711e-07	4354		GABARAPL1	1.98605	7.74248	1.12715e-08	23710
	STMN3	-0.91895	7.82158	0.000878635	50861		PPM1M	1.23095	7.65447	1.6711e-07	132160		ASAP1	2.41458	10.0255	1.14469e-08	50807
	LGALS8	-0.704914	7.78937	0.00090942	3964		ATAD3A	-1.23289	8.85941	1.70028e-07	55210		AAMDC	1.82859	9.90046	1.15738e-08	28971
	CHST14	0.705433	8.29143	0.000943923	113189		PARVA	1.41222	9.73078	1.71431e-07	55742		KLF11	1.69462	8.34796	1.16298e-08	8462
	DPH2	-0.75632	9.13732	0.000947319	1802		DPY19L1	1.33125	9.08605	1.72764e-07	23333		PMP22	1.75711	6.7823	1.1715e-08	5376
	SCRIB	-0.687288	9.00888	0.000956334	23513		ALDOC	1.85606	9.31109	1.82817e-07	230		CAV1	1.59837	7.63025	1.22538e-08	857
	MPZL2	-0.937006	8.98458	0.000961509	10205		POFUT2	1.28966	8.65658	1.88711e-07	23275		THNSL2	1.69292	7.35549	1.26731e-08	55258
	POGLUT3	0.767826	8.90873	0.000982238	143888		PEA15	1.22027	9.96073	1.89715e-07	8682		RND3	1.60142	9.28262	1.26731e-08	390
	DSC2	-0.685923	7.61928	0.000987892	1824		GNL3	-1.49354	9.24327	1.96234e-07	26354		DENND2D	-1.48116	8.74718	1.28192e-08	79961
	LOC729966	-0.786176	7.41505	0.000994287	729966		ATOH8	1.26485	7.0183	1.97417e-07	84913		RAB3IL1	1.59923	6.76875	1.32384e-08	5866
	HES6	-0.63693	7.75262	0.000995823	55502		PLOD1	1.33271	9.83172	1.98545e-07	5351		TPP1	1.33466	9.00756	1.34527e-08	1200
	PLCG1	0.928099	8.71758	0.000999184	5335		ACSS2	1.39295	8.33746	1.99097e-07	55902		TCN1	-2.13851	7.59747	1.3612e-08	6947
	TPRG1L	-0.722983	10.3204	0.00102669	127262		GPSM1	1.60442	7.44388	2.02916e-07	26086		TBC1D19	1.53839	7.37779	1.36771e-08	55296
	MAGED1	0.741405	9.71926	0.00105037	9500		DDAH1	-2.15067	8.51741	2.07019e-07	23576		DHCR7	-1.79362	8.83217	1.3905e-08	1717
	MGLL	-1.04284	7.70913	0.00109712	11343		RIPK2	-1.27157	8.55716	2.07019e-07	8767		STK39	-1.883	10.3056	1.40664e-08	27347
	PLXNB1	-0.725997	8.09962	0.00110221	5364		HES6	-1.08819	7.75262	2.07019e-07	55502		SGK1	-1.65234	9.75233	1.43007e-08	6446
	ZBTB42	-0.671727	7.98753	0.00111901	100128927		TGFB1I1	1.274	7.1976	2.10753e-07	7041		ZNF362	1.41949	7.14683	1.46031e-08	149076
	FZD2	0.803059	7.58506	0.00111901	2535		MYL9	1.22777	6.87331	2.21615e-07	10398		FZD2	1.59939	7.58506	1.47903e-08	2535
	PWWP2B	-0.764162	8.46797	0.00111901	170394		PROM2	-1.36128	8.75281	2.33788e-07	150696		TPST1	1.46189	7.05327	1.51449e-08	8460
	FAM136A	-0.755976	9.73	0.00112044	84908		SH3BGRL2	-1.16473	7.85281	2.37241e-07	83699		CHST14	1.3796	8.29143	1.51449e-08	113189
	GDF11	0.826118	7.67626	0.00112044	10220		SPATA2L	-1.24293	7.60303	2.41392e-07	124044		PLBD1	1.62938	7.43245	1.52701e-08	79887
	FGFR3	0.659459	7.35858	0.0011281	2261		CLDN1	-1.4445	7.05276	2.51045e-07	9076		SLC7A1	-1.35954	10.8	1.59305e-08	6541
	CCDC86	-0.7348	9.52672	0.0011281	79080		NUCB1	1.1808	12.1463	2.5213e-07	4924		VWA1	-1.34332	8.21363	1.63743e-08	64856
	POLR3E	-0.789546	8.38479	0.00113661	55718		IFI27L2	1.51027	9.66804	2.53756e-07	83982		MATN3	1.60718	7.00736	1.65248e-08	4148
	PROM1	-0.745032	7.67048	0.00115568	8842		FLT3LG	1.13636	7.16659	2.5596e-07	2323		SORT1	-1.32689	8.29779	1.68948e-08	6272
	EVPL	-0.840525	7.26711	0.00116065	2125		VAMP5	1.45007	9.86507	2.57051e-07	10791		RILPL1	1.54537	7.14104	1.73413e-08	353116
	RTN2	0.77505	7.55747	0.00117904	6253		KRT17	1.21231	7.19543	2.61487e-07	3872		SLC25A19	-1.81876	8.34623	1.76429e-08	60386
	RIPOR1	0.811003	9.11958	0.00120275	79567		EEF1A2	-1.2963	9.86449	2.62296e-07	1917		C12orf57	1.54294	11.4005	1.83997e-08	113246
	DKK1	0.988314	7.71619	0.00120905	22943		CAVIN1	1.29471	11.6966	2.62296e-07	284119		TPM2	1.90401	9.99326	1.84683e-08	7169
	PPM1H	-0.967436	7.15995	0.00122271	57460		CTDSP2	1.1138	9.92266	2.62296e-07	10106		NTN4	1.4143	7.16138	1.84683e-08	59277
	ITM2C	0.829919	10.7081	0.00124014	81618		CYBRD1	1.66258	7.66265	2.66144e-07	79901		UCHL3	-1.34459	10.8738	1.89363e-08	7347
	EDN1	-1.09419	7.00718	0.0012422	1906		CYB561	-1.38304	8.33569	2.66144e-07	1534		MYEOV	-1.78743	7.69253	2.00025e-08	26579
	ACTR10	0.651001	8.59708	0.00128752	55860		HIST1H2BD	1.52474	8.92757	2.69882e-07	3017		CCND1	1.40902	10.7391	2.05247e-08	595
	REN	-0.799595	7.08347	0.00129192	5972		SH3BGRL	2.2496	9.4606	2.76665e-07	6451		MAGED2	1.5272	7.52601	2.06842e-08	10916
	PIK3R1	-0.709093	8.49772	0.0013093	5295		HCFC1R1	1.82449	10.3904	2.79081e-07	54985		RIPK2	-1.43403	8.55716	2.12693e-08	8767
	RHPN2	-0.945753	9.43216	0.00134711	85415		TNFAIP2	-1.00116	7.16333	2.79081e-07	7127		GLIS3	1.56843	7.37536	2.13441e-08	169792
	GRIN1	-0.706984	6.95952	0.0013492	2902		TPST1	1.24313	7.05327	2.82544e-07	8460		KRT20	-2.00811	7.61549	2.13441e-08	54474
	SLCO4A1	-0.643643	7.1967	0.0013492	28231		C12orf57	1.3265	11.4005	2.8567e-07	113246		CACNB3	1.30843	9.31244	2.30086e-08	784
	PLEKHG6	-0.944849	7.20255	0.00139303	55200		SHMT1	-1.30039	9.0168	2.90474e-07	6470		CAPN5	1.73329	8.44081	2.31218e-08	726
	ERBB3	-0.883549	8.9688	0.00139303	2065		DUSP5P1	1.37632	6.86316	2.96852e-07	574029		LMO4	1.70874	10.9828	2.31657e-08	8543
	IFI27L2	0.865771	9.66804	0.0014033	83982		PPP2R5B	1.08467	7.07192	3.00854e-07	5526		KLC1	1.29848	8.37816	2.39697e-08	3831
	SERPINE2	0.83292	8.08758	0.00144718	5270		ASAP1	2.00756	10.0255	3.01777e-07	50807		CALU	1.76039	10.0889	2.49681e-08	813
	DENND5A	0.886895	8.1141	0.00144718	23258		TCTN1	1.50922	7.63289	3.05871e-07	79600		PDZK1	1.56143	7.04491	2.51355e-08	5174
	KATNAL1	0.792675	7.35934	0.00147111	84056		MAGED2	1.3153	7.52601	3.08666e-07	10916		LIMS2	1.65384	7.20773	2.564e-08	55679
	XBP1	-0.856627	10.7034	0.00147409	7494		PNPO	-1.21478	9.47968	3.08666e-07	55163		UBAP2L	1.42333	9.32344	2.59575e-08	9898
	MGAT4B	-0.769328	8.89902	0.00151661	11282		CTXN1	-1.60686	9.42082	3.17987e-07	404217		EIF2B2	-1.24936	8.85967	2.62634e-08	8892
	TATDN1	-1.01758	9.60268	0.0015266	83940		PTK7	1.68718	7.26934	3.20833e-07	5754		SH3BGRL2	-1.30428	7.85281	2.74159e-08	83699
	UGT1A6	-0.621416	7.19027	0.00159946	54578		FGD1	1.43233	6.86995	3.23904e-07	2245		HNF1B	-1.55201	7.48873	2.74282e-08	6928
	DAB2	0.830921	7.17359	0.00161779	1601		PGD	-1.34622	10.1042	3.24979e-07	5226		ZNF185	1.43308	8.38114	2.8585e-08	7739
	SOWAHC	-0.613308	9.64634	0.0016197	65124		STAT2	1.4082	8.88867	3.26566e-07	6773		ARHGEF17	1.92146	7.76005	2.8585e-08	9828
	EFR3A	0.654947	11.0222	0.00166096	23167		NPB	1.22353	7.10318	3.28068e-07	256933		SOWAHC	-1.21507	9.64634	2.90066e-08	65124
	CCDC88C	-1.10827	7.22911	0.00168088	440193		KRT20	-1.72414	7.61549	3.31456e-07	54474		RPL29	-1.97136	9.7686	2.90331e-08	6159
	GJB6	-0.90344	7.27805	0.00168526	10804		PHF21A	1.0694	8.68013	3.48639e-07	51317		CLIC3	1.50838	8.94377	2.90635e-08	9022
	RABEP1	0.805121	8.46515	0.00172418	9135		CMTM3	1.37402	8.91448	3.65554e-07	123920		SRM	-1.48409	9.2616	2.96746e-08	6723
	DHRS1	-0.684111	8.8674	0.001818	115817		DPH2	-1.23655	9.13732	3.66004e-07	1802		ALDOC	2.03184	9.31109	2.97118e-08	230
	RASSF5	-0.739523	8.10572	0.00185706	83593		SLC7A1	-1.13797	10.8	3.73226e-07	6541		ANXA9	-1.41704	7.18391	2.97342e-08	8416
	PDLIM7	0.692618	7.58505	0.00191843	9260		PARP3	1.02831	8.50539	3.76407e-07	10039		DVL3	1.51403	7.5954	3.03147e-08	1857
	PBK	0.696989	8.53148	0.00193184	55872		IFI30	1.53764	7.57838	3.78282e-07	10437		PALLD	1.94371	8.15534	3.04595e-08	23022
	PRSS2	-0.975363	7.38194	0.001974	5645		C5orf15	1.32366	10.5365	4.00516e-07	56951		VSIR	1.21999	6.95017	3.31606e-08	64115
	MAP2K3	-0.737173	9.15148	0.001974	5606		ADORA2B	-1.08346	8.25648	4.00516e-07	136		ELF5	-1.56546	7.01589	3.33305e-08	2001
	CEBPA	-0.672222	7.3882	0.00199167	1050		MT1F	1.45303	7.6797	4.137e-07	4494		PNP	-1.76028	8.78183	3.33305e-08	4860
	CAMK2G	-0.812483	8.88303	0.00210101	818		TSPAN9	1.10536	10.275	4.21131e-07	10867		AKR1A1	-1.22709	9.83091	3.39614e-08	10327
	CLEC3A	-1.0426	7.48156	0.00212295	10143		SOWAHC	-1.04189	9.64634	4.57117e-07	65124		SHMT1	-1.45293	9.0168	3.58466e-08	6470
	GLCE	0.903254	8.68619	0.00214444	26035		C19orf33	-1.40124	11.8569	4.6747e-07	64073		STX2	1.68432	8.0238	3.63537e-08	2054
	TMEM256	0.81817	10.9576	0.0021757	254863		DDX39A	-1.19547	10.5806	4.76615e-07	10212		NTF4	1.37944	6.94241	3.69151e-08	4909
	PDE6D	0.699158	8.67992	0.00217582	5147		IL13RA1	1.35959	9.7938	4.8556e-07	3597		KDM5B	1.52381	9.05307	4.16231e-08	10765
	SLC25A4	-0.745206	8.62336	0.00219758	291		HOXB8	1.59101	10.7325	4.85709e-07	3218		SMCO4	-1.36937	9.39735	4.19344e-08	56935
	LFNG	-0.745507	9.23337	0.0021976	3955		ZNF185	1.21831	8.38114	5.14439e-07	7739		GSE1	-1.88601	8.59831	4.24961e-08	23199
	LIPG	-1.14014	9.27324	0.0022024	9388		DDAH2	1.39214	8.9158	5.2472e-07	23564		HLA-B	2.40203	7.07075	4.46341e-08	3106
	BTG3	0.925841	8.62581	0.00222222	10950		SELENON	1.18519	7.14935	5.31149e-07	57190		HK2	-1.30861	7.29868	4.54167e-08	3099
	ETV5	0.770499	8.77827	0.00229318	2119		ZNF362	1.15379	7.14683	5.44722e-07	149076		ZSWIM8	1.62079	8.53084	4.55241e-08	23053
	NT5C3A	-0.818474	9.75747	0.00237241	51251		PNP	-1.50382	8.78183	5.57418e-07	4860		SRSF8	-1.3182	8.39923	4.55241e-08	10929
	UBTD1	0.671899	8.58692	0.00239153	80019		MAP1A	1.02398	6.79943	5.66183e-07	4130		SEH1L	-1.26659	8.50717	4.55241e-08	81929
	TENT5B	0.674521	6.82027	0.00240266	115572		SMCO4	-1.18397	9.39735	5.66183e-07	56935		DHRS11	-1.46809	10.0637	4.55241e-08	79154
	ROR1	-0.722175	7.65964	0.00240801	4919		PSMB9	1.23924	6.96547	5.66183e-07	5698		EFNB3	1.30542	6.57812	4.55241e-08	1949
	DRAM1	0.695401	7.67757	0.00246367	55332		SCRIB	-1.09244	9.00888	5.76445e-07	23513		PNPO	-1.34144	9.47968	4.66334e-08	55163
	TMEM158	-0.626511	6.94029	0.00246367	25907		GOLGA6L1	1.36449	11.4891	5.97698e-07	283767		UGT2B7	-1.58038	7.83593	4.67347e-08	7364
	ANXA3	-1.28767	7.80183	0.00250134	306		WFDC21P	1.75236	7.35884	6.17599e-07	645638		MAPT	1.43254	6.90722	4.67347e-08	4137
	CDH1	-0.755032	10.5088	0.00250516	999		RAB8B	1.20808	7.37373	6.5991e-07	51762		CMTM4	-2.00693	8.83026	4.70008e-08	146223
	TUSC1	0.628996	7.82494	0.00253372	286319		HNF1B	-1.29516	7.48873	6.60292e-07	6928		ADGRG1	-1.75907	10.495	4.83162e-08	9289
	PMM2	-0.714502	9.07714	0.00253727	5373		BOP1	-1.38858	9.83901	6.66854e-07	23246		E2F5	-1.33302	7.89196	4.97704e-08	1875
	CD44	-0.692697	10.186	0.00257489	960		P3H1	1.18797	7.58195	6.66854e-07	64175		PPA1	-1.54861	12.3622	5.029e-08	5464
	ZSWIM6	0.674673	7.79058	0.00263101	57688		ENOPH1	-1.29856	10.131	6.94264e-07	58478		PARVA	1.48644	9.73078	5.28394e-08	55742
	AGPAT3	-0.64152	6.5618	0.00263101	56894		ELL3	-1.24489	7.80677	7.03921e-07	80237		LAD1	-1.52835	10.9886	5.3114e-08	3898
	PRCP	0.743108	10.1251	0.00263188	5547		DENND5B	2.02668	8.02176	7.09403e-07	160518		ELF3	-1.51524	8.43202	5.36138e-08	1999
	CAPN1	-0.78248	9.71109	0.00265563	823		PPP1R15A	1.1423	9.74027	7.60628e-07	23645		GDF15	-2.27909	8.28324	5.57142e-08	9518
	FOLR1	0.712848	7.79924	0.00273806	2348		TBC1D17	-1.68107	8.27116	7.68495e-07	79735		KAT2B	1.39825	7.45287	5.73472e-08	8850
	TXNIP	-0.886405	9.44231	0.00276975	10628		ZSWIM6	1.16041	7.79058	7.73458e-07	57688		CX3CL1	1.27466	6.78834	6.00716e-08	6376
	SFTA2	-0.745375	7.53669	0.00281931	389376		ATP9A	-1.40131	9.60225	7.90524e-07	10079		CSRNP2	1.26969	7.60685	6.00716e-08	81566
	RAB11FIP1	-0.696074	8.80495	0.00284253	80223		SMARCD3	1.55597	7.14605	8.02565e-07	6604		SLC29A4	1.87875	8.24852	6.00716e-08	222962
	PTGES2	-0.643593	10.2562	0.00284253	80142		PAPSS2	1.68707	7.82297	8.25214e-07	9060		NPIPB9	1.60087	8.83066	6.00716e-08	100507607
	GNG10	0.71169	9.31137	0.00298972	2790		CALU	1.43865	10.0889	8.28718e-07	813		PGD	-1.46807	10.1042	6.00716e-08	5226
	NDRG4	0.717666	7.47854	0.00305778	65009		IRAK1	-1.27406	11.4186	8.69812e-07	3654		MFSD6	-1.42819	7.63387	6.22753e-08	54842
	TMEM51	-0.807623	9.22574	0.00305778	55092		CCDC28B	1.20686	8.14991	8.69812e-07	79140		SPRYD4	-1.21501	8.23267	6.3354e-08	283377
	AXIN1	-0.728604	9.19412	0.00309235	8312		ELF5	-1.29695	7.01589	8.93813e-07	2001		RHPN2	-1.74768	9.43216	6.70731e-08	85415
	BCL2L15	0.671601	7.42089	0.00313081	440603		MYEOV	-1.43305	7.69253	9.04562e-07	26579		ENG	1.51986	7.67718	6.76357e-08	2022
	PRTFDC1	0.703954	8.53018	0.00313081	56952		RANGAP1	-1.25618	9.82364	9.1968e-07	5905		CCL2	1.65429	6.74176	6.77615e-08	6347
	TSPAN3	0.760538	10.9702	0.00313081	10099		REN	-1.26922	7.08347	9.35697e-07	5972		CD14	-1.30541	7.84609	6.8723e-08	929
	MEX3A	0.750307	7.64131	0.0031491	92312		RNF227	1.09753	7.53653	9.54865e-07	284023		MTMR11	1.57087	8.39074	6.95647e-08	10903
	TMEM45B	-0.756644	6.85094	0.0031491	120224		OSBPL10	1.18832	8.35309	9.72955e-07	114884		FCGBP	1.42623	6.77592	7.389e-08	8857
	POLR3GL	0.68688	8.97959	0.0031491	84265		SRSF8	-1.1063	8.39923	9.72955e-07	10929		RABEP1	1.51367	8.46515	7.40497e-08	9135
	HK2	-0.635065	7.29868	0.00319618	3099		RAB3IP	-1.27624	9.87476	9.77956e-07	117177		RRBP1	1.43766	9.96203	7.80659e-08	6238
	STK40	-0.688105	8.87474	0.00326463	83931		FOXD2	1.17535	7.3312	9.81115e-07	2306		RRS1	-1.5706	8.93959	8.25537e-08	23212
	SLC22A18AS	-0.661771	7.77406	0.00328138	5003		SLCO4A1	-1.02125	7.1967	9.99543e-07	28231		CCDC86	-1.31798	9.52672	8.31423e-08	79080
	CYFIP2	-0.733545	7.08317	0.00328209	26999		SH3GLB2	-1.20751	9.99226	1.01054e-06	56904		EVA1B	1.49815	7.54641	8.40736e-08	55194
	IL17D	-0.609183	7.17363	0.00329789	53342		GLIS3	1.25257	7.37536	1.01529e-06	169792		CLDN1	-1.51045	7.05276	8.79497e-08	9076
	TIMELESS	0.656448	9.94248	0.00331566	8914		IGFBP4	1.26806	10.4035	1.02827e-06	3487		ANTXR2	1.42882	7.65331	9.67574e-08	118429
	PGGHG	-0.757208	7.83811	0.00335769	80162		SULT1A1	1.503	9.12595	1.02827e-06	6817		FLT3LG	1.18275	7.16659	9.80578e-08	2323
	ENPP4	-0.565793	6.71163	0.00335769	22875		GABARAPL1	1.52006	7.74248	1.05078e-06	23710		TTC13	-1.29188	7.56044	9.91508e-08	79573
	ETV4	-0.691335	8.76072	0.00339906	2118		APRT	-1.40249	10.361	1.0512e-06	353		FAM136A	-1.3391	9.73	1.008e-07	84908
	MAP3K20	0.693128	10.1661	0.00339906	51776		ANKRD22	-1.41311	7.73467	1.06756e-06	118932		TAPBP	1.661	9.24911	1.01502e-07	6892
	MMD	0.824507	8.8436	0.00340698	23531		ANXA9	-1.14714	7.18391	1.13226e-06	8416		TNFAIP2	-1.04655	7.16333	1.01502e-07	7127
	CCDC9B	-0.680272	9.04708	0.00342398	388115		C1QBP	-1.20686	11.0062	1.14205e-06	708		IL17RB	-1.28448	7.66206	1.03217e-07	55540
	PSAT1	-0.757269	9.54688	0.00342899	29968		FZD7	1.47928	8.23868	1.17435e-06	8324		ADGRL1	1.67682	7.65308	1.04014e-07	22859
	CCDC77	0.686234	8.31642	0.00344934	84318		NOP16	-1.40059	8.74191	1.17529e-06	51491		RPS15	-1.88513	8.93204	1.04122e-07	6209
	PPP2R5B	0.575966	7.07192	0.00345221	5526		KRT18P55	-1.92584	11.9566	1.18358e-06	284085		PLEKHG2	1.39782	7.5412	1.05569e-07	64857
	RAB32	0.671114	7.3363	0.00352461	10981		PODXL	-1.36547	9.93779	1.20348e-06	5420		RAC2	1.23253	8.76665	1.08059e-07	5880
	ABHD17C	-0.808437	9.22782	0.00352461	58489		ETNK2	1.05023	6.7281	1.20737e-06	55224		PARD6G	1.3054	6.7219	1.08966e-07	84552
	PKP2	-0.632926	7.33787	0.00352461	5318		RPS24	-1.76903	10.8577	1.24655e-06	6229		DLG4	1.80691	6.83663	1.10931e-07	1742
	CDCP1	-0.655066	7.21169	0.00355017	64866		MAPT	1.18426	6.90722	1.24655e-06	4137		KLK11	-1.31353	8.5078	1.13688e-07	11012
	SELENOM	0.849282	7.38163	0.00356233	140606		FCGBP	1.21119	6.77592	1.2697e-06	8857		CRYZ	-1.69393	9.79622	1.14667e-07	1429
	LINC00239	-0.664132	7.16851	0.00359139	145200		SPRYD4	-1.02117	8.23267	1.29113e-06	283377		KATNAL1	1.42453	7.35934	1.21975e-07	84056
	GRAMD4	-0.659237	7.12708	0.00363915	23151		CCND1	1.10358	10.7391	1.29667e-06	595		BCAT2	-1.12941	9.69615	1.25051e-07	587
	DDAH1	-1.10634	8.51741	0.00363915	23576		POGLUT3	1.15836	8.90873	1.31289e-06	143888		SH3BGRL	2.3175	9.4606	1.26437e-07	6451
	SLC35F2	-0.676679	9.65937	0.00365688	54733		LIX1L	1.06911	7.10388	1.32426e-06	128077		PHF21A	1.1133	8.68013	1.39881e-07	51317
	NMUR2	0.666195	6.68313	0.00371171	56923		GPER1	1.02847	7.04481	1.32841e-06	2852		PI3	2.24072	8.5644	1.40675e-07	5266
	SFXN4	-0.637319	9.4399	0.00371259	119559		AAMDC	1.37936	9.90046	1.32876e-06	28971		AHCY	-1.17067	11.6937	1.41426e-07	191
	HSD17B8	-0.698611	8.35942	0.00371259	7923		STK39	-1.43775	10.3056	1.33268e-06	27347		MOCOS	-1.16037	7.31656	1.44845e-07	55034
	BCAR3	-0.669774	8.93432	0.00371259	8412		PGAM5	-1.47845	8.15226	1.35612e-06	192111		RGL1	1.49704	7.05236	1.45761e-07	23179
	SLC37A1	-0.75672	7.87193	0.00371259	54020		MTMR11	1.32264	8.39074	1.35612e-06	10903		CNFN	1.53363	9.46226	1.53592e-07	84518
	EMP1	-0.828088	8.93542	0.00384979	2012		MLPH	-1.20655	9.25625	1.35635e-06	79083		WLS	1.25163	10.2642	1.53592e-07	79971
	ALDH2	0.635035	7.6395	0.0039985	217		HHLA3	1.10445	7.0544	1.3928e-06	11147		EPN2	1.25596	7.8659	1.55324e-07	22905
	ASNS	-0.632394	9.6949	0.00408168	440		DHCR24	-1.35286	9.25025	1.41218e-06	1718		PPP1R14B	-1.2722	9.46413	1.56796e-07	26472
	LARP7	0.68641	9.06661	0.0040886	51574		MNX1	-1.53105	7.29173	1.45001e-06	3110		LIPG	-2.09121	9.27324	1.61747e-07	9388
	PBX3	0.688023	8.71181	0.0040886	5090		GCA	-1.35373	8.29124	1.45001e-06	25801		PRMT3	-1.32151	8.90533	1.68591e-07	10196
	RASEF	-0.590686	6.68168	0.0040886	158158		ZNF467	1.51654	7.64082	1.45001e-06	168544		ARID3A	1.3511	8.12856	1.6907e-07	1820
	CBX5	0.582558	9.19287	0.00410719	23468		EVL	-1.03283	6.98753	1.45001e-06	51466		HES4	-1.28685	8.42319	1.71351e-07	57801
	FLNB	-0.896434	10.5441	0.00427395	2317		PHLDA2	-1.29896	8.86472	1.45576e-06	7262		EVL	-1.16529	6.98753	1.75036e-07	51466
	PINK1	0.720857	7.78762	0.00432214	65018		DHDH	1.20233	6.95521	1.45688e-06	27294		CAV2	1.59993	7.65607	1.80145e-07	858
	TCEAL4	0.844143	9.10332	0.00433538	79921		RPL29	-1.56295	9.7686	1.46238e-06	6159		KANSL3	1.12096	10.4013	1.81593e-07	55683
	UCA1	-0.971327	7.25541	0.00434289	652995		FAM13B	1.25873	8.33421	1.46705e-06	51306		CARNS1	1.26299	6.70055	1.87052e-07	57571
	CARD10	-0.587758	7.90811	0.00436794	29775		ARHGEF17	1.51872	7.76005	1.50399e-06	9828		TOR1AIP1	1.34369	9.3661	1.87915e-07	26092
	SLC25A23	-0.730941	9.175	0.00437457	79085		ELOVL3	1.02926	6.85547	1.56192e-06	83401		CYP1B1	2.09805	8.60845	1.91799e-07	1545
	DUS1L	-0.764101	8.2209	0.00440195	64118		SYT11	1.16035	6.87421	1.61651e-06	23208		RPL34	-1.36859	9.44834	1.91799e-07	6164
	DGKQ	-0.63099	8.44426	0.00448158	1609		KLK11	-1.12398	8.5078	1.6536e-06	11012		PRCP	1.37216	10.1251	1.92943e-07	5547
	ARID3A	0.684055	8.12856	0.00456133	1820		RPF2	-1.1573	9.60491	1.67412e-06	84154		PTGS1	1.79338	7.51891	1.94153e-07	5742
	AAMDC	0.784306	9.90046	0.00456578	28971		KLHL5	1.62414	7.76088	1.72032e-06	51088		TNNC1	1.88966	8.86107	1.97775e-07	7134
	LRBA	-0.646909	8.32627	0.00462312	987		GMDS	-1.38297	9.60351	1.73938e-06	2762		NUCB1	1.17391	12.1463	1.98941e-07	4924
	BCAT2	-0.560131	9.69615	0.00464539	587		BCOR	1.22457	8.26316	1.74624e-06	54880		PICK1	-1.26234	7.93057	1.98941e-07	9463
	MVP	-0.753397	8.10183	0.0047169	9961		TSTA3	-1.05457	8.73124	1.80402e-06	7264		NFE2L1	1.25974	9.10537	2.11794e-07	4779
	WDR41	0.6125	7.51777	0.00475486	55255		CD320	-1.29499	9.23572	1.84602e-06	51293		IRS1	-1.28927	7.99134	2.11871e-07	3667
	RPAIN	-0.656199	9.34441	0.00475486	84268		CAPN8	-1.13628	7.3762	1.86902e-06	388743		EHF	-1.32015	7.30117	2.13274e-07	26298
	RAB23	0.642331	9.50956	0.00475486	51715		SLC29A4	1.53289	8.24852	1.87365e-06	222962		ANXA5	1.43929	11.9097	2.22063e-07	308
	ST3GAL1	-0.663614	9.08228	0.00475486	6482		GNG7	1.15307	6.89265	1.87754e-06	2788		TRIP6	1.30985	9.87065	2.30723e-07	7205
	KIAA1147	-0.647405	9.34178	0.00480863	57189		RNF213	1.02181	7.02325	1.8924e-06	57674		ABHD17C	-1.52285	9.22782	2.30938e-07	58489
	SIRT7	-0.676349	7.19508	0.00482336	51547		APPBP2	1.32714	8.80326	1.89804e-06	10513		DPY19L1	1.27895	9.08605	2.33255e-07	23333
	FAM174B	-1.0046	7.3188	0.00486533	400451		UGT2B7	-1.26705	7.83593	1.9214e-06	7364		TST	-1.43062	10.9075	2.36245e-07	7263
	PLIN3	0.550981	11.3135	0.00487586	10226		PA2G4	-1.20359	10.6229	1.95029e-06	5036		ADARB1	1.57652	7.82467	2.36729e-07	104
	XPR1	0.616999	8.4835	0.00500934	9213		APLP2	1.27995	9.33903	1.9537e-06	334		BTBD16	-1.49776	8.68076	2.41073e-07	118663
	PIP4K2A	0.669341	9.42784	0.00511031	5305		PHB	-1.36171	10.2341	1.97701e-06	5245		F2RL1	-1.21552	8.30114	2.44733e-07	2150
	NUSAP1	0.565143	10.9806	0.00512366	51203		SLC45A3	-1.10067	9.29377	1.97701e-06	85414		TFRC	-1.20258	10.7834	2.44733e-07	7037
	RWDD2A	-0.668887	7.36037	0.00512952	112611		TPD52	-1.18159	7.44388	2.03414e-06	7163		ITGA5	1.43533	6.64551	2.5328e-07	3678
	INSIG2	-0.674574	7.98248	0.00512952	51141		SLC25A4	-1.17665	8.62336	2.03778e-06	291		HES6	-1.05131	7.75262	2.57708e-07	55502
	FLT3LG	0.570852	7.16659	0.00514021	2323		DHRS11	-1.16928	10.0637	2.04831e-06	79154		CYB561	-1.35843	8.33569	2.58798e-07	1534
	WRAP73	-0.781439	8.70463	0.00518832	49856		FAM120C	0.864575	6.91324	2.05201e-06	54954		ELL3	-1.30076	7.80677	2.66688e-07	80237
	RRS1	-0.749227	8.93959	0.00520935	23212		PUM3	-1.28224	9.2473	2.18769e-06	9933		TCEA2	1.36735	6.80241	2.66905e-07	6919
	LYSMD2	-0.677786	8.15107	0.00527378	256586		DLX1	1.1418	7.05933	2.19713e-06	1745		PLEKHA4	1.54826	7.65054	2.68002e-07	57664
	TMUB1	-0.641421	10.6191	0.00527378	83590		ATP2B1-AS1	1.10476	7.13867	2.21267e-06	338758		OSBPL10	1.26685	8.35309	2.69968e-07	114884
	SNHG7	-0.738605	8.76962	0.00530905	84973		TCEA2	1.20797	6.80241	2.25844e-06	6919		SIK3	1.33248	8.05053	2.69968e-07	23387
	VIL1	-0.56126	6.6502	0.005496	7429		NOLC1	-1.14731	7.93473	2.26457e-06	9221		TMEM91	1.46119	7.99134	2.70867e-07	641649
	NTHL1	-0.682593	8.91418	0.00552312	4913		RCOR2	1.38445	7.08169	2.34863e-06	283248		VAMP5	1.4151	9.86507	2.70867e-07	10791
	MPPE1	0.601419	8.35942	0.00577594	65258		EXT2	1.17367	8.60376	2.3702e-06	2132		RPL8	-1.70078	9.24893	2.77499e-07	6132
	SLC52A3	-0.678909	7.40594	0.00581883	113278		CSRNP2	1.01879	7.60685	2.37166e-06	81566		CAPN8	-1.26349	7.3762	2.83774e-07	388743
	IL17RB	-0.613165	7.66206	0.00593435	55540		NPC2	1.16738	11.4581	2.37928e-06	10577		PTGFRN	1.58441	8.13398	2.83895e-07	5738
	RAB2B	0.740768	9.08014	0.00596469	84932		TACC1	1.52618	8.01642	2.39608e-06	6867		LAMB3	-1.21346	8.1611	2.84544e-07	3914
	PHKB	-0.557004	8.43516	0.00596469	5257		RNFT2	-1.00852	7.67423	2.41505e-06	84900		CTXN1	-1.58631	9.42082	2.86938e-07	404217
	P3H2	0.709633	7.33755	0.00596469	55214		PKN1	-1.21483	7.14009	2.41505e-06	5585		PPP1R15A	1.19234	9.74027	2.87785e-07	23645
	SAT2	0.745318	6.90857	0.00597591	112483		TOR1AIP1	1.15408	9.3661	2.42592e-06	26092		ZSWIM6	1.21128	7.79058	2.93552e-07	57688
	OLMALINC	-0.675078	7.22304	0.00607569	90271		CACNB3	0.986871	9.31244	2.42756e-06	784		POGLUT3	1.25313	8.90873	2.94437e-07	143888
	FAM53C	0.654656	9.44252	0.00608413	51307		COX20	-1.1459	8.94667	2.46968e-06	116228		C1QTNF6	1.06196	7.27399	3.13026e-07	114904
	C9orf40	0.674474	7.84795	0.00615298	55071		MCUB	-1.28039	7.61905	2.52093e-06	55013		TSC22D3	1.26744	8.83956	3.13345e-07	1831
	FAM71E1	-0.574272	7.78531	0.00616117	112703		FABP5	-1.6251	10.1819	2.52093e-06	2171		NFIX	1.29783	9.08419	3.21245e-07	4784
	EPN2	0.611713	7.8659	0.00616117	22905		ABHD17C	-1.32087	9.22782	2.54028e-06	58489		ULK1	1.43712	8.95862	3.31661e-07	8408
	WNT11	-0.645739	7.54678	0.00616117	7481		EVI5L	1.13836	7.7875	2.55628e-06	115704		NCKAP5L	1.54172	7.84238	3.36328e-07	57701
	PMEPA1	-0.903232	9.54149	0.00618013	56937		ASCL2	-1.02165	7.2829	2.5739e-06	430		ADK	-1.22097	9.53276	3.36822e-07	132
	SMPD1	0.699903	7.06395	0.00618282	6609		RHPN2	-1.40208	9.43216	2.59003e-06	85415		C5orf15	1.31312	10.5365	3.37191e-07	56951
	BAK1	0.677982	7.12132	0.00630734	578		MNX1-AS1	-1.19444	7.17288	2.64656e-06	645249		TBC1D2B	1.28924	8.38435	3.37435e-07	23102
	SETMAR	0.605183	8.13816	0.0064015	6419		PLD3	1.1603	9.3124	2.83351e-06	23646		ZNF428	1.14789	11.8929	3.39501e-07	126299
	COL16A1	0.748018	9.27257	0.00662421	1307		HK2	-1.01776	7.29868	2.84472e-06	3099		MRPS30	-1.17257	9.95706	3.41031e-07	10884
	CENPM	0.61939	8.47006	0.00665968	79019		TMEM63A	-1.04031	7.13728	2.84472e-06	9725		APRT	-1.47905	10.361	3.46275e-07	353
	YPEL5	0.718129	8.95213	0.00665968	51646		POFUT1	1.09824	9.15479	2.84472e-06	23509		IGFBP6	1.87695	11.1674	3.64179e-07	3489
	ST6GALNAC4	-0.641277	7.83616	0.00665968	27090		MOCOS	-0.969437	7.31656	2.84472e-06	55034		PLPPR2	1.2386	7.0195	3.66314e-07	64748
	PHF20L1	0.75929	9.32108	0.00666618	51105		REPIN1	-1.12489	10.2799	2.84528e-06	29803		SIGIRR	-1.17079	9.274	3.78249e-07	59307
	CREG1	-0.662938	8.75067	0.00671009	8804		KLC1	0.969955	8.37816	2.88957e-06	3831		H19	1.70339	7.04308	3.87483e-07	283120
	PLAAT3	-0.720392	11.0942	0.00687573	11145		ELF3	-1.18977	8.43202	2.89678e-06	1999		CELSR3	1.38449	8.4865	3.88113e-07	1951
	NME3	-0.581002	9.91793	0.00700683	4832		CD3EAP	-1.05592	7.72076	2.91166e-06	10849		ECHS1	-1.20637	11.466	3.91138e-07	1892
	RDX	0.7194	8.15067	0.0070139	5962		ERBB3	-1.30172	8.9688	2.97935e-06	2065		NOP16	-1.47625	8.74191	3.91138e-07	51491
	SKAP1	-0.989604	8.17268	0.00701587	8631		ARID3A	1.1351	8.12856	3.00704e-06	1820		PHLDB1	1.24254	10.3619	3.96164e-07	23187
	SLC22A5	-0.555709	7.11712	0.00707023	6584		FSCN1	1.33612	8.09444	3.01274e-06	6624		DHCR24	-1.44359	9.25025	3.96425e-07	1718
	RGS12	0.724373	7.54082	0.0071097	6002		SAT2	1.27369	6.90857	3.01274e-06	112483		ELOVL6	-1.99032	8.67092	4.05508e-07	79071
	TNFRSF21	-0.809026	11.535	0.00712995	27242		AKR1C3	-1.22713	9.47245	3.01282e-06	8644		PNKD	1.13804	7.35587	4.10129e-07	25953
	MNX1-AS1	-0.678264	7.17288	0.00712995	645249		ANTXR2	1.15858	7.65331	3.01282e-06	118429		RCOR2	1.52578	7.08169	4.14658e-07	283248
	ARHGAP33	0.816749	8.31435	0.00712995	115703		BSPRY	-1.26922	7.19431	3.01282e-06	54836		MPZL2	-1.49221	8.98458	4.17233e-07	10205
	BMP4	-0.757915	12.4896	0.00712995	652		NPM3	-1.11434	10.7852	3.0759e-06	10360		LRP1	1.29901	6.80461	4.28376e-07	4035
	SCPEP1	0.552614	8.57525	0.00715792	59342		LGALS8	-0.992199	7.78937	3.13061e-06	3964		EXOSC5	-1.29062	9.53306	4.4307e-07	56915
	EPS8L1	-0.61007	8.90711	0.00746018	54869		C1S	1.14949	6.91572	3.1316e-06	716		LOC729966	-1.24948	7.41505	4.54798e-07	729966
	IL6ST	0.827973	7.91734	0.00746018	3572		KANSL3	0.941628	10.4013	3.18581e-06	55683		DOK4	1.21571	9.05245	4.54798e-07	55715
	TP53I3	0.67844	7.8527	0.00746018	9540		APOD	0.92464	6.75539	3.18581e-06	347		ANGPTL2	1.22089	6.75478	4.57905e-07	23452
	IKBIP	0.777099	6.92478	0.00749056	121457		FAM160B1	1.11947	7.84268	3.1927e-06	57700		MBTPS1	1.51664	9.64704	4.63676e-07	8720
	TNS4	-0.655735	6.69341	0.00764734	84951		IPO4	-1.2438	7.88944	3.33272e-06	79711		EXT1	2.14713	8.748	4.83377e-07	2131
	PSMD10	0.612071	10.0331	0.00765356	5716		SQLE	-1.14635	8.73801	3.33682e-06	6713		MAPK12	1.18649	7.38254	4.84375e-07	6300
	PSMC3	0.575826	10.9827	0.00765532	5702		ULK1	1.25063	8.95862	3.3706e-06	8408		RIPOR1	1.30803	9.11958	4.84375e-07	79567
	IFNGR1	-0.65847	9.29975	0.00765532	3459		CDC42EP5	1.28429	10.7313	3.37687e-06	148170		RPF2	-1.23072	9.60491	5.02753e-07	84154
	LARP6	0.690457	7.14883	0.00787781	55323		LRP8	-1.31798	8.8455	3.44776e-06	7804		DDAH2	1.36751	8.9158	5.08747e-07	23564
	MILR1	0.601349	6.96978	0.00789187	284021		MAPK12	1.05626	7.38254	3.47303e-06	6300		IMPDH2	-1.14123	11.1506	5.12119e-07	3615
	PPL	-0.714057	7.37574	0.00798705	5493		UCK2	-1.18021	8.46141	3.47861e-06	7371		PHB	-1.4622	10.2341	5.18309e-07	5245
	GPR3	0.618476	6.78365	0.00811209	2827		TNNC1	1.58535	8.86107	3.50604e-06	7134		ODC1	-1.31	11.1296	5.23239e-07	4953
	RAB20	-0.787885	8.37727	0.00819989	55647		SMIM14	1.05543	8.29727	3.53804e-06	201895		DLX1	1.23363	7.05933	5.24165e-07	1745
	TBL1X	-0.871482	8.32855	0.00828471	6907		PDSS1	-0.990619	8.48395	3.54733e-06	23590		MAPKAPK3	-1.26174	9.14539	5.24165e-07	7867
	COMMD1	0.541591	8.89198	0.00840384	150684		KATNAL1	1.15759	7.35934	3.58612e-06	84056		CCL5	1.37969	7.46836	5.49186e-07	6352
	TRAP1	-0.821738	9.46354	0.0084147	10131		ADGRG1	-1.34927	10.495	3.63927e-06	9289		QPCT	-1.04561	10.4429	5.49186e-07	25797
	SLC40A1	-0.836398	8.28266	0.00871124	30061		ENG	1.19003	7.67718	3.63927e-06	2022		SYBU	-1.17108	7.4659	5.52078e-07	55638
	CRYBG2	-0.546524	6.85248	0.00871124	55057		MPZL2	-1.31072	8.98458	3.6443e-06	10205		IL6ST	1.59821	7.91734	5.57473e-07	3572
	DCK	0.612568	8.63448	0.00871124	1633		KLF11	1.18929	8.34796	3.6443e-06	8462		HCFC1R1	1.70889	10.3904	5.58086e-07	54985
	CMTM3	0.667423	8.91448	0.00871124	123920		CYSTM1	-1.03602	9.61238	3.80996e-06	84418		PLEK2	-1.1393	8.39881	5.73884e-07	26499
	C1orf210	-0.615598	6.908	0.00882529	149466		LRP1	1.13946	6.80461	3.80996e-06	4035		CCNO	-1.734	8.36357	5.77319e-07	10309
	ELMO3	-0.582276	7.91266	0.0088962	79767		SNORA61	-1.19799	8.36661	3.95357e-06	677838		DCTPP1	-1.22261	10.675	5.83923e-07	79077
	CYP2S1	-0.513314	6.95405	0.00892076	29785		MCM5	-1.20307	9.26192	3.95357e-06	4174		SYT11	1.21817	6.87421	5.86322e-07	23208
	MLPH	-0.637358	9.25625	0.00893471	79083		PDCD4	1.38518	8.73621	3.97058e-06	27250		ACTR3C	-1.07953	7.17013	5.90794e-07	653857
	CD83	0.581055	7.0814	0.00893471	9308		IRS1	-1.07482	7.99134	4.07677e-06	3667		COBLL1	1.15501	8.88442	5.91389e-07	22837
	CLDND1	0.748027	9.22775	0.00905287	56650		STX2	1.25893	8.0238	4.0828e-06	2054		CD320	-1.36988	9.23572	5.95151e-07	51293
	SLC31A2	0.624043	7.03194	0.00905287	1318		FFAR4	-1.30262	7.34064	4.2326e-06	338557		CBLC	-1.27166	7.48532	5.95154e-07	23624
	BCDIN3D	0.48129	8.32107	0.00907847	144233		IL6ST	1.41608	7.91734	4.2326e-06	3572		TENT5A	1.06096	7.49795	6.05977e-07	55603
	RFX7	0.81882	9.20105	0.00916633	64864		FBLN7	1.05116	6.89705	4.30002e-06	129804		GMDS	-1.45508	9.60351	6.05977e-07	2762
	SPHK2	-0.698753	10.3791	0.00926092	56848		NPIPB9	1.23011	8.83066	4.30068e-06	100507607		ACSL5	-1.15181	8.3767	6.05977e-07	51703
	QPCT	-0.527129	10.4429	0.00937802	25797		AXIN2	1.35123	10.3583	4.41061e-06	8313		CCDC77	1.20859	8.31642	6.08641e-07	84318
	TFF2	0.907601	8.28589	0.00943872	7032		ZSWIM8	1.22099	8.53084	4.41061e-06	23053		FERMT2	1.12828	6.74869	6.17255e-07	10979
	PTS	0.735953	9.62175	0.00943872	5805		NFIX	1.10555	9.08419	4.41061e-06	4784		PACSIN3	1.4855	7.55135	6.30025e-07	29763
	SP6	-0.554838	6.97077	0.00947768	80320		SERPINB1	-1.19847	9.97431	4.69012e-06	1992		KIAA0355	1.7895	9.21399	6.3129e-07	9710
	MANEAL	-0.63666	7.13366	0.00947768	149175		MAP3K12	1.05751	6.98355	4.72455e-06	7786		NBPF11	1.34817	9.10889	6.3129e-07	200030
	HENMT1	0.518636	9.88849	0.00947768	113802		P4HA2	1.25635	8.73128	4.77309e-06	8974		PON3	1.2927	8.15669	6.33311e-07	5446
	MNX1	-0.806147	7.29173	0.00947768	3110		POLR3GL	1.05811	8.97959	4.8116e-06	84265		ZCCHC24	1.46263	7.51149	6.41637e-07	219654
	RBCK1	-0.567758	8.90761	0.00957384	10616		NFE2L3	-1.42812	8.90442	4.84105e-06	9603		IDH1	-1.25106	8.00711	6.55756e-07	3417
	STX19	-0.508479	6.87161	0.00959811	415117		TPM2	1.34877	9.99326	4.84105e-06	7169		HRAS	-1.05786	9.70812	6.67928e-07	3265
	MAPKAPK3	-0.631116	9.14539	0.00972082	7867		TUFM	-0.90988	10.5139	4.85556e-06	7284		PHF12	1.02463	7.55975	6.68296e-07	57649
	PRR36	-0.53519	6.88369	0.00978862	80164		TENT5B	1.00928	6.82027	4.85556e-06	115572		FAM53B	1.50229	7.56051	6.86074e-07	9679
	C1orf116	-0.749137	7.90029	0.0098706	79098		PI3	1.79532	8.5644	4.9253e-06	5266		BSPRY	-1.37544	7.19431	7.07392e-07	54836
	KIFAP3	0.605157	8.16165	0.0098706	22920		APBB3	1.03009	8.45489	4.9253e-06	10307		MRPS2	-1.43678	8.89583	7.07392e-07	51116
	GNL3	-0.683596	9.24327	0.00994723	26354		RRBP1	1.11124	9.96203	4.9253e-06	6238		MNX1-AS1	-1.2815	7.17288	7.0796e-07	645249
	RRBP1	0.634952	9.96203	0.00994723	6238		IL17RB	-1.00956	7.66206	4.92941e-06	55540		SPINT1	-1.44529	8.09991	7.13926e-07	6692
	KRT18	-1.08359	8.86627	0.00998099	3875		RPL8	-1.42167	9.24893	5.01972e-06	6132		CCDC28B	1.19592	8.14991	7.19929e-07	79140
	AKR1C3	-0.676242	9.47245	0.00998099	8644		WNK1	1.13791	9.16744	5.18732e-06	65125		AXIN2	1.50189	10.3583	7.23345e-07	8313
	EIF2B2	-0.51539	8.85967	0.00998099	8892		CCDC74A	1.10836	6.99391	5.26153e-06	90557		TPD52	-1.24187	7.44388	7.23345e-07	7163
	FAM102A	-0.643259	7.80154	0.00998099	399665		GPR160	-0.956739	6.93219	5.38714e-06	26996		PLAC8	1.26328	8.89708	7.33746e-07	51316
	HPDL	-0.470053	7.60093	0.0100979	84842		LOC729966	-1.07158	7.41505	5.54008e-06	729966		PCCB	-1.12441	9.66677	7.33746e-07	5096
	IL1RN	-0.663498	7.05141	0.0101974	3557		FABP4	1.14315	7.3854	5.67763e-06	2167		CTSB	1.46084	9.84925	7.52328e-07	1508
	PSPH	-0.602876	8.71633	0.0102337	5723		NRARP	-1.09188	7.81243	5.71847e-06	441478		SLC22A18AS	-1.14086	7.77406	7.56616e-07	5003
	NMU	-0.652605	7.15894	0.0102649	10874		ISL1	1.24313	9.15442	5.86522e-06	3670		ATAD3A	-1.09155	8.85941	7.75018e-07	55210
	CABLES1	-0.572305	9.29446	0.0102744	91768		PROS1	1.30691	7.79615	5.90718e-06	5627		PMS2P4	0.947372	11.4845	7.91442e-07	5382
	SMAP2	0.509379	9.41656	0.0102744	64744		TUG1	1.08157	10.4336	5.99611e-06	55000		KRT8	-1.28761	10.6382	7.91442e-07	3856
	EXOC6	-0.670757	8.1072	0.0102744	54536		IMPDH2	-0.980378	11.1506	6.05158e-06	3615		UGT1A6	-0.995367	7.19027	7.91442e-07	54578
	NOL6	-0.644466	9.19577	0.0103399	65083		HOXB5	1.1392	10.6889	6.11385e-06	3215		IFI30	1.43482	7.57838	7.94277e-07	10437
	AQP5	-0.588642	6.66167	0.010557	362		ZNF84	1.01821	6.85189	6.26901e-06	7637		SH3GLB2	-1.20011	9.99226	7.99548e-07	56904
	SERPINB5	0.586962	9.22167	0.0105724	5268		TAPBP	1.28274	9.24911	6.27095e-06	6892		CYTH2	1.38923	9.74712	8.07875e-07	9266
	RPF2	-0.606487	9.60491	0.0106249	84154		SEH1L	-0.930692	8.50717	6.31265e-06	81929		PSEN2	-0.948159	7.55192	8.07875e-07	5664
	FAM111A	0.620421	10.7011	0.0106828	63901		PSMG1	-1.07602	9.5625	6.31265e-06	8624		GOLGA6L1	1.30892	11.4891	8.07875e-07	283767
	NME4	0.650959	9.84719	0.0106948	4833		AHCY	-0.920831	11.6937	6.45553e-06	191		GLCE	1.48156	8.68619	8.26878e-07	26035
	LOC389641	-0.577395	7.23483	0.0106948	389641		SRPK3	1.08901	6.92831	6.46152e-06	26576		GNG7	1.19333	6.89265	8.30466e-07	2788
	KLF13	-0.643541	8.41822	0.0107132	51621		CCL2	1.24406	6.74176	6.46428e-06	6347		HOXB5	1.28253	10.6889	8.3478e-07	3215
	RERE	0.690299	9.14141	0.010999	473		ADPRHL2	-1.08636	8.95615	6.54967e-06	54936		RNF125	-1.12342	7.12759	8.38655e-07	54941
	APBB3	0.580529	8.45489	0.0110705	10307		PMM2	-1.0515	9.07714	6.69065e-06	5373		SLC25A23	-1.29182	9.175	8.38655e-07	79085
	PTPRR	-0.551054	6.50487	0.0111024	5801		FERMT1	-1.23255	8.43007	6.78515e-06	55612		PPM1H	-1.50323	7.15995	8.48713e-07	57460
	STMN1	0.494408	9.80437	0.0111455	3925		SLC37A1	-1.15858	7.87193	6.92258e-06	54020		WDR12	-1.10949	8.86737	8.48713e-07	55759
	GDF15	-0.969428	8.28324	0.0113856	9518		CTSL	1.20073	8.63402	7.18401e-06	1514		SLC26A11	1.20899	6.64452	8.51851e-07	284129
	DECR1	0.685359	9.39547	0.0116604	1666		EIPR1	-0.978707	9.29226	7.20542e-06	7260		CTSA	1.04006	9.18042	8.75041e-07	5476
	INPPL1	0.580012	9.18153	0.0116604	3636		SIK3	1.08338	8.05053	7.28196e-06	23387		FILIP1L	1.21906	6.92095	8.87839e-07	11259
	SLC39A11	-0.568762	7.50982	0.0116604	201266		PARD6G	1.00212	6.7219	7.29492e-06	84552		PTGS2	2.19612	9.29978	8.90013e-07	5743
	RAB3IP	-0.636992	9.87476	0.0116604	117177		MRRF	-0.99465	8.59553	7.50139e-06	92399		TUFT1	1.01139	9.27009	8.91324e-07	7286
	EXD2	-0.55847	7.19504	0.0116654	55218		PLCE1	0.981904	7.21012	7.60442e-06	51196		LGALS8	-1.05978	7.78937	8.94857e-07	3964
	C2orf15	-0.883812	7.26579	0.0117604	150590		PLEKHA4	1.25397	7.65054	7.61212e-06	57664		GCA	-1.36837	8.29124	8.98532e-07	25801
	GMPPA	0.579272	8.90543	0.0118201	29926		CLPTM1L	1.18571	11.305	7.72857e-06	81037		UBE2D4	-1.13765	8.54663	9.02961e-07	51619
	TMBIM1	-0.787218	8.83621	0.0118201	64114		HOXC4	1.13907	6.89353	7.78792e-06	3221		CACNG6	-1.12275	6.94489	9.09556e-07	59285
	MKNK2	-0.664031	9.76996	0.011904	2872		CUX1	1.37181	7.90229	7.84857e-06	1523		REPIN1	-1.18992	10.2799	9.26746e-07	29803
	BEST4	-0.689144	6.69616	0.011904	266675		SLC9A1	1.17725	8.77762	7.90554e-06	6548		ADCY9	1.15484	6.64177	9.29716e-07	115
	YIF1B	-0.712795	6.99678	0.0119491	90522		ZHX3	1.38315	7.61914	7.9439e-06	23051		ACSS2	1.22958	8.33746	9.29716e-07	55902
	PCNX4	0.569176	7.7996	0.0121124	64430		DVL3	1.06774	7.5954	7.94928e-06	1857		PKN1	-1.26915	7.14009	9.31555e-07	5585
	EFNB1	-0.698073	8.86271	0.0121222	1947		MFAP2	0.924207	6.82519	7.95866e-06	4237		TBC1D17	-1.62119	8.27116	9.34267e-07	79735
	ODC1	-0.636566	11.1296	0.0121609	4953		CDK19	1.12203	8.46013	8.06881e-06	23097		SULF2	1.05632	7.63423	9.62424e-07	55959
	SLC35C1	-0.65523	8.49773	0.0122443	55343		AFAP1L2	1.09318	7.5975	8.10755e-06	84632		AKAP13	1.49902	8.44913	9.64142e-07	11214
	PLIN2	0.64122	8.91725	0.0124111	123		STAP2	-0.997012	7.52397	8.20826e-06	55620		GRIN1	-1.09843	6.95952	9.68182e-07	2902
	RNF227	0.541631	7.53653	0.0125794	284023		CCN1	1.34343	7.63957	8.20826e-06	3491		RAB8B	1.14968	7.37373	9.81397e-07	51762
	RAC2	0.538777	8.76665	0.0126761	5880		BCAS1	-1.07151	7.06682	8.30404e-06	8537		SRPX	1.38368	6.84602	9.88615e-07	8406
	ULK1	0.674329	8.95862	0.0126961	8408		GLCE	1.28448	8.68619	8.43158e-06	26035		FCGRT	1.20523	9.63137	1.03246e-06	2217
	MSX1	0.614332	6.87814	0.0129145	4487		TMEM91	1.17538	7.99134	8.43158e-06	641649		SLC37A1	-1.29491	7.87193	1.05355e-06	54020
	SAMD10	-0.699014	6.8335	0.0130335	140700		DRAM1	1.00202	7.67757	8.51622e-06	55332		LRRN4	1.06556	6.67855	1.0745e-06	164312
	MALL	-0.619367	9.95332	0.0131341	7851		GRIN1	-0.962535	6.95952	8.51622e-06	2902		TSTA3	-1.06803	8.73124	1.08888e-06	7264
	ELOVL3	0.522863	6.85547	0.0132566	83401		NBPF11	1.14622	9.10889	8.51622e-06	200030		FZD7	1.45169	8.23868	1.11069e-06	8324
	GPD1L	-0.651372	7.92505	0.013381	23171		ACOT7	-1.27076	8.28412	8.55121e-06	11332		SNX5	-1.34572	7.91106	1.11204e-06	27131
	NUP210	-0.77686	7.27784	0.0136628	23225		SCARNA10	-1.01387	8.30114	8.55642e-06	692148		NRARP	-1.19943	7.81243	1.11236e-06	441478
	FRAS1	-0.702958	8.28459	0.0136628	80144		NUB1	0.882876	9.26089	8.62767e-06	51667		P3H3	1.23849	6.80749	1.11513e-06	10536
	GLG1	0.53811	10.3916	0.0136628	2734		HS3ST1	-1.05027	7.07552	8.62767e-06	9957		PLOD2	1.52045	9.87979	1.13138e-06	5352
	CHRAC1	0.460733	9.19017	0.0137062	54108		TXNIP	1.29032	9.44231	8.68237e-06	10628		ZXDA	1.48167	6.78726	1.13138e-06	7789
	STEAP1	0.627262	7.40002	0.0137654	26872		F2RL1	-0.966689	8.30114	8.89737e-06	2150		EVPL	-1.27391	7.26711	1.13138e-06	2125
	TRAK2	0.552167	8.77746	0.0137901	66008		UCHL5	-1.09252	8.78217	8.89737e-06	51377		PGAM5	-1.46285	8.15226	1.14349e-06	192111
	KRTCAP3	-0.614254	9.06218	0.01384	200634		PNCK	0.835686	6.81592	8.926e-06	139728		ATP9A	-1.33334	9.60225	1.17748e-06	10079
	PJA1	0.562924	8.00624	0.01384	64219		VWA1	-0.902419	8.21363	9.03499e-06	64856		CDKN2B	1.22567	7.29147	1.17754e-06	1030
	TPD52L1	-0.63556	8.43368	0.01384	7164		PAXIP1-AS1	1.84099	9.12008	9.11038e-06	202781		RAB11FIP1	-1.14615	8.80495	1.17754e-06	80223
	MT1F	0.67131	7.6797	0.0138447	4494		S100A13	1.12532	11.1409	9.11038e-06	6284		ALG1L	-1.31429	8.73174	1.17754e-06	200810
	DNAJA4	0.537113	9.00022	0.0139781	55466		LAMB3	-0.971586	8.1611	9.32943e-06	3914		UBA7	1.24132	6.93998	1.17754e-06	7318
	SEMA4B	-0.499611	9.39939	0.0139781	10509		PLEKHG2	1.04982	7.5412	9.47026e-06	64857		CITED2	1.1574	6.82777	1.18782e-06	10370
	AGR2	-0.931067	8.15015	0.0141805	10551		SECISBP2L	1.01435	7.80776	9.47555e-06	9728		CDH1	-1.22524	10.5088	1.20686e-06	999
	TNK2	-0.724515	10.1092	0.014225	10188		PLCG1	1.21643	8.71758	9.54187e-06	5335		PIP4K2A	1.17222	9.42784	1.21501e-06	5305
	CIB2	0.619022	7.52979	0.0144418	10518		SLC22A18AS	-0.972594	7.77406	9.66232e-06	5003		P4HA2	1.3527	8.73128	1.22602e-06	8974
	MDK	0.524519	11.1385	0.0144667	4192		MMP7	-1.56877	7.36021	1.00103e-05	4316		NECTIN2	1.27275	9.53377	1.27412e-06	5819
	XK	-0.576134	6.77169	0.0144667	7504		PSPH	-1.00618	8.71633	1.00209e-05	5723		SLC7A5	-1.22734	10.4531	1.28456e-06	8140
	ANKDD1A	0.582718	7.38182	0.0144667	348094		PLAC8	1.07064	8.89708	1.02201e-05	51316		SPATA2L	-1.08652	7.60303	1.28456e-06	124044
	SMCO4	-0.553852	9.39735	0.0147336	56935		EHF	-1.02883	7.30117	1.04392e-05	26298		CDCP1	-1.09901	7.21169	1.28456e-06	64866
	HSD3B7	-0.686031	6.80217	0.014756	80270		FKBP4	-1.00993	9.01698	1.04887e-05	2288		EXOC6	-1.26915	8.1072	1.29399e-06	54536
	RNF125	-0.55085	7.12759	0.014756	54941		CCT6P3	-1.05682	11.0433	1.06513e-05	643180		ABCC3	-1.0192	10.5836	1.2974e-06	8714
	FAM120AOS	-0.609677	8.73194	0.014756	158293		POLR3E	-1.03984	8.38479	1.06811e-05	55718		NUAK1	1.60788	7.48132	1.30678e-06	9891
	FBXL6	-0.608005	7.79593	0.0147693	26233		ST3GAL3	1.1081	7.17026	1.08696e-05	6487		ATP2B1-AS1	1.12015	7.13867	1.30982e-06	338758
	ZHX3	0.777334	7.61914	0.0147693	23051		STAMBPL1	-1.10758	9.14526	1.08957e-05	57559		UCK2	-1.23469	8.46141	1.34984e-06	7371
	DCTPP1	-0.583941	10.675	0.0147693	79077		NINJ2	1.03605	8.7424	1.08957e-05	4815		SHCBP1	1.26195	10.9628	1.35686e-06	79801
	DUSP14	-0.569361	10.3186	0.0147753	11072		LYSMD2	-1.04149	8.15107	1.08957e-05	256586		PA2G4	-1.20579	10.6229	1.37334e-06	5036
	CASZ1	-0.888589	7.57806	0.0148594	54897		RILPL1	1.0262	7.14104	1.1131e-05	353116		CRYL1	-1.01519	7.26143	1.37334e-06	51084
	CAPN5	0.67382	8.44081	0.0149955	726		KIAA0355	1.49105	9.21399	1.11613e-05	9710		ETNK2	1.01589	6.7281	1.40226e-06	55224
	UNC119	0.687009	8.13163	0.0151686	9094		SNX5	-1.16443	7.91106	1.13951e-05	27131		NOLC1	-1.1598	7.93473	1.40295e-06	9221
	C11orf54	-0.665095	8.65422	0.0152066	28970		CFAP410	1.10586	7.44926	1.14484e-05	755		PLD3	1.18965	9.3124	1.4372e-06	23646
	PRRG2	-0.607014	9.47907	0.0152248	5639		CYTH2	1.17447	9.74712	1.15485e-05	9266		HBEGF	0.995817	7.65591	1.4372e-06	1839
	PHAX	0.557001	8.08978	0.015381	51808		C21orf58	2.03079	9.58755	1.18068e-05	54058		KANSL1	1.18427	8.16596	1.44581e-06	284058
	ADPRHL2	-0.599	8.95615	0.015381	54936		RNF216	1.00706	8.54561	1.18864e-05	54476		ACTA2	1.31644	8.39193	1.4638e-06	59
	ELMO2	0.494025	8.92165	0.0153943	63916		PACSIN3	1.231	7.55135	1.20037e-05	29763		SAT2	1.31053	6.90857	1.46913e-06	112483
	CDS1	-0.838268	7.67805	0.0154922	1040		CDCP1	-0.955262	7.21169	1.23778e-05	64866		LRP8	-1.36904	8.8455	1.47563e-06	7804
	CLUH	-0.784463	7.91271	0.0155706	23277		TUBG2	1.11732	8.21437	1.25313e-05	27175		TMEM131L	1.18519	7.63233	1.47629e-06	23240
	LRRC26	-0.628282	6.92139	0.0159108	389816		RABAC1	1.08046	10.3082	1.25435e-05	10567		C11orf95	1.41532	7.73114	1.47691e-06	65998
	VPS72	-0.542754	8.3607	0.0159108	6944		SKAP1	-1.54955	8.17268	1.29644e-05	8631		WFDC2	-1.05548	8.85785	1.49723e-06	10406
	AMZ2	0.510622	9.77643	0.0161169	51321		LMCD1	0.971886	6.96185	1.3108e-05	29995		SQLE	-1.18649	8.73801	1.49739e-06	6713
	EPS8L3	-0.640816	6.90956	0.0163587	79574		BRIX1	-1.14809	10.5611	1.31867e-05	55299		PAK6	-1.1438	7.27752	1.51287e-06	56924
	MON2	0.558714	7.63477	0.0163936	23041		NME2	-1.35678	8.63602	1.35201e-05	4831		NUP210	-1.50134	7.27784	1.54907e-06	23225
	ELOVL1	-0.680941	8.5103	0.0163979	64834		CBLC	-1.04064	7.48532	1.3559e-05	23624		MCOLN3	1.08741	6.66898	1.54938e-06	55283
	DLX1	0.575795	7.05933	0.0168082	1745		PDCD5	-0.882764	10.9521	1.3559e-05	9141		IFITM2	1.90729	11.455	1.56126e-06	10581
	DDX21	-0.649387	10.03	0.0168082	9188		HPRT1	-1.0738	9.36126	1.3559e-05	3251		PHF1	1.0485	7.98528	1.56126e-06	5252
	RGS2	0.714612	7.49386	0.0168082	5997		GPX8	1.30212	7.75196	1.35832e-05	493869		SLCO4A1	-0.96716	7.1967	1.56487e-06	28231
	CDK2	0.542182	10.1594	0.0168082	1017		CREBBP	1.19894	9.07801	1.36078e-05	1387		GRN	1.42735	9.76757	1.59988e-06	2896
	ECI2	0.956356	7.12777	0.0168434	10455		IMP4	-1.28679	10.3907	1.36078e-05	92856		HIBCH	-1.20346	8.67381	1.60023e-06	26275
	HOMEZ	0.643048	6.5015	0.0170312	57594		DPAGT1	-1.11728	10.197	1.38525e-05	1798		NKD2	1.33614	8.64626	1.6098e-06	85409
	SMIM14	0.549904	8.29727	0.0170637	201895		MAPKAPK3	-1.02122	9.14539	1.3894e-05	7867		GBP2	-1.20136	7.93654	1.64277e-06	2634
	ODF2	0.531108	8.57872	0.0173313	4957		USP11	1.30899	8.17428	1.4442e-05	8237		ADAM15	-1.31176	10.2301	1.64277e-06	8751
	CDR2	-0.562557	8.65531	0.0173313	1039		RAB2B	1.12687	9.08014	1.49253e-05	84932		NUP37	-1.07911	10.3386	1.67981e-06	79023
	ATP2C2	-0.622713	7.0634	0.0173633	9914		FBXL6	-1.03247	7.79593	1.49253e-05	26233		TGFBR2	0.977609	9.11836	1.68935e-06	7048
	NRGN	0.581321	8.77141	0.0174545	4900		MAP3K20	0.990923	10.1661	1.50334e-05	51776		DEFB1	-1.31166	8.21433	1.73617e-06	1672
	LIMCH1	-0.641755	7.47707	0.01765	22998		SIDT2	1.27847	9.05641	1.50334e-05	51092		HIPK2	1.10534	6.72083	1.75677e-06	28996
	TUBG2	0.635003	8.21437	0.01765	27175		PHF1	0.910801	7.98528	1.50651e-05	5252		PLCE1	1.06416	7.21012	1.79592e-06	51196
	TMEM19	0.508799	8.24372	0.0176814	55266		SORD	-0.987876	11.752	1.52568e-05	6652		SOX18	1.04245	6.83513	1.80511e-06	54345
	TCN1	-0.787614	7.59747	0.0177013	6947		MYL6B	1.06887	10.9968	1.53877e-05	140465		FAM131B	1.08085	6.95627	1.80605e-06	9715
	FLII	-0.765348	7.92371	0.0177013	2314		LPIN1	0.98514	7.6532	1.55779e-05	23175		CD276	1.33647	9.46843	1.81074e-06	80381
	ULBP2	0.656439	8.24996	0.0177013	80328		ANXA3	-1.77714	7.80183	1.55891e-05	306		SH2B3	1.40414	7.27005	1.84683e-06	10019
	ARHGAP19	0.698857	8.23808	0.0178159	84986		IL17D	-0.865132	7.17363	1.56182e-05	53342		SLC45A3	-1.08129	9.29377	1.84821e-06	85414
	TMEM238	-0.749948	10.663	0.0178217	388564		YDJC	-0.807149	7.78867	1.57236e-05	150223		RPS24	-1.68092	10.8577	1.85847e-06	6229
	TMEM131L	0.589532	7.63233	0.0178217	23240		RFX7	1.30219	9.20105	1.58925e-05	64864		PSPH	-1.10986	8.71633	1.88466e-06	5723
	CCDC102A	0.621352	7.77611	0.0178701	92922		COQ10A	1.2198	7.97356	1.59889e-05	93058		SYK	-1.5219	7.76352	1.90676e-06	6850
	ALDH9A1	0.568498	11.4684	0.017911	223		PPA1	-1.06931	12.3622	1.60078e-05	5464		ATP5F1D	-1.28099	9.12492	1.91708e-06	513
	PLEKHG2	0.582923	7.5412	0.017911	64857		PNPLA7	0.973758	6.81765	1.60376e-05	375775		NAV2	1.06688	6.7543	1.91708e-06	89797
	PPARG	-0.863838	9.09541	0.0179614	5468		NUP37	-0.935972	10.3386	1.63807e-05	79023		C21orf58	2.26376	9.58755	1.91708e-06	54058
	PYGB	-0.840896	9.75898	0.0180171	5834		MPPE1	0.904658	8.35942	1.63807e-05	65258		ELMO2	0.954995	8.92165	1.96934e-06	63916
	ESRRA	-0.594955	8.7571	0.0182895	2101		DDX21	-1.11241	10.03	1.63807e-05	9188		ENOPH1	-1.17907	10.131	2.03714e-06	58478
	FERMT1	-0.665334	8.43007	0.0183882	55612		SELENBP1	1.56271	8.00595	1.63807e-05	8991		HAS2	1.20858	6.72836	2.04941e-06	3037
	MCF2L	-0.602673	6.96347	0.0184914	23263		UBE2T	-0.853595	10.379	1.64016e-05	29089		USP11	1.47401	8.17428	2.05553e-06	8237
	STAT2	0.616096	8.88867	0.0186216	6773		RASL11A	-1.01901	6.95439	1.646e-05	387496		NDST1	1.5445	7.29639	2.10038e-06	3340
	IL36RN	-0.580504	6.54518	0.0186374	26525		SYBU	-0.938444	7.4659	1.64937e-05	55638		SLC6A10P	1.22555	8.77457	2.10977e-06	386757
	TSPAN9	0.491224	10.275	0.0186908	10867		TBC1D19	0.976726	7.37779	1.65742e-05	55296		CMTM8	-1.41319	8.84765	2.11243e-06	152189
	MARS2	-0.527578	7.53335	0.0188009	92935		CARD10	-0.856465	7.90811	1.66276e-05	29775		PDCD5	-0.987237	10.9521	2.1199e-06	9141
	C9orf116	-0.679634	7.92643	0.0188362	138162		PHLDB1	0.973398	10.3619	1.66492e-05	23187		MARCKSL1	1.30991	11.9492	2.12571e-06	65108
	SSH3	-0.52075	10.031	0.0189403	54961		SPATA20	0.921451	8.20562	1.67506e-05	64847		KLHL36	-1.19317	8.05088	2.14744e-06	79786
	SESTD1	0.680565	7.19776	0.0189528	91404		TBC1D2B	0.998922	8.38435	1.67506e-05	23102		BCAS1	-1.15385	7.06682	2.16841e-06	8537
	BTG2	-0.717157	7.71815	0.0190495	7832		KRT18	-1.73359	8.86627	1.68002e-05	3875		METTL26	-1.21562	9.12299	2.22434e-06	84326
	ARHGAP27	-0.630525	7.09069	0.0191438	201176		PELI1	1.1357	8.68314	1.68526e-05	57162		CEP112	1.09892	7.00227	2.25922e-06	201134
	GRAP	0.523863	6.73342	0.0191438	10750		ATP2C2	-1.06494	7.0634	1.76507e-05	9914		EPM2AIP1	1.4342	7.08885	2.27433e-06	9852
	AQP3	-1.0122	7.44553	0.0193125	360		NUP210	-1.28607	7.27784	1.77776e-05	23225		TCTN1	1.28946	7.63289	2.27486e-06	79600
	PAPSS1	0.643413	9.3541	0.0196203	9061		LOXL1	-1.17127	7.1009	1.79662e-05	4016		FERMT1	-1.30303	8.43007	2.2868e-06	55612
	ATAD3A	-0.511344	8.85941	0.0198841	55210		ELMO2	0.829373	8.92165	1.85752e-05	63916		TM4SF1	-1.35618	11.6701	2.2894e-06	4071
	CSRNP2	0.504544	7.60685	0.0198841	81566		HOXC13	1.02633	7.71177	1.863e-05	3229		ZNF532	1.28778	7.10001	2.30079e-06	55205
	BRCA1	0.650463	7.77483	0.0198841	672		FOSL1	-1.06242	7.26087	1.86679e-05	8061		UBA52	-1.15845	8.51213	2.30473e-06	7311
	WDR26	0.706152	7.43713	0.0199215	80232		GSE1	-1.27025	8.59831	1.91384e-05	23199		BCOR	1.17345	8.26316	2.31562e-06	54880
	SHLD1	0.542681	6.98949	0.0203472	149840		NUDC	-0.840901	11.5175	1.92021e-05	10726		GPR162	0.952951	6.76759	2.31562e-06	27239
	KDM5B	0.588996	9.05307	0.0206092	10765		CEBPA	-0.892418	7.3882	1.9309e-05	1050		TXNDC12	-1.28513	10.7168	2.3356e-06	51060
	OPRL1	0.552651	7.88146	0.0206239	4987		RABEP1	1.05424	8.46515	1.94976e-05	9135		VASH2	1.06635	6.71619	2.41855e-06	79805
	COA3	0.528495	11.0713	0.0207092	28958		ECHS1	-0.932373	11.466	1.97996e-05	1892		AHR	1.37582	10.0513	2.41855e-06	196
	UBB	0.642676	11.2786	0.0207092	7314		MAP3K6	0.930493	7.91099	1.98212e-05	9064		PAXIP1-AS1	1.98119	9.12008	2.42945e-06	202781
	GABARAPL2	0.516894	11.4157	0.0208501	11345		SLC41A1	1.03622	7.46224	2.00402e-05	254428		RPL10A	-1.87857	12.0281	2.46458e-06	4736
	ACOT7	-0.685526	8.28412	0.0211115	11332		LOC100287837	0.911577	6.70368	2.038e-05	100287837		DDX39A	-1.04486	10.5806	2.46781e-06	10212
	CCDC74A	0.577109	6.99391	0.0211484	90557		ENOSF1	-0.912306	8.19617	2.03815e-05	55556		EXT2	1.14306	8.60376	2.485e-06	2132
	NES	0.726829	7.05381	0.0212149	10763		ESYT2	0.954057	10.4661	2.05404e-05	57488		CREBBP	1.32528	9.07801	2.51423e-06	1387
	KANK1	-0.669278	6.78759	0.0212178	23189		NCSTN	0.865084	9.64682	2.06781e-05	23385		SLC1A1	-0.951692	6.71029	2.52217e-06	6505
	TNFRSF10A	-0.603012	6.75089	0.021306	8797		LINC00239	-0.932051	7.16851	2.08369e-05	145200		ICMT	-1.04231	9.76627	2.53056e-06	23463
	CCDC85C	-0.525674	8.67913	0.0213156	317762		TGM2	-1.63244	8.73412	2.08369e-05	7052		TXNIP	1.37752	9.44231	2.58566e-06	10628
	PYCR1	-0.68688	8.68769	0.0213156	5831		SLC1A1	-0.83356	6.71029	2.08423e-05	6505		ZHX3	1.46525	7.61914	2.5963e-06	23051
	TMEM106C	-0.710974	9.71297	0.0214472	79022		KLHL36	-1.03276	8.05088	2.09218e-05	79786		APBB3	1.05444	8.45489	2.6212e-06	10307
	PLEKHA6	-0.514498	7.41472	0.0214472	22874		CACNG6	-0.915272	6.94489	2.09412e-05	59285		RENBP	1.17691	6.75065	2.64073e-06	5973
	PLD6	-0.593943	7.04258	0.0214635	201164		CAV2	1.16952	7.65607	2.09547e-05	858		CTDSP2	0.931143	9.92266	2.64073e-06	10106
	FXYD5	0.526042	11.0146	0.0214635	53827		MRPL38	-0.834771	9.26507	2.1036e-05	64978		TACC1	1.48108	8.01642	2.64699e-06	6867
	C12orf57	0.563212	11.4005	0.0216157	113246		GTF3A	-0.895989	12.3417	2.13518e-05	2971		LOXL1	-1.31714	7.1009	2.65853e-06	4016
	CD9	-0.683937	9.28481	0.021642	928		GOLGB1	0.977424	7.66159	2.13518e-05	2804		ADAR	1.18406	9.20572	2.69386e-06	103
	C19orf33	-0.6141	11.8569	0.0216438	64073		RCBTB2	1.14391	6.86407	2.21234e-05	1102		CRTC3	1.03111	8.64104	2.76e-06	64784
	IRS2	-0.592796	8.0352	0.0217983	8660		METTL1	-1.17052	8.67472	2.2152e-05	4234		HS3ST1	-1.1153	7.07552	2.76317e-06	9957
	ST3GAL4	-0.702439	9.00771	0.0218272	6484		CELSR3	1.05971	8.4865	2.21533e-05	1951		TMEM106C	-1.40161	9.71297	2.77566e-06	79022
	UGT1A10	-0.634499	8.64943	0.0219095	54575		NTN4	0.894736	7.16138	2.21993e-05	59277		RASL11A	-1.13455	6.95439	2.7846e-06	387496
	C22orf46	0.587184	7.28909	0.0219389	79640		TNFSF12	0.824177	6.6292	2.21993e-05	8742		SMPD1	1.17951	7.06395	2.86299e-06	6609
	CD3EAP	-0.523044	7.72076	0.0220998	10849		TMEM158	-0.839294	6.94029	2.23158e-05	25907		MPPE1	1.00466	8.35942	2.86396e-06	65258
	AGPAT1	0.554003	8.61283	0.0221542	10554		NRSN2	1.03994	7.98933	2.23158e-05	80023		ANKRD22	-1.28732	7.73467	2.9243e-06	118932
	TCEAL3	0.702691	8.00662	0.0221589	85012		EFR3A	0.844887	11.0222	2.23944e-05	23167		ACCS	0.981484	7.57136	2.96748e-06	84680
	MAD2L2	0.72184	10.5193	0.0221589	10459		CASP1	1.04224	6.65558	2.2682e-05	834		CTSH	-1.1703	9.17292	2.97325e-06	1512
	MRPS28	0.588779	8.38172	0.0222157	28957		CTSB	1.16694	9.84925	2.2682e-05	1508		CDC42EP5	1.26751	10.7313	2.99339e-06	148170
	UBE2E3	0.577622	10.3581	0.0222157	10477		ANKRD13A	0.952573	9.11405	2.28187e-05	88455		PPM1M	0.988866	7.65447	3.03339e-06	132160
	ZC3HC1	0.494759	9.56064	0.022257	51530		KANK2	0.991027	7.30264	2.28893e-05	25959		MAIP1	-1.08464	9.46957	3.04093e-06	79568
	PLEKHB1	-0.62967	7.95938	0.0222716	58473		SLC17A7	0.890579	6.67517	2.30539e-05	57030		NTHL1	-1.13075	8.91418	3.04093e-06	4913
	FAAH	-0.539426	7.5241	0.0224412	2166		INAFM1	0.898982	10.6895	2.31949e-05	255783		CYP27A1	1.15514	6.98817	3.06694e-06	1593
	SLC4A7	-0.503907	7.32847	0.0225284	9497		TGFBR2	0.825011	9.11836	2.32469e-05	7048		SORD	-1.08547	11.752	3.06694e-06	6652
	TTC19	-0.63186	7.85597	0.0225284	54902		FBL	-0.897935	12.1608	2.41903e-05	2091		MEIS2	1.13394	9.45015	3.08575e-06	4212
	STARD3NL	0.568621	8.58813	0.0225284	83930		AGBL5	0.814928	9.8375	2.47918e-05	60509		PELI1	1.25808	8.68314	3.08575e-06	57162
	TMED4	-0.832976	8.70187	0.022551	222068		GJB6	-1.15847	7.27805	2.47987e-05	10804		RNFT2	-0.967622	7.67423	3.135e-06	84900
	NTAN1	0.673002	9.33328	0.0225985	123803		TMEM131L	0.985869	7.63233	2.49054e-05	23240		TMEM132A	1.2118	7.39631	3.14623e-06	54972
	LOC100131496	0.469691	6.4917	0.0227397	100131496		RENBP	1.01857	6.75065	2.53505e-05	5973		MT1F	1.23652	7.6797	3.17104e-06	4494
	SAT1	0.537221	9.4425	0.0227397	6303		TNNT1	1.00636	7.14829	2.55705e-05	7138		SEMA4D	-1.14661	8.04182	3.20797e-06	10507
	CRYZL1	-0.470606	7.28173	0.0227788	9946		EFNB3	0.863473	6.57812	2.55961e-05	1949		BCL2L15	-1.03968	7.42089	3.21744e-06	440603
	FZD4	0.508707	7.1339	0.0228017	8322		PLPPR2	0.933898	7.0195	2.56211e-05	64748		SERPINI1	1.04493	6.68639	3.22706e-06	5274
	ZFYVE27	0.575645	7.09653	0.0230146	118813		NCOA4	0.848253	11.0151	2.58531e-05	8031		TRIB1	1.27683	10.6515	3.27501e-06	10221
	FAM199X	-0.591717	6.88816	0.0231761	139231		TMEM59	0.876702	12.1154	2.68723e-05	9528		CDR2L	1.45325	8.98277	3.32096e-06	30850
	OCLN	-0.488556	6.96521	0.02338	100506658		DYRK3	1.12339	6.80582	2.71941e-05	8444		COX15	-0.962761	8.25103	3.32652e-06	1355
	PPA1	-0.593622	12.3622	0.0236397	5464		PAQR4	-0.921061	9.26165	2.72411e-05	124222		LOC729603	1.52128	11.0516	3.34853e-06	729603
	SLC25A25-AS1	-0.509818	7.83885	0.0237075	100289019		TH	-0.784368	7.98253	2.72411e-05	7054		CDK19	1.16846	8.46013	3.34853e-06	23097
	CDC45	0.5077	10.5201	0.023743	8318		DOCK1	1.03248	8.10002	2.73042e-05	1793		CARD10	-0.941426	7.90811	3.36964e-06	29775
	ILDR1	-0.526925	6.9743	0.023743	286676		ABTB1	0.83053	6.7775	2.74256e-05	80325		RPUSD1	-1.04235	8.35953	3.41893e-06	113000
	GRHL2	-0.592451	7.68458	0.0238361	79977		PINK1	1.0078	7.78762	2.80234e-05	65018		C1QBP	-1.09069	11.0062	3.45295e-06	708
	LINC00467	0.499769	7.72499	0.0240433	84791		FLAD1	-1.01785	9.09953	2.81864e-05	80308		RANGAP1	-1.11832	9.82364	3.45335e-06	5905
	CLUAP1	0.640078	7.21148	0.0240531	23059		PHF19	-1.03273	8.78451	2.81958e-05	26147		TUBB3	1.11662	7.6303	3.54872e-06	10381
	CEP41	0.545655	8.47932	0.024272	95681		SCNN1A	-0.806923	10.8709	2.81958e-05	6337		POFUT1	1.05559	9.15479	3.60577e-06	23509
	EMILIN2	0.525654	8.55543	0.024272	84034		CDKN3	-1.00692	9.81585	2.81958e-05	1033		PGAP2	-1.17041	9.32173	3.62997e-06	27315
	LRRC20	-0.443299	8.68421	0.0243585	55222		FTO	0.858305	7.45402	2.81958e-05	79068		DOCK1	1.17271	8.10002	3.63173e-06	1793
	PSRC1	0.620594	9.26697	0.0244181	84722		AKAP13	1.19878	8.44913	2.81958e-05	11214		XAF1	1.94156	7.75242	3.63173e-06	54739
	CHAF1B	0.693909	7.93882	0.0244648	8208		C1QTNF6	0.786309	7.27399	2.82412e-05	114904		DYNC1LI2	0.919624	10.3961	3.63457e-06	1783
	STK39	-0.663364	10.3056	0.0244751	27347		ITGB1	1.10361	10.2717	2.84381e-05	3688		PRRC2B	1.09716	8.49273	3.65874e-06	84726
	PEX19	0.471467	9.01084	0.0246671	5824		CHST12	1.04554	8.36857	2.90629e-05	55501		SKAP1	-1.65952	8.17268	3.68899e-06	8631
	SPPL2A	0.569275	9.13526	0.0247814	84888		TENT5A	0.819046	7.49795	2.90661e-05	55603		RPL12	-2.46726	8.98218	3.6912e-06	6136
	CCDC47	-0.510213	7.96523	0.0248552	57003		KLK4	0.859747	6.6952	2.94276e-05	9622		GNL3	-1.19418	9.24327	3.70913e-06	26354
	EIPR1	-0.507554	9.29226	0.0250603	7260		OPLAH	0.924538	6.85727	2.95756e-05	26873		CASP1	1.1645	6.65558	3.74558e-06	834
	HIST3H2A	-0.887469	7.58643	0.0250928	92815		ELOVL6	-1.49362	8.67092	2.96059e-05	79071		UCHL5	-1.13671	8.78217	3.7772e-06	51377
	LPIN1	0.540597	7.6532	0.0251537	23175		DSC2	-0.82292	7.61928	2.9833e-05	1824		TRPC1	0.92651	6.7048	3.83381e-06	7220
	IMPA2	-0.624499	9.30311	0.0252608	3613		LINC02035	1.14936	7.15704	2.9833e-05	100129550		ANO6	0.995649	9.29917	3.85946e-06	196527
	NKIRAS1	0.578215	7.14959	0.025371	28512		ZNHIT2	-0.950617	8.19992	3.03481e-05	741		VPS29	-0.931093	10.8851	4.05351e-06	51699
	TBCB	0.494491	11.6541	0.0253738	1155		SPINT1	-1.12387	8.09991	3.06106e-05	6692		ASCL2	-0.966463	7.2829	4.10642e-06	430
	PUM3	-0.609032	9.2473	0.0253738	9933		BBS2	1.08132	8.50519	3.06384e-05	583		PPM1F	1.18616	8.54301	4.23953e-06	9647
	PROCR	0.680745	9.03516	0.0253738	10544		C5	1.04143	7.08604	3.06384e-05	727		PDCD4	1.34813	8.73621	4.30693e-06	27250
	A4GALT	-0.601364	8.11622	0.0254166	53947		PLPBP	-0.819377	8.04499	3.06384e-05	11212		CALML4	1.35929	10.4052	4.32531e-06	91860
	WNK1	0.575143	9.16744	0.0254166	65125		ENO2	-1.03875	7.17864	3.10196e-05	2026		PHF2	1.11938	8.36181	4.40376e-06	5253
	KANK2	0.559329	7.30264	0.0254769	25959		LRRC26	-1.01672	6.92139	3.10196e-05	389816		PLPBP	-0.926357	8.04499	4.47852e-06	11212
	TUFT1	-0.460626	9.27009	0.0257458	7286		GCSH	-1.03764	9.62576	3.10196e-05	2653		CSTF2	-1.08711	9.05992	4.58639e-06	1478
	HPCAL1	-0.515007	11.1197	0.0261585	3241		VPS53	1.21694	10.6573	3.11582e-05	55275		CCN2	1.27233	7.07273	4.5959e-06	1490
	TFPT	0.560039	8.32218	0.0261972	29844		RING1	0.825221	10.9103	3.13441e-05	6015		DPAGT1	-1.18452	10.197	4.63349e-06	1798
	PNP	-0.647795	8.78183	0.0261972	4860		COPZ2	0.817345	6.78703	3.16354e-05	51226		SFN	-1.10739	8.60225	4.639e-06	2810
	CEP78	0.559695	7.88753	0.0261972	84131		WDR12	-0.869397	8.86737	3.24744e-05	55759		OAF	0.936637	10.6527	4.64255e-06	220323
	PNPO	-0.503722	9.47968	0.0261972	55163		CAMK2B	1.0152	6.72306	3.24784e-05	816		MNX1	-1.37825	7.29173	4.67536e-06	3110
	PLEKHA7	-0.632868	7.1758	0.0263427	144100		SLC11A2	-0.951022	8.33465	3.24784e-05	4891		ATRN	1.34147	7.54197	4.72446e-06	8455
	PRR5	-0.491137	7.23795	0.0265334	55615		PHF12	0.789146	7.55975	3.2549e-05	57649		C19orf33	-1.16795	11.8569	4.74249e-06	64073
	LAMA5	-0.756721	11.2194	0.0265334	3911		PDK3	0.842762	7.21447	3.3571e-05	5165		POLR3E	-1.07872	8.38479	4.78421e-06	55718
	FKBP9P1	0.461163	10.5984	0.0265334	360132		ACTR3C	-0.821704	7.17013	3.38959e-05	653857		PHKB	-0.900685	8.43516	4.78421e-06	5257
	LIN7B	0.57541	7.90389	0.026579	64130		PRMT3	-0.925993	8.90533	3.40197e-05	10196		PRAG1	1.10526	9.41291	4.79892e-06	157285
	PTMS	0.497926	10.2368	0.026579	5763		GCLM	-1.13522	8.94115	3.40197e-05	2730		TH	-0.873465	7.98253	4.79892e-06	7054
	PDCL3	0.460916	9.23807	0.0266016	79031		ARSD	0.922644	8.63373	3.41421e-05	414		KANK2	1.0889	7.30264	4.83159e-06	25959
	MARC2	-0.49586	6.98473	0.0266016	54996		EXOC6	-1.01984	8.1072	3.41426e-05	54536		EVI5L	1.06373	7.7875	4.84053e-06	115704
	DSCC1	0.637865	9.92694	0.0266016	79075		EPN2	0.874907	7.8659	3.43092e-05	22905		C1R	0.840124	6.57027	5.00949e-06	715
	ARFGAP3	0.569934	8.05885	0.0267303	26286		ACVR1	0.984168	8.21466	3.4506e-05	90		SNHG7	-1.17616	8.76962	5.03084e-06	84973
	NOP16	-0.631452	8.74191	0.0267303	51491		ADK	-0.893242	9.53276	3.48263e-05	132		SLC12A4	1.04581	6.93898	5.03895e-06	6560
	AGPAT2	-0.548733	8.88937	0.0270252	10555		KLHDC8B	0.950544	7.00596	3.55517e-05	200942		CHSY1	1.10019	9.16386	5.08628e-06	22856
	GTF3A	-0.498237	12.3417	0.0270252	2971		ZMIZ1	0.97968	9.67311	3.57166e-05	57178		ENTPD6	-1.37194	8.4939	5.25526e-06	955
	LIAS	-0.585773	6.96557	0.0270252	11019		MAP2K3	-0.930805	9.15148	3.59397e-05	5606		FER1L4	-1.04428	8.9074	5.28204e-06	80307
	IRAK1	-0.561246	11.4186	0.0272108	3654		APH1B	1.00465	7.07956	3.62023e-05	83464		LINC02035	1.28115	7.15704	5.28204e-06	100129550
	C1orf53	0.561754	8.65831	0.0274764	388722		SOX18	0.853383	6.83513	3.62023e-05	54345		RNF144A	0.924205	6.73866	5.30425e-06	9781
	EEF1A2	-0.527065	9.86449	0.0275393	1917		PRSS2	-1.23058	7.38194	3.62023e-05	5645		FOXD2	1.01993	7.3312	5.31435e-06	2306
	VSIR	0.444809	6.95017	0.0276347	64115		SLC44A3	-1.02118	7.05187	3.65992e-05	126969		RBL2	1.08932	8.36489	5.32864e-06	5934
	PPP1R15A	0.497578	9.74027	0.0276347	23645		SCARB1	-1.08514	8.43849	3.66369e-05	949		LYSMD2	-1.07285	8.15107	5.39706e-06	256586
	RBBP9	0.614048	8.13165	0.0276347	10741		ANGPTL2	0.906957	6.75478	3.70342e-05	23452		NFE2L3	-1.38603	8.90442	5.41393e-06	9603
	PBX2	0.500429	7.58313	0.0279532	5089		LOC389641	-0.876336	7.23483	3.71345e-05	389641		ANO1	-1.13561	7.95851	5.4598e-06	55107
	FAM172A	0.637876	8.42151	0.0279532	83989		TTLL12	-1.10816	8.41968	3.79285e-05	23170		VSIG2	-1.08341	10.3909	5.52038e-06	23584
	SH2B3	0.66379	7.27005	0.0281116	10019		EXOSC7	-0.827528	9.65018	3.87272e-05	23016		MCUB	-1.18322	7.61905	5.57566e-06	55013
	APOBEC3C	-0.571006	7.00009	0.0282523	27350		NOL6	-0.970799	9.19577	3.88616e-05	65083		TP53INP2	1.11926	6.91778	5.62008e-06	58476
	ADA	0.519002	6.75339	0.0282523	100		PTPRO	-0.908421	6.93666	3.89366e-05	5800		APPBP2	1.20097	8.80326	5.62619e-06	10513
	IST1	0.453649	10.3177	0.028267	9798		BCCIP	-0.930638	9.35539	3.90507e-05	56647		MRPL58	-0.997696	9.34927	5.63399e-06	3396
	NSUN5P1	-0.544232	7.62086	0.0284779	155400		CYB5R3	0.819266	12.0576	3.97551e-05	1727		ARHGAP33	1.33228	8.31435	5.65872e-06	115703
	DFFB	-0.602135	7.50262	0.0285222	1677		PRSS23	1.3695	8.06068	3.99974e-05	11098		HSD3B1	-1.31886	7.01833	5.69819e-06	3283
	DHFRP3	-0.458289	6.379	0.0290771	1720		TIMM21	-0.853425	9.38696	4.10133e-05	29090		BRIX1	-1.19267	10.5611	5.78483e-06	55299
	CFLAR	-0.455212	7.09516	0.029144	8837		PPP1R35	-0.865648	9.27151	4.11952e-05	221908		SGCA	0.836068	6.63084	5.90368e-06	6442
	PPM1M	0.481481	7.65447	0.0292676	132160		RPL6	-1.14974	9.48524	4.13786e-05	6128		EIPR1	-0.970656	9.29226	5.91449e-06	7260
	STEAP2	0.448154	7.18814	0.0293156	261729		FASN	-1.10932	11.311	4.14399e-05	2194		TALDO1	-0.981479	12.4528	5.91449e-06	6888
	KRT10	0.555417	10.0064	0.0295877	3858		TCFL5	0.915716	9.29303	4.14399e-05	10732		PRICKLE1	1.30866	6.64828	5.93187e-06	144165
	RASSF7	-0.514038	11.4589	0.0296151	8045		CLSTN1	1.1534	11.0779	4.17336e-05	22883		PLCG2	1.17872	6.90795	5.93742e-06	5336
	TMEM139	-0.562941	8.23583	0.029945	135932		PPP1R2	0.885766	8.99273	4.22612e-05	5504		RDM1	-1.26416	7.73435	6.01527e-06	201299
	GRB7	-0.845774	7.26094	0.0307861	2886		RAB5B	0.814648	10.8365	4.22612e-05	5869		JUP	-0.941398	9.99452	6.05514e-06	3728
	TRIOBP	0.756248	10.2806	0.0307861	11078		TRIP13	-0.935228	10.4195	4.26513e-05	9319		SLC6A8	1.27915	7.54196	6.12852e-06	6535
	PACSIN3	0.643575	7.55135	0.0307861	29763		CSTF2	-0.937862	9.05992	4.28538e-05	1478		AK3	-0.916792	9.60333	6.15202e-06	50808
	GALNT12	-0.517827	7.25124	0.0308347	79695		AGPAT4	1.05277	6.8555	4.28538e-05	56895		NDUFAF8	-1.22496	9.74668	6.18881e-06	284184
	INVS	0.647088	7.30074	0.0308933	27130		SSPO	0.909494	6.80997	4.29407e-05	23145		EPHB4	0.987457	8.94546	6.23646e-06	2050
	PFKP	-0.577836	10.465	0.0310483	5214		EVPL	-0.995379	7.26711	4.31782e-05	2125		PHTF1	1.06773	7.99506	6.26409e-06	10745
	CENPBD1	0.614889	9.28392	0.031341	92806		CRYZ	-1.13688	9.79622	4.35881e-05	1429		RNF227	0.937935	7.53653	6.35223e-06	284023
	P4HA2	0.611861	8.73128	0.0315701	8974		CCNO	-1.29123	8.36357	4.35926e-05	10309		PMM2	-1.0315	9.07714	6.40988e-06	5373
	RNASEH2C	0.632512	8.61114	0.0315701	84153		TTPAL	0.854826	8.63889	4.37431e-05	79183		PRAF2	0.979334	7.2907	6.50381e-06	11230
	PDCD2	-0.497483	9.11538	0.031593	5134		SOD2	-0.81907	7.8485	4.38858e-05	6648		RAB11FIP3	0.933772	7.72994	6.54639e-06	9727
	RHOU	-0.632238	9.98328	0.031593	58480		DUS1L	-1.03244	8.2209	4.40043e-05	64118		GCSH	-1.14187	9.62576	6.57345e-06	2653
	HPGD	-0.531403	7.09714	0.0316509	3248		ATP5F1D	-1.03658	9.12492	4.41334e-05	513		FOSL1	-1.12275	7.26087	6.59524e-06	8061
	AP3S1	0.613192	9.13538	0.0316509	1176		YPEL3	1.16682	7.92223	4.41334e-05	83719		FFAR4	-1.2342	7.34064	6.59524e-06	338557
	C16orf74	-0.506159	8.27687	0.0317959	404550		MRPS30	-0.841732	9.95706	4.47474e-05	10884		TRIM4	1.0364	8.36319	6.68574e-06	89122
	PUSL1	-0.52095	8.61766	0.0318317	126789		AKTIP	-0.840101	8.53062	4.4756e-05	64400		CRK	1.13797	7.6452	6.68574e-06	1398
	RDH10	-0.527698	8.11711	0.0319579	157506		TSC1	0.778722	7.74774	4.4756e-05	7248		RPUSD4	-1.02975	9.90449	6.83911e-06	84881
	IGSF3	-0.697118	8.36733	0.0319579	3321		LOC729603	1.27859	11.0516	4.49968e-05	729603		EMILIN2	0.989425	8.55543	6.90295e-06	84034
	ARMC10	-0.417899	9.66985	0.0319579	83787		PFKP	-0.997906	10.465	4.49968e-05	5214		SMARCD3	1.30667	7.14605	6.90295e-06	6604
	PPFIBP1	0.878364	7.7058	0.0320648	8496		SMPD1	0.977974	7.06395	4.63602e-05	6609		AQP3	-1.84214	7.44553	6.99854e-06	360
	GART	-0.66264	7.68036	0.0323817	2618		KIAA0319L	0.791159	8.62515	4.70642e-05	79932		IST1	0.871961	10.3177	7.17764e-06	9798
	CST6	-0.810072	8.39939	0.0324634	1474		PPIC	1.24996	9.49154	4.72459e-05	5480		RPAIN	-1.00507	9.34441	7.20987e-06	84268
	PLAC8	0.548246	8.89708	0.0325727	51316		CTSH	-0.970923	9.17292	4.76042e-05	1512		ALDH3B1	-1.20142	8.75406	7.34804e-06	221
	PSMG4	-0.653343	9.54294	0.0328603	389362		PCCB	-0.844607	9.66677	4.83899e-05	5096		NPB	0.966224	7.10318	7.34977e-06	256933
	DHX29	0.522187	8.72524	0.03308	54505		CLEC16A	1.14141	8.46201	4.89277e-05	23274		RAMP2-AS1	1.82191	9.93948	7.36704e-06	100190938
	SLC27A5	-0.532981	8.26692	0.0331	10998		UBA52	-0.941219	8.51213	4.95007e-05	7311		IL1RN	-1.10741	7.05141	7.38573e-06	3557
	TRIM5	0.605136	7.69059	0.0331644	85363		WDR4	-1.38877	8.89591	4.96474e-05	10785		CHST12	1.1341	8.36857	7.42483e-06	55501
	AIFM2	-0.546064	7.16512	0.0333368	84883		MYB	-0.843938	7.51064	5.00805e-05	4602		SHF	1.35877	7.38895	7.5453e-06	90525
	AK4	-0.546795	7.46397	0.0333852	205		C4orf3	1.13048	7.64194	5.01921e-05	401152		CD9	-1.25718	9.28481	7.5453e-06	928
	CNPPD1	-0.67666	7.90419	0.0334437	27013		IST1	0.766826	10.3177	5.07013e-05	9798		TUG1	1.04008	10.4336	7.5453e-06	55000
	MAP3K8	-0.592855	6.95187	0.0336374	1326		NADSYN1	-1.03016	7.76059	5.07036e-05	55191		KBTBD2	1.31404	10.0522	7.54743e-06	25948
	TTPAL	0.487472	8.63889	0.0337078	79183		PURB	0.874107	9.91506	5.11232e-05	5814		SLC9A1	1.15383	8.77762	7.62247e-06	6548
	DOK7	-0.598027	6.77336	0.0340458	285489		MC1R	1.16181	7.48088	5.24535e-05	4157		ARHGDIB	-0.904917	10.5779	7.68843e-06	397
	MIF4GD	-0.618	7.77272	0.0340498	57409		OPTN	1.03816	7.32746	5.29801e-05	10133		CFH	-1.0958	8.58088	7.78215e-06	3075
	NUAK1	0.721637	7.48132	0.0341269	9891		ANKRD12	0.900202	7.5639	5.3942e-05	23253		PARP3	0.814261	8.50539	7.97724e-06	10039
	ONECUT2	-0.656185	7.24998	0.0341718	9480		TRIB1	1.05664	10.6515	5.40156e-05	10221		TMEM19	0.905498	8.24372	7.97724e-06	55266
	HMOX1	-0.639932	7.61497	0.0341718	3162		IFITM3	2.06904	10.868	5.41349e-05	10410		MAP3K6	0.973873	7.91099	8.0171e-06	9064
	PRR15L	-0.539341	7.14268	0.0345186	79170		TLE1	-0.86832	8.53387	5.41349e-05	7088		SLC44A2	0.937712	10.2397	8.10192e-06	57153
	B3GNT3	-0.575903	6.95622	0.0346266	10331		DNAJA4	0.816922	9.00022	5.46336e-05	55466		NPM3	-1.01661	10.7852	8.12822e-06	10360
	EPM2AIP1	0.667315	7.08885	0.0346692	9852		CLUH	-1.21033	7.91271	5.48548e-05	23277		TTPAL	0.951767	8.63889	8.12826e-06	79183
	GLIS3	0.538325	7.37536	0.0347999	169792		CTSA	0.78242	9.18042	5.5569e-05	5476		PDSS1	-0.913072	8.48395	8.12826e-06	23590
	MID2	0.47584	7.06895	0.0348458	11043		MAP2K1	-0.771404	10.4198	5.58999e-05	5604		ATP2B4	0.908866	6.96986	8.15691e-06	493
	GMDS	-0.616729	9.60351	0.0348766	2762		ICMT	-0.844322	9.76627	5.58999e-05	23463		TRIM5	1.17644	7.69059	8.33515e-06	85363
	RHBDL2	-0.635393	7.91726	0.0352868	54933		PLOD2	1.16343	9.87979	5.5947e-05	5352		TUBG2	1.12514	8.21437	8.42343e-06	27175
	SMAP1	-0.481125	7.63436	0.0352868	60682		MCF2L-AS1	-0.935116	7.42786	5.60816e-05	100289410		STAP2	-0.97279	7.52397	8.45955e-06	55620
	SERINC2	-0.511851	9.16996	0.0353665	347735		MECP2	0.931866	7.07966	5.63408e-05	4204		RPL13	-1.57185	8.11085	8.46291e-06	6137
	TMEM242	0.540427	8.54323	0.0353771	729515		SGK1	-0.955136	9.75233	5.63924e-05	6446		SCARB1	-1.18746	8.43849	8.4866e-06	949
	RAB26	-0.49016	7.30287	0.0354002	25837		CLN5	1.04618	7.37734	5.69917e-05	1203		TIPARP	1.34582	9.87371	8.58919e-06	25976
	S100A13	0.564083	11.1409	0.0354984	6284		ADARB1	1.08255	7.82467	5.75505e-05	104		MGAT1	1.02899	9.8428	8.58919e-06	4245
	BCKDK	0.451492	10.3781	0.0354984	10295		UBA7	0.949115	6.93998	5.87997e-05	7318		TMUB1	-0.981179	10.6191	8.5925e-06	83590
	RNF144B	-0.503888	6.7426	0.0355947	255488		ARID5B	1.21394	9.68446	5.91715e-05	84159		TENT5B	0.947104	6.82027	8.60136e-06	115572
	UBXN6	0.469557	8.15468	0.0356538	80700		ME2	-0.752443	7.67052	5.96111e-05	4200		IFITM3	2.32899	10.868	8.78561e-06	10410
	MAN2A2	-0.438541	6.74359	0.0357489	4122		DSTYK	1.08201	7.59325	5.98535e-05	25778		PGM2L1	1.20545	7.0919	8.78561e-06	283209
	MFSD10	-0.565135	11.7997	0.0357663	10227		TP53INP2	0.954005	6.91778	5.98979e-05	58476		TMEM51	-1.15928	9.22574	8.85492e-06	55092
	MPP6	0.55157	7.77242	0.0357663	51678		AQP5	-0.858101	6.66167	5.98979e-05	362		NNMT	-1.01874	9.04328	9.02637e-06	4837
	SNX16	0.540652	7.51566	0.0359768	64089		MEIS2	0.926284	9.45015	5.98979e-05	4212		NOL12	-1.16225	9.27123	9.09145e-06	79159
	WDR66	-0.422556	6.4274	0.036108	144406		CRTC3	0.833865	8.64104	6.15018e-05	64784		COPZ2	0.879379	6.78703	9.11817e-06	51226
	LCN12	0.456173	6.4939	0.0362469	286256		TFPT	0.919776	8.32218	6.24701e-05	29844		TRAM2	0.991655	7.40138	9.36675e-06	9697
	CD320	-0.575986	9.23572	0.0362469	51293		GANAB	0.887522	10.5287	6.24736e-05	23193		CTIF	0.996833	7.48521	9.42876e-06	9811
	VGF	-0.471302	6.90588	0.0363475	7425		AEN	-0.88693	8.66787	6.24736e-05	64782		MRPS26	-1.22941	9.61393	9.55527e-06	64949
	IRF7	-0.760212	9.00297	0.0367382	3665		TMEM51	-1.01787	9.22574	6.29823e-05	55092		DPH2	-0.964085	9.13732	9.5801e-06	1802
	ENOX2	0.426156	7.27865	0.0367474	10495		QPCT	-0.752865	10.4429	6.35909e-05	25797		RGS12	1.1355	7.54082	9.61984e-06	6002
	MPHOSPH9	0.557551	7.49747	0.0369608	10198		NOP56	-1.22622	9.06419	6.35909e-05	10528		NME1	-0.94777	12.7394	9.66643e-06	4830
	LY6G5C	-0.398317	6.7095	0.0369608	80741		KCNH2	0.867238	6.73814	6.38217e-05	3757		SNORA18	-1.05967	8.356	9.67689e-06	677805
	INAFM1	0.480384	10.6895	0.0369608	255783		HBEGF	0.766487	7.65591	6.39634e-05	1839		TNFRSF1A	1.09415	9.83202	9.72416e-06	7132
	RRP12	-0.616613	7.91053	0.0369625	23223		PGM2L1	1.05624	7.0919	6.39634e-05	283209		LRSAM1	-1.03398	7.72416	9.78166e-06	90678
	WNT10A	-0.559491	7.23009	0.0369892	80326		SCO1	-0.764226	9.03894	6.43492e-05	6341		IMP4	-1.28881	10.3907	9.86334e-06	92856
	PGD	-0.531529	10.1042	0.0370579	5226		LINC02591	1.31482	9.66777	6.59989e-05	388692		MRRF	-0.952549	8.59553	9.88443e-06	92399
	TTC31	0.419519	8.06724	0.0371935	64427		TMEM106C	-1.12653	9.71297	6.6804e-05	79022		GYG2	0.841665	6.67041	9.96479e-06	8908
	LAMC2	-0.497727	6.80495	0.0371966	3918		HINT1	-0.782861	12.6211	6.68936e-05	3094		MAP3K12	0.978271	6.98355	1.01452e-05	7786
	C1orf52	0.518114	8.68705	0.0371966	148423		SLC6A10P	0.96548	8.77457	6.68936e-05	386757		MGP	-1.14376	8.36229	1.03743e-05	4256
	LAT2	-0.586734	6.60706	0.0371966	7462		PHTF1	0.907771	7.99506	6.85409e-05	10745		ISL1	1.16502	9.15442	1.05003e-05	3670
	SHB	-0.539008	8.28685	0.0371966	6461		PPM1F	0.980164	8.54301	6.85409e-05	9647		KDM2A	1.16818	9.34405	1.05089e-05	22992
	VAMP1	0.543272	7.22455	0.0374652	6843		TMCO3	0.796432	9.32854	7.0836e-05	55002		KRT18P55	-1.60835	11.9566	1.06883e-05	284085
	SLC29A1	-0.630749	7.96504	0.0375416	2030		IFITM2	1.46545	11.455	7.08811e-05	10581		FASN	-1.20395	11.311	1.08401e-05	2194
	ANKRD16	-0.45839	7.62155	0.0380231	54522		AHR	1.08967	10.0513	7.09834e-05	196		EFNB2	1.75806	10.0804	1.08535e-05	1948
	CHST7	0.662845	7.46452	0.0380677	56548		CHD4	0.821843	10.2563	7.22322e-05	1108		WDR26	1.24907	7.43713	1.08967e-05	80232
	PVR	-0.506959	8.93606	0.0381879	5817		PAPSS1	1.00085	9.3541	7.25848e-05	9061		NES	1.29441	7.05381	1.10688e-05	10763
	TRIB3	-0.684295	9.16832	0.0384986	57761		CTTN	-0.766391	10.5263	7.28106e-05	2017		SNHG32	0.923682	12.1565	1.10757e-05	50854
	AEN	-0.509038	8.66787	0.0386578	64782		NCOA1	0.813371	7.53186	7.3247e-05	8648		PLEKHG3	1.32819	8.48623	1.11608e-05	26030
	CALCOCO1	0.398477	7.23888	0.0387737	57658		PIK3R2	0.961919	10.1992	7.36524e-05	5296		ERAP2	1.24125	8.30638	1.119e-05	64167
	ADAM8	-0.461402	6.88324	0.0389831	101		KIAA1191	1.03894	9.63011	7.36789e-05	57179		CLRN3	-1.36135	8.54085	1.119e-05	119467
	TPK1	0.474013	6.57578	0.0390262	27010		VAMP1	0.92958	7.22455	7.41583e-05	6843		CCT6P3	-1.02949	11.0433	1.12403e-05	643180
	IL13RA1	0.546093	9.7938	0.0391178	3597		CNTNAP1	0.889967	6.96536	7.44865e-05	8506		RPL6	-1.24328	9.48524	1.13126e-05	6128
	UNC93B1	-0.46144	9.21619	0.0391473	81622		SIRT4	0.908925	6.69199	7.44865e-05	23409		MC1R	1.28049	7.48088	1.13163e-05	4157
	VSIG2	-0.526395	10.3909	0.0391473	23584		RBBP9	1.00259	8.13165	7.48154e-05	10741		SERINC2	-0.982179	9.16996	1.1343e-05	347735
	ZYX	0.696006	9.59234	0.0391681	7791		POLR2A	1.11574	9.59129	7.54585e-05	5430		ST3GAL3	1.0801	7.17026	1.1343e-05	6487
	STXBP1	0.538046	7.01032	0.0393956	6812		LILRB3	1.19965	11.2733	7.65346e-05	11025		MRPL35	-1.00691	9.97171	1.1343e-05	51318
	DHRS11	-0.517139	10.0637	0.0393956	79154		SMAD5	1.09347	8.94142	7.65851e-05	4090		ZFAND3	0.966691	8.25091	1.13786e-05	60685
	PLEKHO2	0.601518	7.09333	0.0394598	80301		PAK1	0.839073	8.52468	7.65851e-05	5058		RNF216	0.987556	8.54561	1.14206e-05	54476
	SLC9A2	-0.530597	6.84046	0.0395445	6549		LARP1B	-0.819139	7.76518	7.65851e-05	55132		FRAS1	1.17626	8.28459	1.14965e-05	80144
	LYSMD4	0.44598	8.35613	0.0396948	145748		C1orf53	0.914142	8.65831	7.65851e-05	388722		GTF3A	-0.918111	12.3417	1.15393e-05	2971
	UBXN2A	0.590911	8.34401	0.0399841	165324		MANSC1	-0.831563	7.36261	7.65851e-05	54682		SOSTDC1	1.28571	8.81046	1.15632e-05	25928
	COX15	-0.449751	8.25103	0.0399841	1355		FBXO32	0.732164	7.87349	7.72056e-05	114907		PRSS23	1.47375	8.06068	1.15931e-05	11098
	TRIAP1	-0.600932	9.20877	0.0399953	51499		RGS12	0.985679	7.54082	7.7641e-05	6002		ACACB	0.958548	6.66105	1.16481e-05	32
	PARVA	0.526541	9.73078	0.0403547	55742		SUSD3	1.09971	7.44141	7.7641e-05	203328		CD3EAP	-0.933431	7.72076	1.16481e-05	10849
	ZMYM3	0.537096	8.1877	0.0403547	9203		CLDND1	1.04567	9.22775	7.84274e-05	56650		FNDC3B	1.37588	8.68646	1.17798e-05	64778
	STX12	0.40172	7.87031	0.0403547	23673		UNK	0.899564	8.5631	7.98967e-05	85451		STIM2	1.05445	7.47967	1.17969e-05	57620
	SUMO3	0.462213	11.7862	0.0403547	6612		KCNK5	-1.01235	7.65278	8.10784e-05	8645		PSMG1	-1.00387	9.5625	1.18884e-05	8624
	CDK1	0.575673	9.57092	0.0403794	983		MYO19	-0.966454	8.70623	8.12112e-05	80179		TNFSF12	0.844904	6.6292	1.18963e-05	8742
	TPP1	0.433639	9.00756	0.0406756	1200		WDR59	0.836649	9.04251	8.13375e-05	79726		PURB	0.957419	9.91506	1.18963e-05	5814
	CD46	-0.593831	9.60724	0.0415604	4179		ABCD1	0.816127	7.12304	8.17982e-05	215		IFI44L	2.5452	7.82034	1.19232e-05	10964
	CD52	0.630944	8.3694	0.0419814	1043		P4HTM	-0.823867	8.48888	8.2155e-05	54681		SCARNA10	-0.96667	8.30114	1.19837e-05	692148
	BAZ1A	0.428605	8.05002	0.0419827	11177		NOB1	-1.08231	7.99416	8.23053e-05	28987		GPX8	1.28399	7.75196	1.19972e-05	493869
	PPM1F	0.55891	8.54301	0.0423709	9647		NCKAP5L	1.0514	7.84238	8.30468e-05	57701		CENPT	0.899171	7.96105	1.2062e-05	80152
	ATP2B1-AS1	0.485585	7.13867	0.0425801	338758		VARS	-1.12728	10.0905	8.3317e-05	7407		CSNK1G1	0.986201	8.56763	1.21731e-05	53944
	SEPHS2	0.633363	9.0579	0.0425801	22928		RPL34	-0.899237	9.44834	8.35592e-05	6164		SLC25A25-AS1	-0.916243	7.83885	1.21731e-05	100289019
	TINAGL1	-0.803223	7.93889	0.0430072	64129		PAK1IP1	-0.91219	9.00306	8.37727e-05	55003		BNIP3L	1.09784	8.17393	1.22259e-05	665
	RHOQ	0.924171	8.52777	0.0432511	23433		GJB3	-0.900933	7.47974	8.46412e-05	2707		LARP1B	-0.924406	7.76518	1.23313e-05	55132
	MGP	-0.573224	8.36229	0.0434225	4256		CEBPD	-0.950726	8.44502	8.49372e-05	1052		SECISBP2L	0.971965	7.80776	1.23955e-05	9728
	CKAP2L	0.615088	8.78774	0.0435635	150468		MAIP1	-0.859939	9.46957	8.49372e-05	79568		DCTN1	0.960284	9.41375	1.25958e-05	1639
	EPHB6	-0.564185	8.72084	0.0438281	2051		APPL2	0.957106	8.63057	8.67913e-05	55198		KLHL5	1.37404	7.76088	1.25977e-05	51088
	PRADC1	0.613499	8.04185	0.0438281	84279		METTL26	-0.940026	9.12299	8.78195e-05	84326		EXOSC7	-0.881913	9.65018	1.26725e-05	23016
	PLPBP	-0.435292	8.04499	0.0443241	11212		AQP3	-1.54649	7.44553	8.78301e-05	360		MRPL38	-0.847871	9.26507	1.268e-05	64978
	EIF1B	0.494096	8.80121	0.0443241	10289		AKAP5	1.41596	11.8439	8.79722e-05	9495		ROCK2	1.06196	12.4284	1.268e-05	9475
	LRRC8D	-0.574162	7.0823	0.0443241	55144		XK	-0.846003	6.77169	8.8401e-05	7504		CFAP410	1.07188	7.44926	1.27475e-05	755
	TOM1L1	-0.552676	6.94123	0.0451071	10040		TMEM97	-0.808516	10.4504	8.89305e-05	27346		PAPSS2	1.35333	7.82297	1.29805e-05	9060
	ADAM15	-0.573008	10.2301	0.0451071	8751		LARP6	0.940025	7.14883	8.9017e-05	55323		PUM3	-1.10012	9.2473	1.30587e-05	9933
	PDXK	-0.4316	10.3645	0.0451071	8566		ZNFX1	0.84803	8.85115	8.97353e-05	57169		PCNX4	0.929474	7.7996	1.30597e-05	64430
	TBC1D4	-0.486052	7.65914	0.0451315	9882		AGR2	-1.36119	8.15015	9.0145e-05	10551		HAUS4	-0.893286	8.54054	1.32633e-05	54930
	MSH6	0.453899	9.70119	0.045161	2956		ENO1	-0.666939	13.6088	9.0145e-05	2023		MAP3K20	0.976799	10.1661	1.32633e-05	51776
	OCEL1	-0.530048	8.33104	0.0454678	79629		TRAK2	0.803888	8.77746	9.03387e-05	66008		BTG3	1.24874	8.62581	1.32759e-05	10950
	ULK3	-0.518541	6.96185	0.0454678	25989		FNDC3B	1.19761	8.68646	9.04287e-05	64778		FOXK1	1.39109	9.62441	1.33227e-05	221937
	KBTBD2	0.638647	10.0522	0.0455015	25948		ASIC1	0.977358	7.69552	9.10324e-05	41		UNK	1.01238	8.5631	1.33416e-05	85451
	TPST1	0.470942	7.05327	0.0455015	8460		MARCKSL1	1.00637	11.9492	9.10783e-05	65108		LRRC26	-1.05905	6.92139	1.36187e-05	389816
	TP53I13	0.575314	9.94325	0.0455015	90313		RPAIN	-0.842139	9.34441	9.16783e-05	84268		SIRT4	1.01421	6.69199	1.38641e-05	23409
	RCBTB2	0.589084	6.86407	0.0456121	1102		MRTO4	-1.12557	8.88126	9.19385e-05	51154		CHKA	0.857401	9.86024	1.41247e-05	1119
	UXT-AS1	-0.463135	6.37274	0.0458679	100133957		FCGRT	0.878103	9.63137	9.40893e-05	2217		DKK1	-1.25223	7.71619	1.42803e-05	22943
	RARRES1	-0.596154	8.82646	0.0461704	5918		MKLN1	0.855344	9.55156	9.48222e-05	4289		PHF20L1	1.14571	9.32108	1.44431e-05	51105
	MPP1	0.485345	6.97494	0.0462173	4354		ZNF275	1.12989	7.57545	9.56077e-05	10838		C11orf1	-0.854223	9.39359	1.46381e-05	64776
	ARHGEF5	0.387967	8.41396	0.0465914	7984		CHURC1	0.936725	8.34598	9.58851e-05	91612		ABL1	0.855404	8.25913	1.47451e-05	25
	COBLL1	-0.466699	8.88442	0.0467716	22837		NES	1.11501	7.05381	9.61467e-05	10763		ANKRD12	0.974051	7.5639	1.47451e-05	23253
	ITPRIP	0.636325	7.72906	0.0470018	85450		LAGE3	0.892671	11.6372	9.8265e-05	8270		SREBF1	-1.31559	8.24234	1.48265e-05	6720
	B4GALT4	0.516801	7.62295	0.0471589	8702		CKM	0.875186	6.80544	9.8265e-05	1158		TMEM54	-0.998236	10.3644	1.48606e-05	113452
	NR2F6	-0.459922	10.3306	0.0478088	2063		LRRC41	0.987346	9.31133	9.93534e-05	10489		CYSTM1	-0.917007	9.61238	1.48745e-05	84418
	LRRC1	-0.557162	9.51235	0.0479586	55227		CHD9	1.07598	8.4375	9.96813e-05	80205		HIST1H2BD	1.12346	8.92757	1.52929e-05	3017
	ATG4C	0.42157	7.26396	0.0481572	84938		CBL	0.998128	7.8579	9.96813e-05	867		ELL2	0.888001	6.93818	1.52929e-05	22936
	MOB1A	0.446298	7.53206	0.0482369	55233		PLBD1	0.901464	7.43245	0.000101509	79887		PRR5	0.882537	7.23795	1.53358e-05	55615
	SMG8	0.443857	8.0818	0.0483068	55181		RHOQ	1.57119	8.52777	0.000103353	23433		BOP1	-1.08405	9.83901	1.55889e-05	23246
	TOR1AIP1	0.500758	9.3661	0.0484492	26092		EPM2AIP1	1.0955	7.08885	0.000103686	9852		KLF12	1.0393	7.42732	1.56742e-05	11278
	POF1B	-0.618879	7.22509	0.0486829	79983		DCTN1	0.830884	9.41375	0.000104041	1639		TSHZ1	1.29438	8.37486	1.57162e-05	10194
	CWF19L1	0.408484	9.54008	0.048738	55280		SEMA4D	-0.896995	8.04182	0.000104958	10507		TLE1	-0.935382	8.53387	1.57375e-05	7088
	MCUR1	0.465274	9.26067	0.0487571	63933		N4BP2L2	0.780314	7.54415	0.000105345	10443		ZSCAN2	0.953167	7.70555	1.58332e-05	54993
	OVOL1	-0.464978	6.55202	0.0491996	5017		STIM2	0.906398	7.47967	0.000105674	57620		LUZP1	1.42573	9.32472	1.5916e-05	7798
	INTS4	0.483177	8.40242	0.0492265	92105		SERTAD2	1.45013	10.2452	0.000105674	9792		BTN2A1	1.15874	8.46052	1.59872e-05	11120
	GPRC5A	-0.478565	7.75587	0.0493833	9052		CHRAC1	0.661391	9.19017	0.000106007	54108		IPO4	-1.0833	7.88944	1.61465e-05	79711
	KLF11	0.530105	8.34796	0.0494095	8462		RCL1	-0.937458	7.80327	0.000106225	10171		AKAP5	1.58326	11.8439	1.62715e-05	9495
	ZBTB46	0.546365	7.32245	0.0495088	140685		CEP112	0.836815	7.00227	0.000106611	201134		DRAM1	0.933002	7.67757	1.62715e-05	55332
	C5	0.543529	7.08604	0.0495088	727		RCOR3	1.06993	8.32661	0.000107244	55758		NPC2	0.99067	11.4581	1.63995e-05	10577
	JTB	-0.488583	11.9664	0.0495139	10899		USP9X	1.07736	8.59115	0.00010766	8239		TUFM	-0.812977	10.5139	1.6453e-05	7284
	DNAJB11	0.417849	10.8434	0.0497341	51726		CLEC11A	0.990407	7.54587	0.000108522	6320		KRT18	-1.69746	8.86627	1.64875e-05	3875
	MARVELD3	-0.534348	7.26726	0.0497632	91862		LRFN3	1.13264	8.33545	0.000109004	79414		SYPL1	-1.10733	10.2176	1.65494e-05	6856
	MAP3K6	0.468378	7.91099	0.0499481	9064		RDM1	-1.03046	7.73435	0.000109301	201299		IER3	-1.35572	11.4649	1.66141e-05	8870
	EIF3B	-0.621192	9.14664	0.050145	8662		HSPA4L	-0.888211	7.52147	0.000109911	22824		CAMKMT	-0.82509	7.95858	1.69337e-05	79823
	RNF208	-0.454186	6.78779	0.050145	727800		MCFD2	0.947725	8.42147	0.000110122	90411		NFYA	0.895879	7.18031	1.69711e-05	4800
	SMARCAL1	0.447217	7.95322	0.0501451	50485		C8orf37	1.15518	10.0557	0.000110694	157657		SLC41A1	1.02524	7.46224	1.69999e-05	254428
	ZFYVE21	-0.534471	8.89362	0.0501451	79038		HIST2H2AC	0.92856	8.20721	0.000110879	8338		GPRC5A	-0.937389	7.75587	1.70867e-05	9052
	NAAA	-0.469935	7.23507	0.0503095	27163		MEX3A	0.904554	7.64131	0.000112311	92312		SLC40A1	-1.2825	8.28266	1.73148e-05	30061
	RSPH1	-0.462202	6.97305	0.0504941	89765		ZFAND3	0.823833	8.25091	0.000112658	60685		PRSS2	-1.27442	7.38194	1.73328e-05	5645
	FEN1	0.509892	8.93403	0.0504941	2237		DAG1	-0.897143	8.82506	0.000112935	1605		HAGH	-0.865259	9.02101	1.73389e-05	3029
	NOSIP	0.537939	11.3385	0.0506489	51070		MGP	-0.966995	8.36229	0.000113552	4256		PSMD12	-0.925709	10.036	1.73548e-05	5718
	KLC1	0.422541	8.37816	0.0507975	3831		SAMD14	0.874261	6.81904	0.000113709	201191		UAP1L1	1.04229	6.96208	1.73548e-05	91373
	EMC7	0.40059	11.2673	0.0508261	56851		PKD2	0.925691	7.4302	0.000113709	5311		STXBP1	1.01706	7.01032	1.73548e-05	6812
	EFCAB14	-0.458847	8.94982	0.0508792	9813		ERC1	0.880304	7.963	0.000114193	23085		MAP7	-1.00191	8.65483	1.73548e-05	9053
	PHB	-0.577087	10.2341	0.0508792	5245		IER3	-1.18779	11.4649	0.000114193	8870		EXTL3	0.996651	7.43502	1.73586e-05	2137
	DESI2	0.532493	9.17733	0.050894	51029		PEPD	0.680943	10.7651	0.000114878	5184		OCLN	-0.852954	6.96521	1.73586e-05	100506658
	ZXDC	-0.486651	7.22242	0.050894	79364		MRPL4	-1.18186	8.27144	0.000115505	51073		YEATS2	1.14233	8.52136	1.73722e-05	55689
	NCOA4	0.434116	11.0151	0.0509688	8031		PTDSS1	-0.814134	10.5313	0.000117	9791		LINC00239	-0.922786	7.16851	1.74243e-05	145200
	NEMP1	0.49281	8.73127	0.0511874	23306		TNS4	-0.868564	6.69341	0.000118192	84951		MANSC1	-0.913423	7.36261	1.75147e-05	54682
	KLF6	-0.77111	8.612	0.0513321	1316		SHCBP1	0.919125	10.9628	0.000118192	79801		RARA	1.04178	9.06276	1.75147e-05	5914
	MYL6B	0.524487	10.9968	0.0514211	140465		HSD17B2	-1.02198	7.13408	0.000121855	3294		HOXC4	1.04639	6.89353	1.7515e-05	3221
	GGA2	0.503501	7.83658	0.0516108	23062		MBTPS1	1.02242	9.64704	0.000122694	8720		ATP2C2	-1.04062	7.0634	1.7515e-05	9914
	IDNK	-0.49973	7.22807	0.0518662	414328		RRP15	-0.802714	8.29933	0.000122724	51018		PHIP	1.12423	7.87024	1.76025e-05	55023
	GSTA4	0.492249	6.96718	0.0520111	2941		SNX16	0.879655	7.51566	0.000123966	64089		GCLM	-1.16726	8.94115	1.76025e-05	2730
	PARD6G	0.464306	6.7219	0.052083	84552		CYP1B1	1.3335	8.60845	0.000123972	1545		RPS17	-0.952593	12.9004	1.77073e-05	6218
	RAB15	-0.483818	7.3439	0.0522229	376267		GNS	0.836367	11.3663	0.000126049	2799		DLEU1	-0.93247	8.07049	1.78692e-05	10301
	VAT1	-0.613945	9.53799	0.0522229	10493		LSM14A	0.753826	11.2802	0.000126702	26065		TNNT1	1.01016	7.14829	1.78692e-05	7138
	NAA38	0.543752	8.99971	0.0522669	84316		MSX1	0.862415	6.87814	0.000126806	4487		POLE3	-0.88297	11.2114	1.7963e-05	54107
	LAD1	-0.519525	10.9886	0.0523725	3898		CD79B	0.847989	6.63207	0.000128324	974		ACVR1	1.01157	8.21466	1.7963e-05	90
	TSPYL1	0.484655	8.74515	0.0528215	7259		SHF	1.11074	7.38895	0.000128382	90525		ALG13	-1.08345	9.06712	1.80554e-05	79868
	TTC27	-0.420743	7.895	0.0534003	55622		TUBA4A	-1.03969	7.63331	0.000128545	7277		DUS1L	-1.0805	8.2209	1.83156e-05	64118
	ZDHHC17	0.566545	7.52858	0.0534291	23390		PDPR	1.30033	8.22982	0.000129945	55066		FXR1	1.26884	10.3144	1.84615e-05	8087
	SOX9	-0.579825	9.12041	0.0534291	6662		PDZK1	0.871572	7.04491	0.000130409	5174		CUX1	1.25489	7.90229	1.86207e-05	1523
	COQ6	0.489031	8.22931	0.0535142	51004		GPRC5C	0.787092	8.57925	0.000130409	55890		FCHSD2	1.23471	7.58918	1.86459e-05	9873
	TPM2	0.603639	9.99326	0.053972	7169		GRN	1.04262	9.76757	0.000131705	2896		NCS1	1.011	7.88908	1.87828e-05	23413
	ECHS1	-0.462785	11.466	0.0540783	1892		SYK	-1.12492	7.76352	0.000131919	6850		NR1H3	-1.42737	10.0776	1.90558e-05	10062
	IFI27L1	0.609875	9.25799	0.0540998	122509		KRTCAP3	-0.866636	9.06218	0.000131919	200634		TMEM44	1.21909	8.62286	1.92334e-05	93109
	ERVMER34-1	-0.384878	6.91989	0.0542652	100288413		PLPP1	0.881024	8.41771	0.000131919	8611		RARRES1	-1.14399	8.82646	1.9333e-05	5918
	ANLN	0.653864	8.51556	0.0543287	54443		PHKB	-0.71041	8.43516	0.000131919	5257		DDAH1	-1.5268	8.51741	1.9333e-05	23576
	CYSTM1	-0.455328	9.61238	0.0543287	84418		PTRH2	-0.890425	9.5185	0.000134014	51651		C12orf45	-1.27307	9.00938	1.9333e-05	121053
	RAP2A	0.53051	8.83364	0.0547589	5911		RNF125	-0.782617	7.12759	0.000134689	54941		DENND5B	1.56048	8.02176	1.93996e-05	160518
	LMCD1	0.46628	6.96185	0.0547589	29995		ATIC	-0.758503	10.903	0.000135389	471		OPTN	1.09728	7.32746	1.9414e-05	10133
	METRNL	-0.52765	7.74216	0.0547589	284207		DYNC1LI2	0.710102	10.3961	0.000135516	1783		BTN3A2	0.827059	6.72932	1.94446e-05	11118
	PYM1	-0.529254	8.3383	0.0551838	84305		MARS2	-0.773731	7.53335	0.000135836	92935		RAB11FIP5	1.11642	7.47607	1.94446e-05	26056
	FTSJ3	0.54236	7.75783	0.0551838	117246		AHSA1	-1.05313	9.18416	0.000136415	10598		ALPP	1.54753	8.57995	1.94446e-05	250
	FLOT2	-0.497046	10.5667	0.055374	2319		UCA1	-1.19257	7.25541	0.00013734	652995		S100A4	-0.875575	13.7275	1.97303e-05	6275
	ZNF275	0.633551	7.57545	0.0556653	10838		PRAF2	0.787148	7.2907	0.00013734	11230		EPB41L2	1.02137	6.99502	1.97342e-05	2037
	CDX2	-0.385434	6.51993	0.0558293	1045		UBTD1	0.772324	8.58692	0.000140637	80019		MAP2K3	-0.951759	9.15148	1.9977e-05	5606
	DGUOK	0.463044	8.25176	0.0558293	1716		PSMD12	-0.799812	10.036	0.000140637	5718		ARHGAP23	0.851895	12.0284	2.01067e-05	57636
	RAB13	0.737627	8.09896	0.0558293	5872		GSTA4	0.839786	6.96718	0.000141176	2941		RABAC1	1.01596	10.3082	2.05083e-05	10567
	BCL7C	0.44039	8.90977	0.0558865	9274		UBE2L6	2.04062	8.43562	0.000141176	9246		MEIS3	1.19383	6.9661	2.07365e-05	56917
	MESP1	-0.364506	7.05435	0.0558865	55897		PTOV1	1.04211	11.6973	0.000141317	53635		VPS53	1.22672	10.6573	2.08675e-05	55275
	CEP135	0.598022	7.72689	0.0560531	9662		BIVM	0.849174	7.82753	0.000141329	54841		PAQR4	-0.917598	9.26165	2.0962e-05	124222
	TSPAN1	-0.917154	7.66247	0.0560531	10103		ENTPD6	-1.08226	8.4939	0.00014201	955		CC2D2A	1.02774	7.07047	2.09861e-05	57545
	CHPT1	0.567525	7.08493	0.0560531	56994		LRRC45	-0.870525	7.46921	0.00014201	201255		PHB2	-1.01486	10.2931	2.09976e-05	11331
	CYBRD1	0.605225	7.66265	0.0560531	79901		TSEN2	-0.732888	7.89737	0.00014349	80746		TXNDC17	-0.843506	11.2744	2.10846e-05	84817
	ST3GAL3	0.522048	7.17026	0.0560531	6487		BACE1	0.782234	6.6284	0.000144868	23621		SULT1A1	1.17844	9.12595	2.11487e-05	6817
	MT1X	0.692684	10.1344	0.0562015	4501		PVR	-0.82092	8.93606	0.000146358	5817		ZDHHC17	1.10436	7.52858	2.1662e-05	23390
	VPS26C	-0.496036	8.04558	0.0562239	10311		LMTK3	0.8632	9.35658	0.000146358	114783		LAMB2	0.894935	7.0357	2.18037e-05	3913
	CCDC137	-0.61233	6.75279	0.0572697	339230		C4BPB	1.10295	8.00107	0.000146384	725		CDKN3	-1.00204	9.81585	2.21778e-05	1033
	DEGS2	-0.57948	6.69614	0.0574582	123099		RUVBL1	-1.05644	9.39939	0.000146384	8607		SLC9A3R1	-0.759162	10.5228	2.22767e-05	9368
	VSTM4	-0.510123	6.62869	0.0574582	196740		GALT	0.924097	8.99882	0.000146401	2592		ARID5B	1.28077	9.68446	2.23919e-05	84159
	PROSER1	-0.441948	8.27934	0.0574715	80209		ENTR1	-0.782985	9.84935	0.000146998	10807		ZMIZ1	0.992708	9.67311	2.23919e-05	57178
	FRS2	0.486818	7.52121	0.0574936	10818		PHACTR2	1.30318	7.56115	0.000147384	9749		GALNT11	0.867792	9.6858	2.25723e-05	63917
	CCN1	0.61716	7.63957	0.0576013	3491		ARHGDIB	-0.731427	10.5779	0.000147968	397		CASP4	-1.31641	9.38082	2.28297e-05	837
	STC1	0.369829	6.47442	0.0576705	6781		FAM210B	1.10575	7.54993	0.00015038	116151		PHF19	-1.02448	8.78451	2.3029e-05	26147
	IL1RAP	0.38408	6.55764	0.0576705	3556		MED14	0.751389	7.84565	0.00015088	9282		ZYX	1.28552	9.59234	2.3029e-05	7791
	BIRC2	0.632366	8.42805	0.0576709	329		DYNC2H1	0.726144	7.33566	0.000150934	79659		TAP2	0.964214	7.56963	2.34408e-05	6891
	TRADD	-0.544914	7.5045	0.0580337	8717		CA5B	0.917427	6.8562	0.000152418	11238		CLSTN1	1.17881	11.0779	2.35337e-05	22883
	FBXL5	0.495913	7.67465	0.0582566	26234		CYFIP2	-0.864183	7.08317	0.000154485	26999		RNF207	0.911285	6.87427	2.35481e-05	388591
	TBPL1	0.479255	8.90206	0.0583453	9519		ZBTB4	1.01734	8.61183	0.000154485	57659		DUSP5	1.10128	7.53488	2.37966e-05	1847
	MARCKS	0.591129	10.5709	0.0585143	4082		ACSL5	-0.774899	8.3767	0.000154534	51703		HLA-H	1.07448	10.5234	2.44426e-05	3136
	NEDD4L	-0.494787	8.09097	0.0586093	23327		NTHL1	-0.851513	8.91418	0.000155129	4913		FRMD6	0.89114	6.75132	2.48025e-05	122786
	SKIL	0.43478	6.72993	0.0589341	6498		BYSL	-0.790957	8.65191	0.000155129	705		DZIP1L	0.786787	7.31613	2.48641e-05	199221
	YDJC	-0.386995	7.78867	0.0595936	150223		EXT1	1.4209	8.748	0.000155501	2131		C2orf69	1.32782	9.083	2.54961e-05	205327
	EPOR	0.379289	6.64821	0.0596135	2057		WDR45	0.653619	7.78442	0.000155662	11152		VAMP1	0.988973	7.22455	2.56114e-05	6843
	SLC35A5	0.720381	8.55697	0.0596135	55032		IGF1R	0.858279	7.88437	0.000156702	3480		RAB5B	0.827659	10.8365	2.59203e-05	5869
	CCND3	0.503359	11.2179	0.059621	896		CCDC77	0.812199	8.31642	0.000156751	84318		ECI2	1.54347	7.12777	2.64268e-05	10455
	MARCH9	-0.44113	6.52952	0.059621	92979		LINC00857	-0.856821	8.59299	0.00015806	439990		NUMA1	1.1866	9.1302	2.65058e-05	4926
	RXYLT1	0.523432	8.48497	0.0596249	10329		ZNF252P	0.779935	8.96779	0.00015888	286101		MARS2	-0.86373	7.53335	2.67984e-05	92935
	CALU	0.557912	10.0889	0.0598031	813		CEP55	-0.684046	9.70427	0.000162185	55165		SAP30L	0.903316	7.35371	2.71363e-05	79685
	PF4V1	-0.389977	6.38319	0.0598031	5197		ADCY9	0.796519	6.64177	0.000164422	115		PPP1R35	-0.874273	9.27151	2.72577e-05	221908
	ADAMTSL2	0.372073	6.39394	0.0599262	9719		IGFBP6	1.21355	11.1674	0.000164722	3489		RFX7	1.21985	9.20105	2.73859e-05	64864
	KLHL22	0.577267	8.54461	0.060026	84861		SLC44A2	0.753748	10.2397	0.000164722	57153		GGA1	1.40878	12.6314	2.74197e-05	26088
	TRIM29	-0.74836	7.48505	0.0605906	23650		EMG1	-0.779141	9.92278	0.000164722	10436		ELOVL1	-1.09129	8.5103	2.7658e-05	64834
	SLC5A3	0.416325	6.42028	0.0607465	6526		CABLES2	0.75426	7.58193	0.000164808	81928		C16orf74	-0.892096	8.27687	2.7658e-05	404550
	SLC24A1	0.515359	6.74404	0.0608979	9187		TRPC1	0.705691	6.7048	0.000165141	7220		FLAD1	-0.995934	9.09953	2.76583e-05	80308
	SCD5	0.414633	6.62982	0.0609224	79966		SPTAN1	1.23269	8.61108	0.000165224	6709		NUB1	0.789894	9.26089	2.7701e-05	51667
	LARP1B	-0.443519	7.76518	0.0609224	55132		COX15	-0.725587	8.25103	0.000165449	1355		MSI2	-0.861545	7.83735	2.77512e-05	124540
	PDGFC	-0.609166	7.45719	0.0610281	56034		AK4	-0.856559	7.46397	0.000165588	205		VEZF1	0.948424	10.3323	2.81685e-05	7716
	GINS3	0.414659	8.50976	0.0610281	64785		ABCC5	0.930579	7.10576	0.000166072	10057		SCNN1A	-0.788128	10.8709	2.83645e-05	6337
	ANTXR2	0.490156	7.65331	0.0610907	118429		SLC26A11	0.82706	6.64452	0.000167332	284129		DYRK3	1.09379	6.80582	2.83645e-05	8444
	PLEKHH2	0.382502	6.74832	0.061114	130271		CES2	0.836595	8.96914	0.000167791	8824		TMEM63A	-0.85674	7.13728	2.84491e-05	9725
	SLC48A1	-0.517294	7.59963	0.0613428	55652		NFE2L1	0.783745	9.10537	0.000169598	4779		RYBP	1.10542	8.373	2.85531e-05	23429
	CNIH2	0.47821	7.40583	0.0617809	254263		ATP2B4	0.728963	6.96986	0.000169698	493		OAS2	2.74249	7.97584	2.85531e-05	4939
	COX20	-0.476791	8.94667	0.0618012	116228		TOX2	0.864318	8.10155	0.000169698	84969		HMBS	-0.829234	10.2383	2.85531e-05	3145
	REXO5	0.574098	7.65047	0.061814	81691		P2RX4	0.758512	6.96069	0.000169698	5025		NT5C3A	-1.04668	9.75747	2.85659e-05	51251
	RMND5B	-0.522865	7.71215	0.0620601	64777		GALNT11	0.752277	9.6858	0.000170116	63917		RNASEL	0.931641	7.27702	2.86633e-05	6041
	LINC00599	0.382144	6.41085	0.0620636	157627		TPRG1L	-0.753588	10.3204	0.000170116	127262		SCD5	0.809781	6.62982	2.86633e-05	79966
	NADK	-0.468824	7.45657	0.0623656	65220		MRPS26	-0.996826	9.61393	0.000170198	64949		SPRY1	-0.851823	8.79981	2.88766e-05	10252
	RAET1E	-0.434468	6.51376	0.0623663	135250		POLE3	-0.751982	11.2114	0.000170281	54107		CLEC11A	1.07711	7.54587	2.90629e-05	6320
	DOP1B	-0.547946	7.22833	0.0623663	9980		BNIP2	0.824713	9.02528	0.000170281	663		DSC2	-0.805465	7.61928	2.92265e-05	1824
	NPR2	-0.431694	6.67862	0.0627969	4882		ZFP90	0.743375	7.24484	0.000170899	146198		TNS1	1.16171	6.82911	2.94507e-05	7145
	NAB2	0.459243	7.61338	0.0627996	4665		CHKA	0.715938	9.86024	0.000170991	1119		SLC44A3	-1.01511	7.05187	2.95522e-05	126969
	TMEM99	0.463268	9.98637	0.0629827	147184		ROCK2	0.879576	12.4284	0.000171488	9475		TMEM205	-1.10383	10.075	2.95522e-05	374882
	FASN	-0.56787	11.311	0.0629827	2194		BBS1	0.866301	7.58332	0.000171511	582		BAZ1B	0.861477	9.28228	2.95953e-05	9031
	INAVA	-0.645677	8.33266	0.0631402	55765		PDLIM7	0.764869	7.58505	0.000171817	9260		MNS1	-1.01058	8.40355	2.95992e-05	55329
	RNASEL	0.473646	7.27702	0.0632425	6041		CDC45	-0.753247	10.5201	0.000172065	8318		WNK1	0.975559	9.16744	2.95992e-05	65125
	PRMT3	-0.465614	8.90533	0.0639381	10196		BNIP3L	0.905903	8.17393	0.000172885	665		PPFIBP1	1.54091	7.7058	2.97045e-05	8496
	TSTA3	-0.426124	8.73124	0.0642696	7264		IMPA2	-0.934329	9.30311	0.000173222	3613		P4HTM	-0.873289	8.48888	2.98209e-05	54681
	ALAD	0.470306	8.6733	0.0643449	210		GRAP	0.752338	6.73342	0.000176164	10750		SNX29	0.95495	7.01341	2.98504e-05	92017
	ZNF428	0.422966	11.8929	0.0643721	126299		TMEM19	0.721717	8.24372	0.000177312	55266		COMMD7	-0.771823	10.7208	2.98999e-05	149951
	ADAM28	0.403588	6.33286	0.0644456	10863		DLEU1	-0.790767	8.07049	0.000177395	10301		HMGA1	-0.798314	11.2085	3.00286e-05	3159
	LRRC45	-0.491549	7.46921	0.0645924	201255		TALDO1	-0.765215	12.4528	0.000177635	6888		GALK1	1.10701	9.53398	3.00286e-05	2584
	HIGD2A	0.397021	11.3785	0.0647653	192286		STX12	0.64444	7.87031	0.000178373	23673		MRPS35	-1.3945	9.12243	3.06099e-05	60488
	CYP3A5	-0.605272	7.59811	0.0653367	1577		TTC3	0.938051	10.4154	0.000178678	7267		LMCD1	0.887562	6.96185	3.11505e-05	29995
	PTGR1	0.395143	9.26345	0.0653617	22949		WDR54	-0.71462	10.2584	0.000178678	84058		IRAK1	-0.957888	11.4186	3.12887e-05	3654
	BATF2	0.367969	6.64759	0.0654814	116071		UBB	0.93061	11.2786	0.000178678	7314		PALM	0.887238	6.69756	3.13046e-05	5064
	JUN	-0.932278	8.69815	0.0657542	3725		SH2B3	1.00669	7.27005	0.000179186	10019		MRPL3	-1.00206	10.9792	3.13322e-05	11222
	GDE1	-0.463663	8.5657	0.0657542	51573		SELENOP	0.827	6.60129	0.000179488	6414		AEN	-0.915558	8.66787	3.13581e-05	64782
	PROSER2	-0.523914	8.01203	0.065903	254427		PLEKHG6	-1.00908	7.20255	0.000179623	55200		BCCIP	-0.924633	9.35539	3.15919e-05	56647
	ZSCAN5A	0.525424	7.43043	0.0660689	79149		PROM1	-0.781448	7.67048	0.000179911	8842		BNIP2	0.926837	9.02528	3.163e-05	663
	ZNF223	0.49564	6.91061	0.0660689	7766		MRPL39	-0.886365	9.35422	0.00018169	54148		SLC17A7	0.848771	6.67517	3.163e-05	57030
	APLP1	0.436924	7.21364	0.0661768	333		FAT1	0.996678	9.2703	0.00018169	2195		SSC5D	0.897102	6.69717	3.16342e-05	284297
	MTF2	0.444264	6.932	0.0662577	22823		ECI2	1.34362	7.12777	0.000183093	10455		PDCD2	-0.86545	9.11538	3.1772e-05	5134
	RHPN1	-0.516194	6.81167	0.0662829	114822		PAK6	-0.807154	7.27752	0.000183294	56924		COQ10A	1.128	7.97356	3.2074e-05	93058
	RAB27B	-0.573932	7.15849	0.0662989	5874		SLC26A6	0.916119	8.31324	0.000183294	65010		ZNF467	1.17913	7.64082	3.21147e-05	168544
	FGD3	-0.454514	8.29451	0.0663946	89846		RNF144A	0.712399	6.73866	0.000183294	9781		KLK4	0.833105	6.6952	3.24864e-05	9622
	CEP164	0.44005	7.33711	0.0663946	22897		DLG4	1.07125	6.83663	0.000183294	1742		C6orf136	-1.19472	9.08034	3.29252e-05	221545
	TMEM98	0.502396	7.18294	0.0666444	26022		PDE6D	0.776278	8.67992	0.000184151	5147		IMPA2	-1.04807	9.30311	3.31799e-05	3613
	PPME1	0.417374	9.21926	0.0667105	51400		ABL1	0.710716	8.25913	0.000186077	25		TNFRSF25	0.909102	7.07992	3.33278e-05	8718
	NRN1	0.404974	6.52415	0.066913	51299		NMU	-0.859569	7.15894	0.0001869	10874		REPS2	0.87588	6.88947	3.35073e-05	9185
	CRYL1	-0.408513	7.26143	0.0669528	51084		BIRC2	1.07005	8.42805	0.000186949	329		MEX3A	0.975128	7.64131	3.35699e-05	92312
	INTS3	0.500512	9.00831	0.0674086	65123		PLCG2	0.914414	6.90795	0.000187555	5336		SNORD89	-0.902549	8.0431	3.40573e-05	692205
	MRPS26	-0.567441	9.61393	0.0675488	64949		CRK	0.890455	7.6452	0.000187555	1398		FBL	-0.853645	12.1608	3.41423e-05	2091
	ACP7	0.651076	9.60849	0.0675488	390928		TST	-0.886011	10.9075	0.000190717	7263		BACE1	0.860683	6.6284	3.42212e-05	23621
	EPRS	-0.490956	10.086	0.0680589	2058		FERMT2	0.744711	6.74869	0.000191675	10979		ALG3	-0.842825	9.63277	3.42316e-05	10195
	TMX4	0.544258	7.26874	0.0683661	56255		WRAP73	-0.948995	8.70463	0.000192129	49856		OGT	0.882881	9.13211	3.46242e-05	8473
	NUBP1	0.49447	8.3734	0.068855	4682		CD52	1.00741	8.3694	0.00019933	1043		BRI3BP	-1.39105	8.23223	3.46242e-05	140707
	ITGAV	0.646959	9.11781	0.068855	3685		TRIM5	0.930605	7.69059	0.000200124	85363		CPT1C	0.821673	6.71319	3.46242e-05	126129
	ME3	-0.664153	7.08854	0.0690043	10873		LLGL1	0.946936	8.89006	0.000200129	3996		FTO	0.824679	7.45402	3.46288e-05	79068
	HOOK1	-0.977936	7.23652	0.0691258	51361		PSAP	0.927243	12.4619	0.000202986	5660		KCNH2	0.889086	6.73814	3.491e-05	3757
	CLEC11A	0.539346	7.54587	0.0695	6320		BRI3BP	-1.22676	8.23223	0.000203871	140707		CEP83	0.897938	7.82776	3.491e-05	51134
	ABLIM1	-0.512021	8.44181	0.0703255	3983		MYH10	1.01823	8.63112	0.000204116	4628		CCDC74A	0.938469	6.99391	3.491e-05	90557
	ASAP1	0.708411	10.0255	0.0705725	50807		HAUS4	-0.730815	8.54054	0.000204116	54930		GPR160	-0.811109	6.93219	3.50359e-05	26996
	PSME1	-0.446671	11.6492	0.0706202	5720		ALG3	-0.742209	9.63277	0.000204669	10195		C22orf46	0.960458	7.28909	3.50488e-05	79640
	RPUSD4	-0.460362	9.90449	0.0706987	84881		NECTIN1	-0.807876	7.41645	0.000205206	5818		NPIPB13	1.06854	10.6412	3.52336e-05	613037
	LGALS4	-0.568813	9.54892	0.0706987	3960		KIF3C	0.708712	6.59284	0.000206101	3797		TMEM94	0.949752	7.06399	3.55098e-05	9772
	ASAP3	0.49375	7.87027	0.0706987	55616		CARD9	-1.05899	9.09419	0.000207599	64170		MID1IP1	-0.792127	7.48545	3.56725e-05	58526
	LRP5	-0.591274	9.61382	0.0706987	4041		SWAP70	0.898659	8.65497	0.000207755	23075		HSD17B8	-0.921281	8.35942	3.56725e-05	7923
	SRBD1	0.494173	7.7343	0.0709789	55133		LRSAM1	-0.824794	7.72416	0.000207766	90678		CHD9	1.1414	8.4375	3.60479e-05	80205
	E2F3	0.466341	8.53189	0.071172	1871		UNC119	0.941698	8.13163	0.000208033	9094		ENHO	0.911371	6.86647	3.62646e-05	375704
	RIPK4	-0.546113	7.23761	0.0712905	54101		LHPP	0.911442	7.46943	0.000208033	64077		AGPAT4	1.04161	6.8555	3.63698e-05	56895
	TMEM45A	0.465668	6.6634	0.0715444	55076		PHF20L1	0.941163	9.32108	0.000208033	51105		TOMM22	-0.807812	10.4532	3.70326e-05	56993
	DHPS	0.404428	9.74494	0.0716412	1725		SNHG32	0.743116	12.1565	0.000208097	50854		NCBP2	-0.84046	7.91002	3.70326e-05	22916
	KCTD13	0.402988	7.38702	0.0716412	253980		FOXO4	0.940587	8.87763	0.000209585	4303		SUGP2	1.04149	9.46917	3.7302e-05	10147
	C6orf226	0.473139	7.00318	0.0716412	441150		KLHL9	0.791057	8.88483	0.000209779	55958		PLEKHA7	-1.0588	7.1758	3.7302e-05	144100
	TRAFD1	0.533096	7.90912	0.0716412	10906		CD99	0.894243	6.93791	0.000209779	4267		ULBP2	1.03659	8.24996	3.74811e-05	80328
	STMN2	-0.434648	6.4157	0.071737	11075		POLE2	-0.702896	8.29817	0.000210978	5427		APOL3	0.942828	6.77109	3.75118e-05	80833
	SLC26A6	0.519702	8.31324	0.071737	65010		SCRN1	1.01975	8.81282	0.000212789	9805		ZNF524	-1.00212	8.67996	3.75525e-05	147807
	SOSTDC1	-0.595693	8.81046	0.071737	25928		EEF2KMT	-0.883568	7.20947	0.000212802	196483		COL17A1	-1.13436	9.34726	3.75824e-05	1308
	UVRAG	0.391931	7.69508	0.0721299	7405		PCGF2	0.798273	9.49578	0.000213403	7703		ZBTB4	1.11544	8.61183	3.82177e-05	57659
	COPS8	0.425496	8.11038	0.0722215	10920		UAP1L1	0.86641	6.96208	0.000213427	91373		GJB6	-1.09299	7.27805	3.82177e-05	10804
	FCSK	-0.464954	7.39119	0.0722215	197258		TSHZ1	1.06712	8.37486	0.000213893	10194		CABLES2	0.831243	7.58193	3.85601e-05	81928
	C1orf198	-0.484108	7.84411	0.0722215	84886		TRIP6	0.801125	9.87065	0.000214611	7205		CYB5R3	0.80171	12.0576	3.8665e-05	1727
	LRWD1	0.563578	8.83534	0.0722215	222229		MRPL3	-0.871872	10.9792	0.000214611	11222		TRIB3	-1.20862	9.16832	3.89262e-05	57761
	DGKD	-0.568133	7.172	0.0722215	8527		GDI1	0.983391	9.22374	0.000214611	2664		GGA2	0.931526	7.83658	3.90741e-05	23062
	UNK	0.473423	8.5631	0.0724625	85451		MNS1	-0.875027	8.40355	0.000215097	55329		WDR41	0.822057	7.51777	3.94814e-05	55255
	PYCARD	0.641813	9.74789	0.0724625	29108		WFDC2	-0.732868	8.85785	0.000216692	10406		WRAP73	-1.05838	8.70463	4.01212e-05	49856
	ICMT	-0.431504	9.76627	0.0724625	23463		ZCCHC24	0.957157	7.51149	0.000216692	219654		LINC02591	1.33634	9.66777	4.01795e-05	388692
	BLCAP	-0.484005	10.0791	0.0728824	10904		ELOVL1	-0.938338	8.5103	0.000217394	64834		INAFM1	0.840652	10.6895	4.03175e-05	255783
	THAP10	0.500661	8.50913	0.0730259	56906		RAB22A	0.895706	9.20337	0.000218972	57403		NUDT14	-0.889972	9.95994	4.04653e-05	256281
	NPDC1	-0.499051	6.7232	0.0730259	56654		LRRC37BP1	0.927569	8.35789	0.000219218	147172		SEC11C	-1.01389	9.04539	4.04863e-05	90701
	IFT88	0.435097	7.72854	0.0730259	8100		NDRG1	1.03018	7.23635	0.000220162	10397		DGLUCY	0.829092	7.98471	4.08932e-05	80017
	C7orf66	0.394885	6.2815	0.0731204	154907		RASSF5	-0.795843	8.10572	0.000220162	83593		GDE1	-0.891688	8.5657	4.08932e-05	51573
	KRT8P41	-0.590668	7.19968	0.0731469	283102		CHST7	1.03165	7.46452	0.000222653	56548		SSPO	0.891433	6.80997	4.10141e-05	23145
	PHF13	0.570697	10.1572	0.0739349	148479		CRLS1	-0.710872	9.96503	0.000222653	54675		MCF2L-AS1	-0.936195	7.42786	4.11096e-05	100289410
	KIF23	0.432153	9.11652	0.0740383	9493		GLB1	0.881227	9.67056	0.000225358	2720		CAPN1	-0.983267	9.71109	4.11158e-05	823
	DEAF1	-0.56799	7.93896	0.0742937	10522		POP1	-0.813041	7.89449	0.000226537	10940		NDRG1	1.16078	7.23635	4.1151e-05	10397
	EPB41L2	0.489546	6.99502	0.0750433	2037		BCL2L1	-0.733555	11.1061	0.000226537	598		SLC26A6	1.01486	8.31324	4.1212e-05	65010
	CAPS	-0.514174	7.79245	0.0751974	828		CYP27A1	0.840052	6.98817	0.000226921	1593		SAMD9L	0.88471	6.57648	4.12587e-05	219285
	ALDH18A1	-0.487016	9.01957	0.0751974	5832		SNORD89	-0.785411	8.0431	0.000230387	692205		ALDH4A1	-0.814013	7.99151	4.1291e-05	8659
	CCNO	-0.642524	8.36357	0.0754941	10309		PJA2	1.11146	8.45504	0.000230387	9867		ASIC1	1.01678	7.69552	4.18222e-05	41
	SNX27	0.481066	9.66231	0.0756479	81609		SNX30	0.820476	7.33233	0.000230387	401548		EIF2AK4	0.899323	7.31803	4.18222e-05	440275
	TNIP1	0.462754	8.2472	0.0758635	10318		COQ3	-0.760916	8.92346	0.000231336	51805		PPIC	1.23221	9.49154	4.19349e-05	5480
	HIBADH	0.493867	10.1168	0.0760287	11112		STEAP2	0.667685	7.18814	0.000231612	261729		CLDND1	1.07378	9.22775	4.19971e-05	56650
	INF2	-0.454552	10.935	0.0762992	64423		CDR2L	1.06071	8.98277	0.000232221	30850		CARHSP1	-0.931559	10.187	4.20372e-05	23589
	BCL6	-0.765027	7.88582	0.0766626	604		PGAP2	-0.859489	9.32173	0.000232622	27315		IFIT2	2.07397	8.40501	4.24718e-05	3433
	CCDC43	-0.385076	7.35744	0.076955	124808		GALK1	0.952465	9.53398	0.00023408	2584		ITGAV	1.25028	9.11781	4.24718e-05	3685
	FBXO5	0.481514	9.20444	0.076955	26271		TP53I13	0.915203	9.94325	0.000236224	90313		CHAMP1	0.868571	9.46535	4.26453e-05	283489
	NAA15	-0.462587	7.9907	0.0771794	80155		NDST1	1.08904	7.29639	0.000236224	3340		SAMD14	0.924972	6.81904	4.26617e-05	201191
	MT2A	-0.71075	10.5091	0.0773309	4502		ERVMER34-1	-0.630332	6.91989	0.000236224	100288413		RHOQ	1.64586	8.52777	4.34863e-05	23433
	FAM83A	-0.459254	6.88372	0.0774975	84985		NUAK1	1.09685	7.48132	0.000236429	9891		NBPF3	0.918618	7.38998	4.34863e-05	84224
	FAM153B	0.391122	6.41336	0.0777065	202134		NDUFAF8	-0.932707	9.74668	0.000237604	284184		SURF4	1.10827	10.1463	4.41015e-05	6836
	TGFB1I1	0.430603	7.1976	0.0777174	7041		RYBP	0.945143	8.373	0.000237965	23429		TOX2	0.944604	8.10155	4.42175e-05	84969
	AKR7L	-0.377519	6.6484	0.0778053	246181		SNORA18	-0.833367	8.356	0.00023845	677805		KITLG	1.15733	7.87334	4.43319e-05	4254
	PKD2	0.495561	7.4302	0.077877	5311		NT5C3A	-0.894835	9.75747	0.00023845	51251		N4BP2L2	0.816861	7.54415	4.47789e-05	10443
	CDC42EP5	0.524173	10.7313	0.0778997	148170		ADGRL1	0.963125	7.65308	0.000248826	22859		TMEM158	-0.775419	6.94029	4.47789e-05	25907
	SZRD1	0.506414	9.47122	0.077988	26099		EXTL2	0.811802	8.08844	0.000249185	2135		PTOV1	1.11867	11.6973	4.49159e-05	53635
	PCNA	-0.384675	7.11107	0.077988	5111		RPL13	-1.21889	8.11085	0.000251373	6137		ADCY6	0.943034	8.59183	4.49159e-05	112
	FIG4	-0.473673	7.51882	0.077988	9896		MGAT1	0.798394	9.8428	0.000253109	4245		PPME1	0.798265	9.21926	4.53453e-05	51400
	TENT5A	0.391962	7.49795	0.077988	55603		FAM214B	0.852989	7.27956	0.000254278	80256		MXRA7	0.870585	6.72113	4.55127e-05	439921
	ANXA5	0.497412	11.9097	0.077988	308		LINC01018	0.942937	8.0771	0.000255637	255167		CTSC	-1.27775	9.29601	4.55127e-05	1075
	RTL8A	0.434516	9.07072	0.077988	26071		ONECUT2	-0.991137	7.24998	0.000255637	9480		ITIH5	1.14323	12.7329	4.56129e-05	80760
	IAH1	-0.489845	10.0541	0.078007	285148		SGCA	0.629967	6.63084	0.000257428	6442		EHD2	1.28099	7.33274	4.56129e-05	30846
	MYO1B	0.711553	7.21246	0.078007	4430		UHMK1	0.895943	10.1777	0.000257428	127933		ZNF609	1.06343	7.99262	4.56129e-05	23060
	KCNMB3	0.470722	7.28033	0.078007	27094		NISCH	1.06381	7.95133	0.000258081	11188		PINK1	0.945452	7.78762	4.56129e-05	65018
	TWNK	-0.48593	8.21845	0.0780428	56652		MRPL58	-0.74878	9.34927	0.000259382	3396		CYTH3	0.963072	6.9111	4.56129e-05	9265
	CAMKMT	-0.386909	7.95858	0.0782171	79823		WDR48	0.770674	7.75903	0.000260937	57599		UBE2L6	2.18668	8.43562	4.56129e-05	9246
	SPACA9	0.439851	6.92507	0.0784686	11092		NAV2	0.74065	6.7543	0.000264061	89797		KAT6A	1.06836	8.07274	4.5641e-05	7994
	THSD4	-0.37689	6.83053	0.0788165	79875		DKC1	-0.796877	11.6232	0.00026534	1736		LHPP	1.01052	7.46943	4.66102e-05	64077
	CDKN1B	0.429942	9.01189	0.0792018	1027		HMGA1	-0.679052	11.2085	0.000266887	3159		ZNF84	0.851778	6.85189	4.66616e-05	7637
	MMP7	-0.689326	7.36021	0.0795674	4316		GAMT	0.728517	6.90889	0.000266887	2593		TSEN2	-0.78458	7.89737	4.71229e-05	80746
	LOC100506422	0.577185	6.59647	0.0796529	100506422		EIF5A	-0.806763	11.7863	0.000270086	1984		SWAP70	0.995084	8.65497	4.71229e-05	23075
	RNF130	0.701998	7.83004	0.0799067	55819		SLC25A25-AS1	-0.725798	7.83885	0.000270086	100289019		TGFB3	0.808857	6.63348	4.7152e-05	7043
	APLP2	0.499369	9.33903	0.0799067	334		LPP	1.12351	8.59207	0.000270086	4026		IFI27L2	1.01164	9.66804	4.7152e-05	83982
	UNC13B	-0.585665	6.82271	0.0807041	10497		UBQLN2	0.940253	8.57333	0.000270127	29978		PROS1	1.08697	7.79615	4.75995e-05	5627
	KIAA0513	0.465733	6.70605	0.081096	9764		NAA15	-0.79766	7.9907	0.000270675	80155		GJC1	1.37728	11.3428	4.76881e-05	10052
	FCHSD2	0.580057	7.58918	0.0814296	9873		GPR162	0.668484	6.76759	0.000272054	27239		FAHD1	-0.918092	9.32698	4.84423e-05	81889
	ICE2	0.377901	7.02627	0.0816985	79664		C6orf136	-1.0214	9.08034	0.000272627	221545		NASP	0.772282	8.59153	4.86759e-05	4678
	RDH13	-0.400994	8.27331	0.0816985	112724		KANSL1	0.803072	8.16596	0.000273814	284058		GSTO2	-0.84879	10.5684	4.89182e-05	119391
	LOC643201	-0.447243	6.44889	0.0818398	643201		LAMB2	0.740418	7.0357	0.00027459	3913		HPDL	-0.675885	7.60093	4.89251e-05	84842
	SLC41A1	0.477193	7.46224	0.0819394	254428		WDR26	0.977461	7.43713	0.000278726	80232		AKTIP	-0.813516	8.53062	4.95216e-05	64400
	PPP1R14B	-0.426216	9.46413	0.0819394	26472		MEIS3	0.982021	6.9661	0.000281124	56917		HSPA4L	-0.925028	7.52147	4.9863e-05	22824
	FBXO11	0.591533	9.60147	0.0820053	80204		TSPOAP1	0.659618	6.57888	0.000281746	9256		CRLS1	-0.78885	9.96503	5.00565e-05	54675
	C16orf91	-0.466834	8.52608	0.082119	283951		MATN3	0.814699	7.00736	0.000283777	4148		FAM160B1	0.887953	7.84268	5.00671e-05	57700
	RCL1	-0.493545	7.80327	0.082119	10171		HAUS7	-0.773271	9.28637	0.000286492	55559		CDH24	0.742727	6.67709	5.01961e-05	64403
	INCENP	0.561381	8.50757	0.082119	3619		ANGEL2	0.911786	8.65611	0.000286865	90806		SIDT2	1.1339	9.05641	5.02089e-05	51092
	KDELR3	0.397273	6.9782	0.0822938	11015		DCAF7	0.763335	10.1226	0.000287339	10238		AOC4P	1.22053	7.96487	5.03402e-05	90586
	EIF5A2	0.514676	6.75328	0.0827052	56648		RAB29	0.689861	6.97317	0.000289516	8934		TUBA4A	-1.0958	7.63331	5.05369e-05	7277
	TRIP13	-0.455946	10.4195	0.0831429	9319		PYCR1	-0.956097	8.68769	0.000289516	5831		TACC2	0.95165	7.96535	5.06022e-05	10579
	FAM83B	-0.443375	6.42083	0.0831668	222584		SLC38A1	-1.19838	8.43742	0.000290699	81539		ITGB1	1.02815	10.2717	5.06842e-05	3688
	SMPDL3B	-0.518047	6.85195	0.0834031	27293		ZMAT3	0.8628	7.66031	0.000291642	64393		PDE4D	0.802933	6.7242	5.08525e-05	5144
	CCNE2	0.449508	8.0106	0.0835905	9134		CC2D2A	0.843177	7.07047	0.000292354	57545		ENOSF1	-0.826802	8.19617	5.13982e-05	55556
	PTRHD1	0.436269	8.4012	0.0835905	391356		PTGS2	1.43102	9.29978	0.000292891	5743		ELF1	1.01047	9.99197	5.16616e-05	1997
	MSTO2P	-0.423305	6.47443	0.0838042	100129405		NIP7	-0.844831	9.70459	0.000294911	51388		LOC100287837	0.825165	6.70368	5.21167e-05	100287837
	ZKSCAN7	0.363095	6.43313	0.0838599	55888		UBE2D4	-0.741653	8.54663	0.000295463	51619		CDC42	-0.956877	8.014	5.2429e-05	998
	MYD88	-0.469513	7.7722	0.0838599	4615		DNAJC18	0.761645	6.80098	0.000297292	202052		IGF1R	0.917944	7.88437	5.24442e-05	3480
	STIL	0.460366	8.49675	0.0838599	6491		FAM172A	0.92322	8.42151	0.000297292	83989		ETV4	-0.873255	8.76072	5.24442e-05	2118
	PHACTR4	0.538374	9.54183	0.0838599	65979		POLR3K	-1.04511	8.93234	0.000299268	51728		ARV1	-0.839887	8.09314	5.2459e-05	64801
	APEX2	0.415281	9.49586	0.0841435	27301		PTP4A3	0.711211	7.0717	0.000299268	11156		PPP1R3F	1.07891	7.42789	5.30129e-05	89801
	GFER	-0.456223	6.65355	0.084728	2671		ZYG11B	0.837467	8.23651	0.000299681	79699		CDKN1C	0.854175	7.22533	5.41301e-05	1028
	FA2H	-0.403463	6.49321	0.084728	79152		XXYLT1	0.728643	8.5969	0.000299716	152002		PRR32	-1.11364	8.68781	5.41575e-05	100130613
	USP13	0.432698	7.5052	0.0847933	8975		KBTBD2	0.99386	10.0522	0.000301074	25948		MGST2	-0.769484	10.3613	5.47849e-05	4258
	NECAB3	0.420118	7.10421	0.0849145	63941		AMD1	-1.09784	8.79883	0.000301142	262		SETD1A	0.782892	8.35466	5.55145e-05	9739
	ZNF318	0.51549	8.17727	0.085216	24149		FAM53B	0.957899	7.56051	0.000302918	9679		PACS1	0.926295	7.55828	5.56903e-05	55690
	NOA1	-0.402506	9.57486	0.0854867	84273		GDF15	-1.23633	8.28324	0.000306547	9518		PGM1	0.846046	10.0939	5.58586e-05	5236
	POLR1C	-0.539736	9.87317	0.0854867	9533		ANO6	0.715258	9.29917	0.000314065	196527		LPIN1	0.868525	7.6532	5.59013e-05	23175
	ATXN7L2	0.389147	7.44406	0.0855903	127002		MRPL30	-0.716294	8.26133	0.000314343	51263		C8orf37	1.19257	10.0557	5.59013e-05	157657
	FAHD1	-0.460627	9.32698	0.0855903	81889		MRPS2	-0.914406	8.89583	0.000317195	51116		MT1X	1.26264	10.1344	5.60049e-05	4501
	CCNDBP1	-0.477046	10.2169	0.0855996	23582		NUMA1	0.983086	9.1302	0.000317195	4926		UCA1	-1.25358	7.25541	5.61851e-05	652995
	SLCO3A1	0.51279	7.03959	0.0855996	28232		RRAGA	0.655457	10.3946	0.000317195	10670		COX19	1.14983	7.60291	5.61894e-05	90639
	MRPL46	-0.413	9.77825	0.0855996	26589		LRRN4	0.697966	6.67855	0.000318607	164312		AGBL5	0.744448	9.8375	5.63279e-05	60509
	PIMREG	0.444491	9.0733	0.0855996	54478		ABHD11	-0.741767	7.41747	0.000318607	83451		MAP2K1	-0.751717	10.4198	5.64924e-05	5604
	RAB9A	0.389865	8.19471	0.0855996	9367		EMC9	-0.802927	8.28744	0.000321055	51016		TIMM23	-1.09634	8.53446	5.7449e-05	100287932
	OTOR	0.393861	6.478	0.085716	56914		SERINC2	-0.761133	9.16996	0.000321498	347735		EFR3A	0.764708	11.0222	5.76178e-05	23167
	NDRG3	0.66262	8.14181	0.085716	57446		ZNF318	0.892248	8.17727	0.000322614	24149		MSX1	0.897851	6.87814	5.79369e-05	4487
	SYK	-0.597486	7.76352	0.0859153	6850		CHPF	0.80297	7.13513	0.000323208	79586		PLEKHM2	0.881848	9.24481	5.80701e-05	23207
	TPRN	-0.518962	7.76991	0.0863558	286262		GART	-0.971647	7.68036	0.000323553	2618		ADSL	-0.766265	10.5545	5.82658e-05	158
	VWA3A	-0.372967	6.80443	0.0863558	146177		GPX1	-0.881355	8.33723	0.000324755	2876		METTL5	-0.875073	9.65912	5.82658e-05	29081
	CENPF	0.605165	8.68075	0.0864412	1063		DOK4	0.74764	9.05245	0.000332597	55715		TTYH3	0.987829	8.23586	5.82658e-05	80727
	CHMP4B	-0.454692	10.5402	0.0866742	128866		CDH15	0.739228	6.62384	0.000332604	1013		LILRB3	1.19589	11.2733	5.82658e-05	11025
	UBQLN2	0.532248	8.57333	0.0866835	29978		DELE1	0.788877	8.13498	0.000333086	9812		TTC23	1.03092	8.07223	5.82658e-05	64927
	ASB13	-0.439513	7.6765	0.0866835	79754		SLC12A4	0.760889	6.93898	0.000334005	6560		TRAFD1	1.0108	7.90912	5.82658e-05	10906
	EXOSC5	-0.456879	9.53306	0.0867118	56915		F2R	0.871475	13.5081	0.000336604	2149		TLCD1	-0.723829	8.30737	5.82938e-05	116238
	HES1	-0.503403	7.78455	0.087688	3280		ALDH3A1	-0.76029	7.78588	0.000336604	218		PAK1	0.835887	8.52468	5.89187e-05	5058
	AXIN2	0.548814	10.3583	0.087688	8313		RAB11FIP3	0.691735	7.72994	0.000337613	9727		SPINT2	-1.01496	12.9985	5.89864e-05	10653
	TUFM	-0.372027	10.5139	0.0877207	7284		BNIP1	-0.697232	7.61095	0.000338222	662		CHD6	1.25658	7.27149	5.91444e-05	84181
	PSME2	0.394362	11.345	0.087835	5721		IFT57	0.720423	6.7946	0.00033895	55081		HYOU1	1.09145	7.77222	5.9164e-05	10525
	WASL	0.460229	9.78606	0.087835	8976		PPM1H	-0.963332	7.15995	0.00033895	57460		AGPAT2	-0.887043	8.88937	5.92781e-05	10555
[truncated: 19,727 more rows]
