# Supplementary material for: SMAD4 mutations do not preclude epithelial–mesenchymal transition in colorectal cancer
Source: Oncogene. 2021 Dec 3;41(6):824–37. doi: 10.1038/s41388-021-02128-2 (PMC8816731; doi:10.1038/s41388-021-02128-2)
Supplement: Supplementary file 3 — Supplementary Table S2 [file 41388_2021_2128_MOESM3_ESM.xlsx]

## Sheet: DEGs_Shared_up_144h marked
Supplementary Table S2: GSEA based on GO term "Biological process" for genes upregulated in both HT29-Snail1-HA clones 4F5 and 3C2 treated with Dox for 6 d
	(relevant terms and adj. p-values for Figs. 4 are highlighted in yellow/bold, terms relevant for Fig. 5 are indicated in blue/italics)
	Term	Count	Size	p-value	adj. p-value	odds ratio	Entrez-IDs	Gene symbols
	GO_GOLGI_VESICLE_TRANSPORT	70	365	5.59245e-10	2.60728e-06	2.49018	10133|10484|10791|10945|128637|1314|1523|1639|164|1778|1781|1783|22872|23041|23062|23299|2348|254263|26088|26286|26958|2801|2802|2804|29959|3064|340371|372|378|3797|381|3831|3916|3996|4430|4905|51125|51226|51542|51762|55738|55860|5627|582|583|64145|64689|64764|65258|6642|6709|6811|6836|6892|7405|81562|84984|85409|8548|8615|8729|8775|90411|9135|9265|9371|9493|9522|9632|9905	OPTN|SEC23A|VAMP5|KDELR1|TBC1D20|COPA|CUX1|DCTN1|AP1G1|DYNC1H1|DYNC1I2|DYNC1LI2|SEC31A|MON2|GGA2|BICD2|FOLR1|CNIH2|GGA1|ARFGAP3|COPG2|GOLGA2|GOLGA3|GOLGB1|NRBP1|HTT|NRBP2|ARCN1|ARF4|KIF3C|ARF5|KLC1|LAMP1|LLGL1|MYO1B|NSF|GOLGA7|COPZ2|VPS54|RAB8B|ARFGAP1|ACTR10|PROS1|BBS1|BBS2|RBSN|GORASP1|CREB3L2|MPPE1|SNX1|SPTAN1|STX5|SURF4|TAPBP|UVRAG|LMAN2L|CEP19|NKD2|BLZF1|USO1|GBF1|NAPA|MCFD2|RABEP1|CYTH3|KIF…
	GO_REGULATION_OF_SMALL_GTPASE_MEDIATED_SIGNAL_TRANSDUCTION	66	333	7.38398e-10	2.60728e-06	2.55	10161|11214|115703|1398|1399|154796|157285|2057|2149|2245|22821|23380|23433|25|253980|25959|26030|2664|348|3688|3707|3925|408|4254|4649|4952|51196|51306|5159|5296|55114|55738|57493|57522|57584|57636|58480|5863|5880|5962|64411|6453|6464|64857|7077|7410|81848|8473|84986|85360|867|8729|8829|8874|90627|9138|9265|9266|9267|9322|9448|9754|9826|9828|9909|9912	LPAR6|AKAP13|ARHGAP33|CRK|CRKL|AMOT|PRAG1|EPOR|F2R|FGD1|RASA3|SRGAP2|RHOQ|ABL1|KCTD13|KANK2|PLEKHG3|GDI1|APOE|ITGB1|ITPKB|STMN1|ARRB1|KITLG|MYO9A|OCRL|PLCE1|FAM13B|PDGFRB|PIK3R2|ARHGAP17|ARFGAP1|HEG1|SRGAP1|ARHGAP21|ARHGAP23|RHOU|RGL2|RAC2|RDX|ARAP3|ITSN1|SHC1|PLEKHG2|TIMP2|VAV2|SPRY4|OGT|ARHGAP19|SYDE1|CBL|GBF1|NRP1|ARHGEF7|STARD13|ARHGEF1|CYTH3|CYTH2|CYTH1|TRIP10|MAP4K4|STARD8|ARHGEF11|ARHGEF17…
	GO_RESPONSE_TO_TRANSFORMING_GROWTH_FACTOR_BETA	54	255	2.03325e-09	4.78627e-06	2.77346	1028|1030|10370|10979|114990|1277|1385|1387|1398|1399|1601|1745|2022|23411|2348|23592|23625|2530|2534|26036|2615|2734|283149|28996|317|3309|3987|4088|4090|463|50507|5494|55198|5654|5747|57669|642658|657|7041|7043|7048|7057|7314|7791|8239|83891|8425|857|858|867|90|9315|94|9475	CDKN1C|CDKN2B|CITED2|FERMT2|VASN|COL1A1|CREB1|CREBBP|CRK|CRKL|DAB2|DLX1|ENG|SIRT1|FOLR1|LEMD3|FAM89B|FUT8|FYN|ZNF451|LRRC32|GLG1|BCL9L|HIPK2|APAF1|HSPA5|LIMS1|SMAD3|SMAD5|ZFHX3|NOX4|PPM1A|APPL2|HTRA1|PTK2|EPB41L5|SCX|BMPR1A|TGFB1I1|TGFB3|TGFBR2|THBS1|UBB|ZYX|USP9X|SNX25|LTBP4|CAV1|CAV2|CBL|ACVR1|NREP|ACVRL1|ROCK2
	GO_CELL_SUBSTRATE_JUNCTION_ASSEMBLY	29	96	3.84397e-09	6.78653e-06	4.37326	10420|10979|1307|22998|23332|25|347|3678|3915|3987|4035|4088|5339|5728|5747|57669|6548|7057|7145|7205|7248|84962|87|8829|8874|94|9448|9475|9647	TESK2|FERMT2|COL16A1|LIMCH1|CLASP1|ABL1|APOD|ITGA5|LAMC1|LIMS1|LRP1|SMAD3|PLEC|PTEN|PTK2|EPB41L5|SLC9A1|THBS1|TNS1|TRIP6|TSC1|AJUBA|ACTN1|NRP1|ARHGEF7|ACVRL1|MAP4K4|ROCK2|PPM1F
	GO_NEURAL_TUBE_FORMATION	30	104	5.41945e-09	7.65443e-06	4.1533	133|1856|1857|2348|23654|25|2535|27031|29072|317|54910|55081|57216|5754|57545|5914|652|65979|6659|7248|7289|7403|7798|79600|8289|8463|84678|8543|9355|9968	ADM|DVL2|DVL3|FOLR1|PLXNB2|ABL1|FZD2|NPHP3|SETD2|APAF1|SEMA4C|IFT57|VANGL2|PTK7|CC2D2A|RARA|BMP4|PHACTR4|SOX4|TSC1|TULP3|KDM6A|LUZP1|TCTN1|ARID1A|TEAD2|KDM2B|LMO4|LHX2|MED12
	GO_REGULATION_OF_CELL_MORPHOGENESIS	82	477	9.6749e-09	1.13874e-05	2.13775	10097|10428|10494|10500|10505|10979|114299|115703|1398|1399|148170|1523|157285|1627|1742|1793|1856|1857|1949|2245|22836|23053|23077|23327|23433|23654|25|2534|26039|2664|283149|3037|348|390|3987|4035|4076|4131|4137|4289|4343|4478|4628|5048|5058|5064|51199|5361|54870|54910|55023|55660|55742|5728|5747|57688|58480|5911|5962|6259|6347|64689|66008|6722|755|7750|811|8153|81565|8322|84446|84894|85464|882…	ACTR2|CFDP1|STK25|SEMA6C|SEMA4F|FERMT2|PALM2|ARHGAP33|CRK|CRKL|CDC42EP5|CUX1|PRAG1|DBN1|DLG4|DOCK1|DVL2|DVL3|EFNB3|FGD1|RHOBTB3|ZSWIM8|MYCBP2|NEDD4L|RHOQ|PLXNB2|ABL1|FYN|SS18L1|GDI1|BCL9L|HAS2|APOE|RND3|LIMS1|LRP1|CAPRIN1|MAP1B|MAPT|MKLN1|MOV10|MSN|MYH10|PAFAH1B1|PAK1|PALM|NIN|PLXNA1|QRICH1|SEMA4C|PHIP|PRPF40A|PARVA|PTEN|PTK2|ZSWIM6|RHOU|RAP2A|RDX|RYK|CCL2|GORASP1|TRAK2|SRF|CFAP410|ZMYM2|CALR|RND…
	GO_TUBE_CLOSURE	27	90	1.18618e-08	1.19668e-05	4.39647	133|1856|1857|2348|23654|25|2535|27031|29072|317|54910|55081|57216|5754|57545|5914|652|65979|7248|7289|7403|8289|8463|84678|8543|9355|9968	ADM|DVL2|DVL3|FOLR1|PLXNB2|ABL1|FZD2|NPHP3|SETD2|APAF1|SEMA4C|IFT57|VANGL2|PTK7|CC2D2A|RARA|BMP4|PHACTR4|TSC1|TULP3|KDM6A|ARID1A|TEAD2|KDM2B|LMO4|LHX2|MED12
	GO_EMBRYONIC_ORGAN_DEVELOPMENT	74	423	2.09889e-08	1.85279e-05	2.18781	100|10019|10049|10194|1028|10370|10763|10818|113026|1290|133|1856|2022|2067|207|2323|2348|2535|25836|27031|2778|28996|29072|3202|3213|3215|3217|3218|3221|3225|3340|3491|3586|388591|4088|4237|4254|4297|4487|51176|5311|54345|54806|55081|57216|57448|5754|57545|57599|57728|579|5914|65009|652|657|65979|6670|6722|6926|7026|7043|7048|7289|7403|7703|79805|79893|8289|8463|84678|8648|90|9935|9968	ADA|SH2B3|DNAJB6|TSHZ1|CDKN1C|CITED2|NES|FRS2|PLCD3|COL5A2|ADM|DVL2|ENG|ERCC1|AKT1|FLT3LG|FOLR1|FZD2|NIPBL|NPHP3|GNAS|HIPK2|SETD2|HOXA5|HOXB3|HOXB5|HOXB7|HOXB8|HOXC4|HOXC9|NDST1|CCN1|IL10|RNF207|SMAD3|MFAP2|KITLG|KMT2A|MSX1|LEF1|PKD2|SOX18|AHI1|IFT57|VANGL2|BIRC6|PTK7|CC2D2A|WDR48|WDR19|NKX3-2|RARA|NDRG4|BMP4|BMPR1A|PHACTR4|SP3|SRF|TBX3|NR2F2|TGFB3|TGFBR2|TULP3|KDM6A|PCGF2|VASH2|GGNBP2|ARID1A|TEA…
	GO_ENDOMEMBRANE_SYSTEM_ORGANIZATION	72	423	2.46315e-08	1.93275e-05	2.2045	10133|10397|10494|10783|128637|1385|144717|150368|155382|1639|165324|1759|1760|196527|2054|207|2149|22872|22930|23175|23207|23208|23271|23332|23353|23435|23592|257364|25946|26092|2801|2804|2852|29763|3064|30846|309|440270|4628|5048|50807|5270|5518|55353|55666|5578|5660|5728|57403|57584|5819|5869|64145|64689|6811|6836|7917|79188|81562|81565|8436|8548|857|858|8615|8729|8874|8976|93099|93643|9697|97…	OPTN|NDRG1|STK25|NEK6|TBC1D20|CREB1|PHETA1|PHETA2|VPS37D|DCTN1|UBXN2A|DNM1|DMPK|ANO6|STX2|AKT1|F2R|SEC31A|RAB3GAP1|LPIN1|PLEKHM2|SYT11|CAMSAP2|CLASP1|SUN1|TARDBP|LEMD3|SNX33|ZNF385A|TOR1AIP1|GOLGA2|GOLGB1|GPER1|PACSIN3|HTT|EHD2|ANXA6|GOLGA8B|MYH10|PAFAH1B1|ASAP1|SERPINE2|PPP2R1A|LAPTM4B|NPLOC4|PRKCA|PSAP|PTEN|RAB22A|ARHGAP21|NECTIN2|RAB5B|RBSN|GORASP1|STX5|SURF4|BAG6|TMEM43|LMAN2L|NDEL1|CAVIN2|BL…
	GO_RAS_PROTEIN_SIGNAL_TRANSDUCTION	75	439	3.54038e-08	2.50022e-05	2.14275	10161|10163|1017|1029|10769|10981|11186|11188|11214|1398|1399|148170|157285|2057|2149|2245|22808|22821|22836|23433|25|253980|25959|26030|2664|2782|348|3688|3707|390|3925|408|4254|51196|51277|5159|51715|51762|55738|5600|57216|57403|57493|58480|5863|5869|5880|5911|5962|6237|6453|6464|64857|65979|7077|7410|79567|8153|81848|8473|84932|867|8729|8829|8874|9138|9265|9266|9267|9448|9475|9826|9828|9909|99…	LPAR6|WASF2|CDK2|CDKN2A|PLK2|RAB32|RASSF1|NISCH|AKAP13|CRK|CRKL|CDC42EP5|PRAG1|EPOR|F2R|FGD1|MRAS|RASA3|RHOBTB3|RHOQ|ABL1|KCTD13|KANK2|PLEKHG3|GDI1|GNB1|APOE|ITGB1|ITPKB|RND3|STMN1|ARRB1|KITLG|PLCE1|DNAJC27|PDGFRB|RAB23|RAB8B|ARFGAP1|MAPK11|VANGL2|RAB22A|HEG1|RHOU|RGL2|RAB5B|RAC2|RAP2A|RDX|RRAS|ITSN1|SHC1|PLEKHG2|PHACTR4|TIMP2|VAV2|RIPOR1|RND2|SPRY4|OGT|RAB2B|CBL|GBF1|NRP1|ARHGEF7|ARHGEF1|CYTH3|C…
	GO_REGULATION_OF_NEURON_PROJECTION_DEVELOPMENT	81	489	4.04548e-08	2.53811e-05	2.06743	10097|10494|10500|10505|10769|112|115703|1398|1399|1523|157285|1627|1716|1742|1856|1857|1948|1949|207|23053|23077|23258|23271|23327|23413|23613|23654|25|2534|26039|2664|27020|2896|3309|348|3956|4035|4076|4131|4137|4343|5048|5058|50807|51199|5274|5361|5376|54910|5526|567|5728|5747|57498|5754|57688|5911|6259|6376|64175|64689|64764|65009|66008|6722|7248|8153|81565|81618|8322|84446|84894|8507|85464|8…	ACTR2|STK25|SEMA6C|SEMA4F|PLK2|ADCY6|ARHGAP33|CRK|CRKL|CUX1|PRAG1|DBN1|DGUOK|DLG4|DVL2|DVL3|EFNB2|EFNB3|AKT1|ZSWIM8|MYCBP2|DENND5A|CAMSAP2|NEDD4L|NCS1|ZMYND8|PLXNB2|ABL1|FYN|SS18L1|GDI1|NPTN|GRN|HSPA5|APOE|LGALS1|LRP1|CAPRIN1|MAP1B|MAPT|MOV10|PAFAH1B1|PAK1|ASAP1|NIN|SERPINI1|PLXNA1|PMP22|SEMA4C|PPP2R5B|B2M|PTEN|PTK2|KIDINS220|PTK7|ZSWIM6|RAP2A|RYK|CX3CL1|P3H1|GORASP1|CREB3L2|NDRG4|TRAK2|SRF|TSC1|…
	GO_EPITHELIAL_TUBE_MORPHOGENESIS	59	314	4.31285e-08	2.53811e-05	2.38075	10765|133|1856|1857|1948|2022|2119|2348|23654|25|2535|25928|25932|27031|2719|29072|317|3202|3217|388591|4088|5058|51176|5311|54345|54806|54910|55081|55366|5613|57216|5754|57545|5914|64783|65009|652|65979|6659|6722|6926|7048|7248|7289|7403|7798|79600|8289|8463|84678|8543|8829|90|90627|9355|94|9500|9723|9968	KDM5B|ADM|DVL2|DVL3|EFNB2|ENG|ETV5|FOLR1|PLXNB2|ABL1|FZD2|SOSTDC1|CLIC4|NPHP3|GPC3|SETD2|APAF1|HOXA5|HOXB7|RNF207|SMAD3|PAK1|LEF1|PKD2|SOX18|AHI1|SEMA4C|IFT57|LGR4|PRKX|VANGL2|PTK7|CC2D2A|RARA|RBM15|NDRG4|BMP4|PHACTR4|SOX4|SRF|TBX3|TGFBR2|TSC1|TULP3|KDM6A|LUZP1|TCTN1|ARID1A|TEAD2|KDM2B|LMO4|NRP1|ACVR1|STARD13|LHX2|ACVRL1|MAGED1|SEMA3E|MED12
	GO_ADHERENS_JUNCTION_ASSEMBLY	26	89	5.20626e-08	2.8282e-05	4.16419	10420|10979|1307|22998|23332|25|347|3987|4035|4088|5728|5747|57669|6548|7057|7205|7248|7414|84962|87|8829|8874|94|9448|9475|9647	TESK2|FERMT2|COL16A1|LIMCH1|CLASP1|ABL1|APOD|LIMS1|LRP1|SMAD3|PTEN|PTK2|EPB41L5|SLC9A1|THBS1|TRIP6|TSC1|VCL|AJUBA|ACTN1|NRP1|ARHGEF7|ACVRL1|MAP4K4|ROCK2|PPM1F
	GO_CELL_CYCLE_ARREST	49	244	7.44093e-08	3.75342e-05	2.57563	1017|1021|1027|1028|1029|1030|1031|10325|10657|10670|10769|11180|11186|127933|1820|23645|25|25946|26959|27085|2852|4088|4303|440275|463|472|4848|4849|51776|5311|5494|5526|55904|57060|5934|595|6300|6419|6659|7057|7709|811|835|8555|87178|8812|8850|8851|94241	CDK2|CDK6|CDKN1B|CDKN1C|CDKN2A|CDKN2B|CDKN2C|RRAGB|KHDRBS1|RRAGA|PLK2|WDR6|RASSF1|UHMK1|ARID3A|PPP1R15A|ABL1|ZNF385A|HBP1|MTBP|GPER1|SMAD3|FOXO4|EIF2AK4|ZFHX3|ATM|CNOT2|CNOT3|MAP3K20|PKD2|PPM1A|PPP2R5B|KMT2E|PCBP4|RBL2|CCND1|MAPK12|SETMAR|SOX4|THBS1|ZBTB17|CALR|CASP2|CDC14B|PNPT1|CCNK|KAT2B|CDK5R1|TP53INP1
	GO_TRANSFORMING_GROWTH_FACTOR_BETA_RECEPTOR_SIGNALING_PATHWAY	42	198	1.04991e-07	4.943e-05	2.78023	1028|1030|10370|10979|114990|1385|1387|1601|2022|23411|2348|23592|23625|2530|26036|2615|2734|283149|28996|3309|4088|4090|5494|55198|5654|5747|657|7041|7043|7048|7057|7314|7791|8239|83891|8425|857|858|867|90|9315|94	CDKN1C|CDKN2B|CITED2|FERMT2|VASN|CREB1|CREBBP|DAB2|ENG|SIRT1|FOLR1|LEMD3|FAM89B|FUT8|ZNF451|LRRC32|GLG1|BCL9L|HIPK2|HSPA5|SMAD3|SMAD5|PPM1A|APPL2|HTRA1|PTK2|BMPR1A|TGFB1I1|TGFB3|TGFBR2|THBS1|UBB|ZYX|USP9X|SNX25|LTBP4|CAV1|CAV2|CBL|ACVR1|NREP|ACVRL1
	GO_REGULATION_OF_CELLULAR_RESPONSE_TO_TRANSFORMING_GROWTH_FACTOR_BETA_STIMULUS	30	121	1.59661e-07	6.82509e-05	3.44239	1028|1030|10370|114990|1387|1601|1745|2022|23411|2348|23592|23625|26036|2734|283149|28996|3309|4088|5494|5654|7041|7043|7048|7057|7314|83891|8425|857|858|9315	CDKN1C|CDKN2B|CITED2|VASN|CREBBP|DAB2|DLX1|ENG|SIRT1|FOLR1|LEMD3|FAM89B|ZNF451|GLG1|BCL9L|HIPK2|HSPA5|SMAD3|PPM1A|HTRA1|TGFB1I1|TGFB3|TGFBR2|THBS1|UBB|SNX25|LTBP4|CAV1|CAV2|NREP
	GO_MICROTUBULE_POLYMERIZATION	22	71	1.73266e-07	6.82509e-05	4.5237	1027|1639|1859|22919|23271|23332|25|25999|27175|2801|3925|4137|4204|4926|5058|51199|55125|58497|81565|8851|89795|9793	CDKN1B|DCTN1|DYRK1A|MAPRE1|CAMSAP2|CLASP1|ABL1|CLIP3|TUBG2|GOLGA2|STMN1|MAPT|MECP2|NUMA1|PAK1|NIN|CEP192|PRUNE1|NDEL1|CDK5R1|NAV3|CKAP5
	GO_REGULATION_OF_MICROTUBULE_POLYMERIZATION	17	45	1.73962e-07	6.82509e-05	6.10736	1027|1639|1859|22919|23271|23332|25|25999|3925|4137|4204|4926|5058|51199|58497|8851|89795	CDKN1B|DCTN1|DYRK1A|MAPRE1|CAMSAP2|CLASP1|ABL1|CLIP3|STMN1|MAPT|MECP2|NUMA1|PAK1|NIN|PRUNE1|CDK5R1|NAV3
	GO_REGULATION_OF_ADHERENS_JUNCTION_ORGANIZATION	21	67	1.98501e-07	7.32305e-05	4.70031	118|1307|22998|23332|25|347|3987|4035|4088|5728|5747|57669|5962|6548|7057|7248|8829|94|9448|9475|9647	ADD1|COL16A1|LIMCH1|CLASP1|ABL1|APOD|LIMS1|LRP1|SMAD3|PTEN|PTK2|EPB41L5|RDX|SLC9A1|THBS1|TSC1|NRP1|ACVRL1|MAP4K4|ROCK2|PPM1F
	GO_GASTRULATION	39	182	2.15381e-07	7.32305e-05	2.81875	10818|1290|1291|154796|1856|2131|2132|23187|23275|23332|27031|2719|29072|3586|3678|3685|3688|3912|4088|51176|55578|5573|57216|57669|60436|642658|65125|652|657|6722|7048|7403|7709|79971|8289|8324|84913|90|91663	FRS2|COL5A2|COL6A1|AMOT|DVL2|EXT1|EXT2|PHLDB1|POFUT2|CLASP1|NPHP3|GPC3|SETD2|IL10|ITGA5|ITGAV|ITGB1|LAMB1|SMAD3|LEF1|SUPT20H|PRKAR1A|VANGL2|EPB41L5|TGIF2|SCX|WNK1|BMP4|BMPR1A|SRF|TGFBR2|KDM6A|ZBTB17|WLS|ARID1A|FZD7|ATOH8|ACVR1|MYADM
	GO_TRANSMEMBRANE_RECEPTOR_PROTEIN_SERINE_THREONINE_KINASE_SIGNALING_PATHWAY	61	347	2.26795e-07	7.32305e-05	2.21442	10220|10272|1028|1030|10370|10432|10979|114990|1385|1387|1601|1655|1745|2022|23411|2348|23592|23625|25|2530|25928|26036|2615|2719|27250|2734|283149|28996|3309|3491|4088|4090|4487|4756|4926|51176|51496|5494|55198|5654|5747|60436|642658|652|657|7041|7043|7048|7057|7314|7791|8239|83891|8425|84913|857|858|867|90|9315|94	GDF11|FSTL3|CDKN1C|CDKN2B|CITED2|RBM14|FERMT2|VASN|CREB1|CREBBP|DAB2|DDX5|DLX1|ENG|SIRT1|FOLR1|LEMD3|FAM89B|ABL1|FUT8|SOSTDC1|ZNF451|LRRC32|GPC3|PDCD4|GLG1|BCL9L|HIPK2|HSPA5|CCN1|SMAD3|SMAD5|MSX1|NEO1|NUMA1|LEF1|CTDSPL2|PPM1A|APPL2|HTRA1|PTK2|TGIF2|SCX|BMP4|BMPR1A|TGFB1I1|TGFB3|TGFBR2|THBS1|UBB|ZYX|USP9X|SNX25|LTBP4|ATOH8|CAV1|CAV2|CBL|ACVR1|NREP|ACVRL1
	GO_SKELETAL_SYSTEM_MORPHOGENESIS	47	238	2.28132e-07	7.32305e-05	2.52061	1112|1277|1291|1490|2261|22856|25836|25976|2734|2778|29072|29123|3037|304|309|3202|3213|3215|3217|3218|3221|3225|3340|3636|4088|4147|4148|4209|4487|4665|51715|57599|57728|579|5914|6259|642658|649|652|7043|7048|7289|7703|8313|84159|871|9968	FOXN3|COL1A1|COL6A1|CCN2|FGFR3|CHSY1|NIPBL|TIPARP|GLG1|GNAS|SETD2|ANKRD11|HAS2|ANXA2P2|ANXA6|HOXA5|HOXB3|HOXB5|HOXB7|HOXB8|HOXC4|HOXC9|NDST1|INPPL1|SMAD3|MATN2|MATN3|MEF2D|MSX1|NAB2|RAB23|WDR48|WDR19|NKX3-2|RARA|RYK|SCX|BMP1|BMP4|TGFB3|TGFBR2|TULP3|PCGF2|AXIN2|ARID5B|SERPINH1|MED12
	GO_PATTERN_SPECIFICATION_PROCESS	72	436	2.84974e-07	8.38779e-05	2.04785	10194|10220|10370|10818|1399|1745|1856|2022|221322|22856|22955|2348|23509|23648|25928|27031|2719|284086|28996|3202|3213|3215|3217|3218|3221|3225|3229|3670|388591|4088|4090|4487|4909|5089|51176|5308|5311|54345|54806|54880|55081|57216|57545|57669|57728|579|6015|63917|65009|652|657|6604|6722|6926|7026|7048|7289|7403|7516|7703|79600|79971|8313|84678|84976|8829|90|9355|9371|94|9935|9968	TSHZ1|GDF11|CITED2|FRS2|CRKL|DLX1|DVL2|ENG|TBC1D32|CHSY1|SCMH1|FOLR1|POFUT1|SSBP3|SOSTDC1|NPHP3|GPC3|NEK8|HIPK2|HOXA5|HOXB3|HOXB5|HOXB7|HOXB8|HOXC4|HOXC9|HOXC13|ISL1|RNF207|SMAD3|SMAD5|MSX1|NTF4|PBX2|LEF1|PITX2|PKD2|SOX18|AHI1|BCOR|IFT57|VANGL2|CC2D2A|EPB41L5|WDR19|NKX3-2|RING1|GALNT11|NDRG4|BMP4|BMPR1A|SMARCD3|SRF|TBX3|NR2F2|TGFBR2|TULP3|KDM6A|XRCC2|PCGF2|TCTN1|WLS|AXIN2|KDM2B|DISP1|NRP1|ACVR1|L…
	GO_POSITIVE_REGULATION_OF_CATABOLIC_PROCESS	70	418	2.85057e-07	8.38779e-05	2.07128	10013|10133|10221|1027|10392|10769|1454|1601|207|22930|22954|23274|23327|23367|23411|23677|253943|257364|25897|25976|26086|26088|26137|26234|2719|29763|29978|3064|348|3553|399664|4035|4343|440275|4478|472|4898|4905|4947|51322|51667|5305|5716|5728|5747|58476|5962|64115|65018|6642|665|6811|6829|7248|725|7405|79068|7917|8408|8450|85409|8554|857|87178|8742|8975|94241|9475|975|9781	HDAC6|OPTN|TRIB1|CDKN1B|NOD1|PLK2|CSNK1E|DAB2|AKT1|RAB3GAP1|TRIM32|CLEC16A|NEDD4L|LARP1|SIRT1|SH3BP4|YTHDF3|SNX33|RNF19A|TIPARP|GPSM1|GGA1|ZBTB20|FBXL5|GPC3|PACSIN3|UBQLN2|HTT|APOE|IL1B|MEX3D|LRP1|MOV10|EIF2AK4|MSN|ATM|NRDC|NSF|OAZ2|WAC|NUB1|PIP4K2A|PSMD10|PTEN|PTK2|TP53INP2|RDX|VSIR|PINK1|SNX1|BNIP3L|STX5|SUPT5H|TSC1|C4BPB|UVRAG|FTO|BAG6|ULK1|CUL4B|NKD2|PIAS1|CAV1|PNPT1|TNFSF12|USP13|TP53INP1|RO…
	GO_RESPONSE_TO_ENDOPLASMIC_RETICULUM_STRESS	51	272	3.55003e-07	0.000100281	2.3726	10106|10956|116138|118|1200|153222|1639|192683|202052|2135|2137|22872|23197|23411|23435|23645|26232|26270|2907|29954|29978|317|3309|440275|4779|51569|51726|5296|55033|5526|55298|55666|55738|55757|595|6347|64061|6464|64764|6745|7057|7466|7709|7917|80020|811|8406|8440|857|8720|8975	CTDSP2|OS9|KLHDC3|ADD1|TPP1|CREBRF|DCTN1|SCAMP5|DNAJC18|EXTL2|EXTL3|SEC31A|FAF2|SIRT1|TARDBP|PPP1R15A|FBXO2|FBXO6|GRINA|POMT2|UBQLN2|APAF1|HSPA5|EIF2AK4|NFE2L1|UFM1|DNAJB11|PIK3R2|FKBP14|PPP2R5B|RNF121|NPLOC4|ARFGAP1|UGGT2|CCND1|CCL2|TSPYL2|SHC1|CREB3L2|SSR1|THBS1|WFS1|ZBTB17|BAG6|FOXRED2|CALR|SRPX|NCK2|CAV1|MBTPS1|USP13
	GO_REGULATION_OF_PROTEIN_CATABOLIC_PROCESS	64	377	4.43052e-07	0.000119329	2.11924	10221|1027|10769|10956|113451|1454|1601|165324|207|22954|23077|23274|23327|23429|2534|257364|25897|25976|26088|26234|2719|28996|29062|29763|29978|304|348|3553|3586|4035|4088|4130|4478|4779|4898|4905|4947|51322|51582|51667|5270|55353|5716|5728|5747|5962|64844|65018|6599|6642|6811|7077|725|7314|7917|8450|8473|85409|8554|857|8742|8975|975|9781	TRIB1|CDKN1B|PLK2|OS9|AZIN2|CSNK1E|DAB2|UBXN2A|AKT1|TRIM32|MYCBP2|CLEC16A|NEDD4L|RYBP|FYN|SNX33|RNF19A|TIPARP|GGA1|FBXL5|GPC3|HIPK2|WDR91|PACSIN3|UBQLN2|ANXA2P2|APOE|IL1B|IL10|LRP1|SMAD3|MAP1A|MSN|NFE2L1|NRDC|NSF|OAZ2|WAC|AZIN1|NUB1|SERPINE2|LAPTM4B|PSMD10|PTEN|PTK2|RDX|MARCH7|PINK1|SMARCC1|SNX1|STX5|TIMP2|C4BPB|UBB|BAG6|CUL4B|OGT|NKD2|PIAS1|CAV1|TNFSF12|USP13|CD81|RNF144A
	GO_RESPONSE_TO_TOPOLOGICALLY_INCORRECT_PROTEIN	40	195	4.56227e-07	0.000119329	2.68035	10013|10106|10133|10808|116138|118|1200|153222|1639|202052|2135|2137|22872|23197|23645|25822|26270|29954|3306|3309|51726|55033|5526|55298|55738|55757|595|6347|64061|6464|64764|6745|7057|7466|7709|7917|811|8440|871|8720	HDAC6|CTDSP2|OPTN|HSPH1|KLHDC3|ADD1|TPP1|CREBRF|DCTN1|DNAJC18|EXTL2|EXTL3|SEC31A|FAF2|PPP1R15A|DNAJB5|FBXO6|POMT2|HSPA2|HSPA5|DNAJB11|FKBP14|PPP2R5B|RNF121|ARFGAP1|UGGT2|CCND1|CCL2|TSPYL2|SHC1|CREB3L2|SSR1|THBS1|WFS1|ZBTB17|BAG6|CALR|NCK2|SERPINH1|MBTPS1
	GO_POSITIVE_REGULATION_OF_CELL_CYCLE	66	403	4.95699e-07	0.000125022	2.08426	1017|1027|10370|10769|1490|1654|1778|1820|207|22954|2323|25|25836|25942|25946|27085|2852|3054|3192|3306|3553|3586|4204|4212|4303|4487|472|4848|4849|4926|5048|51203|5159|5311|55023|5526|55719|5578|55904|57060|5716|5914|5934|595|5962|6419|6604|6659|6926|7175|7709|811|81544|835|84250|8444|8450|8555|8812|8851|896|905|9371|9475|9493|994	CDK2|CDKN1B|CITED2|PLK2|CCN2|DDX3X|DYNC1H1|ARID3A|AKT1|TRIM32|FLT3LG|ABL1|NIPBL|SIN3A|ZNF385A|MTBP|GPER1|HCFC1|HNRNPU|HSPA2|IL1B|IL10|MECP2|MEIS2|FOXO4|MSX1|ATM|CNOT2|CNOT3|NUMA1|PAFAH1B1|NUSAP1|PDGFRB|PKD2|PHIP|PPP2R5B|SLF2|PRKCA|KMT2E|PCBP4|PSMD10|RARA|RBL2|CCND1|RDX|SETMAR|SMARCD3|SOX4|TBX3|TPR|ZBTB17|CALR|GDPD5|CASP2|SLF1|DYRK3|CUL4B|CDC14B|CCNK|CDK5R1|CCND3|CCNT2|KIF3B|ROCK2|KIF23|CDC25B
	GO_NEURAL_TUBE_DEVELOPMENT	35	160	5.85147e-07	0.000139709	2.87566	133|140467|1856|1857|221322|2348|23648|23654|25|2535|27031|29072|317|5311|54910|55081|57216|5754|57545|57728|5914|652|65979|6659|7248|7289|7403|7798|79600|8289|8463|84678|8543|9355|9968	ADM|ZNF358|DVL2|DVL3|TBC1D32|FOLR1|SSBP3|PLXNB2|ABL1|FZD2|NPHP3|SETD2|APAF1|PKD2|SEMA4C|IFT57|VANGL2|PTK7|CC2D2A|WDR19|RARA|BMP4|PHACTR4|SOX4|TSC1|TULP3|KDM6A|LUZP1|TCTN1|ARID1A|TEAD2|KDM2B|LMO4|LHX2|MED12
	GO_POSITIVE_REGULATION_OF_PROTEIN_SERINE_THREONINE_KINASE_ACTIVITY	58	333	5.96421e-07	0.000139709	2.18905	100133941|1027|10392|10818|11183|11214|1398|1399|142679|1464|1654|1847|1856|1857|207|2149|23162|23411|2690|3553|376497|408|4214|4215|4254|493|50507|5058|51196|5159|51776|5311|5600|5716|57216|57498|57551|595|60370|6464|652|7043|7057|727|7314|7786|8322|84962|8682|8812|8851|896|9043|905|9064|94056|9500|975	CD24|CDKN1B|NOD1|FRS2|MAP4K5|AKAP13|CRK|CRKL|DUSP19|CSPG4|DDX3X|DUSP5|DVL2|DVL3|AKT1|F2R|MAPK8IP3|SIRT1|GHR|IL1B|SLC27A1|ARRB1|MAP3K1|MAP3K3|KITLG|ATP2B4|NOX4|PAK1|PLCE1|PDGFRB|MAP3K20|PKD2|MAPK11|PSMD10|VANGL2|KIDINS220|TAOK1|CCND1|AVPI1|SHC1|BMP4|TGFB3|THBS1|C5|UBB|MAP3K12|FZD4|AJUBA|PEA15|CCNK|CDK5R1|CCND3|SPAG9|CCNT2|MAP3K6|SYAP1|MAGED1|CD81
	GO_INTRACELLULAR_STEROID_HORMONE_RECEPTOR_SIGNALING_PATHWAY	30	130	6.13278e-07	0.000139709	3.18759	10013|10432|1407|1601|1655|23054|23411|23543|25959|2852|3670|4848|5058|51366|51569|55128|57658|6502|7041|8031|811|81606|8202|8289|8554|861|8611|8648|9575|9612	HDAC6|RBM14|CRY1|DAB2|DDX5|NCOA6|SIRT1|RBFOX2|KANK2|GPER1|ISL1|CNOT2|PAK1|UBR5|UFM1|TRIM68|CALCOCO1|SKP2|TGFB1I1|NCOA4|CALR|LBH|NCOA3|ARID1A|PIAS1|RUNX1|PLPP1|NCOA1|CLOCK|NCOR2
	GO_CILIUM_ORGANIZATION	63	372	6.4778e-07	0.000142957	2.10591	10013|10097|10938|11064|115704|138639|1454|1639|1778|1781|1951|199221|200728|203068|221322|22858|22897|22919|23059|23332|25981|27031|27148|284086|3064|353116|3797|387885|4735|4750|4952|4957|5048|50807|51134|5116|51715|54806|54839|55081|55125|55142|5518|55742|55761|57216|57545|57728|5819|582|583|6103|63917|755|79140|79600|84902|84984|85452|9371|95681|9662|9793	HDAC6|ACTR2|EHD1|CNTRL|EVI5L|PTPDC1|CSNK1E|DCTN1|DYNC1H1|DYNC1I2|CELSR3|DZIP1L|TMEM17|TUBB|TBC1D32|ICK|CEP164|MAPRE1|CLUAP1|CLASP1|DNAH1|NPHP3|STK36|NEK8|HTT|RILPL1|KIF3C|CFAP73|SEPTIN2|NEK1|OCRL|ODF2|PAFAH1B1|ASAP1|CEP83|PCNT|RAB23|AHI1|LRRC49|IFT57|CEP192|HAUS2|PPP2R1A|PARVA|TTC17|VANGL2|CC2D2A|WDR19|NECTIN2|BBS1|BBS2|RPGR|GALNT11|CFAP410|CCDC28B|TCTN1|CEP89|CEP19|CFAP74|KIF3B|CEP41|CEP135|CKAP5
	GO_REGULATION_OF_CELLULAR_RESPONSE_TO_GROWTH_FACTOR_STIMULUS	52	289	6.68496e-07	0.000143058	2.29282	10272|1028|1030|10370|11156|114990|1387|1601|1745|2022|22905|23411|2348|23592|23625|25|25778|25928|25960|26036|27020|2719|2734|2817|283149|28996|3309|3491|3553|3678|4088|4487|4756|4926|51496|5494|5526|5654|652|7041|7043|7048|7057|7314|81848|8322|83891|8425|857|858|9315|94	FSTL3|CDKN1C|CDKN2B|CITED2|PTP4A3|VASN|CREBBP|DAB2|DLX1|ENG|EPN2|SIRT1|FOLR1|LEMD3|FAM89B|ABL1|DSTYK|SOSTDC1|ADGRA2|ZNF451|NPTN|GPC3|GLG1|GPC1|BCL9L|HIPK2|HSPA5|CCN1|IL1B|ITGA5|SMAD3|MSX1|NEO1|NUMA1|CTDSPL2|PPM1A|PPP2R5B|HTRA1|BMP4|TGFB1I1|TGFB3|TGFBR2|THBS1|UBB|SPRY4|FZD4|SNX25|LTBP4|CAV1|CAV2|NREP|ACVRL1
	GO_CELL_SUBSTRATE_ADHESION	59	341	7.48107e-07	0.000153089	2.15496	1021|10232|1029|10420|10461|10979|1277|1307|1398|1399|1490|1793|22998|23332|23380|25|3037|347|3491|3678|3685|3688|3912|3915|3956|3987|4035|4088|4289|51754|55742|5613|5728|5747|57669|5880|6376|6548|6722|7057|7205|7248|7301|7414|7791|811|8322|8324|84962|87|8829|8874|8910|91663|94|9448|9475|9647|9723	CDK6|MSLN|CDKN2A|TESK2|MERTK|FERMT2|COL1A1|COL16A1|CRK|CRKL|CCN2|DOCK1|LIMCH1|CLASP1|SRGAP2|ABL1|HAS2|APOD|CCN1|ITGA5|ITGAV|ITGB1|LAMB1|LAMC1|LGALS1|LIMS1|LRP1|SMAD3|MKLN1|TMEM8B|PARVA|PRKX|PTEN|PTK2|EPB41L5|RAC2|CX3CL1|SLC9A1|SRF|THBS1|TRIP6|TSC1|TYRO3|VCL|ZYX|CALR|FZD4|FZD7|AJUBA|ACTN1|NRP1|ARHGEF7|SGCE|MYADM|ACVRL1|MAP4K4|ROCK2|PPM1F|SEMA3E
	GO_REGULATION_OF_RAS_PROTEIN_SIGNAL_TRANSDUCTION	45	233	7.80276e-07	0.000153089	2.45003	10161|11214|1398|1399|157285|2057|2149|2245|22821|25|253980|25959|26030|348|3688|3707|3925|408|4254|51196|5159|55738|57493|5863|5962|6453|6464|64857|7077|7410|81848|8473|867|8729|8829|8874|9138|9265|9266|9267|9448|9826|9828|9909|9912	LPAR6|AKAP13|CRK|CRKL|PRAG1|EPOR|F2R|FGD1|RASA3|ABL1|KCTD13|KANK2|PLEKHG3|APOE|ITGB1|ITPKB|STMN1|ARRB1|KITLG|PLCE1|PDGFRB|ARFGAP1|HEG1|RGL2|RDX|ITSN1|SHC1|PLEKHG2|TIMP2|VAV2|SPRY4|OGT|CBL|GBF1|NRP1|ARHGEF7|ARHGEF1|CYTH3|CYTH2|CYTH1|MAP4K4|ARHGEF11|ARHGEF17|DENND4B|ARHGAP44
	GO_ACTIN_FILAMENT_BUNDLE_ORGANIZATION	34	155	7.80402e-07	0.000153089	2.88646	10163|118|1490|22998|23075|23332|25|253980|390|3925|408|4082|4088|4430|50507|5058|5358|55616|56907|57026|5962|6376|6548|6624|6722|7016|7043|7248|7791|8153|87|8829|9475|9647	WASF2|ADD1|CCN2|LIMCH1|SWAP70|CLASP1|ABL1|KCTD13|RND3|STMN1|ARRB1|MARCKS|SMAD3|MYO1B|NOX4|PAK1|PLS3|ASAP3|SPIRE1|PDXP|RDX|CX3CL1|SLC9A1|FSCN1|SRF|TESK1|TGFB3|TSC1|ZYX|RND2|ACTN1|NRP1|ROCK2|PPM1F
	GO_ESTABLISHMENT_OR_MAINTENANCE_OF_CELL_POLARITY	41	205	8.99038e-07	0.000170057	2.56071	10097|10494|1398|1399|154796|1639|2195|22836|23332|23433|23625|25932|3064|378|390|3996|4131|4140|4478|4649|4926|5048|5058|55742|57216|5747|5754|58480|6548|6624|8153|81565|84446|84552|8729|9265|9267|9355|9475|9793|9826	ACTR2|STK25|CRK|CRKL|AMOT|DCTN1|FAT1|RHOBTB3|CLASP1|RHOQ|FAM89B|CLIC4|HTT|ARF4|RND3|LLGL1|MAP1B|MARK3|MSN|MYO9A|NUMA1|PAFAH1B1|PAK1|PARVA|VANGL2|PTK2|PTK7|RHOU|SLC9A1|FSCN1|RND2|NDEL1|BRSK1|PARD6G|GBF1|CYTH3|CYTH1|LHX2|ROCK2|CKAP5|ARHGEF11
	GO_CELLULAR_RESPONSE_TO_TOPOLOGICALLY_INCORRECT_PROTEIN	34	157	9.15064e-07	0.000170057	2.86227	10013|10106|10133|116138|118|1200|153222|1639|202052|2135|2137|22872|23645|29954|3306|3309|51726|55033|5526|55298|55738|55757|595|6347|64061|6464|64764|6745|7466|7709|7917|811|8440|8720	HDAC6|CTDSP2|OPTN|KLHDC3|ADD1|TPP1|CREBRF|DCTN1|DNAJC18|EXTL2|EXTL3|SEC31A|PPP1R15A|POMT2|HSPA2|HSPA5|DNAJB11|FKBP14|PPP2R5B|RNF121|ARFGAP1|UGGT2|CCND1|CCL2|TSPYL2|SHC1|CREB3L2|SSR1|WFS1|ZBTB17|BAG6|CALR|NCK2|MBTPS1
	GO_MICROTUBULE_POLYMERIZATION_OR_DEPOLYMERIZATION	27	109	1.13783e-06	0.000200884	3.3206	10013|1027|1639|1859|22919|23271|23332|25|25999|27175|2801|3925|4130|4131|4137|4204|4926|5058|51199|55125|57551|57701|58497|81565|8851|89795|9793	HDAC6|CDKN1B|DCTN1|DYRK1A|MAPRE1|CAMSAP2|CLASP1|ABL1|CLIP3|TUBG2|GOLGA2|STMN1|MAP1A|MAP1B|MAPT|MECP2|NUMA1|PAK1|NIN|CEP192|TAOK1|NCKAP5L|PRUNE1|NDEL1|CDK5R1|NAV3|CKAP5
	GO_AMINOGLYCAN_BIOSYNTHETIC_PROCESS	27	112	1.13783e-06	0.000200884	3.3206	10057|10402|11285|113189|1464|2131|2132|221914|22856|26035|26229|2719|2817|3037|3073|3340|3553|375790|5159|55501|56548|6382|6487|79586|8509|8702|9469	ABCC5|ST3GAL6|B4GALT7|CHST14|CSPG4|EXT1|EXT2|GPC2|CHSY1|GLCE|B3GAT3|GPC3|GPC1|HAS2|HEXA|NDST1|IL1B|AGRN|PDGFRB|CHST12|CHST7|SDC1|ST3GAL3|CHPF|NDST2|B4GALT4|CHST3
	GO_COVALENT_CHROMATIN_MODIFICATION	73	467	1.25028e-06	0.000215352	1.94445	10013|1017|10432|10600|10765|138151|1387|171023|1911|200186|221037|22992|23411|23429|23774|25836|25942|26036|27154|284058|29072|3054|3553|3670|3720|408|4152|4204|4297|472|51111|51176|51230|51322|51366|51780|5252|5253|54880|55257|55677|55683|55689|5578|55904|55929|56916|56970|5977|6015|6018|6419|6500|65018|7403|7703|7786|79685|7994|8202|8242|8450|84678|8473|8648|8850|9025|9031|9575|9647|9682|9739|…	HDAC6|CDK2|RBM14|USP16|KDM5B|NACC2|CREBBP|ASXL1|PHC1|CRTC2|JMJD1C|KDM2A|SIRT1|RYBP|BRD1|NIPBL|SIN3A|ZNF451|BRPF3|KANSL1|SETD2|HCFC1|IL1B|ISL1|JARID2|ARRB1|MBD1|MECP2|KMT2A|ATM|KMT5B|LEF1|PHF20|WAC|UBR5|KDM3B|PHF1|PHF2|BCOR|MRGBP|IWS1|KANSL3|YEATS2|PRKCA|KMT2E|DMAP1|SMARCAD1|ATXN7L3|DPF2|RING1|RLF|SETMAR|SKP1|PINK1|KDM6A|PCGF2|MAP3K12|SAP30L|KAT6A|NCOA3|KDM5C|CUL4B|KDM2B|OGT|NCOA1|KAT2B|RNF8|BAZ1B…
	GO_BONE_DEVELOPMENT	41	212	1.73397e-06	0.000291554	2.48339	10163|10859|1112|11214|1277|1291|171023|196527|2022|2261|22856|25946|2734|2778|29123|3037|304|309|3636|4090|4147|4148|4209|4487|4665|5048|51715|5305|5308|5358|5914|64175|642658|652|6722|7043|7048|7289|8313|871|9060	WASF2|LILRB1|FOXN3|AKAP13|COL1A1|COL6A1|ASXL1|ANO6|ENG|FGFR3|CHSY1|ZNF385A|GLG1|GNAS|ANKRD11|HAS2|ANXA2P2|ANXA6|INPPL1|SMAD5|MATN2|MATN3|MEF2D|MSX1|NAB2|PAFAH1B1|RAB23|PIP4K2A|PITX2|PLS3|RARA|P3H1|SCX|BMP4|SRF|TGFB3|TGFBR2|TULP3|AXIN2|SERPINH1|PAPSS2
	GO_ADHERENS_JUNCTION_ORGANIZATION	31	140	1.84743e-06	0.000303408	2.92405	10420|10979|118|1307|22998|23332|25|347|3987|4035|4088|51762|5728|5747|57669|5819|5962|64403|6548|7057|7205|7248|7414|84962|87|8829|8874|94|9448|9475|9647	TESK2|FERMT2|ADD1|COL16A1|LIMCH1|CLASP1|ABL1|APOD|LIMS1|LRP1|SMAD3|RAB8B|PTEN|PTK2|EPB41L5|NECTIN2|RDX|CDH24|SLC9A1|THBS1|TRIP6|TSC1|VCL|AJUBA|ACTN1|NRP1|ARHGEF7|ACVRL1|MAP4K4|ROCK2|PPM1F
	GO_REGULATION_OF_GTPASE_ACTIVITY	72	474	1.92889e-06	0.000303621	1.92707	10484|115703|115704|116988|119016|128637|134957|1398|1399|154796|1793|1856|1857|2149|2245|22821|22930|23102|23380|23654|23677|26086|26286|2664|3688|375790|3987|3996|408|414189|4649|4952|5048|50807|51306|5147|5361|55114|55296|55616|55738|5747|57522|57584|57636|5962|6002|6347|6376|64411|65125|663|7248|7410|7813|81565|8301|84962|84986|85360|858|8829|8874|90627|9135|9138|9448|9744|9754|9826|9905|9912	SEC23A|ARHGAP33|EVI5L|AGAP3|AGAP4|TBC1D20|STXBP5|CRK|CRKL|AMOT|DOCK1|DVL2|DVL3|F2R|FGD1|RASA3|RAB3GAP1|TBC1D2B|SRGAP2|PLXNB2|SH3BP4|GPSM1|ARFGAP3|GDI1|ITGB1|AGRN|LIMS1|LLGL1|ARRB1|AGAP6|MYO9A|OCRL|PAFAH1B1|ASAP1|FAM13B|PDE6D|PLXNA1|ARHGAP17|TBC1D19|ASAP3|ARFGAP1|PTK2|SRGAP1|ARHGAP21|ARHGAP23|RDX|RGS12|CCL2|CX3CL1|ARAP3|WNK1|BNIP2|TSC1|VAV2|EVI5|NDEL1|PICALM|AJUBA|ARHGAP19|SYDE1|CAV2|NRP1|ARHGEF7|…
	GO_REGULATION_OF_TRANSMEMBRANE_RECEPTOR_PROTEIN_SERINE_THREONINE_KINASE_SIGNALING_PATHWAY	44	237	1.93471e-06	0.000303621	2.38155	10220|10272|1028|1030|10370|114990|1387|1601|1745|2022|23411|2348|23592|23625|25|25928|26036|2719|2734|283149|28996|3309|3491|4088|4487|4756|4926|51496|5494|5654|652|657|7041|7043|7048|7057|7314|83891|8425|857|858|90|9315|94	GDF11|FSTL3|CDKN1C|CDKN2B|CITED2|VASN|CREBBP|DAB2|DLX1|ENG|SIRT1|FOLR1|LEMD3|FAM89B|ABL1|SOSTDC1|ZNF451|GPC3|GLG1|BCL9L|HIPK2|HSPA5|CCN1|SMAD3|MSX1|NEO1|NUMA1|CTDSPL2|PPM1A|HTRA1|BMP4|BMPR1A|TGFB1I1|TGFB3|TGFBR2|THBS1|UBB|SNX25|LTBP4|CAV1|CAV2|ACVR1|NREP|ACVRL1
	GO_VESICLE_ORGANIZATION	55	321	2.11191e-06	0.000324224	2.13702	10484|10981|1173|128637|1385|144717|150368|155382|164|1742|1759|2054|2149|22872|23339|2348|254263|257364|25946|26258|26286|27072|2801|304|4905|5048|51762|5270|55353|57030|57403|5819|5869|6382|64689|6811|6812|6843|6891|6892|7405|811|8301|8406|84286|85409|857|858|8615|8729|8775|8976|90411|9632|9798	SEC23A|RAB32|AP2M1|TBC1D20|CREB1|PHETA1|PHETA2|VPS37D|AP1G1|DLG4|DNM1|STX2|F2R|SEC31A|VPS39|FOLR1|CNIH2|SNX33|ZNF385A|BLOC1S6|ARFGAP3|VPS41|GOLGA2|ANXA2P2|NSF|PAFAH1B1|RAB8B|SERPINE2|LAPTM4B|SLC17A7|RAB22A|NECTIN2|RAB5B|SDC1|GORASP1|STX5|STXBP1|VAMP1|TAP2|TAPBP|UVRAG|CALR|PICALM|SRPX|TMEM175|NKD2|CAV1|CAV2|USO1|GBF1|NAPA|WASL|MCFD2|SEC24C|IST1
	GO_IN_UTERO_EMBRYONIC_DEVELOPMENT	58	345	2.18208e-06	0.00032787	2.08682	100|10049|10161|1028|113026|118|123920|133|154796|207|2530|25942|29072|29123|3054|3491|3586|3688|4088|4245|4487|4628|4678|4848|4849|4952|51176|5311|5335|54345|54880|55224|57178|57448|57493|57498|57669|57680|57728|657|6670|6722|6926|7026|7043|7048|727|7403|7516|7703|79600|79805|79893|81565|8648|90|94|9632	ADA|DNAJB6|LPAR6|CDKN1C|PLCD3|ADD1|CMTM3|ADM|AMOT|AKT1|FUT8|SIN3A|SETD2|ANKRD11|HCFC1|CCN1|IL10|ITGB1|SMAD3|MGAT1|MSX1|MYH10|NASP|CNOT2|CNOT3|OCRL|LEF1|PKD2|PLCG1|SOX18|BCOR|ETNK2|ZMIZ1|BIRC6|HEG1|KIDINS220|EPB41L5|CHD8|WDR19|BMPR1A|SP3|SRF|TBX3|NR2F2|TGFB3|TGFBR2|C5|KDM6A|XRCC2|PCGF2|TCTN1|VASH2|GGNBP2|NDEL1|NCOA1|ACVR1|ACVRL1|SEC24C
	GO_REGULATION_OF_MICROTUBULE_POLYMERIZATION_OR_DEPOLYMERIZATION	21	76	2.65902e-06	0.000384707	3.84344	10013|1027|1639|1859|22919|23271|23332|25|25999|3925|4130|4131|4137|4204|4926|5058|51199|57551|58497|8851|89795	HDAC6|CDKN1B|DCTN1|DYRK1A|MAPRE1|CAMSAP2|CLASP1|ABL1|CLIP3|STMN1|MAP1A|MAP1B|MAPT|MECP2|NUMA1|PAK1|NIN|TAOK1|PRUNE1|CDK5R1|NAV3
	GO_REPRODUCTIVE_SYSTEM_DEVELOPMENT	68	431	2.66931e-06	0.000384707	1.94653	100|10049|1027|10272|1028|10370|10461|10765|10818|11144|113026|128637|133|1399|1508|2057|2067|207|22836|23411|25836|25976|29072|329|3309|3491|3586|408|4254|4678|51176|5159|5268|5270|5311|55224|55366|5654|5660|5728|5743|57448|5747|57599|57728|5914|595|6382|642658|64783|652|6599|6670|6926|7026|7301|7314|7543|79805|79893|8031|8289|8322|835|84159|8648|867|9757	ADA|DNAJB6|CDKN1B|FSTL3|CDKN1C|CITED2|MERTK|KDM5B|FRS2|DMC1|PLCD3|TBC1D20|ADM|CRKL|CTSB|EPOR|ERCC1|AKT1|RHOBTB3|SIRT1|NIPBL|TIPARP|SETD2|BIRC2|HSPA5|CCN1|IL10|ARRB1|KITLG|NASP|LEF1|PDGFRB|SERPINB5|SERPINE2|PKD2|ETNK2|LGR4|HTRA1|PSAP|PTEN|PTGS2|BIRC6|PTK2|WDR48|WDR19|RARA|CCND1|SDC1|SCX|RBM15|BMP4|SMARCC1|SP3|TBX3|NR2F2|TYRO3|UBB|ZFX|VASH2|GGNBP2|NCOA4|ARID1A|FZD4|CASP2|ARID5B|NCOA1|CBL|KMT2B
	GO_MYELOID_CELL_DIFFERENTIATION	65	409	2.79163e-06	0.00039429	1.97662	10163|1021|10221|10272|1028|1030|10398|10401|10859|11025|116151|118|1385|1387|140685|2113|22985|23054|23411|23543|25942|25946|2719|2778|28962|28996|304|3202|3217|3218|3707|4055|4090|4212|4254|4297|4343|4779|5048|51176|5305|5316|54861|5578|55904|5613|567|5814|5914|64783|652|6670|6722|7048|7057|7994|8365|8444|861|87|8850|9644|9739|9757|9935	WASF2|CDK6|TRIB1|FSTL3|CDKN1C|CDKN2B|MYL9|PIAS3|LILRB1|LILRB3|FAM210B|ADD1|CREB1|CREBBP|ZBTB46|ETS1|ACIN1|NCOA6|SIRT1|RBFOX2|SIN3A|ZNF385A|GPC3|GNAS|OSTM1|HIPK2|ANXA2P2|HOXA5|HOXB7|HOXB8|ITPKB|LTBR|SMAD5|MEIS2|KITLG|KMT2A|MOV10|NFE2L1|PAFAH1B1|LEF1|PIP4K2A|PKNOX1|SNRK|PRKCA|KMT2E|PRKX|B2M|PURB|RARA|RBM15|BMP4|SP3|SRF|TGFBR2|THBS1|KAT6A|HIST1H4H|DYRK3|RUNX1|ACTN1|KAT2B|SH3PXD2A|SETD1A|KMT2B|MAFB
	GO_HORMONE_MEDIATED_SIGNALING_PATHWAY	43	233	2.92452e-06	0.00040496	2.36418	10013|10432|11214|114335|1407|153222|1601|1655|23054|23411|23543|25959|2852|3670|376497|4848|5058|51176|51366|51569|55128|55198|55366|5547|57658|5914|6502|652|6752|7026|7041|79602|8031|811|81606|8202|8289|8554|861|8611|8648|9575|9612	HDAC6|RBM14|AKAP13|CGB1|CRY1|CREBRF|DAB2|DDX5|NCOA6|SIRT1|RBFOX2|KANK2|GPER1|ISL1|SLC27A1|CNOT2|PAK1|LEF1|UBR5|UFM1|TRIM68|APPL2|LGR4|PRCP|CALCOCO1|RARA|SKP2|BMP4|SSTR2|NR2F2|TGFB1I1|ADIPOR2|NCOA4|CALR|LBH|NCOA3|ARID1A|PIAS1|RUNX1|PLPP1|NCOA1|CLOCK|NCOR2
	GO_MORPHOGENESIS_OF_EMBRYONIC_EPITHELIUM	32	149	3.04553e-06	0.000408136	2.78446	133|1856|1857|2348|23654|25|2535|27031|29072|317|54910|55081|57216|5754|57545|57669|5914|652|65979|6659|7041|7248|7289|7403|7798|79600|8289|8463|84678|8543|9355|9968	ADM|DVL2|DVL3|FOLR1|PLXNB2|ABL1|FZD2|NPHP3|SETD2|APAF1|SEMA4C|IFT57|VANGL2|PTK7|CC2D2A|EPB41L5|RARA|BMP4|PHACTR4|SOX4|TGFB1I1|TSC1|TULP3|KDM6A|LUZP1|TCTN1|ARID1A|TEAD2|KDM2B|LMO4|LHX2|MED12
	GO_HEART_MORPHOGENESIS	46	255	3.06305e-06	0.000408136	2.28254	10370|1399|171023|1856|2022|2050|2348|2535|25836|27031|27250|3037|3491|3670|388591|4088|4487|5308|5311|53834|54345|54806|55081|55742|57178|57216|5747|57493|5914|64783|65009|652|657|6604|6659|6722|6926|7048|7134|7139|7403|8313|8463|8829|90|94	CITED2|CRKL|ASXL1|DVL2|ENG|EPHB4|FOLR1|FZD2|NIPBL|NPHP3|PDCD4|HAS2|CCN1|ISL1|RNF207|SMAD3|MSX1|PITX2|PKD2|FGFRL1|SOX18|AHI1|IFT57|PARVA|ZMIZ1|VANGL2|PTK2|HEG1|RARA|RBM15|NDRG4|BMP4|BMPR1A|SMARCD3|SOX4|SRF|TBX3|TGFBR2|TNNC1|TNNT2|KDM6A|AXIN2|TEAD2|NRP1|ACVR1|ACVRL1
	GO_CARDIAC_SEPTUM_DEVELOPMENT	26	109	3.16872e-06	0.000414398	3.19593	10370|10818|2022|2535|27031|3340|3491|3670|4628|53834|55742|57216|57493|5754|5914|64783|652|657|6659|6926|7048|7798|8543|8829|90|9794	CITED2|FRS2|ENG|FZD2|NPHP3|NDST1|CCN1|ISL1|MYH10|FGFRL1|PARVA|VANGL2|HEG1|PTK7|RARA|RBM15|BMP4|BMPR1A|SOX4|TBX3|TGFBR2|LUZP1|LMO4|NRP1|ACVR1|MAML1
	GO_AMEBOIDAL_TYPE_CELL_MIGRATION	70	461	3.28577e-06	0.000421893	1.91258	10013|10163|10500|10505|10769|11156|1235|152007|1545|154796|1793|1839|1948|2050|207|2113|23332|23380|23411|2348|25|25959|25960|2719|27286|2896|3037|309|348|3670|3688|4204|4215|4254|5048|5058|5308|5335|54345|54910|55198|5547|5578|5613|5728|5743|5747|57669|652|65979|6722|7026|7048|7057|7145|811|84159|84913|85360|8613|8742|8829|8874|90|90627|94|9448|9475|9647|9723	HDAC6|WASF2|SEMA6C|SEMA4F|PLK2|PTP4A3|CCR6|GLIPR2|CYP1B1|AMOT|DOCK1|HBEGF|EFNB2|EPHB4|AKT1|ETS1|CLASP1|SRGAP2|SIRT1|FOLR1|ABL1|KANK2|ADGRA2|GPC3|SRPX2|GRN|HAS2|ANXA6|APOE|ISL1|ITGB1|MECP2|MAP3K3|KITLG|PAFAH1B1|PAK1|PITX2|PLCG1|SOX18|SEMA4C|APPL2|PRCP|PRKCA|PRKX|PTEN|PTGS2|PTK2|EPB41L5|BMP4|PHACTR4|SRF|NR2F2|TGFBR2|THBS1|TNS1|CALR|ARID5B|ATOH8|SYDE1|PLPP3|TNFSF12|NRP1|ARHGEF7|ACVR1|STARD13|ACVRL1|…
	GO_STEROID_HORMONE_MEDIATED_SIGNALING_PATHWAY	36	182	3.43376e-06	0.000427313	2.57925	10013|10432|11214|1407|153222|1601|1655|23054|23411|23543|25959|2852|3670|4848|5058|51176|51366|51569|55128|57658|5914|6502|652|7026|7041|8031|811|81606|8202|8289|8554|861|8611|8648|9575|9612	HDAC6|RBM14|AKAP13|CRY1|CREBRF|DAB2|DDX5|NCOA6|SIRT1|RBFOX2|KANK2|GPER1|ISL1|CNOT2|PAK1|LEF1|UBR5|UFM1|TRIM68|CALCOCO1|RARA|SKP2|BMP4|NR2F2|TGFB1I1|NCOA4|CALR|LBH|NCOA3|ARID1A|PIAS1|RUNX1|PLPP1|NCOA1|CLOCK|NCOR2
	GO_ENDOPLASMIC_RETICULUM_UNFOLDED_PROTEIN_RESPONSE	27	117	3.449e-06	0.000427313	3.09336	10106|116138|118|1200|153222|1639|2135|2137|22872|23645|3309|51726|55033|5526|55298|55738|595|6347|64061|6464|64764|6745|7466|7709|811|8440|8720	CTDSP2|KLHDC3|ADD1|TPP1|CREBRF|DCTN1|EXTL2|EXTL3|SEC31A|PPP1R15A|HSPA5|DNAJB11|FKBP14|PPP2R5B|RNF121|ARFGAP1|CCND1|CCL2|TSPYL2|SHC1|CREB3L2|SSR1|WFS1|ZBTB17|CALR|NCK2|MBTPS1
	GO_REGULATION_OF_INTRACELLULAR_TRANSPORT	67	426	3.79526e-06	0.000454864	1.93352	10055|10657|10938|10956|1138|127933|128637|1601|1778|1948|22930|23409|23413|23435|23621|2534|254263|26229|2664|29072|304|30846|3208|347|3553|3916|4088|4131|4478|4924|4926|4947|5058|5116|51277|51366|51496|51715|5174|5296|5494|55677|55929|57102|5743|5784|58480|5880|5962|64854|65009|65018|652|665|6812|6843|7134|7139|7175|784|79567|81565|8775|8851|9747|9783|9912	SAE1|KHDRBS1|EHD1|OS9|CHRNA5|UHMK1|TBC1D20|DAB2|DYNC1H1|EFNB2|RAB3GAP1|SIRT4|NCS1|TARDBP|BACE1|FYN|CNIH2|B3GAT3|GDI1|SETD2|ANXA2P2|EHD2|HPCA|APOD|IL1B|LAMP1|SMAD3|MAP1B|MSN|NUCB1|NUMA1|OAZ2|PAK1|PCNT|DNAJC27|UBR5|CTDSPL2|RAB23|PDZK1|PIK3R2|PPM1A|IWS1|DMAP1|C12orf4|PTGS2|PTPN14|RHOU|RAC2|RDX|USP46|NDRG4|PINK1|BMP4|BNIP3L|STXBP1|VAMP1|TNNC1|TNNT2|TPR|CACNB3|RIPOR1|NDEL1|NAPA|CDK5R1|TCAF1|RIMS3|ARHG…
	GO_POSITIVE_REGULATION_OF_EPITHELIAL_TO_MESENCHYMAL_TRANSITION	16	50	3.80019e-06	0.000454864	4.87352	1277|152007|1601|2022|283149|3553|3670|4088|51176|57669|652|7041|7043|7048|8313|90	COL1A1|GLIPR2|DAB2|ENG|BCL9L|IL1B|ISL1|SMAD3|LEF1|EPB41L5|BMP4|TGFB1I1|TGFB3|TGFBR2|AXIN2|ACVR1
	GO_REGULATION_OF_MICROTUBULE_BASED_PROCESS	40	211	4.36057e-06	0.000513239	2.40706	10013|10039|1027|10432|10735|10769|11186|1639|1778|1859|22919|23187|23271|23299|23332|25|254263|25999|26054|3192|3916|3925|4130|4131|4137|4204|4926|5048|5058|51199|57551|583|58497|7175|85458|8850|8851|89795|9126|9475	HDAC6|PARP3|CDKN1B|RBM14|STAG2|PLK2|RASSF1|DCTN1|DYNC1H1|DYRK1A|MAPRE1|PHLDB1|CAMSAP2|BICD2|CLASP1|ABL1|CNIH2|CLIP3|SENP6|HNRNPU|LAMP1|STMN1|MAP1A|MAP1B|MAPT|MECP2|NUMA1|PAFAH1B1|PAK1|NIN|TAOK1|BBS2|PRUNE1|TPR|DIXDC1|KAT2B|CDK5R1|NAV3|SMC3|ROCK2
	GO_AMINOGLYCAN_METABOLIC_PROCESS	29	133	4.54306e-06	0.000525953	2.89576	10057|10402|11285|113189|1464|207|2131|2132|221914|22856|26035|26229|2719|2817|3037|3073|3340|3553|375790|5159|55501|56548|6382|6487|79586|80760|8509|8702|9469	ABCC5|ST3GAL6|B4GALT7|CHST14|CSPG4|AKT1|EXT1|EXT2|GPC2|CHSY1|GLCE|B3GAT3|GPC3|GPC1|HAS2|HEXA|NDST1|IL1B|AGRN|PDGFRB|CHST12|CHST7|SDC1|ST3GAL3|CHPF|ITIH5|NDST2|B4GALT4|CHST3
	GO_TUBE_FORMATION	31	145	4.74855e-06	0.000540875	2.76802	133|1856|1857|2348|23654|25|2535|27031|29072|317|54910|55081|57216|5754|57545|5914|652|65979|6659|7248|7289|7403|7798|79600|8289|8463|84678|84913|8543|9355|9968	ADM|DVL2|DVL3|FOLR1|PLXNB2|ABL1|FZD2|NPHP3|SETD2|APAF1|SEMA4C|IFT57|VANGL2|PTK7|CC2D2A|RARA|BMP4|PHACTR4|SOX4|TSC1|TULP3|KDM6A|LUZP1|TCTN1|ARID1A|TEAD2|KDM2B|ATOH8|LMO4|LHX2|MED12
	GO_REGULATION_OF_CELL_CYCLE_PHASE_TRANSITION	72	478	5.02076e-06	0.000562804	1.86673	10106|1017|1021|1027|1028|1029|1030|1031|1063|10769|10783|11064|1112|138151|1454|1639|1654|1778|1781|1820|203068|207|22897|22919|23332|25942|25946|25959|27085|2956|3306|4204|4303|472|4848|4849|493|4957|5048|5116|5311|55125|55142|5518|55904|56241|57060|5716|5728|57551|5934|595|5962|6347|64682|6500|6604|6659|7175|835|84142|8444|84446|8450|84861|8555|8881|896|95681|9662|9793|994	CTDSP2|CDK2|CDK6|CDKN1B|CDKN1C|CDKN2A|CDKN2B|CDKN2C|CENPF|PLK2|NEK6|CNTRL|FOXN3|NACC2|CSNK1E|DCTN1|DDX3X|DYNC1H1|DYNC1I2|ARID3A|TUBB|AKT1|CEP164|MAPRE1|CLASP1|SIN3A|ZNF385A|KANK2|MTBP|MSH6|HSPA2|MECP2|FOXO4|ATM|CNOT2|CNOT3|ATP2B4|ODF2|PAFAH1B1|PCNT|PKD2|CEP192|HAUS2|PPP2R1A|KMT2E|SUSD2|PCBP4|PSMD10|PTEN|TAOK1|RBL2|CCND1|RDX|CCL2|ANAPC1|SKP1|SMARCD3|SOX4|TPR|CASP2|ABRAXAS1|DYRK3|BRSK1|CUL4B|KLHL22…
	GO_BODY_MORPHOGENESIS	16	51	5.11861e-06	0.000564807	4.72999	1277|22930|23187|23332|23648|25836|25976|2719|2778|29123|4487|51176|6237|642658|7043|84159	COL1A1|RAB3GAP1|PHLDB1|CLASP1|SSBP3|NIPBL|TIPARP|GPC3|GNAS|ANKRD11|MSX1|LEF1|RRAS|SCX|TGFB3|ARID5B
	GO_REGULATION_OF_CELL_MORPHOGENESIS_INVOLVED_IN_DIFFERENTIATION	51	297	5.38838e-06	0.000585427	2.12583	10097|10494|10500|10505|115703|1398|1399|1523|1627|1793|1949|23053|23077|23327|23654|25|26039|2664|3037|348|3987|4035|4076|4131|4137|5048|5058|51199|5361|54910|5728|5747|57688|5911|6259|64689|66008|6722|811|8153|81565|84446|84894|85464|8829|8851|8874|91663|9723|9798|9912	ACTR2|STK25|SEMA6C|SEMA4F|ARHGAP33|CRK|CRKL|CUX1|DBN1|DOCK1|EFNB3|ZSWIM8|MYCBP2|NEDD4L|PLXNB2|ABL1|SS18L1|GDI1|HAS2|APOE|LIMS1|LRP1|CAPRIN1|MAP1B|MAPT|PAFAH1B1|PAK1|NIN|PLXNA1|SEMA4C|PTEN|PTK2|ZSWIM6|RAP2A|RYK|GORASP1|TRAK2|SRF|CALR|RND2|NDEL1|BRSK1|LINGO1|SSH2|NRP1|CDK5R1|ARHGEF7|MYADM|SEMA3E|IST1|ARHGAP44
	GO_RECEPTOR_METABOLIC_PROCESS	36	186	5.85911e-06	0.000626925	2.50757	10013|10133|10859|1173|133|144717|150368|161|1742|1759|1948|2530|29978|304|3202|3208|348|3586|3685|3688|4035|408|4289|4905|5336|54806|6311|64854|6642|7405|81573|8301|83891|857|88455|975	HDAC6|OPTN|LILRB1|AP2M1|ADM|PHETA1|PHETA2|AP2A2|DLG4|DNM1|EFNB2|FUT8|UBQLN2|ANXA2P2|HOXA5|HPCA|APOE|IL10|ITGAV|ITGB1|LRP1|ARRB1|MKLN1|NSF|PLCG2|AHI1|ATXN2|USP46|SNX1|UVRAG|ANKRD13C|PICALM|SNX25|CAV1|ANKRD13A|CD81
	GO_IRE1_MEDIATED_UNFOLDED_PROTEIN_RESPONSE	18	64	6.338e-06	0.000668044	4.11446	10106|116138|118|1200|1639|2135|2137|22872|3309|51726|55033|5526|55738|64061|6464|6745|7466|7709	CTDSP2|KLHDC3|ADD1|TPP1|DCTN1|EXTL2|EXTL3|SEC31A|HSPA5|DNAJB11|FKBP14|PPP2R5B|ARFGAP1|TSPYL2|SHC1|SSR1|WFS1|ZBTB17
	GO_CELL_CYCLE_G2_M_PHASE_TRANSITION	47	269	7.4995e-06	0.000778845	2.17188	10133|1017|1030|1063|10657|10763|11064|1112|1454|1639|1778|1781|203068|22897|22919|23291|23332|25942|2956|3306|4204|4303|472|4957|5048|5116|51400|55125|55142|5518|5716|57551|595|6500|6502|6604|6873|84142|8444|84446|84930|84962|8555|95681|9662|9793|994	OPTN|CDK2|CDKN2B|CENPF|KHDRBS1|NES|CNTRL|FOXN3|CSNK1E|DCTN1|DYNC1H1|DYNC1I2|TUBB|CEP164|MAPRE1|FBXW11|CLASP1|SIN3A|MSH6|HSPA2|MECP2|FOXO4|ATM|ODF2|PAFAH1B1|PCNT|PPME1|CEP192|HAUS2|PPP2R1A|PSMD10|TAOK1|CCND1|SKP1|SKP2|SMARCD3|TAF2|ABRAXAS1|DYRK3|BRSK1|MASTL|AJUBA|CDC14B|CEP41|CEP135|CKAP5|CDC25B
	GO_POSITIVE_REGULATION_OF_PROTEIN_CATABOLIC_PROCESS	40	216	7.93645e-06	0.000812278	2.33674	10221|1027|10769|1454|1601|207|22954|23327|257364|25897|25976|26088|26234|2719|29763|29978|348|3553|4035|4478|4898|4905|4947|51667|5716|5728|5747|5962|6642|6811|725|7917|8450|85409|8554|857|8742|8975|975|9781	TRIB1|CDKN1B|PLK2|CSNK1E|DAB2|AKT1|TRIM32|NEDD4L|SNX33|RNF19A|TIPARP|GGA1|FBXL5|GPC3|PACSIN3|UBQLN2|APOE|IL1B|LRP1|MSN|NRDC|NSF|OAZ2|NUB1|PSMD10|PTEN|PTK2|RDX|SNX1|STX5|C4BPB|BAG6|CUL4B|NKD2|PIAS1|CAV1|TNFSF12|USP13|CD81|RNF144A
	GO_REGIONALIZATION	56	342	8.75498e-06	0.000883253	2.00549	10194|10220|10370|10818|1399|1745|1856|221322|22856|22955|23509|23648|25928|2719|28996|3202|3213|3215|3217|3218|3221|3225|3229|3670|4088|4487|4909|5089|51176|5308|54806|55081|57216|57669|57728|6015|652|657|6604|6722|6926|7026|7289|7403|7516|7703|79600|79971|8313|84678|84976|8829|90|9355|9935|9968	TSHZ1|GDF11|CITED2|FRS2|CRKL|DLX1|DVL2|TBC1D32|CHSY1|SCMH1|POFUT1|SSBP3|SOSTDC1|GPC3|HIPK2|HOXA5|HOXB3|HOXB5|HOXB7|HOXB8|HOXC4|HOXC9|HOXC13|ISL1|SMAD3|MSX1|NTF4|PBX2|LEF1|PITX2|AHI1|IFT57|VANGL2|EPB41L5|WDR19|RING1|BMP4|BMPR1A|SMARCD3|SRF|TBX3|NR2F2|TULP3|KDM6A|XRCC2|PCGF2|TCTN1|WLS|AXIN2|KDM2B|DISP1|NRP1|ACVR1|LHX2|MAFB|MED12
	GO_MEMBRANE_DOCKING	35	177	8.97061e-06	0.00089226	2.48849	11064|1454|1639|1778|1781|203068|2054|22863|22897|22919|23332|26258|4478|4905|4957|5048|51134|5116|51762|54806|55125|55142|5518|57488|57545|65009|6811|6812|79600|84902|858|8615|95681|9662|9793	CNTRL|CSNK1E|DCTN1|DYNC1H1|DYNC1I2|TUBB|STX2|ATG14|CEP164|MAPRE1|CLASP1|BLOC1S6|MSN|NSF|ODF2|PAFAH1B1|CEP83|PCNT|RAB8B|AHI1|CEP192|HAUS2|PPP2R1A|ESYT2|CC2D2A|NDRG4|STX5|STXBP1|TCTN1|CEP89|CAV2|USO1|CEP41|CEP135|CKAP5
	GO_REGULATION_OF_ENDOCYTOSIS	37	200	9.33834e-06	0.000915936	2.41104	10859|1601|1742|1759|192683|1948|196527|23208|23327|25|257364|25999|2719|29763|29978|304|3208|348|4035|408|4289|5336|54806|55198|5532|55738|567|57030|5869|6311|64854|8301|857|867|88455|8976|9094	LILRB1|DAB2|DLG4|DNM1|SCAMP5|EFNB2|ANO6|SYT11|NEDD4L|ABL1|SNX33|CLIP3|GPC3|PACSIN3|UBQLN2|ANXA2P2|HPCA|APOE|LRP1|ARRB1|MKLN1|PLCG2|AHI1|APPL2|PPP3CB|ARFGAP1|B2M|SLC17A7|RAB5B|ATXN2|USP46|PICALM|CAV1|CBL|ANKRD13A|WASL|UNC119
	GO_CELL_JUNCTION_ORGANIZATION	49	288	9.49931e-06	0.00091896	2.11062	10052|10420|10979|118|1307|2149|22998|23332|25|347|3678|3915|3987|4035|4088|4649|51762|5339|55679|5578|5728|5747|57493|57555|57669|5819|5962|64403|6548|6624|6722|7043|7057|7145|7205|7248|7414|84552|84962|8506|857|861|87|8829|8874|94|9448|9475|9647	GJC1|TESK2|FERMT2|ADD1|COL16A1|F2R|LIMCH1|CLASP1|ABL1|APOD|ITGA5|LAMC1|LIMS1|LRP1|SMAD3|MYO9A|RAB8B|PLEC|LIMS2|PRKCA|PTEN|PTK2|HEG1|NLGN2|EPB41L5|NECTIN2|RDX|CDH24|SLC9A1|FSCN1|SRF|TGFB3|THBS1|TNS1|TRIP6|TSC1|VCL|PARD6G|AJUBA|CNTNAP1|CAV1|RUNX1|ACTN1|NRP1|ARHGEF7|ACVRL1|MAP4K4|ROCK2|PPM1F
	GO_NEGATIVE_REGULATION_OF_NEURON_PROJECTION_DEVELOPMENT	31	152	9.90079e-06	0.000944856	2.65006	10500|10505|10769|112|157285|1716|1948|1949|23258|2664|348|3956|4035|5048|50807|5376|54910|567|5728|5747|6259|64689|66008|7248|81618|84894|8829|8851|9139|9448|9723	SEMA6C|SEMA4F|PLK2|ADCY6|PRAG1|DGUOK|EFNB2|EFNB3|DENND5A|GDI1|APOE|LGALS1|LRP1|PAFAH1B1|ASAP1|PMP22|SEMA4C|B2M|PTEN|PTK2|RYK|GORASP1|TRAK2|TSC1|ITM2C|LINGO1|NRP1|CDK5R1|CBFA2T2|MAP4K4|SEMA3E
	GO_CILIARY_BASAL_BODY_PLASMA_MEMBRANE_DOCKING	23	95	1.0408e-05	0.000980021	3.21639	11064|1454|1639|1778|1781|203068|22897|22919|23332|4957|5048|51134|5116|54806|55125|55142|5518|57545|79600|84902|95681|9662|9793	CNTRL|CSNK1E|DCTN1|DYNC1H1|DYNC1I2|TUBB|CEP164|MAPRE1|CLASP1|ODF2|PAFAH1B1|CEP83|PCNT|AHI1|CEP192|HAUS2|PPP2R1A|CC2D2A|TCTN1|CEP89|CEP41|CEP135|CKAP5
	GO_REGULATION_OF_EPITHELIAL_TO_MESENCHYMAL_TRANSITION	22	91	1.12772e-05	0.00104788	3.30525	114990|1277|147906|152007|1601|2022|23187|23275|23332|283149|3553|3670|4088|51176|5728|57669|652|7041|7043|7048|8313|90	VASN|COL1A1|DACT3|GLIPR2|DAB2|ENG|PHLDB1|POFUT2|CLASP1|BCL9L|IL1B|ISL1|SMAD3|LEF1|PTEN|EPB41L5|BMP4|TGFB1I1|TGFB3|TGFBR2|AXIN2|ACVR1
	GO_PEPTIDYL_LYSINE_MODIFICATION	61	390	1.15043e-05	0.00105511	1.92121	100101267|10013|10055|10363|10401|10536|1387|151194|200186|23409|23411|23774|25942|26036|26054|27154|284058|29072|3054|3553|3670|3720|408|4204|4297|51111|51176|51230|5252|5351|5352|54880|55257|55677|55683|55689|55904|55929|57337|5977|6018|6419|6612|6659|7175|7403|7703|7917|7994|8202|84171|84695|8473|8554|8648|8850|9189|9575|9682|9739|9757	POM121C|HDAC6|SAE1|HMG20A|PIAS3|P3H3|CREBBP|METTL21A|CRTC2|SIRT4|SIRT1|BRD1|SIN3A|ZNF451|SENP6|BRPF3|KANSL1|SETD2|HCFC1|IL1B|ISL1|JARID2|ARRB1|MECP2|KMT2A|KMT5B|LEF1|PHF20|PHF1|PLOD1|PLOD2|BCOR|MRGBP|IWS1|KANSL3|YEATS2|KMT2E|DMAP1|SENP7|DPF2|RLF|SETMAR|SUMO3|SOX4|TPR|KDM6A|PCGF2|BAG6|KAT6A|NCOA3|LOXL4|LOXL3|OGT|PIAS1|NCOA1|KAT2B|ZBED1|CLOCK|KDM4A|SETD1A|KMT2B
	GO_REGULATION_OF_INTRACELLULAR_PROTEIN_TRANSPORT	42	236	1.22194e-05	0.00110633	2.23444	10055|10956|127933|1948|23409|23435|2534|26229|2664|29072|3208|347|3553|4088|4924|4947|5058|5116|51277|51366|51496|51715|5174|5296|5494|55677|55929|5743|5784|58480|5880|64854|65018|652|665|7175|784|79567|81565|8851|9747|9912	SAE1|OS9|UHMK1|EFNB2|SIRT4|TARDBP|FYN|B3GAT3|GDI1|SETD2|HPCA|APOD|IL1B|SMAD3|NUCB1|OAZ2|PAK1|PCNT|DNAJC27|UBR5|CTDSPL2|RAB23|PDZK1|PIK3R2|PPM1A|IWS1|DMAP1|PTGS2|PTPN14|RHOU|RAC2|USP46|PINK1|BMP4|BNIP3L|TPR|CACNB3|RIPOR1|NDEL1|CDK5R1|TCAF1|ARHGAP44
	GO_MESENCHYME_DEVELOPMENT	47	276	1.2451e-05	0.00111302	2.12284	10370|10500|10505|114990|1277|147906|152007|1601|1655|2022|23187|23275|23332|2348|27250|283149|3037|309|3202|3553|3670|4088|4254|4487|51176|5159|5308|5311|54910|5728|5754|57669|59|642658|652|657|65979|7041|7043|7048|8313|8463|84695|8829|90|94|9723	CITED2|SEMA6C|SEMA4F|VASN|COL1A1|DACT3|GLIPR2|DAB2|DDX5|ENG|PHLDB1|POFUT2|CLASP1|FOLR1|PDCD4|BCL9L|HAS2|ANXA6|HOXA5|IL1B|ISL1|SMAD3|KITLG|MSX1|LEF1|PDGFRB|PITX2|PKD2|SEMA4C|PTEN|PTK7|EPB41L5|ACTA2|SCX|BMP4|BMPR1A|PHACTR4|TGFB1I1|TGFB3|TGFBR2|AXIN2|TEAD2|LOXL3|NRP1|ACVR1|ACVRL1|SEMA3E
	GO_ORGANELLE_TRANSPORT_ALONG_MICROTUBULE	20	80	1.26706e-05	0.0011185	3.53001	1176|1778|23095|23299|23353|254263|26258|26958|3064|3797|3916|4131|4137|5048|57584|66008|7314|81565|9371|9493	AP3S1|DYNC1H1|KIF1B|BICD2|SUN1|CNIH2|BLOC1S6|COPG2|HTT|KIF3C|LAMP1|MAP1B|MAPT|PAFAH1B1|ARHGAP21|TRAK2|UBB|NDEL1|KIF3B|KIF23
	GO_INTRACELLULAR_RECEPTOR_SIGNALING_PATHWAY	47	278	1.5168e-05	0.00132243	2.10384	10013|10370|10392|10432|1399|1407|1592|1601|1655|171023|196|23054|23369|23411|23543|25959|26065|2852|329|330|340061|3670|4848|5058|51366|51569|5165|55128|5547|55666|57658|5914|6502|7026|7041|7314|8031|811|81606|8202|8289|8554|861|8611|8648|9575|9612	HDAC6|CITED2|NOD1|RBM14|CRKL|CRY1|CYP26A1|DAB2|DDX5|ASXL1|AHR|NCOA6|PUM2|SIRT1|RBFOX2|KANK2|LSM14A|GPER1|BIRC2|BIRC3|TMEM173|ISL1|CNOT2|PAK1|UBR5|UFM1|PDK3|TRIM68|PRCP|NPLOC4|CALCOCO1|RARA|SKP2|NR2F2|TGFB1I1|UBB|NCOA4|CALR|LBH|NCOA3|ARID1A|PIAS1|RUNX1|PLPP1|NCOA1|CLOCK|NCOR2
	GO_PROTEOGLYCAN_METABOLIC_PROCESS	19	73	1.62297e-05	0.00139773	3.60544	11285|113189|1464|2131|2132|2135|2137|22856|26035|26229|2817|3340|55501|56548|57216|6448|79586|8509|9469	B4GALT7|CHST14|CSPG4|EXT1|EXT2|EXTL2|EXTL3|CHSY1|GLCE|B3GAT3|GPC1|NDST1|CHST12|CHST7|VANGL2|SGSH|CHPF|NDST2|CHST3
	GO_REGULATION_OF_AUTOPHAGY	52	319	1.8403e-05	0.00155786	2.00166	10013|100287171|10133|10325|10392|10670|10769|11180|140710|207|22930|23032|23265|23274|23367|23411|23677|25|26086|2801|29978|3064|340371|3586|4137|440275|472|51322|5296|5305|5476|55255|55332|5660|5747|58476|64342|65018|665|6829|7248|7405|8408|84861|8851|8897|8925|8975|90427|94241|9637|9682	HDAC6|WASHC1|OPTN|RRAGB|NOD1|RRAGA|PLK2|WDR6|SOGA1|AKT1|RAB3GAP1|USP33|EXOC7|CLEC16A|LARP1|SIRT1|SH3BP4|ABL1|GPSM1|GOLGA2|UBQLN2|HTT|NRBP2|IL10|MAPT|EIF2AK4|ATM|WAC|PIK3R2|PIP4K2A|CTSA|WDR41|DRAM1|PSAP|PTK2|TP53INP2|HS1BP3|PINK1|BNIP3L|SUPT5H|TSC1|UVRAG|ULK1|KLHL22|CDK5R1|MTMR3|HERC1|USP13|BMF|TP53INP1|FEZ2|KDM4A
	GO_EMBRYONIC_ORGAN_MORPHOGENESIS	48	284	1.85302e-05	0.00155786	2.06644	10194|10818|1856|2022|2348|2535|25836|27031|2778|28996|29072|3202|3213|3215|3217|3218|3221|3225|3340|388591|4088|4237|4487|5311|54345|54806|55081|57216|5754|57728|579|65009|652|65979|6670|6722|6926|7043|7048|7289|7403|7703|8289|8463|84678|90|9935|9968	TSHZ1|FRS2|DVL2|ENG|FOLR1|FZD2|NIPBL|NPHP3|GNAS|HIPK2|SETD2|HOXA5|HOXB3|HOXB5|HOXB7|HOXB8|HOXC4|HOXC9|NDST1|RNF207|SMAD3|MFAP2|MSX1|PKD2|SOX18|AHI1|IFT57|VANGL2|PTK7|WDR19|NKX3-2|NDRG4|BMP4|PHACTR4|SP3|SRF|TBX3|TGFB3|TGFBR2|TULP3|KDM6A|PCGF2|ARID1A|TEAD2|KDM2B|ACVR1|MAFB|MED12
	GO_CELL_JUNCTION_ASSEMBLY	42	239	2.08085e-05	0.00172882	2.17663	10052|10420|10979|1307|22998|23332|25|347|3678|3915|3987|4035|4088|4649|5339|55679|5578|5728|5747|57493|57669|64403|6548|6624|6722|7057|7145|7205|7248|7414|84552|84962|8506|857|861|87|8829|8874|94|9448|9475|9647	GJC1|TESK2|FERMT2|COL16A1|LIMCH1|CLASP1|ABL1|APOD|ITGA5|LAMC1|LIMS1|LRP1|SMAD3|MYO9A|PLEC|LIMS2|PRKCA|PTEN|PTK2|HEG1|EPB41L5|CDH24|SLC9A1|FSCN1|SRF|THBS1|TNS1|TRIP6|TSC1|VCL|PARD6G|AJUBA|CNTNAP1|CAV1|RUNX1|ACTN1|NRP1|ARHGEF7|ACVRL1|MAP4K4|ROCK2|PPM1F
	GO_RETROGRADE_VESICLE_MEDIATED_TRANSPORT_GOLGI_TO_ENDOPLASMIC_RETICULUM	21	86	2.1641e-05	0.00177708	3.25071	10945|1314|23299|26286|26958|3064|372|378|3797|381|3831|4905|51226|55738|6836|6892|7405|8729|8775|9371|9493	KDELR1|COPA|BICD2|ARFGAP3|COPG2|HTT|ARCN1|ARF4|KIF3C|ARF5|KLC1|NSF|COPZ2|ARFGAP1|SURF4|TAPBP|UVRAG|GBF1|NAPA|KIF3B|KIF23
	GO_CELL_AGING	25	116	2.34203e-05	0.00188381	2.86102	1021|1029|1030|10769|10783|2022|2067|23411|25|27250|3987|4215|472|50507|54708|57178|5728|657|6722|6926|7994|811|83719|87178|9891	CDK6|CDKN2A|CDKN2B|PLK2|NEK6|ENG|ERCC1|SIRT1|ABL1|PDCD4|LIMS1|MAP3K3|ATM|NOX4|MARCH5|ZMIZ1|PTEN|BMPR1A|SRF|TBX3|KAT6A|CALR|YPEL3|PNPT1|NUAK1
	GO_DENDRITE_DEVELOPMENT	39	221	2.34743e-05	0.00188381	2.23792	10013|10097|10769|115703|1398|1399|1523|1627|1742|2182|23271|23327|23380|23543|23613|2534|26039|348|3688|378|4076|4130|4131|4147|4204|473|5048|50807|5728|57498|5911|64689|66008|8301|8440|8829|8851|8976|9912	HDAC6|ACTR2|PLK2|ARHGAP33|CRK|CRKL|CUX1|DBN1|DLG4|ACSL4|CAMSAP2|NEDD4L|SRGAP2|RBFOX2|ZMYND8|FYN|SS18L1|APOE|ITGB1|ARF4|CAPRIN1|MAP1A|MAP1B|MATN2|MECP2|RERE|PAFAH1B1|ASAP1|PTEN|KIDINS220|RAP2A|GORASP1|TRAK2|PICALM|NCK2|NRP1|CDK5R1|WASL|ARHGAP44
	GO_DNA_INTEGRITY_CHECKPOINT	31	158	2.57664e-05	0.00204452	2.50075	1017|1027|10769|1112|1407|1820|25946|26270|2956|4303|440275|472|4848|4849|51322|51776|57060|57551|5934|595|6419|6659|7155|7158|835|84142|84446|8555|8682|9575|9656	CDK2|CDKN1B|PLK2|FOXN3|CRY1|ARID3A|ZNF385A|FBXO6|MSH6|FOXO4|EIF2AK4|ATM|CNOT2|CNOT3|WAC|MAP3K20|PCBP4|TAOK1|RBL2|CCND1|SETMAR|SOX4|TOP2B|TP53BP1|CASP2|ABRAXAS1|BRSK1|CDC14B|PEA15|CLOCK|MDC1
	GO_SUBSTRATE_ADHESION_DEPENDENT_CELL_SPREADING	21	87	2.61065e-05	0.00204849	3.20129	10461|10979|1398|1399|1793|23380|25|3037|3685|3912|3915|3987|55742|5747|7301|811|8322|8324|8829|8874|91663	MERTK|FERMT2|CRK|CRKL|DOCK1|SRGAP2|ABL1|HAS2|ITGAV|LAMB1|LAMC1|LIMS1|PARVA|PTK2|TYRO3|CALR|FZD4|FZD7|NRP1|ARHGEF7|MYADM
	GO_POSITIVE_REGULATION_OF_CELL_CYCLE_PROCESS	48	297	2.69301e-05	0.00208989	2.03143	1017|1027|10769|1490|1654|1778|1820|207|25836|25942|25946|27085|3192|3306|3553|4204|4303|4487|472|4848|4849|4926|51203|5159|5311|55023|5526|55719|55904|57060|5934|595|5962|6604|6659|7175|7709|835|84250|8444|8450|8555|8851|896|9371|9475|9493|994	CDK2|CDKN1B|PLK2|CCN2|DDX3X|DYNC1H1|ARID3A|AKT1|NIPBL|SIN3A|ZNF385A|MTBP|HNRNPU|HSPA2|IL1B|MECP2|FOXO4|MSX1|ATM|CNOT2|CNOT3|NUMA1|NUSAP1|PDGFRB|PKD2|PHIP|PPP2R5B|SLF2|KMT2E|PCBP4|RBL2|CCND1|RDX|SMARCD3|SOX4|TPR|ZBTB17|CASP2|SLF1|DYRK3|CUL4B|CDC14B|CDK5R1|CCND3|KIF3B|ROCK2|KIF23|CDC25B
	GO_SPECIFICATION_OF_SYMMETRY	26	125	2.78588e-05	0.00213847	2.75672	10370|2022|221322|2348|25928|27031|284086|388591|4088|5308|5311|54345|54806|55081|57216|57545|579|63917|65009|652|6722|6926|7048|84976|90|9371	CITED2|ENG|TBC1D32|FOLR1|SOSTDC1|NPHP3|NEK8|RNF207|SMAD3|PITX2|PKD2|SOX18|AHI1|IFT57|VANGL2|CC2D2A|NKX3-2|GALNT11|NDRG4|BMP4|SRF|TBX3|TGFBR2|DISP1|ACVR1|KIF3B
	GO_REGULATION_OF_CELL_JUNCTION_ASSEMBLY	21	89	3.13807e-05	0.00238291	3.15335	1307|22998|23332|25|347|3987|4035|4088|5728|5747|57669|6548|7057|7248|857|861|8829|94|9448|9475|9647	COL16A1|LIMCH1|CLASP1|ABL1|APOD|LIMS1|LRP1|SMAD3|PTEN|PTK2|EPB41L5|SLC9A1|THBS1|TSC1|CAV1|RUNX1|NRP1|ACVRL1|MAP4K4|ROCK2|PPM1F
	GO_POSITIVE_REGULATION_OF_MAP_KINASE_ACTIVITY	44	259	3.21315e-05	0.00239414	2.08783	100133941|10392|10818|11183|11214|1398|1399|142679|1464|1847|1856|1857|2149|23162|2690|3553|408|4214|4215|4254|50507|5058|51196|5159|51776|5600|57216|57498|57551|60370|6464|652|7043|7057|727|7314|7786|8322|84962|8682|9043|9064|9500|975	CD24|NOD1|FRS2|MAP4K5|AKAP13|CRK|CRKL|DUSP19|CSPG4|DUSP5|DVL2|DVL3|F2R|MAPK8IP3|GHR|IL1B|ARRB1|MAP3K1|MAP3K3|KITLG|NOX4|PAK1|PLCE1|PDGFRB|MAP3K20|MAPK11|VANGL2|KIDINS220|TAOK1|AVPI1|SHC1|BMP4|TGFB3|THBS1|C5|UBB|MAP3K12|FZD4|AJUBA|PEA15|SPAG9|MAP3K6|MAGED1|CD81
	GO_MUSCLE_ORGAN_DEVELOPMENT	61	410	3.22066e-05	0.00239414	1.84525	104|1063|10791|10818|126272|1385|140465|1655|1839|1948|2022|2218|221937|22808|23060|23411|2535|26576|2817|283149|3670|3720|4088|4209|4303|4487|463|4638|5058|51111|51176|53834|5600|56203|57190|57216|5728|57493|607|6300|642658|6442|6443|652|6525|657|6876|6938|7026|7048|7134|7139|8087|8324|84159|84976|857|858|8910|905|9215	ADARB1|CENPF|VAMP5|FRS2|EID2B|CREB1|MYL6B|DDX5|HBEGF|EFNB2|ENG|FKTN|FOXK1|MRAS|ZNF609|SIRT1|FZD2|SRPK3|GPC1|BCL9L|ISL1|JARID2|SMAD3|MEF2D|FOXO4|MSX1|ZFHX3|MYLK|PAK1|KMT5B|LEF1|FGFRL1|MAPK11|LMOD3|SELENON|VANGL2|PTEN|HEG1|BCL9|MAPK12|SCX|SGCA|SGCB|BMP4|SMTN|BMPR1A|TAGLN|TCF12|NR2F2|TGFBR2|TNNC1|TNNT2|FXR1|FZD7|ARID5B|DISP1|CAV1|CAV2|SGCE|CCNT2|LARGE1
	GO_POSITIVE_REGULATION_OF_GTPASE_ACTIVITY	59	401	3.68914e-05	0.00271382	1.85607	10484|115703|115704|116988|119016|128637|134957|1398|1399|1793|1856|1857|2149|22821|22930|23102|23380|26286|2664|3688|375790|3987|3996|408|414189|4649|4952|50807|51306|55114|55296|55616|55738|57522|57584|57636|6002|6347|6376|64411|663|7248|7813|81565|8301|84986|85360|858|8829|8874|90627|9135|9138|9448|9744|9754|9826|9905|9912	SEC23A|ARHGAP33|EVI5L|AGAP3|AGAP4|TBC1D20|STXBP5|CRK|CRKL|DOCK1|DVL2|DVL3|F2R|RASA3|RAB3GAP1|TBC1D2B|SRGAP2|ARFGAP3|GDI1|ITGB1|AGRN|LIMS1|LLGL1|ARRB1|AGAP6|MYO9A|OCRL|ASAP1|FAM13B|ARHGAP17|TBC1D19|ASAP3|ARFGAP1|SRGAP1|ARHGAP21|ARHGAP23|RGS12|CCL2|CX3CL1|ARAP3|BNIP2|TSC1|EVI5|NDEL1|PICALM|ARHGAP19|SYDE1|CAV2|NRP1|ARHGEF7|STARD13|RABEP1|ARHGEF1|MAP4K4|ACAP1|STARD8|ARHGEF11|SGSM2|ARHGAP44
	GO_CELL_GROWTH	69	476	3.73472e-05	0.00271903	1.76315	10013|10071|1027|1029|1031|10500|10505|11214|1399|147906|1654|1839|207|2137|22883|22954|23327|23411|23677|25|2664|29104|348|3487|3688|3913|4035|4088|4131|4137|440275|4487|5048|5058|51176|51196|51199|5270|5361|54910|5518|5532|5716|57669|6259|64061|6548|6595|6722|7048|7414|79602|8153|81565|8239|8408|8425|84678|84717|84861|8548|8829|8851|9355|94|9723|9792|9798|9826	HDAC6|MUC12|CDKN1B|CDKN2A|CDKN2C|SEMA6C|SEMA4F|AKAP13|CRKL|DACT3|DDX3X|HBEGF|AKT1|EXTL3|CLSTN1|TRIM32|NEDD4L|SIRT1|SH3BP4|ABL1|GDI1|N6AMT1|APOE|IGFBP4|ITGB1|LAMB2|LRP1|SMAD3|MAP1B|MAPT|EIF2AK4|MSX1|PAFAH1B1|PAK1|LEF1|PLCE1|NIN|SERPINE2|PLXNA1|SEMA4C|PPP2R1A|PPP3CB|PSMD10|EPB41L5|RYK|TSPYL2|SLC9A1|SMARCA2|SRF|TGFBR2|VCL|ADIPOR2|RND2|NDEL1|USP9X|ULK1|LTBP4|KDM2B|HDGFL2|KLHL22|BLZF1|NRP1|CDK5R1|LHX2…
	GO_GLYCOPROTEIN_BIOSYNTHETIC_PROCESS	53	341	3.94065e-05	0.00283909	1.92261	10071|10318|10329|10402|10724|11285|113189|143888|145173|1464|152002|160335|1839|2131|2132|2135|2137|2218|22856|23275|23333|23509|2530|26035|26229|2801|283464|285203|29954|3340|4245|432|55501|55757|56548|57216|63917|63941|64689|6487|66008|7423|79147|79586|81618|84061|8473|8509|8702|90411|9215|9445|9469	MUC12|TNIP1|RXYLT1|ST3GAL6|OGA|B4GALT7|CHST14|POGLUT3|B3GLCT|CSPG4|XXYLT1|TMTC2|HBEGF|EXT1|EXT2|EXTL2|EXTL3|FKTN|CHSY1|POFUT2|DPY19L1|POFUT1|FUT8|GLCE|B3GAT3|GOLGA2|GXYLT1|EOGT|POMT2|NDST1|MGAT1|ASGR1|CHST12|UGGT2|CHST7|VANGL2|GALNT11|NECAB3|GORASP1|ST3GAL3|TRAK2|VEGFB|FKRP|CHPF|ITM2C|MAGT1|OGT|NDST2|B4GALT4|MCFD2|LARGE1|ITM2B|CHST3
	GO_POSITIVE_REGULATION_OF_NEURON_DIFFERENTIATION	56	365	3.99924e-05	0.00283909	1.88384	10097|10494|1454|1523|1627|1742|1745|1856|1857|2119|22954|23327|23531|23613|23654|2534|26039|2664|27020|2896|3309|348|4035|4076|4131|4137|5048|5058|51199|5274|5361|5526|5728|57498|5754|5914|60436|6376|64175|64764|65009|652|6722|6938|7077|8153|81544|81565|8322|8507|8648|8829|9043|9139|9682|9798	ACTR2|STK25|CSNK1E|CUX1|DBN1|DLG4|DLX1|DVL2|DVL3|ETV5|TRIM32|NEDD4L|MMD|ZMYND8|PLXNB2|FYN|SS18L1|GDI1|NPTN|GRN|HSPA5|APOE|LRP1|CAPRIN1|MAP1B|MAPT|PAFAH1B1|PAK1|NIN|SERPINI1|PLXNA1|PPP2R5B|PTEN|KIDINS220|PTK7|RARA|TGIF2|CX3CL1|P3H1|CREB3L2|NDRG4|BMP4|SRF|TCF12|TIMP2|RND2|GDPD5|NDEL1|FZD4|ENC1|NCOA1|NRP1|SPAG9|CBFA2T2|KDM4A|IST1
	GO_NUCLEAR_ENVELOPE_ORGANIZATION	15	52	4.02023e-05	0.00283909	4.07247	10783|1639|165324|1760|23175|23353|23435|23592|26092|2852|5048|5518|5578|79188|81565	NEK6|DCTN1|UBXN2A|DMPK|LPIN1|SUN1|TARDBP|LEMD3|TOR1AIP1|GPER1|PAFAH1B1|PPP2R1A|PRKCA|TMEM43|NDEL1
	GO_CAMERA_TYPE_EYE_DEVELOPMENT	49	304	4.18968e-05	0.00292946	1.97444	10220|1027|1028|10461|10763|10765|10818|113246|128637|1296|147912|1545|1745|2195|221322|22930|23047|25932|2782|28996|3208|3913|4088|4628|493|5159|5308|5316|54806|57030|57545|57728|5914|6015|60436|652|65979|6604|6670|6722|7048|7289|8289|8322|835|84678|8829|9355|94	GDF11|CDKN1B|CDKN1C|MERTK|NES|KDM5B|FRS2|C12orf57|TBC1D20|COL8A2|SIX5|CYP1B1|DLX1|FAT1|TBC1D32|RAB3GAP1|PDS5B|CLIC4|GNB1|HIPK2|HPCA|LAMB2|SMAD3|MYH10|ATP2B4|PDGFRB|PITX2|PKNOX1|AHI1|SLC17A7|CC2D2A|WDR19|RARA|RING1|TGIF2|BMP4|PHACTR4|SMARCD3|SP3|SRF|TGFBR2|TULP3|ARID1A|FZD4|CASP2|KDM2B|NRP1|LHX2|ACVRL1
	GO_REGULATION_OF_ACTIN_FILAMENT_BASED_PROCESS	58	385	4.43036e-05	0.00304718	1.85289	100287171|10097|10163|11214|118|122786|1398|148170|1490|22836|22998|23075|23332|23433|25|388591|390|3925|4035|4088|50507|5058|5066|5144|5159|55114|55616|56203|56907|57026|57216|57551|58480|5962|6376|64857|6548|6624|6709|7016|7043|7134|7139|7248|8153|8440|85458|85464|857|8829|8851|8976|91663|9475|9647|9723|9873|9912	WASHC1|ACTR2|WASF2|AKAP13|ADD1|FRMD6|CRK|CDC42EP5|CCN2|RHOBTB3|LIMCH1|SWAP70|CLASP1|RHOQ|ABL1|RNF207|RND3|STMN1|LRP1|SMAD3|NOX4|PAK1|PAM|PDE4D|PDGFRB|ARHGAP17|ASAP3|LMOD3|SPIRE1|PDXP|VANGL2|TAOK1|RHOU|RDX|CX3CL1|PLEKHG2|SLC9A1|FSCN1|SPTAN1|TESK1|TGFB3|TNNC1|TNNT2|TSC1|RND2|NCK2|DIXDC1|SSH2|CAV1|NRP1|CDK5R1|WASL|MYADM|ROCK2|PPM1F|SEMA3E|FCHSD2|ARHGAP44
	GO_CELL_MATRIX_ADHESION	39	224	4.44435e-05	0.00304718	2.16353	1021|10232|1029|10420|10979|1307|1490|22998|23332|25|347|3685|3688|3987|4035|4088|4289|51754|5728|5747|57669|6376|6548|6722|7057|7205|7248|7414|7791|84962|87|8829|8874|8910|94|9448|9475|9647|9723	CDK6|MSLN|CDKN2A|TESK2|FERMT2|COL16A1|CCN2|LIMCH1|CLASP1|ABL1|APOD|ITGAV|ITGB1|LIMS1|LRP1|SMAD3|MKLN1|TMEM8B|PTEN|PTK2|EPB41L5|CX3CL1|SLC9A1|SRF|THBS1|TRIP6|TSC1|VCL|ZYX|AJUBA|ACTN1|NRP1|ARHGEF7|SGCE|ACVRL1|MAP4K4|ROCK2|PPM1F|SEMA3E
	GO_REGULATION_OF_SUPRAMOLECULAR_FIBER_ORGANIZATION	54	350	4.54516e-05	0.00308634	1.89781	10013|100287171|10097|10163|1027|11214|118|148170|1490|1639|1859|22919|22998|23075|23271|23332|25|25999|348|3925|4088|4130|4131|4137|4204|4926|50507|5058|51199|55616|56203|56907|57026|57551|58497|5962|6376|64857|6548|6709|7016|7043|7248|79709|8440|85464|8829|8851|8976|89795|91663|9475|9647|9873	HDAC6|WASHC1|ACTR2|WASF2|CDKN1B|AKAP13|ADD1|CDC42EP5|CCN2|DCTN1|DYRK1A|MAPRE1|LIMCH1|SWAP70|CAMSAP2|CLASP1|ABL1|CLIP3|APOE|STMN1|SMAD3|MAP1A|MAP1B|MAPT|MECP2|NUMA1|NOX4|PAK1|NIN|ASAP3|LMOD3|SPIRE1|PDXP|TAOK1|PRUNE1|RDX|CX3CL1|PLEKHG2|SLC9A1|SPTAN1|TESK1|TGFB3|TSC1|COLGALT1|NCK2|SSH2|NRP1|CDK5R1|WASL|NAV3|MYADM|ROCK2|PPM1F|FCHSD2
	GO_BONE_MORPHOGENESIS	24	112	5.01931e-05	0.00335844	2.77687	1112|1277|1291|2261|22856|2734|2778|3037|304|309|3636|4147|4148|4209|4487|4665|51715|5914|642658|652|7043|7048|8313|871	FOXN3|COL1A1|COL6A1|FGFR3|CHSY1|GLG1|GNAS|HAS2|ANXA2P2|ANXA6|INPPL1|MATN2|MATN3|MEF2D|MSX1|NAB2|RAB23|RARA|SCX|BMP4|TGFB3|TGFBR2|AXIN2|SERPINH1
	GO_REGULATION_OF_MAP_KINASE_ACTIVITY	53	337	5.041e-05	0.00335844	1.90187	100133941|10221|10392|10818|11183|11214|11329|1398|1399|142679|1464|1847|1856|1857|2149|23162|2690|27250|348|3480|3553|408|4214|4215|4254|50507|5058|51196|5159|51776|5518|5600|57216|57498|57551|60370|6464|652|6609|7043|7057|727|7314|7786|81848|8322|84962|857|8682|9043|9064|9500|975	CD24|TRIB1|NOD1|FRS2|MAP4K5|AKAP13|STK38|CRK|CRKL|DUSP19|CSPG4|DUSP5|DVL2|DVL3|F2R|MAPK8IP3|GHR|PDCD4|APOE|IGF1R|IL1B|ARRB1|MAP3K1|MAP3K3|KITLG|NOX4|PAK1|PLCE1|PDGFRB|MAP3K20|PPP2R1A|MAPK11|VANGL2|KIDINS220|TAOK1|AVPI1|SHC1|BMP4|SMPD1|TGFB3|THBS1|C5|UBB|MAP3K12|SPRY4|FZD4|AJUBA|CAV1|PEA15|SPAG9|MAP3K6|MAGED1|CD81
	GO_POSITIVE_REGULATION_OF_MICROTUBULE_POLYMERIZATION_OR_DEPOLYMERIZATION	11	31	5.23938e-05	0.00339454	5.51835	1027|1639|22919|23332|4137|4204|4926|5058|51199|8851|89795	CDKN1B|DCTN1|MAPRE1|CLASP1|MAPT|MECP2|NUMA1|PAK1|NIN|CDK5R1|NAV3
	GO_PROTEIN_DEMETHYLATION	11	31	5.23938e-05	0.00339454	5.51835	10765|221037|22992|3720|51400|51780|5253|7403|8242|84678|9682	KDM5B|JMJD1C|KDM2A|JARID2|PPME1|KDM3B|PHF2|KDM6A|KDM5C|KDM2B|KDM4A
	GO_FACE_MORPHOGENESIS	11	32	5.23938e-05	0.00339454	5.51835	1277|22930|25836|25976|29123|4487|51176|6237|642658|7043|84159	COL1A1|RAB3GAP1|NIPBL|TIPARP|ANKRD11|MSX1|LEF1|RRAS|SCX|TGFB3|ARID5B
	GO_POSITIVE_REGULATION_OF_CELL_MORPHOGENESIS_INVOLVED_IN_DIFFERENTIATION	29	149	5.31729e-05	0.00339904	2.47647	10097|10494|1398|1399|1523|1627|1793|23654|25|26039|2664|3037|3987|4035|4076|4131|4137|5048|5058|51199|5361|6722|811|8153|81565|8829|8874|91663|9798	ACTR2|STK25|CRK|CRKL|CUX1|DBN1|DOCK1|PLXNB2|ABL1|SS18L1|GDI1|HAS2|LIMS1|LRP1|CAPRIN1|MAP1B|MAPT|PAFAH1B1|PAK1|NIN|PLXNA1|SRF|CALR|RND2|NDEL1|NRP1|ARHGEF7|MYADM|IST1
	GO_MESENCHYMAL_CELL_DIFFERENTIATION	38	217	5.34259e-05	0.00339904	2.16702	10500|10505|114990|1277|147906|152007|1601|1655|2022|23187|23275|23332|2348|27250|283149|3037|309|3553|3670|4088|4254|4487|51176|5308|54910|5728|57669|652|657|65979|7041|7043|7048|8313|84695|8829|90|9723	SEMA6C|SEMA4F|VASN|COL1A1|DACT3|GLIPR2|DAB2|DDX5|ENG|PHLDB1|POFUT2|CLASP1|FOLR1|PDCD4|BCL9L|HAS2|ANXA6|IL1B|ISL1|SMAD3|KITLG|MSX1|LEF1|PITX2|SEMA4C|PTEN|EPB41L5|BMP4|BMPR1A|PHACTR4|TGFB1I1|TGFB3|TGFBR2|AXIN2|LOXL3|NRP1|ACVR1|SEMA3E
	GO_PEPTIDYL_LYSINE_ACETYLATION	31	166	5.50126e-05	0.00346874	2.38563	1387|200186|23411|23774|25942|26036|27154|284058|3054|3553|3670|408|4204|4297|51176|51230|55257|55677|55683|55689|55929|5977|6659|7703|7917|7994|8202|8473|8648|8850|9575	CREBBP|CRTC2|SIRT1|BRD1|SIN3A|ZNF451|BRPF3|KANSL1|HCFC1|IL1B|ISL1|ARRB1|MECP2|KMT2A|LEF1|PHF20|MRGBP|IWS1|KANSL3|YEATS2|DMAP1|DPF2|SOX4|PCGF2|BAG6|KAT6A|NCOA3|OGT|NCOA1|KAT2B|CLOCK
	GO_NEGATIVE_REGULATION_OF_TRANSMEMBRANE_RECEPTOR_PROTEIN_SERINE_THREONINE_KINASE_SIGNALING_PATHWAY	25	124	5.84626e-05	0.00365365	2.67763	10272|114990|1745|23411|23592|23625|25|25928|26036|2734|283149|28996|3309|4088|51496|5494|5654|7041|7043|7048|7314|83891|857|858|90	FSTL3|VASN|DLX1|SIRT1|LEMD3|FAM89B|ABL1|SOSTDC1|ZNF451|GLG1|BCL9L|HIPK2|HSPA5|SMAD3|CTDSPL2|PPM1A|HTRA1|TGFB1I1|TGFB3|TGFBR2|UBB|SNX25|CAV1|CAV2|ACVR1
	GO_EPHRIN_RECEPTOR_SIGNALING_PATHWAY	20	86	5.95322e-05	0.00368786	3.0944	10097|1173|1398|161|1759|1948|1949|2050|2051|2534|5058|5747|6453|7410|83464|8440|8851|8874|8976|9475	ACTR2|AP2M1|CRK|AP2A2|DNM1|EFNB2|EFNB3|EPHB4|EPHB6|FYN|PAK1|PTK2|ITSN1|VAV2|APH1B|NCK2|CDK5R1|ARHGEF7|WASL|ROCK2
	GO_NEGATIVE_REGULATION_OF_CELL_PROJECTION_ORGANIZATION	33	183	6.19547e-05	0.00380455	2.29493	10500|10505|10769|112|115704|157285|1716|1948|1949|23258|2534|2664|348|3956|4035|5048|50807|5376|54910|567|5728|5747|6259|64689|66008|7248|81618|84894|8829|8851|9139|9448|9723	SEMA6C|SEMA4F|PLK2|ADCY6|EVI5L|PRAG1|DGUOK|EFNB2|EFNB3|DENND5A|FYN|GDI1|APOE|LGALS1|LRP1|PAFAH1B1|ASAP1|PMP22|SEMA4C|B2M|PTEN|PTK2|RYK|GORASP1|TRAK2|TSC1|ITM2C|LINGO1|NRP1|CDK5R1|CBFA2T2|MAP4K4|SEMA3E
	GO_AGING	50	321	6.32029e-05	0.00384775	1.92265	100|1021|1028|1029|1030|10769|10783|131601|133|1385|1490|2022|2067|207|23411|25|25942|27250|2956|317|347|3586|3987|4035|4215|4303|472|50507|5144|5159|54708|57178|5728|5743|6376|657|6722|6926|7043|7048|7077|7351|7994|811|8301|835|83719|87178|968|9891	ADA|CDK6|CDKN1C|CDKN2A|CDKN2B|PLK2|NEK6|TPRA1|ADM|CREB1|CCN2|ENG|ERCC1|AKT1|SIRT1|ABL1|SIN3A|PDCD4|MSH6|APAF1|APOD|IL10|LIMS1|LRP1|MAP3K3|FOXO4|ATM|NOX4|PDE4D|PDGFRB|MARCH5|ZMIZ1|PTEN|PTGS2|CX3CL1|BMPR1A|SRF|TBX3|TGFB3|TGFBR2|TIMP2|UCP2|KAT6A|CALR|PICALM|CASP2|YPEL3|PNPT1|CD68|NUAK1
	GO_NEGATIVE_REGULATION_OF_CELLULAR_RESPONSE_TO_TRANSFORMING_GROWTH_FACTOR_BETA_STIMULUS	19	82	6.56799e-05	0.00396437	3.18368	114990|1745|23411|23592|23625|26036|2734|283149|3309|4088|5494|5654|7041|7043|7048|7314|83891|857|858	VASN|DLX1|SIRT1|LEMD3|FAM89B|ZNF451|GLG1|BCL9L|HSPA5|SMAD3|PPM1A|HTRA1|TGFB1I1|TGFB3|TGFBR2|UBB|SNX25|CAV1|CAV2
	GO_HEAD_MORPHOGENESIS	12	38	6.65854e-05	0.00398497	4.81664	1277|22930|23648|25836|25976|29123|4487|51176|6237|642658|7043|84159	COL1A1|RAB3GAP1|SSBP3|NIPBL|TIPARP|ANKRD11|MSX1|LEF1|RRAS|SCX|TGFB3|ARID5B
	GO_REGULATION_OF_CELL_SUBSTRATE_ADHESION	37	212	7.12456e-05	0.00422804	2.15808	1021|1029|1277|1307|1398|1399|1793|22998|23332|25|3037|347|3491|3678|3956|3987|4035|4088|5728|5747|57669|5880|6376|6548|7057|7248|811|8322|8324|8829|8874|91663|94|9448|9475|9647|9723	CDK6|CDKN2A|COL1A1|COL16A1|CRK|CRKL|DOCK1|LIMCH1|CLASP1|ABL1|HAS2|APOD|CCN1|ITGA5|LGALS1|LIMS1|LRP1|SMAD3|PTEN|PTK2|EPB41L5|RAC2|CX3CL1|SLC9A1|THBS1|TSC1|CALR|FZD4|FZD7|NRP1|ARHGEF7|MYADM|ACVRL1|MAP4K4|ROCK2|PPM1F|SEMA3E
	GO_ACTIN_FILAMENT_ORGANIZATION	59	398	7.24972e-05	0.00426646	1.80481	100287171|10097|10163|118|148170|1490|1627|201191|2195|22836|22998|23075|23332|23433|25|253980|3636|390|3925|408|4082|4088|4430|50507|5058|5358|55114|55616|55761|56203|56907|57026|57477|58480|5880|5962|6376|64780|64857|6548|6624|6709|6722|7016|7043|7139|7169|7248|7791|8153|8440|85464|87|8829|8976|91663|9475|9647|9873	WASHC1|ACTR2|WASF2|ADD1|CDC42EP5|CCN2|DBN1|SAMD14|FAT1|RHOBTB3|LIMCH1|SWAP70|CLASP1|RHOQ|ABL1|KCTD13|INPPL1|RND3|STMN1|ARRB1|MARCKS|SMAD3|MYO1B|NOX4|PAK1|PLS3|ARHGAP17|ASAP3|TTC17|LMOD3|SPIRE1|PDXP|SHROOM4|RHOU|RAC2|RDX|CX3CL1|MICAL1|PLEKHG2|SLC9A1|FSCN1|SPTAN1|SRF|TESK1|TGFB3|TNNT2|TPM2|TSC1|ZYX|RND2|NCK2|SSH2|ACTN1|NRP1|WASL|MYADM|ROCK2|PPM1F|FCHSD2
	GO_PROCESS_UTILIZING_AUTOPHAGIC_MECHANISM	69	485	7.31668e-05	0.00427028	1.71891	10013|100287171|10133|10312|10325|10392|10670|10769|11180|128077|140710|155382|165324|207|22863|22930|23032|23130|23265|23274|23339|23367|23411|23677|23710|25|26086|27072|2801|29978|3064|340371|3586|3920|4137|440275|472|51322|51715|5296|5305|5476|55255|55332|55578|5660|5747|58476|64342|65018|665|6829|7248|7405|81631|8406|8408|84557|84861|85363|8851|8897|8925|8975|90427|9140|94241|9637|9682	HDAC6|WASHC1|OPTN|TCIRG1|RRAGB|NOD1|RRAGA|PLK2|WDR6|LIX1L|SOGA1|VPS37D|UBXN2A|AKT1|ATG14|RAB3GAP1|USP33|ATG2A|EXOC7|CLEC16A|VPS39|LARP1|SIRT1|SH3BP4|GABARAPL1|ABL1|GPSM1|VPS41|GOLGA2|UBQLN2|HTT|NRBP2|IL10|LAMP2|MAPT|EIF2AK4|ATM|WAC|RAB23|PIK3R2|PIP4K2A|CTSA|WDR41|DRAM1|SUPT20H|PSAP|PTK2|TP53INP2|HS1BP3|PINK1|BNIP3L|SUPT5H|TSC1|UVRAG|MAP1LC3B|SRPX|ULK1|MAP1LC3A|KLHL22|TRIM5|CDK5R1|MTMR3|HERC1|USP1…
	GO_POSITIVE_REGULATION_OF_MACROAUTOPHAGY	17	67	7.66368e-05	0.00440409	3.41642	10013|10133|10392|22930|23274|23367|23411|26086|3064|51322|5305|65018|665|6829|7248|7405|8408	HDAC6|OPTN|NOD1|RAB3GAP1|CLEC16A|LARP1|SIRT1|GPSM1|HTT|WAC|PIP4K2A|PINK1|BNIP3L|SUPT5H|TSC1|UVRAG|ULK1
	GO_SENSORY_SYSTEM_DEVELOPMENT	55	361	7.67067e-05	0.00440409	1.84282	10220|1027|1028|10461|10763|10765|10818|113246|128637|1290|1296|147912|1545|1745|2195|221322|22930|23047|25836|25932|2782|28996|3208|3670|3913|4088|4212|4237|4628|493|5159|5308|5316|54806|55000|57030|57545|57728|5914|6015|60436|652|65979|6604|6670|6722|7048|7289|8289|8322|835|84678|8829|9355|94	GDF11|CDKN1B|CDKN1C|MERTK|NES|KDM5B|FRS2|C12orf57|TBC1D20|COL5A2|COL8A2|SIX5|CYP1B1|DLX1|FAT1|TBC1D32|RAB3GAP1|PDS5B|NIPBL|CLIC4|GNB1|HIPK2|HPCA|ISL1|LAMB2|SMAD3|MEIS2|MFAP2|MYH10|ATP2B4|PDGFRB|PITX2|PKNOX1|AHI1|TUG1|SLC17A7|CC2D2A|WDR19|RARA|RING1|TGIF2|BMP4|PHACTR4|SMARCD3|SP3|SRF|TGFBR2|TULP3|ARID1A|FZD4|CASP2|KDM2B|NRP1|LHX2|ACVRL1
	GO_CARDIAC_CHAMBER_DEVELOPMENT	31	167	7.88193e-05	0.00446375	2.33164	10370|10818|2022|2535|27031|3340|3491|3670|4628|53834|55742|57216|57493|5754|5914|64783|652|657|6604|6659|6722|6926|7048|7134|7139|7798|8289|8543|8829|90|9794	CITED2|FRS2|ENG|FZD2|NPHP3|NDST1|CCN1|ISL1|MYH10|FGFRL1|PARVA|VANGL2|HEG1|PTK7|RARA|RBM15|BMP4|BMPR1A|SMARCD3|SOX4|SRF|TBX3|TGFBR2|TNNC1|TNNT2|LUZP1|ARID1A|LMO4|NRP1|ACVR1|MAML1
	GO_NEGATIVE_REGULATION_OF_CELL_CYCLE_PROCESS	54	358	7.901e-05	0.00446375	1.85193	10106|10138|1017|1021|1027|1029|1030|1031|10432|1063|10735|10769|1112|138151|1820|1911|23429|25946|25959|27085|2852|2956|317|4303|472|4848|4849|5311|5526|5573|56241|57060|5716|5728|57551|5934|595|6015|6347|6419|6500|652|6659|7175|7703|811|835|84142|84446|84861|8555|8812|8850|9126	CTDSP2|YAF2|CDK2|CDK6|CDKN1B|CDKN2A|CDKN2B|CDKN2C|RBM14|CENPF|STAG2|PLK2|FOXN3|NACC2|ARID3A|PHC1|RYBP|ZNF385A|KANK2|MTBP|GPER1|MSH6|APAF1|FOXO4|ATM|CNOT2|CNOT3|PKD2|PPP2R5B|PRKAR1A|SUSD2|PCBP4|PSMD10|PTEN|TAOK1|RBL2|CCND1|RING1|CCL2|SETMAR|SKP1|BMP4|SOX4|TPR|PCGF2|CALR|CASP2|ABRAXAS1|BRSK1|KLHL22|CDC14B|CCNK|KAT2B|SMC3
	GO_NEGATIVE_REGULATION_OF_NEURON_DIFFERENTIATION	38	222	8.03156e-05	0.0045015	2.11869	10220|10363|10500|10505|10769|112|157285|1716|1745|1948|1949|23258|2664|348|3670|3956|4035|440275|5048|50807|5376|54910|567|5728|5747|6259|64689|66008|7248|811|81618|84894|85458|8829|8851|9139|9448|9723	GDF11|HMG20A|SEMA6C|SEMA4F|PLK2|ADCY6|PRAG1|DGUOK|DLX1|EFNB2|EFNB3|DENND5A|GDI1|APOE|ISL1|LGALS1|LRP1|EIF2AK4|PAFAH1B1|ASAP1|PMP22|SEMA4C|B2M|PTEN|PTK2|RYK|GORASP1|TRAK2|TSC1|CALR|ITM2C|LINGO1|DIXDC1|NRP1|CDK5R1|CBFA2T2|MAP4K4|SEMA3E
	GO_FACE_DEVELOPMENT	14	50	8.1046e-05	0.00450667	4.01653	1277|22930|25836|25976|29123|3213|4487|51176|5914|6237|642658|6722|7043|84159	COL1A1|RAB3GAP1|NIPBL|TIPARP|ANKRD11|HOXB3|MSX1|LEF1|RARA|RRAS|SCX|SRF|TGFB3|ARID5B
	GO_POSITIVE_REGULATION_OF_INTRACELLULAR_TRANSPORT	36	208	8.5681e-05	0.00472718	2.16167	10055|10657|10938|128637|1601|1778|23435|2534|26229|304|30846|3208|3553|4088|4478|4926|4947|5058|5116|51366|51496|5174|5296|5494|55929|5743|58480|5880|5962|65018|6812|7175|784|79567|8851|9747	SAE1|KHDRBS1|EHD1|TBC1D20|DAB2|DYNC1H1|TARDBP|FYN|B3GAT3|ANXA2P2|EHD2|HPCA|IL1B|SMAD3|MSN|NUMA1|OAZ2|PAK1|PCNT|UBR5|CTDSPL2|PDZK1|PIK3R2|PPM1A|DMAP1|PTGS2|RHOU|RAC2|RDX|PINK1|STXBP1|TPR|CACNB3|RIPOR1|CDK5R1|TCAF1
	GO_REGULATION_OF_CELL_CYCLE_G2_M_PHASE_TRANSITION	37	215	8.74148e-05	0.00478545	2.1332	1017|1063|11064|1112|1454|1639|1778|1781|203068|22897|22919|23332|25942|2956|3306|4204|4303|472|4957|5048|5116|55125|55142|5518|5716|57551|595|6500|6604|84142|8444|84446|8555|95681|9662|9793|994	CDK2|CENPF|CNTRL|FOXN3|CSNK1E|DCTN1|DYNC1H1|DYNC1I2|TUBB|CEP164|MAPRE1|CLASP1|SIN3A|MSH6|HSPA2|MECP2|FOXO4|ATM|ODF2|PAFAH1B1|PCNT|CEP192|HAUS2|PPP2R1A|PSMD10|TAOK1|CCND1|SKP1|SMARCD3|ABRAXAS1|DYRK3|BRSK1|CDC14B|CEP41|CEP135|CKAP5|CDC25B
	GO_EPITHELIAL_TO_MESENCHYMAL_TRANSITION	27	139	9.64713e-05	0.00523014	2.47178	114990|1277|147906|152007|1601|1655|2022|23187|23275|23332|27250|283149|3037|3553|3670|4088|4487|51176|5728|57669|652|7041|7043|7048|8313|84695|90	VASN|COL1A1|DACT3|GLIPR2|DAB2|DDX5|ENG|PHLDB1|POFUT2|CLASP1|PDCD4|BCL9L|HAS2|IL1B|ISL1|SMAD3|MSX1|LEF1|PTEN|EPB41L5|BMP4|TGFB1I1|TGFB3|TGFBR2|AXIN2|LOXL3|ACVR1
	GO_REGULATION_OF_AXONOGENESIS	33	182	9.7019e-05	0.00523014	2.23283	10494|10500|10505|1949|23053|23077|23654|25|2664|348|4035|4131|4137|5048|5058|51199|5361|54910|5728|5747|57688|6259|66008|6722|8153|81565|84446|84894|85464|8829|8851|9723|9798	STK25|SEMA6C|SEMA4F|EFNB3|ZSWIM8|MYCBP2|PLXNB2|ABL1|GDI1|APOE|LRP1|MAP1B|MAPT|PAFAH1B1|PAK1|NIN|PLXNA1|SEMA4C|PTEN|PTK2|ZSWIM6|RYK|TRAK2|SRF|RND2|NDEL1|BRSK1|LINGO1|SSH2|NRP1|CDK5R1|SEMA3E|IST1
	GO_POSITIVE_REGULATION_OF_CELL_PROJECTION_ORGANIZATION	56	375	0.000107881	0.00577165	1.8045	100287171|10097|10163|10494|148170|1523|1627|1742|1856|1857|23327|23433|23613|23654|2534|26039|2664|27020|2896|3064|3309|348|375790|4035|4076|4131|4137|5048|5058|5064|51199|51762|5274|5361|5526|57498|5754|5880|6376|64175|64764|65009|6624|6722|7043|8153|81565|8322|8507|8829|8874|8976|89795|9139|9662|9798	WASHC1|ACTR2|WASF2|STK25|CDC42EP5|CUX1|DBN1|DLG4|DVL2|DVL3|NEDD4L|RHOQ|ZMYND8|PLXNB2|FYN|SS18L1|GDI1|NPTN|GRN|HTT|HSPA5|APOE|AGRN|LRP1|CAPRIN1|MAP1B|MAPT|PAFAH1B1|PAK1|PALM|NIN|RAB8B|SERPINI1|PLXNA1|PPP2R5B|KIDINS220|PTK7|RAC2|CX3CL1|P3H1|CREB3L2|NDRG4|FSCN1|SRF|TGFB3|RND2|NDEL1|FZD4|ENC1|NRP1|ARHGEF7|WASL|NAV3|CBFA2T2|CEP135|IST1
	GO_PROTEIN_ACYLATION	40	243	0.000108861	0.00578026	2.03908	1387|200186|23390|23411|23774|25942|25999|26036|27154|284058|29801|3054|3553|3670|408|4137|4204|4297|51125|51176|51230|5494|55257|55625|55677|55683|55689|55929|57551|5977|6659|7703|7917|79683|7994|8202|8473|8648|8850|9575	CREBBP|CRTC2|ZDHHC17|SIRT1|BRD1|SIN3A|CLIP3|ZNF451|BRPF3|KANSL1|ZDHHC8|HCFC1|IL1B|ISL1|ARRB1|MAPT|MECP2|KMT2A|GOLGA7|LEF1|PHF20|PPM1A|MRGBP|ZDHHC7|IWS1|KANSL3|YEATS2|DMAP1|TAOK1|DPF2|SOX4|PCGF2|BAG6|ZDHHC14|KAT6A|NCOA3|OGT|NCOA1|KAT2B|CLOCK
	GO_RESPONSE_TO_STEROID_HORMONE	57	388	0.000111926	0.00587503	1.79129	10013|10081|10432|10628|11214|117155|1277|133|1407|1490|153222|1601|1655|2022|23054|23411|23543|25959|2720|2852|3192|3586|3670|4129|4192|4848|5058|5066|51176|51366|51569|55128|5743|57658|5914|595|6382|6502|652|6752|7026|7041|7043|7048|7057|8031|811|81606|8202|8289|8554|857|861|8611|8648|9575|9612	HDAC6|PDCD7|RBM14|TXNIP|AKAP13|CATSPER2|COL1A1|ADM|CRY1|CCN2|CREBRF|DAB2|DDX5|ENG|NCOA6|SIRT1|RBFOX2|KANK2|GLB1|GPER1|HNRNPU|IL10|ISL1|MAOB|MDK|CNOT2|PAK1|PAM|LEF1|UBR5|UFM1|TRIM68|PTGS2|CALCOCO1|RARA|CCND1|SDC1|SKP2|BMP4|SSTR2|NR2F2|TGFB1I1|TGFB3|TGFBR2|THBS1|NCOA4|CALR|LBH|NCOA3|ARID1A|PIAS1|CAV1|RUNX1|PLPP1|NCOA1|CLOCK|NCOR2
	GO_CYTOSOLIC_TRANSPORT	29	156	0.000112309	0.00587503	2.3558	100287171|10097|1203|144717|150368|1601|1639|164|22836|23041|23085|23095|23258|26088|29062|3916|4478|4642|51542|55275|5962|64089|64145|6642|6811|7813|8729|9043|9905	WASHC1|ACTR2|CLN5|PHETA1|PHETA2|DAB2|DCTN1|AP1G1|RHOBTB3|MON2|ERC1|KIF1B|DENND5A|GGA1|WDR91|LAMP1|MSN|MYO1D|VPS54|VPS53|RDX|SNX16|RBSN|SNX1|STX5|EVI5|GBF1|SPAG9|SGSM2
	GO_RESPONSE_TO_INSULIN	43	269	0.000117246	0.00607823	1.97371	10312|1176|133|139596|1407|140710|1979|207|23175|23411|23433|2771|3480|3553|3586|3636|375704|376497|4303|5058|5140|51762|5296|55023|55198|5728|57727|6429|6431|64397|6464|64710|6548|6599|7248|7351|81565|8473|858|8850|896|94056|9852	TCIRG1|AP3S1|ADM|UPRT|CRY1|SOGA1|EIF4EBP2|AKT1|LPIN1|SIRT1|RHOQ|GNAI2|IGF1R|IL1B|IL10|INPPL1|ENHO|SLC27A1|FOXO4|PAK1|PDE3B|RAB8B|PIK3R2|PHIP|APPL2|PTEN|NCOA5|SRSF4|SRSF6|ZNF106|SHC1|NUCKS1|SLC9A1|SMARCC1|TSC1|UCP2|NDEL1|OGT|CAV2|KAT2B|CCND3|SYAP1|EPM2AIP1
	GO_MICROTUBULE_CYTOSKELETON_ORGANIZATION_INVOLVED_IN_MITOSIS	25	125	0.000117915	0.00607823	2.54175	10039|10579|10735|10769|1639|1778|23332|27175|2801|29072|3064|3192|3925|4204|4926|5048|5116|51203|55125|6867|7175|81565|9126|9371|9493	PARP3|TACC2|STAG2|PLK2|DCTN1|DYNC1H1|CLASP1|TUBG2|GOLGA2|SETD2|HTT|HNRNPU|STMN1|MECP2|NUMA1|PAFAH1B1|PCNT|NUSAP1|CEP192|TACC1|TPR|NDEL1|SMC3|KIF3B|KIF23
	GO_AXON_EXTENSION	24	117	0.000120799	0.00617269	2.59694	10500|10505|25|2664|348|3688|3913|4035|4131|4137|5048|5058|54910|5532|6259|6722|7414|81565|8239|8408|8829|8851|9355|9723	SEMA6C|SEMA4F|ABL1|GDI1|APOE|ITGB1|LAMB2|LRP1|MAP1B|MAPT|PAFAH1B1|PAK1|SEMA4C|PPP3CB|RYK|SRF|VCL|NDEL1|USP9X|ULK1|NRP1|CDK5R1|LHX2|SEMA3E
	GO_CONTRACTILE_ACTIN_FILAMENT_BUNDLE_ASSEMBLY	21	97	0.000121496	0.00617269	2.8158	10163|1490|22998|23332|25|253980|3925|408|4088|50507|5058|55616|6548|6722|7016|7043|7248|7791|8829|9475|9647	WASF2|CCN2|LIMCH1|CLASP1|ABL1|KCTD13|STMN1|ARRB1|SMAD3|NOX4|PAK1|ASAP3|SLC9A1|SRF|TESK1|TGFB3|TSC1|ZYX|NRP1|ROCK2|PPM1F
	GO_ACTOMYOSIN_STRUCTURE_ORGANIZATION	34	193	0.000123929	0.00625135	2.16962	10163|11214|122786|1266|1490|2037|22998|23332|25|253980|3688|3925|408|4088|4628|50507|5058|5159|55616|5573|56203|57669|6548|6722|7016|7043|7138|7139|7248|7791|8829|9475|9493|9647	WASF2|AKAP13|FRMD6|CNN3|CCN2|EPB41L2|LIMCH1|CLASP1|ABL1|KCTD13|ITGB1|STMN1|ARRB1|SMAD3|MYH10|NOX4|PAK1|PDGFRB|ASAP3|PRKAR1A|LMOD3|EPB41L5|SLC9A1|SRF|TESK1|TGFB3|TNNT1|TNNT2|TSC1|ZYX|NRP1|ROCK2|KIF23|PPM1F
	GO_GLYCOPROTEIN_METABOLIC_PROCESS	26	134	0.000130024	0.00651226	2.46926	10724|10956|11285|113189|1464|1839|2131|2132|2135|2137|22856|23193|2530|26035|26229|2817|3340|55501|55757|56548|57216|6448|79158|79586|8509|9469	OGA|OS9|B4GALT7|CHST14|CSPG4|HBEGF|EXT1|EXT2|EXTL2|EXTL3|CHSY1|GANAB|FUT8|GLCE|B3GAT3|GPC1|NDST1|CHST12|UGGT2|CHST7|VANGL2|SGSH|GNPTAB|CHPF|NDST2|CHST3
	GO_POSITIVE_REGULATION_OF_EPITHELIAL_CELL_MIGRATION	30	167	0.000133569	0.00661316	2.28968	10013|10769|1235|152007|1793|1839|207|2113|23332|23411|25|25960|27286|2896|3037|4215|5335|5578|5743|57669|652|7048|7057|811|84913|8613|8829|9448|9475|9647	HDAC6|PLK2|CCR6|GLIPR2|DOCK1|HBEGF|AKT1|ETS1|CLASP1|SIRT1|ABL1|ADGRA2|SRPX2|GRN|HAS2|MAP3K3|PLCG1|PRKCA|PTGS2|EPB41L5|BMP4|TGFBR2|THBS1|CALR|ATOH8|PLPP3|NRP1|MAP4K4|ROCK2|PPM1F
	GO_REGULATION_OF_CELL_SHAPE	28	147	0.000133948	0.00661316	2.36947	10428|10979|114299|1398|148170|157285|2245|22836|23433|23654|2534|390|4289|4478|4628|5064|5361|55023|55660|55742|5747|58480|5962|6347|755|8153|91010|9723	CFDP1|FERMT2|PALM2|CRK|CDC42EP5|PRAG1|FGD1|RHOBTB3|RHOQ|PLXNB2|FYN|RND3|MKLN1|MSN|MYH10|PALM|PLXNA1|PHIP|PRPF40A|PARVA|PTK2|RHOU|RDX|CCL2|CFAP410|RND2|FMNL3|SEMA3E
	GO_EMBRYONIC_SKELETAL_SYSTEM_DEVELOPMENT	25	126	0.000134848	0.00661316	2.5162	1277|1745|2131|25836|2778|29072|3202|3213|3215|3217|3218|3221|3225|3340|4088|57728|579|642658|652|6670|7043|7048|7289|7703|9968	COL1A1|DLX1|EXT1|NIPBL|GNAS|SETD2|HOXA5|HOXB3|HOXB5|HOXB7|HOXB8|HOXC4|HOXC9|NDST1|SMAD3|WDR19|NKX3-2|SCX|BMP4|SP3|TGFB3|TGFBR2|TULP3|PCGF2|MED12
	GO_EMBRYONIC_HEART_TUBE_DEVELOPMENT	17	72	0.000137695	0.00670624	3.22255	10370|2022|2348|27031|388591|4088|5311|54345|54806|55081|57216|65009|6722|6926|7048|8463|90	CITED2|ENG|FOLR1|NPHP3|RNF207|SMAD3|PKD2|SOX18|AHI1|IFT57|VANGL2|NDRG4|SRF|TBX3|TGFBR2|TEAD2|ACVR1
	GO_NEGATIVE_REGULATION_OF_CATABOLIC_PROCESS	46	302	0.000144038	0.00696711	1.90442	100287171|10670|10949|10956|11180|113451|207|23077|23274|23367|23429|23435|2534|2801|28996|304|3192|340371|3553|3586|4088|4130|493|51322|5140|51582|5270|5476|55353|5747|64342|64784|64844|65018|6599|7077|7248|7917|8313|8473|84861|8925|90427|90806|9637|9682	WASHC1|RRAGA|HNRNPA0|OS9|WDR6|AZIN2|AKT1|MYCBP2|CLEC16A|LARP1|RYBP|TARDBP|FYN|GOLGA2|HIPK2|ANXA2P2|HNRNPU|NRBP2|IL1B|IL10|SMAD3|MAP1A|ATP2B4|WAC|PDE3B|AZIN1|SERPINE2|CTSA|LAPTM4B|PTK2|HS1BP3|CRTC3|MARCH7|PINK1|SMARCC1|TIMP2|TSC1|BAG6|AXIN2|OGT|KLHL22|HERC1|BMF|ANGEL2|FEZ2|KDM4A
	GO_CONNECTIVE_TISSUE_DEVELOPMENT	43	269	0.000152116	0.00725703	1.94686	1277|1291|140606|1490|1893|2261|22856|23411|2734|2778|304|309|3202|3213|3221|3491|4088|4090|4147|4148|4209|4487|5159|579|583|59|5914|642658|64764|649|652|657|6722|7045|7048|7227|7314|79068|8313|84159|871|8710|94	COL1A1|COL6A1|SELENOM|CCN2|ECM1|FGFR3|CHSY1|SIRT1|GLG1|GNAS|ANXA2P2|ANXA6|HOXA5|HOXB3|HOXC4|CCN1|SMAD3|SMAD5|MATN2|MATN3|MEF2D|MSX1|PDGFRB|NKX3-2|BBS2|ACTA2|RARA|SCX|CREB3L2|BMP1|BMP4|BMPR1A|SRF|TGFBI|TGFBR2|TRPS1|UBB|FTO|AXIN2|ARID5B|SERPINH1|SERPINB7|ACVRL1
	GO_CANONICAL_WNT_SIGNALING_PATHWAY	50	329	0.000152294	0.00725703	1.84427	1277|1454|1455|1456|147906|1601|1654|1856|1857|23240|2348|2535|25928|25960|27031|27120|2719|283149|348|3487|3670|4088|51176|51366|53944|5494|55366|5716|5728|5754|57680|59352|607|6259|6382|65125|6659|7403|79971|81847|8313|8322|8324|85409|85458|857|8613|9679|9736|9968	COL1A1|CSNK1E|CSNK1G2|CSNK1G3|DACT3|DAB2|DDX3X|DVL2|DVL3|TMEM131L|FOLR1|FZD2|SOSTDC1|ADGRA2|NPHP3|DKKL1|GPC3|BCL9L|APOE|IGFBP4|ISL1|SMAD3|LEF1|UBR5|CSNK1G1|PPM1A|LGR4|PSMD10|PTEN|PTK7|CHD8|LGR6|BCL9|RYK|SDC1|WNK1|SOX4|KDM6A|WLS|RNF146|AXIN2|FZD4|FZD7|NKD2|DIXDC1|CAV1|PLPP3|FAM53B|USP34|MED12
	GO_POSITIVE_REGULATION_OF_SUPRAMOLECULAR_FIBER_ORGANIZATION	35	205	0.000154956	0.00725703	2.11319	100287171|10097|1027|148170|1490|1639|22919|22998|23075|23332|25|348|4088|4137|4204|4926|50507|5058|51199|56203|56907|57026|6376|7016|7043|7248|79709|8440|8829|8851|8976|89795|9475|9647|9873	WASHC1|ACTR2|CDKN1B|CDC42EP5|CCN2|DCTN1|MAPRE1|LIMCH1|SWAP70|CLASP1|ABL1|APOE|SMAD3|MAPT|MECP2|NUMA1|NOX4|PAK1|NIN|LMOD3|SPIRE1|PDXP|CX3CL1|TESK1|TGFB3|TSC1|COLGALT1|NCK2|NRP1|CDK5R1|WASL|NAV3|ROCK2|PPM1F|FCHSD2
	GO_HISTONE_H2A_UBIQUITINATION	9	25	0.000155178	0.00725703	6.01462	23429|51366|54880|6015|6500|7703|8450|84678|9025	RYBP|UBR5|BCOR|RING1|SKP1|PCGF2|CUL4B|KDM2B|RNF8
	GO_POSITIVE_REGULATION_OF_COLLAGEN_BIOSYNTHETIC_PROCESS	9	25	0.000155178	0.00725703	6.01462	1490|2022|2149|5159|55323|642658|652|7043|8710	CCN2|ENG|F2R|PDGFRB|LARP6|SCX|BMP4|TGFB3|SERPINB7
	GO_ANTERIOR_POSTERIOR_PATTERN_SPECIFICATION	36	211	0.000156718	0.00725703	2.08647	10194|10220|10818|1399|22955|23509|23648|2719|28996|3202|3213|3215|3217|3218|3221|3225|3229|4088|4487|51176|57216|57669|6015|652|657|6722|6926|7026|7289|7403|7516|7703|79971|8313|84678|9968	TSHZ1|GDF11|FRS2|CRKL|SCMH1|POFUT1|SSBP3|GPC3|HIPK2|HOXA5|HOXB3|HOXB5|HOXB7|HOXB8|HOXC4|HOXC9|HOXC13|SMAD3|MSX1|LEF1|VANGL2|EPB41L5|RING1|BMP4|BMPR1A|SRF|TBX3|NR2F2|TULP3|KDM6A|XRCC2|PCGF2|WLS|AXIN2|KDM2B|MED12
	GO_ORGANELLE_FISSION	65	463	0.000157225	0.00725703	1.6966	10051|10097|1027|1028|10600|1063|10735|10783|11144|116138|148479|157777|200942|23047|23244|23310|23332|23353|25836|27085|27175|2801|283489|3192|3306|3553|4137|4437|4487|472|4779|4926|51203|5159|54708|55023|55125|5518|55719|5573|56907|57026|595|64682|65018|652|6773|7155|7175|7314|7917|811|81565|84250|84861|84930|8555|858|8881|896|9126|9371|9493|9665|994	SMC4|ACTR2|CDKN1B|CDKN1C|USP16|CENPF|STAG2|NEK6|DMC1|KLHDC3|PHF13|MCMDC2|KLHDC8B|PDS5B|PDS5A|NCAPD3|CLASP1|SUN1|NIPBL|MTBP|TUBG2|GOLGA2|CHAMP1|HNRNPU|HSPA2|IL1B|MAPT|MSH3|MSX1|ATM|NFE2L1|NUMA1|NUSAP1|PDGFRB|MARCH5|PHIP|CEP192|PPP2R1A|SLF2|PRKAR1A|SPIRE1|PDXP|CCND1|ANAPC1|PINK1|BMP4|STAT2|TOP2B|TPR|UBB|BAG6|CALR|NDEL1|SLF1|KLHL22|MASTL|CDC14B|CAV2|CDC16|CCND3|SMC3|KIF3B|KIF23|MARF1|CDC25B
	GO_PROTEIN_LOCALIZATION_TO_CELL_PERIPHERY	48	311	0.000161162	0.00739045	1.86518	10133|10484|10791|1173|1601|1742|2037|207|22883|23062|23095|23167|23433|245812|25999|26088|285172|2852|304|30846|353116|3688|4035|4905|4926|5064|51125|51762|55690|582|583|5911|5962|64689|6812|7132|7289|784|8301|85409|8548|857|9135|91663|9475|9495|975|9912	OPTN|SEC23A|VAMP5|AP2M1|DAB2|DLG4|EPB41L2|AKT1|CLSTN1|GGA2|KIF1B|EFR3A|RHOQ|CNPY4|CLIP3|GGA1|FAM126B|GPER1|ANXA2P2|EHD2|RILPL1|ITGB1|LRP1|NSF|NUMA1|PALM|GOLGA7|RAB8B|PACS1|BBS1|BBS2|RAP2A|RDX|GORASP1|STXBP1|TNFRSF1A|TULP3|CACNB3|PICALM|NKD2|BLZF1|CAV1|RABEP1|MYADM|ROCK2|AKAP5|CD81|ARHGAP44
	GO_ENDOPLASMIC_RETICULUM_TO_GOLGI_VESICLE_MEDIATED_TRANSPORT	35	210	0.000171155	0.00779804	2.1005	10484|10945|128637|1314|1639|1778|1781|1783|22872|2348|254263|26286|26958|2801|2804|29959|340371|372|378|4905|51226|55738|55860|5627|64689|64764|65258|6709|6811|81562|8615|8729|8775|90411|9632	SEC23A|KDELR1|TBC1D20|COPA|DCTN1|DYNC1H1|DYNC1I2|DYNC1LI2|SEC31A|FOLR1|CNIH2|ARFGAP3|COPG2|GOLGA2|GOLGB1|NRBP1|NRBP2|ARCN1|ARF4|NSF|COPZ2|ARFGAP1|ACTR10|PROS1|GORASP1|CREB3L2|MPPE1|SPTAN1|STX5|LMAN2L|USO1|GBF1|NAPA|MCFD2|SEC24C
	GO_NEGATIVE_REGULATION_OF_AUTOPHAGY	18	81	0.000178228	0.00806813	3.01428	100287171|10670|11180|207|23274|2801|340371|3586|5476|5747|64342|65018|7248|84861|8925|90427|9637|9682	WASHC1|RRAGA|WDR6|AKT1|CLEC16A|GOLGA2|NRBP2|IL10|CTSA|PTK2|HS1BP3|PINK1|TSC1|KLHL22|HERC1|BMF|FEZ2|KDM4A
	GO_NEGATIVE_REGULATION_OF_CELLULAR_RESPONSE_TO_GROWTH_FACTOR_STIMULUS	29	164	0.000179368	0.00806813	2.2818	10272|114990|1745|22905|23411|23592|23625|25|25928|25960|26036|2734|2817|283149|28996|3309|4088|51496|5494|5654|7041|7043|7048|7057|7314|81848|83891|857|858	FSTL3|VASN|DLX1|EPN2|SIRT1|LEMD3|FAM89B|ABL1|SOSTDC1|ADGRA2|ZNF451|GLG1|GPC1|BCL9L|HIPK2|HSPA5|SMAD3|CTDSPL2|PPM1A|HTRA1|TGFB1I1|TGFB3|TGFBR2|THBS1|UBB|SPRY4|SNX25|CAV1|CAV2
	GO_REGULATION_OF_PROTEIN_COMPLEX_ASSEMBLY	61	431	0.000188813	0.00838808	1.71488	10013|100287171|10097|1027|118|1385|148170|1639|1654|1859|2067|22919|23271|23332|25|255967|25999|26054|27072|3054|329|348|3925|3931|404672|4137|4204|4478|472|4848|4926|5058|50807|51199|5494|550643|5526|55719|56203|56907|58497|5962|6311|64857|65018|6624|6709|6812|8408|84250|8440|8450|84962|8543|8775|8851|8976|89795|90427|91663|9873	HDAC6|WASHC1|ACTR2|CDKN1B|ADD1|CREB1|CDC42EP5|DCTN1|DDX3X|DYRK1A|ERCC1|MAPRE1|CAMSAP2|CLASP1|ABL1|PAN3|CLIP3|SENP6|VPS41|HCFC1|BIRC2|APOE|STMN1|LCAT|GTF2H5|MAPT|MECP2|MSN|ATM|CNOT2|NUMA1|PAK1|ASAP1|NIN|PPM1A|NBDY|PPP2R5B|SLF2|LMOD3|SPIRE1|PRUNE1|RDX|ATXN2|PLEKHG2|PINK1|FSCN1|SPTAN1|STXBP1|ULK1|SLF1|NCK2|CUL4B|AJUBA|LMO4|NAPA|CDK5R1|WASL|NAV3|BMF|MYADM|FCHSD2
	GO_CARTILAGE_DEVELOPMENT	35	207	0.000188857	0.00838808	2.08797	1277|1291|1490|1893|2261|22856|2734|2778|304|309|3202|3213|3221|3491|4088|4090|4147|4148|4209|4487|579|583|5914|642658|64764|649|652|657|6722|7045|7048|7227|8313|871|94	COL1A1|COL6A1|CCN2|ECM1|FGFR3|CHSY1|GLG1|GNAS|ANXA2P2|ANXA6|HOXA5|HOXB3|HOXC4|CCN1|SMAD3|SMAD5|MATN2|MATN3|MEF2D|MSX1|NKX3-2|BBS2|RARA|SCX|CREB3L2|BMP1|BMP4|BMPR1A|SRF|TGFBI|TGFBR2|TRPS1|AXIN2|SERPINH1|ACVRL1
	GO_REGULATION_OF_CELL_CYCLE_ARREST	22	108	0.000190764	0.00841986	2.63403	1017|1027|10769|1820|25946|2852|4303|472|4848|4849|5311|5526|57060|5934|595|6419|6659|7709|811|835|8812|8851	CDK2|CDKN1B|PLK2|ARID3A|ZNF385A|GPER1|FOXO4|ATM|CNOT2|CNOT3|PKD2|PPP2R5B|PCBP4|RBL2|CCND1|SETMAR|SOX4|ZBTB17|CALR|CASP2|CCNK|CDK5R1
	GO_NEGATIVE_REGULATION_OF_NERVOUS_SYSTEM_DEVELOPMENT	47	306	0.00019376	0.00849897	1.86163	10220|10363|10500|10505|10769|112|157285|1716|1745|1948|1949|23258|23380|2664|3418|348|3553|3670|3956|4035|440275|5048|50807|5376|54910|55198|567|5728|5747|6259|6376|64689|657|66008|7248|7289|811|81618|84894|85458|8829|8851|9139|9355|9448|9682|9723	GDF11|HMG20A|SEMA6C|SEMA4F|PLK2|ADCY6|PRAG1|DGUOK|DLX1|EFNB2|EFNB3|DENND5A|SRGAP2|GDI1|IDH2|APOE|IL1B|ISL1|LGALS1|LRP1|EIF2AK4|PAFAH1B1|ASAP1|PMP22|SEMA4C|APPL2|B2M|PTEN|PTK2|RYK|CX3CL1|GORASP1|BMPR1A|TRAK2|TSC1|TULP3|CALR|ITM2C|LINGO1|DIXDC1|NRP1|CDK5R1|CBFA2T2|LHX2|MAP4K4|KDM4A|SEMA3E
	GO_ENDOCHONDRAL_BONE_MORPHOGENESIS	17	72	0.000198956	0.00863697	3.10513	1277|1291|2261|2778|304|309|3636|4147|4148|4209|4665|5914|642658|652|7048|8313|871	COL1A1|COL6A1|FGFR3|GNAS|ANXA2P2|ANXA6|INPPL1|MATN2|MATN3|MEF2D|NAB2|RARA|SCX|BMP4|TGFBR2|AXIN2|SERPINH1
	GO_ESTABLISHMENT_OF_CELL_POLARITY	25	130	0.000199352	0.00863697	2.44253	1398|1399|154796|1639|23332|23625|3064|3996|4131|4140|4478|4649|4926|5048|5058|5747|5754|6624|81565|84446|8729|9265|9267|9475|9826	CRK|CRKL|AMOT|DCTN1|CLASP1|FAM89B|HTT|LLGL1|MAP1B|MARK3|MSN|MYO9A|NUMA1|PAFAH1B1|PAK1|PTK2|PTK7|FSCN1|NDEL1|BRSK1|GBF1|CYTH3|CYTH1|ROCK2|ARHGEF11
	GO_NEGATIVE_REGULATION_OF_ENDOCYTOSIS	12	44	0.000201412	0.00867301	4.15181	10859|1742|192683|23208|257364|29763|29978|6311|8301|857|88455|9094	LILRB1|DLG4|SCAMP5|SYT11|SNX33|PACSIN3|UBQLN2|ATXN2|PICALM|CAV1|ANKRD13A|UNC119
	GO_POSITIVE_REGULATION_OF_ADHERENS_JUNCTION_ORGANIZATION	10	31	0.000208566	0.00879283	5.0133	118|1307|25|3987|4088|57669|7248|8829|9448|9647	ADD1|COL16A1|ABL1|LIMS1|SMAD3|EPB41L5|TSC1|NRP1|MAP4K4|PPM1F
	GO_DEVELOPMENTAL_GROWTH_INVOLVED_IN_MORPHOGENESIS	38	230	0.00020862	0.00879283	2.00673	10013|10500|10505|10765|23327|25|2664|348|3688|3913|4035|4131|4137|440275|5048|5058|51199|5361|54910|5532|57216|5754|57669|6259|652|6722|7048|7414|8153|81565|8239|8408|8829|8851|9355|9723|9798|9968	HDAC6|SEMA6C|SEMA4F|KDM5B|NEDD4L|ABL1|GDI1|APOE|ITGB1|LAMB2|LRP1|MAP1B|MAPT|EIF2AK4|PAFAH1B1|PAK1|NIN|PLXNA1|SEMA4C|PPP3CB|VANGL2|PTK7|EPB41L5|RYK|BMP4|SRF|TGFBR2|VCL|RND2|NDEL1|USP9X|ULK1|NRP1|CDK5R1|LHX2|SEMA3E|IST1|MED12
	GO_CHROMATIN_REMODELING	30	171	0.000208994	0.00879283	2.22188	1029|10765|1108|22955|3720|4678|473|5058|54108|55929|56916|57459|57492|57680|6594|6595|6599|6602|6604|6605|7175|7403|80152|8242|8289|8365|8850|9025|9031|9682	CDKN2A|KDM5B|CHD4|SCMH1|JARID2|NASP|RERE|PAK1|CHRAC1|DMAP1|SMARCAD1|GATAD2B|ARID1B|CHD8|SMARCA1|SMARCA2|SMARCC1|SMARCD1|SMARCD3|SMARCE1|TPR|KDM6A|CENPT|KDM5C|ARID1A|HIST1H4H|KAT2B|RNF8|BAZ1B|KDM4A
	GO_CELL_CYCLE_CHECKPOINT	36	216	0.000209175	0.00879283	2.05079	1017|1027|1030|1063|10769|1112|1407|1820|25946|26270|2956|4303|440275|472|4848|4849|51322|51776|57060|57551|5934|595|6419|65123|6659|7155|7158|7175|835|84142|84446|84861|8555|8682|9575|9656	CDK2|CDKN1B|CDKN2B|CENPF|PLK2|FOXN3|CRY1|ARID3A|ZNF385A|FBXO6|MSH6|FOXO4|EIF2AK4|ATM|CNOT2|CNOT3|WAC|MAP3K20|PCBP4|TAOK1|RBL2|CCND1|SETMAR|INTS3|SOX4|TOP2B|TP53BP1|TPR|CASP2|ABRAXAS1|BRSK1|KLHL22|CDC14B|PEA15|CLOCK|MDC1
	GO_MEMORY	23	115	0.000214614	0.00893386	2.54235	10769|123803|1385|1979|23152|342371|348|3678|41|4130|4137|4192|4204|440275|4909|5532|57030|5728|5743|6543|6722|9757|9867	PLK2|NTAN1|CREB1|EIF4EBP2|CIC|ATXN1L|APOE|ITGA5|ASIC1|MAP1A|MAPT|MDK|MECP2|EIF2AK4|NTF4|PPP3CB|SLC17A7|PTEN|PTGS2|SLC8A2|SRF|KMT2B|PJA2
	GO_NEGATIVE_REGULATION_OF_PROTEIN_SERINE_THREONINE_KINASE_ACTIVITY	26	143	0.00021506	0.00893386	2.37881	1027|1028|1029|1030|1031|11329|142679|1847|207|23411|25|27250|348|3553|5518|5573|5728|57493|65125|652|6609|7016|7026|81848|857|8850	CDKN1B|CDKN1C|CDKN2A|CDKN2B|CDKN2C|STK38|DUSP19|DUSP5|AKT1|SIRT1|ABL1|PDCD4|APOE|IL1B|PPP2R1A|PRKAR1A|PTEN|HEG1|WNK1|BMP4|SMPD1|TESK1|NR2F2|SPRY4|CAV1|KAT2B
	GO_DENDRITIC_SPINE_DEVELOPMENT	19	91	0.000219156	0.00900438	2.84998	10013|10097|10769|115703|1627|1742|2182|23380|23613|348|378|4076|5048|50807|5728|8440|8851|8976|9912	HDAC6|ACTR2|PLK2|ARHGAP33|DBN1|DLG4|ACSL4|SRGAP2|ZMYND8|APOE|ARF4|CAPRIN1|PAFAH1B1|ASAP1|PTEN|NCK2|CDK5R1|WASL|ARHGAP44
	GO_PROTEOGLYCAN_BIOSYNTHETIC_PROCESS	16	67	0.000219308	0.00900438	3.21377	113189|1464|2131|2132|2135|2137|22856|26035|26229|3340|55501|56548|57216|79586|8509|9469	CHST14|CSPG4|EXT1|EXT2|EXTL2|EXTL3|CHSY1|GLCE|B3GAT3|NDST1|CHST12|CHST7|VANGL2|CHPF|NDST2|CHST3
	GO_POSITIVE_REGULATION_OF_FOCAL_ADHESION_ASSEMBLY	9	25	0.000222967	0.0091017	5.63794	1307|25|3987|4088|57669|7248|8829|9448|9647	COL16A1|ABL1|LIMS1|SMAD3|EPB41L5|TSC1|NRP1|MAP4K4|PPM1F
	GO_MITOTIC_NUCLEAR_DIVISION	44	282	0.000226382	0.009188	1.89027	10051|1027|1028|10600|1063|10735|10783|148479|200942|23047|23244|23310|23332|25836|27085|27175|2801|283489|3192|3553|472|4779|4926|51203|5159|55023|55125|5518|55719|57026|595|64682|652|7175|81565|84250|84861|8555|858|8881|896|9126|9371|9493	SMC4|CDKN1B|CDKN1C|USP16|CENPF|STAG2|NEK6|PHF13|KLHDC8B|PDS5B|PDS5A|NCAPD3|CLASP1|NIPBL|MTBP|TUBG2|GOLGA2|CHAMP1|HNRNPU|IL1B|ATM|NFE2L1|NUMA1|NUSAP1|PDGFRB|PHIP|CEP192|PPP2R1A|SLF2|PDXP|CCND1|ANAPC1|BMP4|TPR|NDEL1|SLF1|KLHL22|CDC14B|CAV2|CDC16|CCND3|SMC3|KIF3B|KIF23
	GO_NEURON_PROJECTION_GUIDANCE	43	271	0.000231469	0.00934075	1.9037	10500|10505|10818|1948|1949|1951|2050|2051|2131|23022|23032|23053|23077|23654|2534|27020|2817|3670|3913|4035|4147|4628|4756|5335|5361|54910|55715|55740|5578|57216|5747|57688|5880|59277|6259|64221|6464|6709|8829|8851|9355|9637|9723	SEMA6C|SEMA4F|FRS2|EFNB2|EFNB3|CELSR3|EPHB4|EPHB6|EXT1|PALLD|USP33|ZSWIM8|MYCBP2|PLXNB2|FYN|NPTN|GPC1|ISL1|LAMB2|LRP1|MATN2|MYH10|NEO1|PLCG1|PLXNA1|SEMA4C|DOK4|ENAH|PRKCA|VANGL2|PTK2|ZSWIM6|RAC2|NTN4|RYK|ROBO3|SHC1|SPTAN1|NRP1|CDK5R1|LHX2|FEZ2|SEMA3E
	GO_ESTABLISHMENT_OF_ORGANELLE_LOCALIZATION	68	492	0.000236662	0.00949605	1.64755	10097|10484|10494|1063|1138|1176|128637|1639|1759|1778|2054|22872|22930|23095|23208|23299|23332|23353|23413|2348|23621|254263|26258|26286|26958|2801|283489|3064|3192|3797|3916|3996|4131|4137|4628|4905|4926|5048|51134|51203|56907|57102|5747|57584|5819|583|5880|64689|65018|66008|6811|6812|6843|7314|79567|81565|8301|84984|8615|867|8729|8775|8976|90411|9371|9493|9632|9783	ACTR2|SEC23A|STK25|CENPF|CHRNA5|AP3S1|TBC1D20|DCTN1|DNM1|DYNC1H1|STX2|SEC31A|RAB3GAP1|KIF1B|SYT11|BICD2|CLASP1|SUN1|NCS1|FOLR1|BACE1|CNIH2|BLOC1S6|ARFGAP3|COPG2|GOLGA2|CHAMP1|HTT|HNRNPU|KIF3C|LAMP1|LLGL1|MAP1B|MAPT|MYH10|NSF|NUMA1|PAFAH1B1|CEP83|NUSAP1|SPIRE1|C12orf4|PTK2|ARHGAP21|NECTIN2|BBS2|RAC2|GORASP1|PINK1|TRAK2|STX5|STXBP1|VAMP1|UBB|RIPOR1|NDEL1|PICALM|CEP19|USO1|CBL|GBF1|NAPA|WASL|MCFD2|K…
	GO_RESPONSE_TO_PEPTIDE_HORMONE	60	426	0.000240234	0.00958494	1.70516	1027|10312|112|115|1176|1277|133|1385|139596|1398|1407|140710|1490|1979|207|23175|23411|23433|2534|2690|2771|2852|308|3480|3553|3586|3636|375704|376497|4303|5058|5140|51762|5296|55023|55198|5573|5728|5743|5747|57727|6429|6431|64397|6464|64710|6548|6599|7248|7351|81565|8473|857|858|87178|8850|896|94056|9475|9852	CDKN1B|TCIRG1|ADCY6|ADCY9|AP3S1|COL1A1|ADM|CREB1|UPRT|CRK|CRY1|SOGA1|CCN2|EIF4EBP2|AKT1|LPIN1|SIRT1|RHOQ|FYN|GHR|GNAI2|GPER1|ANXA5|IGF1R|IL1B|IL10|INPPL1|ENHO|SLC27A1|FOXO4|PAK1|PDE3B|RAB8B|PIK3R2|PHIP|APPL2|PRKAR1A|PTEN|PTGS2|PTK2|NCOA5|SRSF4|SRSF6|ZNF106|SHC1|NUCKS1|SLC9A1|SMARCC1|TSC1|UCP2|NDEL1|OGT|CAV1|CAV2|PNPT1|KAT2B|CCND3|SYAP1|ROCK2|EPM2AIP1
	GO_HEPARAN_SULFATE_PROTEOGLYCAN_METABOLIC_PROCESS	11	36	0.000242682	0.0096282	4.41313	2131|2132|2135|2137|26035|26229|2817|3340|57216|6448|8509	EXT1|EXT2|EXTL2|EXTL3|GLCE|B3GAT3|GPC1|NDST1|VANGL2|SGSH|NDST2
	GO_SPINDLE_LOCALIZATION	12	42	0.000258827	0.0102114	4.01335	10097|1639|1778|23332|3064|3996|4926|5048|51203|56907|81565|8976	ACTR2|DCTN1|DYNC1H1|CLASP1|HTT|LLGL1|NUMA1|PAFAH1B1|NUSAP1|SPIRE1|NDEL1|WASL
	GO_COLLAGEN_BIOSYNTHETIC_PROCESS	13	52	0.000260778	0.0102312	3.72715	10536|1277|1490|2022|2149|5159|55323|642658|652|7043|871|8710|9697	P3H3|COL1A1|CCN2|ENG|F2R|PDGFRB|LARP6|SCX|BMP4|TGFB3|SERPINH1|SERPINB7|TRAM2
	GO_RHO_PROTEIN_SIGNAL_TRANSDUCTION	34	201	0.000276443	0.0107859	2.0642	10161|11214|148170|157285|2149|2245|22836|23433|25|253980|25959|26030|348|3688|390|3925|408|5159|57216|57493|58480|5880|6453|64857|65979|7410|79567|8153|8829|8874|9138|9475|9826|9828	LPAR6|AKAP13|CDC42EP5|PRAG1|F2R|FGD1|RHOBTB3|RHOQ|ABL1|KCTD13|KANK2|PLEKHG3|APOE|ITGB1|RND3|STMN1|ARRB1|PDGFRB|VANGL2|HEG1|RHOU|RAC2|ITSN1|PLEKHG2|PHACTR4|VAV2|RIPOR1|RND2|NRP1|ARHGEF7|ARHGEF1|ROCK2|ARHGEF11|ARHGEF17
	GO_HISTONE_H2A_MONOUBIQUITINATION	7	17	0.000279774	0.0108166	7.79015	23429|54880|6015|6500|7703|8450|84678	RYBP|BCOR|RING1|SKP1|PCGF2|CUL4B|KDM2B
	GO_CHONDROCYTE_DIFFERENTIATION	23	119	0.000280294	0.0108166	2.48742	1291|1490|1893|2261|22856|2734|304|309|4088|4147|4148|4209|579|642658|64764|652|657|7045|7048|7227|8313|871|94	COL6A1|CCN2|ECM1|FGFR3|CHSY1|GLG1|ANXA2P2|ANXA6|SMAD3|MATN2|MATN3|MEF2D|NKX3-2|SCX|CREB3L2|BMP4|BMPR1A|TGFBI|TGFBR2|TRPS1|AXIN2|SERPINH1|ACVRL1
	GO_REGULATION_OF_INTRACELLULAR_STEROID_HORMONE_RECEPTOR_SIGNALING_PATHWAY	17	75	0.000282698	0.0108501	2.99558	10013|1407|1601|1655|23411|25959|3670|4848|5058|51569|55128|6502|811|81606|861|9575|9612	HDAC6|CRY1|DAB2|DDX5|SIRT1|KANK2|ISL1|CNOT2|PAK1|UFM1|TRIM68|SKP2|CALR|LBH|RUNX1|CLOCK|NCOR2
	GO_MULTICELLULAR_ORGANISM_GROWTH	27	148	0.000288823	0.0110013	2.28375	1028|104|118|1385|140606|2067|23371|25836|2593|25932|2690|2778|29123|3202|51316|5144|55224|57493|57599|583|5914|7403|7516|7543|79068|84159|8455	CDKN1C|ADARB1|ADD1|CREB1|SELENOM|ERCC1|TNS2|NIPBL|GAMT|CLIC4|GHR|GNAS|ANKRD11|HOXA5|PLAC8|PDE4D|ETNK2|HEG1|WDR48|BBS2|RARA|KDM6A|XRCC2|ZFX|FTO|ARID5B|ATRN
	GO_PROTEIN_LOCALIZATION_TO_PLASMA_MEMBRANE	40	252	0.000289754	0.0110013	1.93069	10133|10484|10791|1173|1601|207|23062|23167|23433|245812|25999|26088|285172|2852|304|30846|353116|3688|4035|4905|5064|51125|51762|55690|582|583|5911|5962|64689|6812|7132|784|8301|85409|8548|91663|9475|9495|975|9912	OPTN|SEC23A|VAMP5|AP2M1|DAB2|AKT1|GGA2|EFR3A|RHOQ|CNPY4|CLIP3|GGA1|FAM126B|GPER1|ANXA2P2|EHD2|RILPL1|ITGB1|LRP1|NSF|PALM|GOLGA7|RAB8B|PACS1|BBS1|BBS2|RAP2A|RDX|GORASP1|STXBP1|TNFRSF1A|CACNB3|PICALM|NKD2|BLZF1|MYADM|ROCK2|AKAP5|CD81|ARHGAP44
	GO_ANTIGEN_PROCESSING_AND_PRESENTATION_OF_PEPTIDE_OR_POLYSACCHARIDE_ANTIGEN_VIA_MHC_CLASS_II	21	102	0.000296773	0.0111479	2.60646	10437|10484|1173|1514|161|1639|164|1778|1781|1783|22872|3108|3125|3797|3831|55860|7057|8905|9371|9493|9632	IFI30|SEC23A|AP2M1|CTSL|AP2A2|DCTN1|AP1G1|DYNC1H1|DYNC1I2|DYNC1LI2|SEC31A|HLA-DMA|HLA-DRB3|KIF3C|KLC1|ACTR10|THBS1|AP1S2|KIF3B|KIF23|SEC24C
	GO_POST_GOLGI_VESICLE_MEDIATED_TRANSPORT	21	104	0.000296773	0.0111479	2.60646	10133|10791|164|23041|23062|26088|378|381|3916|3996|4430|4905|51125|51542|582|583|64145|8548|8729|9135|9522	OPTN|VAMP5|AP1G1|MON2|GGA2|GGA1|ARF4|ARF5|LAMP1|LLGL1|MYO1B|NSF|GOLGA7|VPS54|BBS1|BBS2|RBSN|BLZF1|GBF1|RABEP1|SCAMP1
	GO_POSITIVE_REGULATION_OF_VASCULATURE_DEVELOPMENT	36	230	0.00030341	0.0113369	2.00506	10769|133|1545|1893|1948|2022|2113|23411|25|27286|2852|2896|28996|3553|3586|3670|3678|3688|3716|4215|51129|5335|5578|5743|6237|6376|7048|7057|727|7423|79805|861|8710|8742|8829|94	PLK2|ADM|CYP1B1|ECM1|EFNB2|ENG|ETS1|SIRT1|ABL1|SRPX2|GPER1|GRN|HIPK2|IL1B|IL10|ISL1|ITGA5|ITGB1|JAK1|MAP3K3|ANGPTL4|PLCG1|PRKCA|PTGS2|RRAS|CX3CL1|TGFBR2|THBS1|C5|VEGFB|VASH2|RUNX1|SERPINB7|TNFSF12|NRP1|ACVRL1
	GO_TRANSFORMING_GROWTH_FACTOR_BETA_PRODUCTION	11	37	0.000317184	0.0117113	4.2433	100133941|1385|2615|3685|4054|4088|55353|5743|6376|7057|8710	CD24|CREB1|LRRC32|ITGAV|LTBP3|SMAD3|LAPTM4B|PTGS2|CX3CL1|THBS1|SERPINB7
	GO_FORMATION_OF_PRIMARY_GERM_LAYER	23	120	0.000319319	0.0117113	2.46083	1290|1291|2132|23275|29072|3678|3685|3688|3912|4088|51176|5573|57669|642658|652|657|6722|7403|79971|8289|8324|84913|90	COL5A2|COL6A1|EXT2|POFUT2|SETD2|ITGA5|ITGAV|ITGB1|LAMB1|SMAD3|LEF1|PRKAR1A|EPB41L5|SCX|BMP4|BMPR1A|SRF|KDM6A|WLS|ARID1A|FZD7|ATOH8|ACVR1
	GO_REGULATION_OF_CELL_MATRIX_ADHESION	23	119	0.000319319	0.0117113	2.46083	1021|1029|1307|22998|23332|25|347|3987|4035|4088|5728|5747|57669|6376|6548|7057|7248|8829|94|9448|9475|9647|9723	CDK6|CDKN2A|COL16A1|LIMCH1|CLASP1|ABL1|APOD|LIMS1|LRP1|SMAD3|PTEN|PTK2|EPB41L5|CX3CL1|SLC9A1|THBS1|TSC1|NRP1|ACVRL1|MAP4K4|ROCK2|PPM1F|SEMA3E
	GO_CYTOSKELETON_DEPENDENT_INTRACELLULAR_TRANSPORT	30	174	0.000320273	0.0117113	2.15795	1176|1778|203068|22858|23059|23095|23162|23299|23353|254263|26258|26958|3064|3192|3797|3916|4130|4131|4137|5048|55081|57584|57728|6103|66008|7314|81565|8976|9371|9493	AP3S1|DYNC1H1|TUBB|ICK|CLUAP1|KIF1B|MAPK8IP3|BICD2|SUN1|CNIH2|BLOC1S6|COPG2|HTT|HNRNPU|KIF3C|LAMP1|MAP1A|MAP1B|MAPT|PAFAH1B1|IFT57|ARHGAP21|WDR19|RPGR|TRAK2|UBB|NDEL1|WASL|KIF3B|KIF23
	GO_PEPTIDYL_PROLINE_HYDROXYLATION	6	13	0.000321722	0.0117113	10.0119	10491|10536|5033|55214|64175|8974	CRTAP|P3H3|P4HA1|P3H2|P3H1|P4HA2
	GO_MICROTUBULE_ORGANIZING_CENTER_ORGANIZATION	25	133	0.000327168	0.0118485	2.35064	1017|10432|10769|1639|23032|23177|23332|2801|4957|5048|51199|5311|55125|55142|7405|7516|81565|84446|84552|8850|9371|9475|9662|9768|9793	CDK2|RBM14|PLK2|DCTN1|USP33|CEP68|CLASP1|GOLGA2|ODF2|PAFAH1B1|NIN|PKD2|CEP192|HAUS2|UVRAG|XRCC2|NDEL1|BRSK1|PARD6G|KAT2B|KIF3B|ROCK2|CEP135|PCLAF|CKAP5
	GO_REGULATION_OF_PROTEIN_MODIFICATION_BY_SMALL_PROTEIN_CONJUGATION_OR_REMOVAL	36	221	0.000332219	0.0119477	1.99394	100287171|10318|10363|10401|10625|1407|165324|207|25|2534|26232|27085|2801|329|330|3309|408|51366|5414|54765|5716|57162|5728|57599|64689|64844|65018|6502|6659|7314|7466|8473|84930|8554|8555|857	WASHC1|TNIP1|HMG20A|PIAS3|IVNS1ABP|CRY1|UBXN2A|AKT1|ABL1|FYN|FBXO2|MTBP|GOLGA2|BIRC2|BIRC3|HSPA5|ARRB1|UBR5|SEPTIN4|TRIM44|PSMD10|PELI1|PTEN|WDR48|GORASP1|MARCH7|PINK1|SKP2|SOX4|UBB|WFS1|OGT|MASTL|PIAS1|CDC14B|CAV1
	GO_VASCULOGENESIS	17	77	0.000334981	0.0119477	2.94385	10052|133|154796|2022|25976|29072|3037|3685|5159|54345|57178|5747|57493|7048|8322|8463|857	GJC1|ADM|AMOT|ENG|TIPARP|SETD2|HAS2|ITGAV|PDGFRB|SOX18|ZMIZ1|PTK2|HEG1|TGFBR2|FZD4|TEAD2|CAV1
	GO_CARDIAC_SEPTUM_MORPHOGENESIS	17	76	0.000334981	0.0119477	2.94385	10370|2022|2535|3491|3670|53834|55742|57216|5914|64783|652|657|6659|6926|7048|8829|90	CITED2|ENG|FZD2|CCN1|ISL1|FGFRL1|PARVA|VANGL2|RARA|RBM15|BMP4|BMPR1A|SOX4|TBX3|TGFBR2|NRP1|ACVR1
	GO_NEGATIVE_REGULATION_OF_CELL_CYCLE_G1_S_PHASE_TRANSITION	24	130	0.000345666	0.0122668	2.3904	10106|1017|1021|1027|1029|1030|1031|10769|138151|1820|25946|25959|472|4848|4849|5311|56241|57060|5728|5934|595|6347|6659|835	CTDSP2|CDK2|CDK6|CDKN1B|CDKN2A|CDKN2B|CDKN2C|PLK2|NACC2|ARID3A|ZNF385A|KANK2|ATM|CNOT2|CNOT3|PKD2|SUSD2|PCBP4|PTEN|RBL2|CCND1|CCL2|SOX4|CASP2
	GO_REGULATION_OF_ACTIN_FILAMENT_BUNDLE_ASSEMBLY	20	97	0.000347554	0.0122721	2.64494	10163|1490|22998|23075|23332|25|3925|4088|50507|5058|55616|5962|6376|6548|7016|7043|7248|8829|9475|9647	WASF2|CCN2|LIMCH1|SWAP70|CLASP1|ABL1|STMN1|SMAD3|NOX4|PAK1|ASAP3|RDX|CX3CL1|SLC9A1|TESK1|TGFB3|TSC1|NRP1|ROCK2|PPM1F
	GO_PLACENTA_DEVELOPMENT	27	150	0.000362178	0.0127249	2.24566	100|10049|1027|1028|113026|133|1508|2057|207|29072|329|3491|3586|51176|5311|55224|5654|5743|57448|5747|64783|6670|7026|79805|79893|8289|8648	ADA|DNAJB6|CDKN1B|CDKN1C|PLCD3|ADM|CTSB|EPOR|AKT1|SETD2|BIRC2|CCN1|IL10|LEF1|PKD2|ETNK2|HTRA1|PTGS2|BIRC6|PTK2|RBM15|SP3|NR2F2|VASH2|GGNBP2|ARID1A|NCOA1
	GO_PROTEIN_ACETYLATION	33	199	0.000366945	0.0128285	2.0523	1387|200186|23411|23774|25942|26036|27154|284058|3054|3553|3670|408|4137|4204|4297|51176|51230|55257|55677|55683|55689|55929|57551|5977|6659|7703|7917|7994|8202|8473|8648|8850|9575	CREBBP|CRTC2|SIRT1|BRD1|SIN3A|ZNF451|BRPF3|KANSL1|HCFC1|IL1B|ISL1|ARRB1|MAPT|MECP2|KMT2A|LEF1|PHF20|MRGBP|IWS1|KANSL3|YEATS2|DMAP1|TAOK1|DPF2|SOX4|PCGF2|BAG6|KAT6A|NCOA3|OGT|NCOA1|KAT2B|CLOCK
	GO_EXTRACELLULAR_STRUCTURE_ORGANIZATION	59	421	0.000369296	0.0128471	1.68064	100287171|10049|1277|1290|1291|1296|1307|1490|1514|1545|169611|2022|2113|2264|23187|23332|25|29801|3037|304|342371|348|3491|3678|3685|3688|375790|3912|3913|3915|3931|4035|4088|4148|4237|5033|5268|5326|5351|5352|5360|5654|5747|6382|642658|649|6624|7045|7057|7077|7132|79709|7982|79875|84171|84695|871|9622|9644	WASHC1|DNAJB6|COL1A1|COL5A2|COL6A1|COL8A2|COL16A1|CCN2|CTSL|CYP1B1|OLFML2A|ENG|ETS1|FGFR4|PHLDB1|CLASP1|ABL1|ZDHHC8|HAS2|ANXA2P2|ATXN1L|APOE|CCN1|ITGA5|ITGAV|ITGB1|AGRN|LAMB1|LAMB2|LAMC1|LCAT|LRP1|SMAD3|MATN3|MFAP2|P4HA1|SERPINB5|PLAGL2|PLOD1|PLOD2|PLTP|HTRA1|PTK2|SDC1|SCX|BMP1|FSCN1|TGFBI|THBS1|TIMP2|TNFRSF1A|COLGALT1|ST7|THSD4|LOXL4|LOXL3|SERPINH1|KLK4|SH3PXD2A
	GO_REGULATION_OF_MULTI_ORGANISM_PROCESS	57	402	0.000380887	0.0131854	1.69483	100|10133|10184|10221|10318|10392|104|10410|10475|10581|10859|117854|128637|1654|1655|22954|23208|23265|23367|23369|23435|25942|2896|304|329|330|340061|348|3553|3586|3609|3685|3956|440275|5007|51176|5430|54476|54765|5518|55666|5578|5654|5819|6041|6376|63901|64710|6829|7155|811|85360|85363|857|858|8812|9126	ADA|OPTN|LHFPL2|TRIB1|TNIP1|NOD1|ADARB1|IFITM3|TRIM38|IFITM2|LILRB1|TRIM6|TBC1D20|DDX3X|DDX5|TRIM32|SYT11|EXOC7|LARP1|PUM2|TARDBP|SIN3A|GRN|ANXA2P2|BIRC2|BIRC3|TMEM173|APOE|IL1B|IL10|ILF3|ITGAV|LGALS1|EIF2AK4|OSBP|LEF1|POLR2A|RNF216|TRIM44|PPP2R1A|NPLOC4|PRKCA|HTRA1|NECTIN2|RNASEL|CX3CL1|FAM111A|NUCKS1|SUPT5H|TOP2B|CALR|SYDE1|TRIM5|CAV1|CAV2|CCNK|SMC3
	GO_MUSCLE_CELL_DIFFERENTIATION	53	378	0.000399934	0.0137772	1.72743	10818|10938|11214|133|1760|1948|2022|207|22954|2323|23411|25|27250|284358|2852|30846|3192|3688|4204|4303|4487|4628|50507|5058|5159|54910|5573|5600|56203|57190|5914|607|6300|6382|6443|652|6548|6604|663|6722|6926|7138|7139|7248|811|8289|8324|85461|8554|858|90|9043|9794	FRS2|EHD1|AKAP13|ADM|DMPK|EFNB2|ENG|AKT1|TRIM32|FLT3LG|SIRT1|ABL1|PDCD4|MAMSTR|GPER1|EHD2|HNRNPU|ITGB1|MECP2|FOXO4|MSX1|MYH10|NOX4|PAK1|PDGFRB|SEMA4C|PRKAR1A|MAPK11|LMOD3|SELENON|RARA|BCL9|MAPK12|SDC1|SGCB|BMP4|SLC9A1|SMARCD3|BNIP2|SRF|TBX3|TNNT1|TNNT2|TSC1|CALR|ARID1A|FZD7|TANC1|PIAS1|CAV2|ACVR1|SPAG9|MAML1
	GO_INSULIN_RECEPTOR_SIGNALING_PATHWAY	25	139	0.000414749	0.0141923	2.30733	10312|1176|140710|1979|207|23411|23433|2771|3480|3553|375704|4303|5058|5296|55023|57727|64397|6464|64710|6599|7248|81565|8473|858|896	TCIRG1|AP3S1|SOGA1|EIF4EBP2|AKT1|SIRT1|RHOQ|GNAI2|IGF1R|IL1B|ENHO|FOXO4|PAK1|PIK3R2|PHIP|NCOA5|ZNF106|SHC1|NUCKS1|SMARCC1|TSC1|NDEL1|OGT|CAV2|CCND3
	GO_HISTONE_UBIQUITINATION	12	45	0.000416003	0.0141923	3.76154	1911|23429|51322|51366|54880|56970|6015|6500|7703|8450|84678|9025	PHC1|RYBP|WAC|UBR5|BCOR|ATXN7L3|RING1|SKP1|PCGF2|CUL4B|KDM2B|RNF8
	GO_VIRAL_LIFE_CYCLE	48	324	0.000427149	0.0145025	1.77522	100101267|10318|104|10410|10475|10581|117854|128637|1508|155382|1654|1655|1948|1949|22954|23327|23367|304|348|3609|3678|3685|3688|3916|3956|440275|4774|5297|5819|6041|6347|63901|64710|7155|7175|7301|7314|7342|7405|85363|857|858|8812|9126|9213|9475|975|9798	POM121C|TNIP1|ADARB1|IFITM3|TRIM38|IFITM2|TRIM6|TBC1D20|CTSB|VPS37D|DDX3X|DDX5|EFNB2|EFNB3|TRIM32|NEDD4L|LARP1|ANXA2P2|APOE|ILF3|ITGA5|ITGAV|ITGB1|LAMP1|LGALS1|EIF2AK4|NFIA|PI4KA|NECTIN2|RNASEL|CCL2|FAM111A|NUCKS1|TOP2B|TPR|TYRO3|UBB|UBP1|UVRAG|TRIM5|CAV1|CAV2|CCNK|SMC3|XPR1|ROCK2|CD81|IST1
	GO_REGULATION_OF_CELL_SIZE	30	174	0.000435423	0.0146463	2.11235	10500|10505|118|1185|1385|196527|207|25|2664|348|4035|4131|4137|4478|5048|5058|54910|5728|5962|6259|6560|6722|7248|7410|8153|81565|8829|8851|9723|9798	SEMA6C|SEMA4F|ADD1|CLCN6|CREB1|ANO6|AKT1|ABL1|GDI1|APOE|LRP1|MAP1B|MAPT|MSN|PAFAH1B1|PAK1|SEMA4C|PTEN|RDX|RYK|SLC12A4|SRF|TSC1|VAV2|RND2|NDEL1|NRP1|CDK5R1|SEMA3E|IST1
	GO_POSITIVE_REGULATION_OF_PROTEOLYSIS	51	353	0.00043553	0.0146463	1.74029	10221|10318|10392|10769|1454|1490|1601|1654|207|2149|2264|22954|23291|23411|23786|2534|257364|25897|2852|2896|29763|29978|317|348|3491|3553|408|4088|4137|4898|5118|51667|55081|5716|5728|5747|57599|6300|64115|65018|7917|8301|8473|85409|8554|857|8975|9475|9647|9781|9798	TRIB1|TNIP1|NOD1|PLK2|CSNK1E|CCN2|DAB2|DDX3X|AKT1|F2R|FGFR4|TRIM32|FBXW11|SIRT1|BCL2L13|FYN|SNX33|RNF19A|GPER1|GRN|PACSIN3|UBQLN2|APAF1|APOE|CCN1|IL1B|ARRB1|SMAD3|MAPT|NRDC|PCOLCE|NUB1|IFT57|PSMD10|PTEN|PTK2|WDR48|MAPK12|VSIR|PINK1|BAG6|PICALM|OGT|NKD2|PIAS1|CAV1|USP13|ROCK2|PPM1F|RNF144A|IST1
	GO_ESTABLISHMENT_OF_PLANAR_POLARITY_OF_EMBRYONIC_EPITHELIUM	7	17	0.00043834	0.0146709	7.00974	1856|1857|2535|27031|5048|57216|5754	DVL2|DVL3|FZD2|NPHP3|PAFAH1B1|VANGL2|PTK7
	GO_REGULATION_OF_CELL_CYCLE_G1_S_PHASE_TRANSITION	32	200	0.000442744	0.0147484	2.05293	10106|1017|1021|1027|1029|1030|1031|10769|138151|1654|1820|207|25946|25959|27085|472|4848|4849|493|5311|55904|56241|57060|5728|5934|595|5962|6347|6659|835|8450|896	CTDSP2|CDK2|CDK6|CDKN1B|CDKN2A|CDKN2B|CDKN2C|PLK2|NACC2|DDX3X|ARID3A|AKT1|ZNF385A|KANK2|MTBP|ATM|CNOT2|CNOT3|ATP2B4|PKD2|KMT2E|SUSD2|PCBP4|PTEN|RBL2|CCND1|RDX|CCL2|SOX4|CASP2|CUL4B|CCND3
	GO_DNA_DAMAGE_RESPONSE_SIGNAL_TRANSDUCTION_BY_P53_CLASS_MEDIATOR	21	106	0.00044818	0.0148594	2.51298	1017|1027|10397|10769|1655|1820|1859|23411|25946|28996|4487|472|4848|4849|57060|5716|5934|64844|6659|835|8444	CDK2|CDKN1B|NDRG1|PLK2|DDX5|ARID3A|DYRK1A|SIRT1|ZNF385A|HIPK2|MSX1|ATM|CNOT2|CNOT3|PCBP4|PSMD10|RBL2|MARCH7|SOX4|CASP2|DYRK3
	GO_NEURON_PROJECTION_REGENERATION	14	59	0.000462183	0.0152004	3.26757	133|23162|2348|2896|347|3670|3913|4035|4147|5728|81565|8408|9315|9448	ADM|MAPK8IP3|FOLR1|GRN|APOD|ISL1|LAMB2|LRP1|MATN2|PTEN|NDEL1|ULK1|NREP|MAP4K4
	GO_CARDIOCYTE_DIFFERENTIATION	28	166	0.00046457	0.0152004	2.16785	10818|11214|1948|2348|27250|2852|304|3192|3670|3688|4628|50507|5058|5159|5308|54345|5914|6443|652|6548|6722|6926|7248|811|8289|8324|90|9794	FRS2|AKAP13|EFNB2|FOLR1|PDCD4|GPER1|ANXA2P2|HNRNPU|ISL1|ITGB1|MYH10|NOX4|PAK1|PDGFRB|PITX2|SOX18|RARA|SGCB|BMP4|SLC9A1|SRF|TBX3|TSC1|CALR|ARID1A|FZD7|ACVR1|MAML1
	GO_OUTFLOW_TRACT_MORPHOGENESIS	17	79	0.000465056	0.0152004	2.84552	10370|1399|1856|2022|2348|2535|25836|3670|5308|54345|55742|5914|652|657|6926|7048|8829	CITED2|CRKL|DVL2|ENG|FOLR1|FZD2|NIPBL|ISL1|PITX2|SOX18|PARVA|RARA|BMP4|BMPR1A|TBX3|TGFBR2|NRP1
	GO_PLASMA_MEMBRANE_ORGANIZATION	19	93	0.000469591	0.0152004	2.65143	10397|196527|2054|207|23207|23208|257364|29763|30846|309|4628|50807|5660|5728|8436|857|858|8976|93099	NDRG1|ANO6|STX2|AKT1|PLEKHM2|SYT11|SNX33|PACSIN3|EHD2|ANXA6|MYH10|ASAP1|PSAP|PTEN|CAVIN2|CAV1|CAV2|WASL|DMKN
	GO_RETROGRADE_TRANSPORT_ENDOSOME_TO_GOLGI	18	86	0.000471381	0.0152004	2.73963	100287171|1203|144717|150368|1639|22836|23085|23258|26088|51542|55275|64145|6642|6811|7813|8729|9043|9905	WASHC1|CLN5|PHETA1|PHETA2|DCTN1|RHOBTB3|ERC1|DENND5A|GGA1|VPS54|VPS53|RBSN|SNX1|STX5|EVI5|GBF1|SPAG9|SGSM2
	GO_NEURON_PROJECTION_ORGANIZATION	18	85	0.000471381	0.0152004	2.73963	10013|10097|115703|1627|1639|1742|23613|2534|348|3480|4076|4130|5048|5728|85461|8851|8976|9912	HDAC6|ACTR2|ARHGAP33|DBN1|DCTN1|DLG4|ZMYND8|FYN|APOE|IGF1R|CAPRIN1|MAP1A|PAFAH1B1|PTEN|TANC1|CDK5R1|WASL|ARHGAP44
	GO_CELLULAR_RESPONSE_TO_PEPTIDE_HORMONE_STIMULUS	46	315	0.000494648	0.0158782	1.78563	10312|112|115|1176|1385|1398|140710|1979|207|23175|23411|23433|2534|2690|2771|2852|308|3480|3553|375704|4303|5058|5140|51762|5296|55023|55198|5573|5728|5747|57727|64397|6464|64710|6548|6599|7248|7351|81565|8473|857|858|8850|896|94056|9475	TCIRG1|ADCY6|ADCY9|AP3S1|CREB1|CRK|SOGA1|EIF4EBP2|AKT1|LPIN1|SIRT1|RHOQ|FYN|GHR|GNAI2|GPER1|ANXA5|IGF1R|IL1B|ENHO|FOXO4|PAK1|PDE3B|RAB8B|PIK3R2|PHIP|APPL2|PRKAR1A|PTEN|PTK2|NCOA5|ZNF106|SHC1|NUCKS1|SLC9A1|SMARCC1|TSC1|UCP2|NDEL1|OGT|CAV1|CAV2|KAT2B|CCND3|SYAP1|ROCK2
	GO_POSITIVE_REGULATION_OF_CELL_JUNCTION_ASSEMBLY	10	33	0.000498774	0.0159382	4.359	1307|25|3987|4088|57669|7248|857|8829|9448|9647	COL16A1|ABL1|LIMS1|SMAD3|EPB41L5|TSC1|CAV1|NRP1|MAP4K4|PPM1F
	GO_GLAND_DEVELOPMENT	60	437	0.000508566	0.0161347	1.64849	100|1027|10272|1028|10370|10765|10818|1385|139596|1399|171023|207|2113|2119|25|25928|27031|3202|3213|326|3586|3670|3720|4088|4192|4478|4487|5066|51176|5253|5268|5270|5308|5311|5361|55679|55727|5660|5728|5914|59277|595|652|657|6599|6670|6722|6926|7043|7048|7351|79971|81606|84159|8543|857|8648|87178|8829|9935	ADA|CDKN1B|FSTL3|CDKN1C|CITED2|KDM5B|FRS2|CREB1|UPRT|CRKL|ASXL1|AKT1|ETS1|ETV5|ABL1|SOSTDC1|NPHP3|HOXA5|HOXB3|AIRE|IL10|ISL1|JARID2|SMAD3|MDK|MSN|MSX1|PAM|LEF1|PHF2|SERPINB5|SERPINE2|PITX2|PKD2|PLXNA1|LIMS2|BTBD7|PSAP|PTEN|RARA|NTN4|CCND1|BMP4|BMPR1A|SMARCC1|SP3|SRF|TBX3|TGFB3|TGFBR2|UCP2|WLS|LBH|ARID5B|LMO4|CAV1|NCOA1|PNPT1|NRP1|MAFB
	GO_RECEPTOR_INTERNALIZATION	21	109	0.000511777	0.0161347	2.48329	10859|1173|133|1742|1759|1948|29978|3208|3688|4035|408|4289|5336|54806|6311|64854|6642|8301|857|88455|975	LILRB1|AP2M1|ADM|DLG4|DNM1|EFNB2|UBQLN2|HPCA|ITGB1|LRP1|ARRB1|MKLN1|PLCG2|AHI1|ATXN2|USP46|SNX1|PICALM|CAV1|ANKRD13A|CD81
	GO_MITOTIC_DNA_INTEGRITY_CHECKPOINT	21	107	0.000511777	0.0161347	2.48329	1017|1027|10769|1112|1820|25946|2956|4303|472|4848|4849|57060|57551|5934|595|6419|6659|7155|835|84446|9656	CDK2|CDKN1B|PLK2|FOXN3|ARID3A|ZNF385A|MSH6|FOXO4|ATM|CNOT2|CNOT3|PCBP4|TAOK1|RBL2|CCND1|SETMAR|SOX4|TOP2B|CASP2|BRSK1|MDC1
	GO_TISSUE_MIGRATION	50	357	0.000520619	0.0163405	1.73501	10013|10769|11156|1235|152007|1545|154796|1793|1839|1948|2050|207|2113|23332|23411|25|25959|25960|27286|2896|3037|348|3688|4204|4215|5335|54345|5547|5578|5613|5728|5743|5747|57669|59|652|6722|7026|7048|7057|811|84913|8613|8742|8829|90627|94|9448|9475|9647	HDAC6|PLK2|PTP4A3|CCR6|GLIPR2|CYP1B1|AMOT|DOCK1|HBEGF|EFNB2|EPHB4|AKT1|ETS1|CLASP1|SIRT1|ABL1|KANK2|ADGRA2|SRPX2|GRN|HAS2|APOE|ITGB1|MECP2|MAP3K3|PLCG1|SOX18|PRCP|PRKCA|PRKX|PTEN|PTGS2|PTK2|EPB41L5|ACTA2|BMP4|SRF|NR2F2|TGFBR2|THBS1|CALR|ATOH8|PLPP3|TNFSF12|NRP1|STARD13|ACVRL1|MAP4K4|ROCK2|PPM1F
	GO_REGULATION_OF_EXTRACELLULAR_MATRIX_ORGANIZATION	11	41	0.000524597	0.0163925	3.93915	2113|2264|23187|23332|25|3037|4035|4088|6624|7132|79709	ETS1|FGFR4|PHLDB1|CLASP1|ABL1|HAS2|LRP1|SMAD3|FSCN1|TNFRSF1A|COLGALT1
	GO_CELLULAR_RESPONSE_TO_INSULIN_STIMULUS	34	213	0.000529085	0.0164599	1.97997	10312|1176|140710|1979|207|23175|23411|23433|2771|3480|3553|375704|4303|5058|5140|51762|5296|55023|55198|5728|57727|64397|6464|64710|6548|6599|7248|7351|81565|8473|858|8850|896|94056	TCIRG1|AP3S1|SOGA1|EIF4EBP2|AKT1|LPIN1|SIRT1|RHOQ|GNAI2|IGF1R|IL1B|ENHO|FOXO4|PAK1|PDE3B|RAB8B|PIK3R2|PHIP|APPL2|PTEN|NCOA5|ZNF106|SHC1|NUCKS1|SLC9A1|SMARCC1|TSC1|UCP2|NDEL1|OGT|CAV2|KAT2B|CCND3|SYAP1
	GO_N_ACETYLGLUCOSAMINE_METABOLIC_PROCESS	6	13	0.000551497	0.0170809	8.58133	10724|2135|56548|5973|9215|9469	OGA|EXTL2|CHST7|RENBP|LARGE1|CHST3
	GO_DEPHOSPHORYLATION	64	473	0.000554141	0.0170809	1.61433	10106|11156|132160|138639|142679|1760|1847|22978|23075|23175|23291|23371|23645|250|26229|27071|2771|3064|3636|4088|4642|4952|51400|51496|5159|5446|5494|55|5504|55125|5518|55197|5523|55258|5526|5532|56623|57026|5728|5783|5784|58497|64748|65018|65125|65979|6609|7248|81566|84513|84930|85464|8555|8611|8613|8897|9475|9647|9665|9749|9887|9891|994|9989	CTDSP2|PTP4A3|PPM1M|PTPDC1|DUSP19|DMPK|DUSP5|NT5C2|SWAP70|LPIN1|FBXW11|TNS2|PPP1R15A|ALPP|B3GAT3|DAPP1|GNAI2|HTT|INPPL1|SMAD3|MYO1D|OCRL|PPME1|CTDSPL2|PDGFRB|PON3|PPM1A|ACPP|PPP1R2|CEP192|PPP2R1A|RPRD1A|PPP2R3A|THNSL2|PPP2R5B|PPP3CB|INPP5E|PDXP|PTEN|PTPN13|PTPN14|PRUNE1|PLPPR2|PINK1|WNK1|PHACTR4|SMPD1|TSC1|CSRNP2|PLPP5|MASTL|SSH2|CDC14B|PLPP1|PLPP3|MTMR3|ROCK2|PPM1F|MARF1|PHACTR2|SMG7|NUAK1|CDC25…
	GO_POSITIVE_REGULATION_OF_AUTOPHAGY	22	114	0.000556303	0.0170809	2.40409	10013|10133|10392|10769|22930|23274|23367|23411|23677|26086|3064|440275|51322|5305|58476|65018|665|6829|7248|7405|8408|94241	HDAC6|OPTN|NOD1|PLK2|RAB3GAP1|CLEC16A|LARP1|SIRT1|SH3BP4|GPSM1|HTT|EIF2AK4|WAC|PIP4K2A|TP53INP2|PINK1|BNIP3L|SUPT5H|TSC1|UVRAG|ULK1|TP53INP1
	GO_REGULATION_OF_NEURON_PROJECTION_ARBORIZATION	5	9	0.000572702	0.0175083	12.5092	1742|1856|1857|4343|8322	DLG4|DVL2|DVL3|MOV10|FZD4
	GO_HISTONE_MONOUBIQUITINATION	9	29	0.000586513	0.0178533	4.74727	23429|51322|54880|56970|6015|6500|7703|8450|84678	RYBP|WAC|BCOR|ATXN7L3|RING1|SKP1|PCGF2|CUL4B|KDM2B
	GO_FOREBRAIN_DEVELOPMENT	54	381	0.000603463	0.0182904	1.68363	1021|10579|10818|113246|1385|1398|1399|1745|2113|2131|22930|23353|23380|2534|29072|317|3340|3670|3912|4035|4192|4487|4628|4642|493|5048|51176|51199|5308|5728|583|5914|6259|652|657|6722|6752|6867|6926|7026|7155|7248|7301|7314|79600|81544|81565|8289|84678|85458|8648|8829|8851|9355	CDK6|TACC2|FRS2|C12orf57|CREB1|CRK|CRKL|DLX1|ETS1|EXT1|RAB3GAP1|SUN1|SRGAP2|FYN|SETD2|APAF1|NDST1|ISL1|LAMB1|LRP1|MDK|MSX1|MYH10|MYO1D|ATP2B4|PAFAH1B1|LEF1|NIN|PITX2|PTEN|BBS2|RARA|RYK|BMP4|BMPR1A|SRF|SSTR2|TACC1|TBX3|NR2F2|TOP2B|TSC1|TYRO3|UBB|TCTN1|GDPD5|NDEL1|ARID1A|KDM2B|DIXDC1|NCOA1|NRP1|CDK5R1|LHX2
	GO_NEGATIVE_REGULATION_OF_MITOTIC_CELL_CYCLE	48	335	0.000606339	0.018299	1.74283	10106|1017|1021|1027|1029|1030|1031|1063|10769|10950|1112|138151|1820|25|25946|25959|27085|2956|3586|4088|4303|472|4848|4849|51776|5311|57060|5716|5728|57551|5934|595|6347|6419|6500|65123|652|6659|7077|7155|7175|835|84446|84861|8555|87178|90806|9656	CTDSP2|CDK2|CDK6|CDKN1B|CDKN2A|CDKN2B|CDKN2C|CENPF|PLK2|BTG3|FOXN3|NACC2|ARID3A|ABL1|ZNF385A|KANK2|MTBP|MSH6|IL10|SMAD3|FOXO4|ATM|CNOT2|CNOT3|MAP3K20|PKD2|PCBP4|PSMD10|PTEN|TAOK1|RBL2|CCND1|CCL2|SETMAR|SKP1|INTS3|BMP4|SOX4|TIMP2|TOP2B|TPR|CASP2|BRSK1|KLHL22|CDC14B|PNPT1|ANGEL2|MDC1
	GO_POSITIVE_REGULATION_OF_PROTEIN_BINDING	19	93	0.000624142	0.018734	2.57952	10769|118|22919|23032|25|28996|304|340061|348|4035|408|4140|567|57669|652|857|8829|8874|94056	PLK2|ADD1|MAPRE1|USP33|ABL1|HIPK2|ANXA2P2|TMEM173|APOE|LRP1|ARRB1|MARK3|B2M|EPB41L5|BMP4|CAV1|NRP1|ARHGEF7|SYAP1
	GO_VENTRICULAR_SEPTUM_DEVELOPMENT	16	72	0.00062606	0.018734	2.8685	10370|10818|2535|3491|53834|57216|57493|5754|64783|652|6659|6926|7048|7798|8543|90	CITED2|FRS2|FZD2|CCN1|FGFRL1|VANGL2|HEG1|PTK7|RBM15|BMP4|SOX4|TBX3|TGFBR2|LUZP1|LMO4|ACVR1
	GO_MUSCLE_TISSUE_DEVELOPMENT	56	408	0.000660295	0.0196751	1.65923	10052|1063|10791|10818|11214|1385|140465|1655|1948|2022|25976|26576|2817|283149|3192|3670|3688|3720|4088|4209|4628|4638|50507|5058|51176|5159|5311|5573|5600|56203|57190|5728|57493|5914|607|642658|6443|65009|652|6548|657|6722|6926|7026|7048|7134|7139|7248|811|8289|8324|857|858|90|905|9794	GJC1|CENPF|VAMP5|FRS2|AKAP13|CREB1|MYL6B|DDX5|EFNB2|ENG|TIPARP|SRPK3|GPC1|BCL9L|HNRNPU|ISL1|ITGB1|JARID2|SMAD3|MEF2D|MYH10|MYLK|NOX4|PAK1|LEF1|PDGFRB|PKD2|PRKAR1A|MAPK11|LMOD3|SELENON|PTEN|HEG1|RARA|BCL9|SCX|SGCB|NDRG4|BMP4|SLC9A1|BMPR1A|SRF|TBX3|NR2F2|TGFBR2|TNNC1|TNNT2|TSC1|CALR|ARID1A|FZD7|CAV1|CAV2|ACVR1|CCNT2|MAML1
	GO_POSITIVE_REGULATION_OF_NEURON_PROJECTION_DEVELOPMENT	41	273	0.000682158	0.0202412	1.8212	10097|10494|1523|1627|1742|1856|1857|23327|23613|23654|2534|26039|2664|27020|2896|3309|348|4035|4076|4131|4137|5048|5058|51199|5274|5361|5526|57498|5754|6376|64175|64764|65009|6722|8153|81565|8322|8507|8829|9139|9798	ACTR2|STK25|CUX1|DBN1|DLG4|DVL2|DVL3|NEDD4L|ZMYND8|PLXNB2|FYN|SS18L1|GDI1|NPTN|GRN|HSPA5|APOE|LRP1|CAPRIN1|MAP1B|MAPT|PAFAH1B1|PAK1|NIN|SERPINI1|PLXNA1|PPP2R5B|KIDINS220|PTK7|CX3CL1|P3H1|CREB3L2|NDRG4|SRF|RND2|NDEL1|FZD4|ENC1|NRP1|CBFA2T2|IST1
	GO_CELLULAR_RESPONSE_TO_STEROID_HORMONE_STIMULUS	38	251	0.000689177	0.0202814	1.86819	10013|10432|11214|1407|153222|1601|1655|23054|23411|23543|25959|2852|3192|3670|4848|5058|51176|51366|51569|55128|57658|5914|6502|652|6752|7026|7041|8031|811|81606|8202|8289|8554|861|8611|8648|9575|9612	HDAC6|RBM14|AKAP13|CRY1|CREBRF|DAB2|DDX5|NCOA6|SIRT1|RBFOX2|KANK2|GPER1|HNRNPU|ISL1|CNOT2|PAK1|LEF1|UBR5|UFM1|TRIM68|CALCOCO1|RARA|SKP2|BMP4|SSTR2|NR2F2|TGFB1I1|NCOA4|CALR|LBH|NCOA3|ARID1A|PIAS1|RUNX1|PLPP1|NCOA1|CLOCK|NCOR2
	GO_POSITIVE_REGULATION_OF_TRANSMEMBRANE_RECEPTOR_PROTEIN_SERINE_THREONINE_KINASE_SIGNALING_PATHWAY	20	103	0.000692334	0.0202814	2.48103	10220|1028|1030|10370|1387|1601|2022|2719|28996|3491|4487|4756|4926|652|657|7041|7043|7057|90|94	GDF11|CDKN1C|CDKN2B|CITED2|CREBBP|DAB2|ENG|GPC3|HIPK2|CCN1|MSX1|NEO1|NUMA1|BMP4|BMPR1A|TGFB1I1|TGFB3|THBS1|ACVR1|ACVRL1
	GO_VESICLE_BUDDING_FROM_MEMBRANE	20	102	0.000692334	0.0202814	2.48103	10484|1173|128637|1759|22872|2348|254263|26286|2801|304|4905|64689|6811|8301|8615|8729|8775|8976|90411|9632	SEC23A|AP2M1|TBC1D20|DNM1|SEC31A|FOLR1|CNIH2|ARFGAP3|GOLGA2|ANXA2P2|NSF|GORASP1|STX5|PICALM|USO1|GBF1|NAPA|WASL|MCFD2|SEC24C
	GO_NEGATIVE_REGULATION_OF_CELL_DEVELOPMENT	48	335	0.000695002	0.0202814	1.7302	10220|10363|10500|10505|10769|10859|112|157285|1716|1745|1948|1949|23258|23380|2664|3418|348|3553|3670|3956|4035|440275|5048|5058|50807|5376|54910|55198|567|5728|5747|6259|6376|64689|657|66008|7248|811|81618|84894|85458|8829|8851|9139|9355|9448|9682|9723	GDF11|HMG20A|SEMA6C|SEMA4F|PLK2|LILRB1|ADCY6|PRAG1|DGUOK|DLX1|EFNB2|EFNB3|DENND5A|SRGAP2|GDI1|IDH2|APOE|IL1B|ISL1|LGALS1|LRP1|EIF2AK4|PAFAH1B1|PAK1|ASAP1|PMP22|SEMA4C|APPL2|B2M|PTEN|PTK2|RYK|CX3CL1|GORASP1|BMPR1A|TRAK2|TSC1|CALR|ITM2C|LINGO1|DIXDC1|NRP1|CDK5R1|CBFA2T2|LHX2|MAP4K4|KDM4A|SEMA3E
	GO_SPINDLE_ORGANIZATION	28	168	0.000700626	0.0203366	2.1027	10039|10579|10735|10769|10783|1639|1778|203068|22919|23332|26054|27175|2801|3192|3925|4204|4926|5116|55125|55142|5518|6867|7175|7405|9126|9371|9493|9793	PARP3|TACC2|STAG2|PLK2|NEK6|DCTN1|DYNC1H1|TUBB|MAPRE1|CLASP1|SENP6|TUBG2|GOLGA2|HNRNPU|STMN1|MECP2|NUMA1|PCNT|CEP192|HAUS2|PPP2R1A|TACC1|TPR|UVRAG|SMC3|KIF3B|KIF23|CKAP5
	GO_SIGNAL_TRANSDUCTION_IN_RESPONSE_TO_DNA_DAMAGE	24	132	0.000702652	0.0203366	2.2556	1017|1027|10397|10769|1655|1820|1859|23411|25|25946|28996|4487|472|4848|4849|57060|5716|5934|64844|6659|835|84142|8444|8555	CDK2|CDKN1B|NDRG1|PLK2|DDX5|ARID3A|DYRK1A|SIRT1|ABL1|ZNF385A|HIPK2|MSX1|ATM|CNOT2|CNOT3|PCBP4|PSMD10|RBL2|MARCH7|SOX4|CASP2|ABRAXAS1|DYRK3|CDC14B
	GO_REGULATION_OF_MUSCLE_CELL_DIFFERENTIATION	29	183	0.000707077	0.0203811	2.07002	10818|10938|11214|1760|1948|2022|22954|2323|23411|25|27250|284358|2852|30846|4204|4303|4487|5058|5600|56203|6300|652|6604|663|6722|8324|8554|9043|9794	FRS2|EHD1|AKAP13|DMPK|EFNB2|ENG|TRIM32|FLT3LG|SIRT1|ABL1|PDCD4|MAMSTR|GPER1|EHD2|MECP2|FOXO4|MSX1|PAK1|MAPK11|LMOD3|MAPK12|BMP4|SMARCD3|BNIP2|SRF|FZD7|PIAS1|SPAG9|MAML1
	GO_PROTEIN_MONOUBIQUITINATION	15	67	0.000713369	0.0204789	2.95199	23327|23429|329|51322|54880|56970|57599|6015|6500|7314|7703|8450|84678|84861|867	NEDD4L|RYBP|BIRC2|WAC|BCOR|ATXN7L3|WDR48|RING1|SKP1|UBB|PCGF2|CUL4B|KDM2B|KLHL22|CBL
	GO_EMBRYONIC_SKELETAL_SYSTEM_MORPHOGENESIS	19	94	0.000716636	0.0204894	2.54499	25836|2778|29072|3202|3213|3215|3217|3218|3221|3225|3340|4088|57728|652|7043|7048|7289|7703|9968	NIPBL|GNAS|SETD2|HOXA5|HOXB3|HOXB5|HOXB7|HOXB8|HOXC4|HOXC9|NDST1|SMAD3|WDR19|BMP4|TGFB3|TGFBR2|TULP3|PCGF2|MED12
	GO_MESODERM_MORPHOGENESIS	16	76	0.00073509	0.0208296	2.81806	2132|23275|29072|3688|4088|51176|5573|57669|642658|652|657|6722|6926|7403|79971|90	EXT2|POFUT2|SETD2|ITGB1|SMAD3|LEF1|PRKAR1A|EPB41L5|SCX|BMP4|BMPR1A|SRF|TBX3|KDM6A|WLS|ACVR1
	GO_VESICLE_TARGETING_TO_FROM_OR_WITHIN_GOLGI	16	74	0.00073509	0.0208296	2.81806	10484|128637|22872|2348|254263|26286|2801|4905|64689|6811|84984|8615|8729|8775|90411|9632	SEC23A|TBC1D20|SEC31A|FOLR1|CNIH2|ARFGAP3|GOLGA2|NSF|GORASP1|STX5|CEP19|USO1|GBF1|NAPA|MCFD2|SEC24C
	GO_INTRACELLULAR_ESTROGEN_RECEPTOR_SIGNALING_PATHWAY	13	58	0.000740078	0.0208296	3.26053	10432|1655|23054|23543|25959|3670|4848|5058|51569|6502|81606|8289|861	RBM14|DDX5|NCOA6|RBFOX2|KANK2|ISL1|CNOT2|PAK1|UFM1|SKP2|LBH|ARID1A|RUNX1
	GO_POSITIVE_REGULATION_OF_CELL_CYCLE_ARREST	17	82	0.000740749	0.0208296	2.70964	1017|1027|10769|1820|25946|4303|472|4848|4849|5311|5526|57060|5934|6659|7709|835|8851	CDK2|CDKN1B|PLK2|ARID3A|ZNF385A|FOXO4|ATM|CNOT2|CNOT3|PKD2|PPP2R5B|PCBP4|RBL2|SOX4|ZBTB17|CASP2|CDK5R1
	GO_NEGATIVE_REGULATION_OF_KINASE_ACTIVITY	38	253	0.000746231	0.0208296	1.85904	100287171|10221|1027|1028|1029|1030|1031|104|11329|142679|1847|207|2167|23411|25|27250|3192|348|3480|3553|4137|5518|5573|5728|57493|65125|652|6609|7016|7026|79893|81848|84962|857|867|868|8850|9647	WASHC1|TRIB1|CDKN1B|CDKN1C|CDKN2A|CDKN2B|CDKN2C|ADARB1|STK38|DUSP19|DUSP5|AKT1|FABP4|SIRT1|ABL1|PDCD4|HNRNPU|APOE|IGF1R|IL1B|MAPT|PPP2R1A|PRKAR1A|PTEN|HEG1|WNK1|BMP4|SMPD1|TESK1|NR2F2|GGNBP2|SPRY4|AJUBA|CAV1|CBL|CBLB|KAT2B|PPM1F
	GO_REGULATION_OF_CELLULAR_PROTEIN_CATABOLIC_PROCESS	38	248	0.000746231	0.0208296	1.85904	10221|10769|10956|1454|1601|207|23274|23429|25897|26234|28996|29062|29978|304|348|4035|4130|4478|4779|51322|51667|55353|5716|5728|5747|5962|64844|65018|6599|7314|7917|8473|85409|8554|857|8975|975|9781	TRIB1|PLK2|OS9|CSNK1E|DAB2|AKT1|CLEC16A|RYBP|RNF19A|FBXL5|HIPK2|WDR91|UBQLN2|ANXA2P2|APOE|LRP1|MAP1A|MSN|NFE2L1|WAC|NUB1|LAPTM4B|PSMD10|PTEN|PTK2|RDX|MARCH7|PINK1|SMARCC1|UBB|BAG6|OGT|NKD2|PIAS1|CAV1|USP13|CD81|RNF144A
	GO_NEGATIVE_REGULATION_OF_CELLULAR_CATABOLIC_PROCESS	37	247	0.000766127	0.0213007	1.87346	100287171|10670|10949|10956|11180|207|23274|23367|23429|23435|2801|28996|304|3192|340371|3586|4130|493|51322|5476|55353|5747|64342|64844|65018|6599|7077|7248|7917|8313|8473|84861|8925|90427|90806|9637|9682	WASHC1|RRAGA|HNRNPA0|OS9|WDR6|AKT1|CLEC16A|LARP1|RYBP|TARDBP|GOLGA2|HIPK2|ANXA2P2|HNRNPU|NRBP2|IL10|MAP1A|ATP2B4|WAC|CTSA|LAPTM4B|PTK2|HS1BP3|MARCH7|PINK1|SMARCC1|TIMP2|TSC1|BAG6|AXIN2|OGT|KLHL22|HERC1|BMF|ANGEL2|FEZ2|KDM4A
	GO_REGULATION_OF_ORGANELLE_ASSEMBLY	31	189	0.000776987	0.021518	2.00058	10432|10735|10769|11214|115704|1778|22930|255967|26054|29978|3064|3192|3556|4478|4848|4926|50807|5305|550643|5962|6311|6382|65018|6624|7175|8408|8850|8897|9126|9637|9662	RBM14|STAG2|PLK2|AKAP13|EVI5L|DYNC1H1|RAB3GAP1|PAN3|SENP6|UBQLN2|HTT|HNRNPU|IL1RAP|MSN|CNOT2|NUMA1|ASAP1|PIP4K2A|NBDY|RDX|ATXN2|SDC1|PINK1|FSCN1|TPR|ULK1|KAT2B|MTMR3|SMC3|FEZ2|CEP135
	GO_POSITIVE_REGULATION_OF_FILOPODIUM_ASSEMBLY	9	30	0.000782351	0.0215819	4.50979	23433|23613|375790|5064|6624|6722|7043|8829|8976	RHOQ|ZMYND8|AGRN|PALM|FSCN1|SRF|TGFB3|NRP1|WASL
	GO_PROTEIN_O_LINKED_GLYCOSYLATION	20	107	0.000788812	0.0216755	2.45065	10071|10329|10724|143888|145173|152002|160335|2218|23275|23509|283464|285203|29954|63917|6487|66008|7423|79147|8473|9215	MUC12|RXYLT1|OGA|POGLUT3|B3GLCT|XXYLT1|TMTC2|FKTN|POFUT2|POFUT1|GXYLT1|EOGT|POMT2|GALNT11|ST3GAL3|TRAK2|VEGFB|FKRP|OGT|LARGE1
	GO_NEGATIVE_REGULATION_OF_G_PROTEIN_COUPLED_RECEPTOR_SIGNALING_PATHWAY	12	51	0.000797697	0.0218346	3.43874	100|133|1407|1759|2771|29978|333|3925|408|493|4987|5064	ADA|ADM|CRY1|DNM1|GNAI2|UBQLN2|APLP1|STMN1|ARRB1|ATP2B4|OPRL1|PALM
	GO_REGULATION_OF_RECEPTOR_MEDIATED_ENDOCYTOSIS	19	100	0.000820681	0.022377	2.51137	1601|1742|1948|23208|29978|304|3208|408|4289|5336|54806|567|6311|64854|8301|867|88455|8976|9094	DAB2|DLG4|EFNB2|SYT11|UBQLN2|ANXA2P2|HPCA|ARRB1|MKLN1|PLCG2|AHI1|B2M|ATXN2|USP46|PICALM|CBL|ANKRD13A|WASL|UNC119
	GO_POSITIVE_REGULATION_OF_SUBSTRATE_ADHESION_DEPENDENT_CELL_SPREADING	10	35	0.000835896	0.0226172	4.00919	1398|1399|1793|25|3037|3987|811|8829|8874|91663	CRK|CRKL|DOCK1|ABL1|HAS2|LIMS1|CALR|NRP1|ARHGEF7|MYADM
	GO_NEGATIVE_REGULATION_OF_INTRACELLULAR_STEROID_HORMONE_RECEPTOR_SIGNALING_PATHWAY	10	35	0.000835896	0.0226172	4.00919	1407|1601|23411|25959|3670|4848|811|81606|9575|9612	CRY1|DAB2|SIRT1|KANK2|ISL1|CNOT2|CALR|LBH|CLOCK|NCOR2
	GO_MEGAKARYOCYTE_DIFFERENTIATION	18	95	0.000845126	0.0227797	2.58257	10163|1030|10398|25942|25946|4297|4343|5305|55904|64783|6670|6722|7057|8365|861|8850|9739|9757	WASF2|CDKN2B|MYL9|SIN3A|ZNF385A|KMT2A|MOV10|PIP4K2A|KMT2E|RBM15|SP3|SRF|THBS1|HIST1H4H|RUNX1|KAT2B|SETD1A|KMT2B
	GO_ACTIVATION_OF_PROTEIN_KINASE_ACTIVITY	48	332	0.000849636	0.0228142	1.71158	10392|10494|10818|10920|11183|112|115|133619|1398|1399|142679|1464|1847|207|2149|23162|25|2690|3553|3606|408|4214|4215|4750|5058|51196|51776|55615|5573|5600|57498|57551|60370|6464|65018|65125|652|7043|7048|7057|727|7314|7786|8682|9043|9064|9448|975	NOD1|STK25|FRS2|COPS8|MAP4K5|ADCY6|ADCY9|PRRC1|CRK|CRKL|DUSP19|CSPG4|DUSP5|AKT1|F2R|MAPK8IP3|ABL1|GHR|IL1B|IL18|ARRB1|MAP3K1|MAP3K3|NEK1|PAK1|PLCE1|MAP3K20|PRR5|PRKAR1A|MAPK11|KIDINS220|TAOK1|AVPI1|SHC1|PINK1|WNK1|BMP4|TGFB3|TGFBR2|THBS1|C5|UBB|MAP3K12|PEA15|SPAG9|MAP3K6|MAP4K4|CD81
	GO_BMP_SIGNALING_PATHWAY_INVOLVED_IN_HEART_DEVELOPMENT	4	6	0.000883249	0.0235378	20.0049	4487|652|657|90	MSX1|BMP4|BMPR1A|ACVR1
	GO_NUCLEAR_MEMBRANE_ORGANIZATION	4	6	0.000883249	0.0235378	20.0049	23435|26092|2852|79188	TARDBP|TOR1AIP1|GPER1|TMEM43
	GO_POSITIVE_REGULATION_BY_HOST_OF_VIRAL_PROCESS	6	14	0.000890981	0.0236545	7.50904	128637|304|348|64710|858|9126	TBC1D20|ANXA2P2|APOE|NUCKS1|CAV2|SMC3
	GO_MITOTIC_SPINDLE_ORGANIZATION	20	104	0.000896644	0.0237157	2.42103	10039|10579|10735|10769|1639|1778|23332|27175|2801|3192|3925|4204|4926|5116|55125|6867|7175|9126|9371|9493	PARP3|TACC2|STAG2|PLK2|DCTN1|DYNC1H1|CLASP1|TUBG2|GOLGA2|HNRNPU|STMN1|MECP2|NUMA1|PCNT|CEP192|TACC1|TPR|SMC3|KIF3B|KIF23
	GO_HINDBRAIN_DEVELOPMENT	26	153	0.00092247	0.0242174	2.12609	1398|1399|23543|25|3213|3309|3688|372|4192|4204|4628|473|5058|51176|5270|54806|54910|6752|79971|8322|8455|84678|8648|8851|8925|9935	CRK|CRKL|RBFOX2|ABL1|HOXB3|HSPA5|ITGB1|ARCN1|MDK|MECP2|MYH10|RERE|PAK1|LEF1|SERPINE2|AHI1|SEMA4C|SSTR2|WLS|FZD4|ATRN|KDM2B|NCOA1|CDK5R1|HERC1|MAFB
	GO_NEGATIVE_REGULATION_OF_NEURON_APOPTOTIC_PROCESS	26	152	0.00092247	0.0242174	2.12609	10763|1745|2149|2534|2896|28996|340371|348|3670|4035|408|4192|4204|4909|6347|6376|6453|65018|6812|7043|7301|7466|7516|7786|84678|8829	NES|DLX1|F2R|FYN|GRN|HIPK2|NRBP2|APOE|ISL1|LRP1|ARRB1|MDK|MECP2|NTF4|CCL2|CX3CL1|ITSN1|PINK1|STXBP1|TGFB3|TYRO3|WFS1|XRCC2|MAP3K12|KDM2B|NRP1
	GO_NUCLEUS_ORGANIZATION	23	128	0.00094569	0.0247351	2.24465	10783|1639|165324|1760|2113|23175|23353|23435|23592|26092|2852|28996|4779|4926|5048|5518|5578|5819|7175|79188|81565|8444|9025	NEK6|DCTN1|UBXN2A|DMPK|ETS1|LPIN1|SUN1|TARDBP|LEMD3|TOR1AIP1|GPER1|HIPK2|NFE2L1|NUMA1|PAFAH1B1|PPP2R1A|PRKCA|NECTIN2|TPR|TMEM43|NDEL1|DYRK3|RNF8
	GO_DETERMINATION_OF_HEART_LEFT_RIGHT_ASYMMETRY	14	63	0.000957857	0.0249608	2.98867	2022|2348|27031|388591|4088|5311|54345|54806|55081|57216|65009|6722|6926|7048	ENG|FOLR1|NPHP3|RNF207|SMAD3|PKD2|SOX18|AHI1|IFT57|VANGL2|NDRG4|SRF|TBX3|TGFBR2
	GO_POST_EMBRYONIC_DEVELOPMENT	18	89	0.000970819	0.0252056	2.54606	10765|113246|2067|25|25976|27148|2778|3636|4204|4237|48|5326|55224|57493|6414|652|7543|84159	KDM5B|C12orf57|ERCC1|ABL1|TIPARP|STK36|GNAS|INPPL1|MECP2|MFAP2|ACO1|PLAGL2|ETNK2|HEG1|SELENOP|BMP4|ZFX|ARID5B
	GO_VESICLE_CYTOSKELETAL_TRAFFICKING	12	51	0.00097667	0.0252646	3.34306	1176|1778|23095|254263|26258|3064|5048|66008|81565|8976|9371|9493	AP3S1|DYNC1H1|KIF1B|CNIH2|BLOC1S6|HTT|PAFAH1B1|TRAK2|NDEL1|WASL|KIF3B|KIF23
	GO_COGNITION	43	293	0.000982294	0.0253174	1.75541	10097|10769|113246|123803|1385|1742|1979|23152|2534|25836|25946|27020|3064|342371|348|3678|3688|378|41|4130|4137|4192|4204|4212|440275|4909|5048|5532|57030|5728|5743|57477|65009|6543|6722|8301|84061|84446|85461|8554|9757|9867|9993	ACTR2|PLK2|C12orf57|NTAN1|CREB1|DLG4|EIF4EBP2|CIC|FYN|NIPBL|ZNF385A|NPTN|HTT|ATXN1L|APOE|ITGA5|ITGB1|ARF4|ASIC1|MAP1A|MAPT|MDK|MECP2|MEIS2|EIF2AK4|NTF4|PAFAH1B1|PPP3CB|SLC17A7|PTEN|PTGS2|SHROOM4|NDRG4|SLC8A2|SRF|PICALM|MAGT1|BRSK1|TANC1|PIAS1|KMT2B|PJA2|DGCR2
	GO_NEURON_DEATH	49	347	0.000986717	0.0253389	1.68761	10314|104|10763|1385|155061|1745|1822|1948|207|2149|23411|23621|25|2534|2896|28996|317|3309|340371|348|353116|3586|3670|4035|408|4137|4192|4204|472|4909|6347|6376|6453|65018|6548|6812|7043|7248|7301|7314|7466|7516|7786|8301|835|84678|867|8829|8851	LANCL1|ADARB1|NES|CREB1|ZNF746|DLX1|ATN1|EFNB2|AKT1|F2R|SIRT1|BACE1|ABL1|FYN|GRN|HIPK2|APAF1|HSPA5|NRBP2|APOE|RILPL1|IL10|ISL1|LRP1|ARRB1|MAPT|MDK|MECP2|ATM|NTF4|CCL2|CX3CL1|ITSN1|PINK1|SLC9A1|STXBP1|TGFB3|TSC1|TYRO3|UBB|WFS1|XRCC2|MAP3K12|PICALM|CASP2|KDM2B|CBL|NRP1|CDK5R1
	GO_ARTERY_MORPHOGENESIS	15	73	0.000991973	0.0253816	2.8404	1948|2022|2348|348|4035|4638|5159|5311|57178|652|657|6659|6722|8829|94	EFNB2|ENG|FOLR1|APOE|LRP1|MYLK|PDGFRB|PKD2|ZMIZ1|BMP4|BMPR1A|SOX4|SRF|NRP1|ACVRL1
	GO_CELLULAR_SENESCENCE	16	77	0.00100224	0.0255516	2.72228	1021|1029|1030|10769|10783|23411|25|4215|657|6722|6926|7994|811|83719|87178|9891	CDK6|CDKN2A|CDKN2B|PLK2|NEK6|SIRT1|ABL1|MAP3K3|BMPR1A|SRF|TBX3|KAT6A|CALR|YPEL3|PNPT1|NUAK1
	GO_VESICLE_LOCALIZATION	44	304	0.00101071	0.0256749	1.74008	10484|1138|1176|128637|1759|1778|2054|22872|22930|23095|23208|23332|23413|2348|23621|254263|26258|26286|2801|3064|4905|5048|5728|57555|583|64689|65018|66008|6811|6812|6843|81565|8301|84446|84984|8615|8729|8775|8976|90411|9371|9493|9632|9783	SEC23A|CHRNA5|AP3S1|TBC1D20|DNM1|DYNC1H1|STX2|SEC31A|RAB3GAP1|KIF1B|SYT11|CLASP1|NCS1|FOLR1|BACE1|CNIH2|BLOC1S6|ARFGAP3|GOLGA2|HTT|NSF|PAFAH1B1|PTEN|NLGN2|BBS2|GORASP1|PINK1|TRAK2|STX5|STXBP1|VAMP1|NDEL1|PICALM|BRSK1|CEP19|USO1|GBF1|NAPA|WASL|MCFD2|KIF3B|KIF23|SEC24C|RIMS3
	GO_POSITIVE_REGULATION_OF_CYTOSKELETON_ORGANIZATION	35	226	0.00102622	0.0259342	1.87497	100287171|10097|1027|10763|148170|1490|1639|1778|22919|22998|23075|23332|25|4088|4137|4204|4926|50507|5058|51199|56203|56907|57026|6376|7016|7043|7248|8440|8829|8851|8976|89795|9475|9647|9873	WASHC1|ACTR2|CDKN1B|NES|CDC42EP5|CCN2|DCTN1|DYNC1H1|MAPRE1|LIMCH1|SWAP70|CLASP1|ABL1|SMAD3|MAPT|MECP2|NUMA1|NOX4|PAK1|NIN|LMOD3|SPIRE1|PDXP|CX3CL1|TESK1|TGFB3|TSC1|NCK2|NRP1|CDK5R1|WASL|NAV3|ROCK2|PPM1F|FCHSD2
	GO_BRANCHING_INVOLVED_IN_BLOOD_VESSEL_MORPHOGENESIS	9	30	0.00102826	0.0259342	4.29496	2022|25|51176|64783|6722|7048|8829|90|9723	ENG|ABL1|LEF1|RBM15|SRF|TGFBR2|NRP1|ACVR1|SEMA3E
	GO_PROTEIN_K48_LINKED_UBIQUITINATION	13	55	0.00107535	0.0270253	3.10504	10475|10477|22954|23327|329|51366|54476|54765|57162|6502|7267|81847|9025	TRIM38|UBE2E3|TRIM32|NEDD4L|BIRC2|UBR5|RNF216|TRIM44|PELI1|SKP2|TTC3|RNF146|RNF8
	GO_REGULATION_OF_ANIMAL_ORGAN_MORPHOGENESIS	38	252	0.0010986	0.0275118	1.81458	10370|10818|1173|1601|161|1856|1857|1951|2022|2119|25|2535|27031|2719|3217|3670|388591|4487|54806|54880|55000|55366|55679|55727|5716|57216|5754|59277|6259|6431|652|657|7048|8322|8324|90|9500|9968	CITED2|FRS2|AP2M1|DAB2|AP2A2|DVL2|DVL3|CELSR3|ENG|ETV5|ABL1|FZD2|NPHP3|GPC3|HOXB7|ISL1|RNF207|MSX1|AHI1|BCOR|TUG1|LGR4|LIMS2|BTBD7|PSMD10|VANGL2|PTK7|NTN4|RYK|SRSF6|BMP4|BMPR1A|TGFBR2|FZD4|FZD7|ACVR1|MAGED1|MED12
	GO_CARDIAC_MUSCLE_TISSUE_DEVELOPMENT	35	232	0.00111216	0.0277529	1.86497	10052|10818|11214|1385|1948|2022|3192|3670|3688|3720|4628|50507|5058|5159|5573|5600|5728|57493|5914|6443|65009|652|6548|657|6722|6926|7048|7134|7139|7248|811|8289|8324|90|9794	GJC1|FRS2|AKAP13|CREB1|EFNB2|ENG|HNRNPU|ISL1|ITGB1|JARID2|MYH10|NOX4|PAK1|PDGFRB|PRKAR1A|MAPK11|PTEN|HEG1|RARA|SGCB|NDRG4|BMP4|SLC9A1|BMPR1A|SRF|TBX3|TGFBR2|TNNC1|TNNT2|TSC1|CALR|ARID1A|FZD7|ACVR1|MAML1
	GO_POSITIVE_REGULATION_OF_ACTIN_FILAMENT_BUNDLE_ASSEMBLY	14	62	0.00113521	0.0280743	2.92634	1490|22998|23075|25|4088|50507|5058|6376|7016|7043|7248|8829|9475|9647	CCN2|LIMCH1|SWAP70|ABL1|SMAD3|NOX4|PAK1|CX3CL1|TESK1|TGFB3|TSC1|NRP1|ROCK2|PPM1F
	GO_POSITIVE_REGULATION_OF_MITOTIC_CELL_CYCLE	27	166	0.00113697	0.0280743	2.05746	1654|207|25|25836|25942|27085|3192|3306|3553|4204|4212|4926|5048|51203|5159|55023|55719|5578|55904|595|5962|6604|7175|84250|8450|896|994	DDX3X|AKT1|ABL1|NIPBL|SIN3A|MTBP|HNRNPU|HSPA2|IL1B|MECP2|MEIS2|NUMA1|PAFAH1B1|NUSAP1|PDGFRB|PHIP|SLF2|PRKCA|KMT2E|CCND1|RDX|SMARCD3|TPR|SLF1|CUL4B|CCND3|CDC25B
	GO_VACUOLE_ORGANIZATION	27	161	0.00113697	0.0280743	2.05746	1200|1203|165324|22863|22930|23130|23710|27072|2896|29978|304|51715|5305|55353|58476|65018|79158|81631|8406|8408|84286|84557|8720|8897|9140|94241|9637	TPP1|CLN5|UBXN2A|ATG14|RAB3GAP1|ATG2A|GABARAPL1|VPS41|GRN|UBQLN2|ANXA2P2|RAB23|PIP4K2A|LAPTM4B|TP53INP2|PINK1|GNPTAB|MAP1LC3B|SRPX|ULK1|TMEM175|MAP1LC3A|MBTPS1|MTMR3|ATG12|TP53INP1|FEZ2
	GO_GLYCOSYLATION	39	267	0.00114373	0.028143	1.7945	10071|10329|10402|10724|11285|1203|143888|145173|152002|160335|2131|2132|2135|2137|2218|23275|23333|23509|2530|2583|26229|2801|283464|285203|29954|4245|432|55757|63917|64689|6487|66008|7423|79147|84061|8473|8702|90411|9215	MUC12|RXYLT1|ST3GAL6|OGA|B4GALT7|CLN5|POGLUT3|B3GLCT|XXYLT1|TMTC2|EXT1|EXT2|EXTL2|EXTL3|FKTN|POFUT2|DPY19L1|POFUT1|FUT8|B4GALNT1|B3GAT3|GOLGA2|GXYLT1|EOGT|POMT2|MGAT1|ASGR1|UGGT2|GALNT11|GORASP1|ST3GAL3|TRAK2|VEGFB|FKRP|MAGT1|OGT|B4GALT4|MCFD2|LARGE1
	GO_DENDRITE_MORPHOGENESIS	24	139	0.00121172	0.0297124	2.15426	10013|10097|115703|1523|1627|1742|23327|23543|2534|26039|3688|4076|473|5048|5728|57498|5911|64689|66008|8301|8829|8851|8976|9912	HDAC6|ACTR2|ARHGAP33|CUX1|DBN1|DLG4|NEDD4L|RBFOX2|FYN|SS18L1|ITGB1|CAPRIN1|RERE|PAFAH1B1|PTEN|KIDINS220|RAP2A|GORASP1|TRAK2|PICALM|NRP1|CDK5R1|WASL|ARHGAP44
	GO_PROTEIN_HYDROXYLATION	8	26	0.00122181	0.0297225	4.71427	10491|10536|5033|5351|5352|55214|64175|8974	CRTAP|P3H3|P4HA1|PLOD1|PLOD2|P3H2|P3H1|P4HA2
	GO_EMBRYONIC_PLACENTA_MORPHOGENESIS	8	26	0.00122181	0.0297225	4.71427	10049|1028|133|29072|3491|3586|51176|8648	DNAJB6|CDKN1C|ADM|SETD2|CCN1|IL10|LEF1|NCOA1
	GO_REGULATION_OF_MYELOID_CELL_DIFFERENTIATION	37	251	0.00122476	0.0297225	1.81814	1021|10221|10272|10398|10401|10859|11025|116151|1385|1387|140685|2113|22985|23543|25942|2778|3202|3218|3707|4212|4254|4297|4343|51176|5578|55904|567|5814|5914|64783|7057|8365|861|8850|9739|9757|9935	CDK6|TRIB1|FSTL3|MYL9|PIAS3|LILRB1|LILRB3|FAM210B|CREB1|CREBBP|ZBTB46|ETS1|ACIN1|RBFOX2|SIN3A|GNAS|HOXA5|HOXB8|ITPKB|MEIS2|KITLG|KMT2A|MOV10|LEF1|PRKCA|KMT2E|B2M|PURB|RARA|RBM15|THBS1|HIST1H4H|RUNX1|KAT2B|SETD1A|KMT2B|MAFB
	GO_PROTEIN_DEPHOSPHORYLATION	45	317	0.00126708	0.0305855	1.70595	10106|11156|132160|138639|142679|1760|1847|23075|23291|23371|23645|26229|27071|2771|3064|51400|51496|5159|5494|5504|5518|55197|5523|5526|5532|57026|5728|5783|5784|65018|65979|6609|7248|84930|85464|8555|8611|8613|8897|9475|9647|9749|9891|994|9989	CTDSP2|PTP4A3|PPM1M|PTPDC1|DUSP19|DMPK|DUSP5|SWAP70|FBXW11|TNS2|PPP1R15A|B3GAT3|DAPP1|GNAI2|HTT|PPME1|CTDSPL2|PDGFRB|PPM1A|PPP1R2|PPP2R1A|RPRD1A|PPP2R3A|PPP2R5B|PPP3CB|PDXP|PTEN|PTPN13|PTPN14|PINK1|PHACTR4|SMPD1|TSC1|MASTL|SSH2|CDC14B|PLPP1|PLPP3|MTMR3|ROCK2|PPM1F|PHACTR2|NUAK1|CDC25B|PPP4R1
	GO_ARTERY_DEVELOPMENT	18	96	0.00127055	0.0305855	2.47605	1948|2022|2348|3340|348|4035|4628|4638|5159|5311|57178|652|657|6659|6722|7798|8829|94	EFNB2|ENG|FOLR1|NDST1|APOE|LRP1|MYH10|MYLK|PDGFRB|PKD2|ZMIZ1|BMP4|BMPR1A|SOX4|SRF|LUZP1|NRP1|ACVRL1
	GO_VIRAL_GENOME_REPLICATION	22	123	0.00127331	0.0305855	2.23317	10318|104|10410|10475|10581|117854|128637|1654|1655|23367|3609|440275|4774|5297|6041|6347|63901|64710|7155|7342|8812|9475	TNIP1|ADARB1|IFITM3|TRIM38|IFITM2|TRIM6|TBC1D20|DDX3X|DDX5|LARP1|ILF3|EIF2AK4|NFIA|PI4KA|RNASEL|CCL2|FAM111A|NUCKS1|TOP2B|UBP1|CCNK|ROCK2
	GO_CIRCADIAN_REGULATION_OF_GENE_EXPRESSION	13	56	0.00128554	0.0305862	3.03286	1407|1454|196|23411|3192|4297|463|55366|83759|8473|8863|9500|9575	CRY1|CSNK1E|AHR|SIRT1|HNRNPU|KMT2A|ZFHX3|LGR4|RBM4B|OGT|PER3|MAGED1|CLOCK
	GO_REGULATION_OF_CELL_AGING	13	58	0.00128554	0.0305862	3.03286	1021|1029|10769|10783|23411|25|4215|54708|5728|657|83719|87178|9891	CDK6|CDKN2A|PLK2|NEK6|SIRT1|ABL1|MAP3K3|MARCH5|PTEN|BMPR1A|YPEL3|PNPT1|NUAK1
	GO_PEPTIDYL_TYROSINE_MODIFICATION	50	360	0.00128634	0.0305862	1.65413	100133941|10420|10461|1196|1464|1742|1839|1856|1859|2050|2051|2261|2264|25|2534|25778|2690|3480|3572|3606|3670|3678|3716|4254|4750|50507|5159|5518|5526|5747|6259|6464|7016|7132|7297|7301|79893|8440|8444|8445|8459|8460|84632|857|867|868|8829|9031|9094|975	CD24|TESK2|MERTK|CLK2|CSPG4|DLG4|HBEGF|DVL2|DYRK1A|EPHB4|EPHB6|FGFR3|FGFR4|ABL1|FYN|DSTYK|GHR|IGF1R|IL6ST|IL18|ISL1|ITGA5|JAK1|KITLG|NEK1|NOX4|PDGFRB|PPP2R1A|PPP2R5B|PTK2|RYK|SHC1|TESK1|TNFRSF1A|TYK2|TYRO3|GGNBP2|NCK2|DYRK3|DYRK2|TPST2|TPST1|AFAP1L2|CAV1|CBL|CBLB|NRP1|BAZ1B|UNC119|CD81
	GO_UROGENITAL_SYSTEM_DEVELOPMENT	47	331	0.0013144	0.0310575	1.68105	100133941|10220|1027|10272|1028|1063|10818|1399|1592|1948|23371|25836|25959|25976|27031|2719|3037|317|3217|3913|4088|4090|4774|51196|5159|5268|5311|54806|55366|5613|5660|57216|5728|59|5914|6382|652|6599|6659|7248|7466|7917|80144|84159|8710|8829|9500	CD24|GDF11|CDKN1B|FSTL3|CDKN1C|CENPF|FRS2|CRKL|CYP26A1|EFNB2|TNS2|NIPBL|KANK2|TIPARP|NPHP3|GPC3|HAS2|APAF1|HOXB7|LAMB2|SMAD3|SMAD5|NFIA|PLCE1|PDGFRB|SERPINB5|PKD2|AHI1|LGR4|PRKX|PSAP|VANGL2|PTEN|ACTA2|RARA|SDC1|BMP4|SMARCC1|SOX4|TSC1|WFS1|BAG6|FRAS1|ARID5B|SERPINB7|NRP1|MAGED1
	GO_GOLGI_ORGANIZATION	23	143	0.00131495	0.0310575	2.18089	10133|10494|128637|165324|23207|23271|23332|2801|2804|3064|440270|55666|57584|64145|64689|6811|6836|81562|8548|8615|8729|8874|93643	OPTN|STK25|TBC1D20|UBXN2A|PLEKHM2|CAMSAP2|CLASP1|GOLGA2|GOLGB1|HTT|GOLGA8B|NPLOC4|ARHGAP21|RBSN|GORASP1|STX5|SURF4|LMAN2L|BLZF1|USO1|GBF1|ARHGEF7|TJAP1
	GO_G1_DNA_DAMAGE_CHECKPOINT	14	64	0.00133927	0.0314546	2.86652	1017|1027|10769|1820|25946|472|4848|4849|51322|57060|5934|595|6659|835	CDK2|CDKN1B|PLK2|ARID3A|ZNF385A|ATM|CNOT2|CNOT3|WAC|PCBP4|RBL2|CCND1|SOX4|CASP2
	GO_EMBRYONIC_CAMERA_TYPE_EYE_DEVELOPMENT	10	37	0.00134067	0.0314546	3.71224	10763|10818|28996|57728|5914|65979|6670|7289|8289|84678	NES|FRS2|HIPK2|WDR19|RARA|PHACTR4|SP3|TULP3|ARID1A|KDM2B
	GO_MICROTUBULE_BASED_MOVEMENT	40	277	0.0013684	0.0318514	1.76015	10013|10097|1176|1778|1781|1783|22858|23059|23095|23162|23299|23353|254263|25981|26258|26958|27031|27148|3064|3192|3797|3831|387885|3916|4130|4131|4137|5048|55081|55860|57584|57728|583|6103|66008|7314|755|81565|9371|9493	HDAC6|ACTR2|AP3S1|DYNC1H1|DYNC1I2|DYNC1LI2|ICK|CLUAP1|KIF1B|MAPK8IP3|BICD2|SUN1|CNIH2|DNAH1|BLOC1S6|COPG2|NPHP3|STK36|HTT|HNRNPU|KIF3C|KLC1|CFAP73|LAMP1|MAP1A|MAP1B|MAPT|PAFAH1B1|IFT57|ACTR10|ARHGAP21|WDR19|BBS2|RPGR|TRAK2|UBB|CFAP410|NDEL1|KIF3B|KIF23
	GO_CORTICOSTEROID_RECEPTOR_SIGNALING_PATHWAY	6	15	0.00137112	0.0318514	6.67343	10432|1407|23054|811|8289|9575	RBM14|CRY1|NCOA6|CALR|ARID1A|CLOCK
	GO_ESTABLISHMENT_OF_PLANAR_POLARITY_INVOLVED_IN_NEURAL_TUBE_CLOSURE	6	15	0.00137112	0.0318514	6.67343	1856|1857|2535|27031|57216|5754	DVL2|DVL3|FZD2|NPHP3|VANGL2|PTK7
	GO_EPITHELIAL_CELL_DEVELOPMENT	32	203	0.00140849	0.0326123	1.89474	1021|10818|118|122786|128637|2022|2195|23022|25932|3202|353116|3553|3913|4478|5048|51092|5144|54345|5660|57493|57669|579|59|5914|5962|6382|652|7132|7716|91663|9475|9575	CDK6|FRS2|ADD1|FRMD6|TBC1D20|ENG|FAT1|PALLD|CLIC4|HOXA5|RILPL1|IL1B|LAMB2|MSN|PAFAH1B1|SIDT2|PDE4D|SOX18|PSAP|HEG1|EPB41L5|NKX3-2|ACTA2|RARA|RDX|SDC1|BMP4|TNFRSF1A|VEZF1|MYADM|ROCK2|CLOCK
	GO_COLLAGEN_FIBRIL_ORGANIZATION	12	53	0.00143537	0.033126	3.16679	1277|1290|1545|304|5033|5351|5352|642658|79709|84171|84695|871	COL1A1|COL5A2|CYP1B1|ANXA2P2|P4HA1|PLOD1|PLOD2|SCX|COLGALT1|LOXL4|LOXL3|SERPINH1
	GO_RECEPTOR_MEDIATED_ENDOCYTOSIS	42	353	0.00144719	0.0332902	1.72784	10808|10859|1173|133|1601|161|1742|1759|1948|23208|2348|284297|29978|304|3208|348|3688|4035|408|4289|432|5298|5336|54806|56241|567|6311|64854|6642|7048|811|8301|84171|84695|857|858|867|88455|8976|9094|975|9873	HSPH1|LILRB1|AP2M1|ADM|DAB2|AP2A2|DLG4|DNM1|EFNB2|SYT11|FOLR1|SSC5D|UBQLN2|ANXA2P2|HPCA|APOE|ITGB1|LRP1|ARRB1|MKLN1|ASGR1|PI4KB|PLCG2|AHI1|SUSD2|B2M|ATXN2|USP46|SNX1|TGFBR2|CALR|PICALM|LOXL4|LOXL3|CAV1|CAV2|CBL|ANKRD13A|WASL|UNC119|CD81|FCHSD2
	GO_POSITIVE_REGULATION_OF_CELL_ADHESION	54	401	0.0014917	0.0342026	1.60784	100|100133941|1021|10272|10370|10725|10808|10859|1307|1398|1399|1793|1948|1949|207|2113|25|2534|3037|3491|3553|3572|3586|3606|3678|3685|3707|3956|3987|4088|463|472|5058|5578|57178|57669|5914|6347|6376|64115|7048|7248|80381|811|8440|857|861|8613|8829|8874|91663|9265|9448|9647	ADA|CD24|CDK6|FSTL3|CITED2|NFAT5|HSPH1|LILRB1|COL16A1|CRK|CRKL|DOCK1|EFNB2|EFNB3|AKT1|ETS1|ABL1|FYN|HAS2|CCN1|IL1B|IL6ST|IL10|IL18|ITGA5|ITGAV|ITPKB|LGALS1|LIMS1|SMAD3|ZFHX3|ATM|PAK1|PRKCA|ZMIZ1|EPB41L5|RARA|CCL2|CX3CL1|VSIR|TGFBR2|TSC1|CD276|CALR|NCK2|CAV1|RUNX1|PLPP3|NRP1|ARHGEF7|MYADM|CYTH3|MAP4K4|PPM1F
	GO_POSITIVE_REGULATION_OF_INTRACELLULAR_PROTEIN_TRANSPORT	25	150	0.00150692	0.0343697	2.07723	10055|23435|2534|26229|3208|3553|4088|4947|5058|5116|51366|51496|5174|5296|5494|55929|5743|58480|5880|65018|7175|784|79567|8851|9747	SAE1|TARDBP|FYN|B3GAT3|HPCA|IL1B|SMAD3|OAZ2|PAK1|PCNT|UBR5|CTDSPL2|PDZK1|PIK3R2|PPM1A|DMAP1|PTGS2|RHOU|RAC2|PINK1|TPR|CACNB3|RIPOR1|CDK5R1|TCAF1
	GO_REGULATION_OF_BMP_SIGNALING_PATHWAY	17	88	0.00150873	0.0343697	2.50977	10272|1745|2022|23592|25|25928|2719|28996|3491|4487|4756|4926|51496|5494|5654|652|94	FSTL3|DLX1|ENG|LEMD3|ABL1|SOSTDC1|GPC3|HIPK2|CCN1|MSX1|NEO1|NUMA1|CTDSPL2|PPM1A|HTRA1|BMP4|ACVRL1
	GO_NEURAL_CREST_CELL_MIGRATION	13	57	0.0015288	0.0347151	2.96335	10500|10505|2348|309|3670|4254|5308|54910|652|65979|8829|90|9723	SEMA6C|SEMA4F|FOLR1|ANXA6|ISL1|KITLG|PITX2|SEMA4C|BMP4|PHACTR4|NRP1|ACVR1|SEMA3E
	GO_POSITIVE_REGULATION_OF_MUSCLE_CELL_DIFFERENTIATION	19	112	0.00155731	0.0352492	2.35565	10938|1948|2022|22954|2323|23411|25|284358|2852|30846|5600|56203|6300|652|6604|663|8554|9043|9794	EHD1|EFNB2|ENG|TRIM32|FLT3LG|SIRT1|ABL1|MAMSTR|GPER1|EHD2|MAPK11|LMOD3|MAPK12|BMP4|SMARCD3|BNIP2|PIAS1|SPAG9|MAML1
	GO_NEGATIVE_REGULATION_OF_TRANSFERASE_ACTIVITY	40	281	0.00157497	0.0355349	1.74472	100287171|10039|10221|1027|1028|1029|1030|1031|104|11329|142679|1847|1974|207|2167|23411|25|27250|3192|348|3480|3553|4137|5518|5573|5728|57493|65125|652|6609|7016|7026|79893|81848|84962|857|867|868|8850|9647	WASHC1|PARP3|TRIB1|CDKN1B|CDKN1C|CDKN2A|CDKN2B|CDKN2C|ADARB1|STK38|DUSP19|DUSP5|EIF4A2|AKT1|FABP4|SIRT1|ABL1|PDCD4|HNRNPU|APOE|IGF1R|IL1B|MAPT|PPP2R1A|PRKAR1A|PTEN|HEG1|WNK1|BMP4|SMPD1|TESK1|NR2F2|GGNBP2|SPRY4|AJUBA|CAV1|CBL|CBLB|KAT2B|PPM1F
	GO_NEGATIVE_REGULATION_OF_PHOSPHORYLATION	59	451	0.00158195	0.0355787	1.56797	100287171|10106|10221|1027|1028|1029|1030|1031|10318|104|11329|1399|142679|1847|2022|207|2167|2218|22863|23411|23435|25|27250|2852|3192|338761|348|3480|3553|408|4137|5048|5144|5296|5518|5573|5716|5728|57493|5783|64780|65018|65125|652|6609|7016|7026|79893|81848|83891|8440|84962|857|8613|867|868|8850|91663|9647	WASHC1|CTDSP2|TRIB1|CDKN1B|CDKN1C|CDKN2A|CDKN2B|CDKN2C|TNIP1|ADARB1|STK38|CRKL|DUSP19|DUSP5|ENG|AKT1|FABP4|FKTN|ATG14|SIRT1|TARDBP|ABL1|PDCD4|GPER1|HNRNPU|C1QL4|APOE|IGF1R|IL1B|ARRB1|MAPT|PAFAH1B1|PDE4D|PIK3R2|PPP2R1A|PRKAR1A|PSMD10|PTEN|HEG1|PTPN13|MICAL1|PINK1|WNK1|BMP4|SMPD1|TESK1|NR2F2|GGNBP2|SPRY4|SNX25|NCK2|AJUBA|CAV1|PLPP3|CBL|CBLB|KAT2B|MYADM|PPM1F
	GO_CELL_CYCLE_G1_S_PHASE_TRANSITION	41	293	0.00161758	0.0359841	1.72867	10106|1017|1021|1027|1029|1030|1031|10769|138151|1654|1820|207|23594|25946|25959|27085|3688|4678|472|4848|4849|493|5311|55904|56241|57060|5728|58480|5934|595|5962|6347|6502|6659|835|8450|84515|8462|8554|896|90	CTDSP2|CDK2|CDK6|CDKN1B|CDKN2A|CDKN2B|CDKN2C|PLK2|NACC2|DDX3X|ARID3A|AKT1|ORC6|ZNF385A|KANK2|MTBP|ITGB1|NASP|ATM|CNOT2|CNOT3|ATP2B4|PKD2|KMT2E|SUSD2|PCBP4|PTEN|RHOU|RBL2|CCND1|RDX|CCL2|SKP2|SOX4|CASP2|CUL4B|MCM8|KLF11|PIAS1|CCND3|ACVR1
	GO_POSITIVE_REGULATION_OF_I_KAPPAB_KINASE_NF_KAPPAB_SIGNALING	29	182	0.00162221	0.0359841	1.94495	10392|10475|10769|10783|11214|142678|1893|207|2149|22954|23390|25|2534|329|330|3553|3956|4055|4215|5494|57153|57162|6376|65018|7132|79971|80833|84962|85363	NOD1|TRIM38|PLK2|NEK6|AKAP13|MIB2|ECM1|AKT1|F2R|TRIM32|ZDHHC17|ABL1|FYN|BIRC2|BIRC3|IL1B|LGALS1|LTBR|MAP3K3|PPM1A|SLC44A2|PELI1|CX3CL1|PINK1|TNFRSF1A|WLS|APOL3|AJUBA|TRIM5
	GO_REGULATION_OF_EMBRYONIC_DEVELOPMENT	23	132	0.00162471	0.0359841	2.14027	1290|154796|1856|1857|23187|23332|2535|25836|27031|3586|388591|5048|57216|5754|60436|642658|65125|652|657|7289|7917|8324|91663	COL5A2|AMOT|DVL2|DVL3|PHLDB1|CLASP1|FZD2|NIPBL|NPHP3|IL10|RNF207|PAFAH1B1|VANGL2|PTK7|TGIF2|SCX|WNK1|BMP4|BMPR1A|TULP3|BAG6|FZD7|MYADM
	GO_MICROTUBULE_NUCLEATION	8	26	0.00162545	0.0359841	4.45227	1639|23332|27175|2801|4204|51199|55125|81565	DCTN1|CLASP1|TUBG2|GOLGA2|MECP2|NIN|CEP192|NDEL1
	GO_MODULATION_BY_HOST_OF_VIRAL_PROCESS	8	28	0.00162545	0.0359841	4.45227	128637|304|348|440275|64710|858|8812|9126	TBC1D20|ANXA2P2|APOE|EIF2AK4|NUCKS1|CAV2|CCNK|SMC3
	GO_NEURON_PROJECTION_EXTENSION	27	163	0.00165774	0.0364702	1.99654	10500|10505|23327|25|2664|348|3688|3913|4035|4131|4137|440275|5048|5058|5361|54910|5532|6259|6722|7414|81565|8239|8408|8829|8851|9355|9723	SEMA6C|SEMA4F|NEDD4L|ABL1|GDI1|APOE|ITGB1|LAMB2|LRP1|MAP1B|MAPT|EIF2AK4|PAFAH1B1|PAK1|PLXNA1|SEMA4C|PPP3CB|RYK|SRF|VCL|NDEL1|USP9X|ULK1|NRP1|CDK5R1|LHX2|SEMA3E
	GO_MITOTIC_CELL_CYCLE_CHECKPOINT	27	165	0.00165774	0.0364702	1.99654	1017|1027|1030|1063|10769|1112|1820|25946|2956|4303|472|4848|4849|51776|57060|57551|5934|595|6419|65123|6659|7155|7175|835|84446|84861|9656	CDK2|CDKN1B|CDKN2B|CENPF|PLK2|FOXN3|ARID3A|ZNF385A|MSH6|FOXO4|ATM|CNOT2|CNOT3|MAP3K20|PCBP4|TAOK1|RBL2|CCND1|SETMAR|INTS3|SOX4|TOP2B|TPR|CASP2|BRSK1|KLHL22|MDC1
	GO_ANTIGEN_PROCESSING_AND_PRESENTATION	34	223	0.00169655	0.0370883	1.83033	10392|10437|10484|10981|1173|1514|161|1639|164|1778|1781|1783|22872|3108|3125|3140|3685|3797|3831|51762|55860|567|5716|5869|64167|6891|6892|7057|811|8905|9371|9493|9632|968	NOD1|IFI30|SEC23A|RAB32|AP2M1|CTSL|AP2A2|DCTN1|AP1G1|DYNC1H1|DYNC1I2|DYNC1LI2|SEC31A|HLA-DMA|HLA-DRB3|MR1|ITGAV|KIF3C|KLC1|RAB8B|ACTR10|B2M|PSMD10|RAB5B|ERAP2|TAP2|TAPBP|THBS1|CALR|AP1S2|KIF3B|KIF23|SEC24C|CD68
	GO_REGULATION_OF_DNA_DAMAGE_RESPONSE_SIGNAL_TRANSDUCTION_BY_P53_CLASS_MEDIATOR	9	32	0.00170684	0.0370883	3.9205	1655|1859|23411|25946|4487|472|5716|64844|8444	DDX5|DYRK1A|SIRT1|ZNF385A|MSX1|ATM|PSMD10|MARCH7|DYRK3
	GO_PLACENTA_BLOOD_VESSEL_DEVELOPMENT	9	33	0.00170684	0.0370883	3.9205	113026|207|3491|5311|64783|7026|79805|79893|8289	PLCD3|AKT1|CCN1|PKD2|RBM15|NR2F2|VASH2|GGNBP2|ARID1A
	GO_AORTA_MORPHOGENESIS	9	35	0.00170684	0.0370883	3.9205	1948|2022|4035|4638|5159|657|6659|6722|94	EFNB2|ENG|LRP1|MYLK|PDGFRB|BMPR1A|SOX4|SRF|ACVRL1
	GO_RESPONSE_TO_NERVE_GROWTH_FACTOR	12	52	0.00172398	0.0373458	3.08558	10938|1385|1398|1783|207|23095|3309|4137|4909|5728|57498|867	EHD1|CREB1|CRK|DYNC1LI2|AKT1|KIF1B|HSPA5|MAPT|NTF4|PTEN|KIDINS220|CBL
	GO_POSITIVE_REGULATION_OF_BINDING	29	182	0.00176938	0.038212	1.93198	10769|117854|118|1203|22919|23032|25|25836|26086|28996|3005|304|340061|348|3670|375704|3925|4035|408|4140|55323|567|57669|5914|652|857|8829|8874|94056	PLK2|TRIM6|ADD1|CLN5|MAPRE1|USP33|ABL1|NIPBL|GPSM1|HIPK2|H1F0|ANXA2P2|TMEM173|APOE|ISL1|ENHO|STMN1|LRP1|ARRB1|MARK3|LARP6|B2M|EPB41L5|RARA|BMP4|CAV1|NRP1|ARHGEF7|SYAP1
	GO_BRONCHUS_DEVELOPMENT	5	11	0.00179724	0.0386057	8.33904	3202|652|6722|7048|7289	HOXA5|BMP4|SRF|TGFBR2|TULP3
	GO_NEGATIVE_REGULATION_OF_NEURON_DEATH	32	209	0.00179854	0.0386057	1.86141	10763|1385|1745|207|2149|23411|2534|2896|28996|340371|348|3586|3670|4035|408|4192|4204|4909|6347|6376|6453|65018|6812|7043|7248|7301|7466|7516|7786|84678|867|8829	NES|CREB1|DLX1|AKT1|F2R|SIRT1|FYN|GRN|HIPK2|NRBP2|APOE|IL10|ISL1|LRP1|ARRB1|MDK|MECP2|NTF4|CCL2|CX3CL1|ITSN1|PINK1|STXBP1|TGFB3|TSC1|TYRO3|WFS1|XRCC2|MAP3K12|KDM2B|CBL|NRP1
	GO_ANDROGEN_RECEPTOR_SIGNALING_PATHWAY	13	58	0.001809	0.0387127	2.89743	10013|1601|1655|23411|55128|7041|8031|8202|8289|8554|8611|8648|9612	HDAC6|DAB2|DDX5|SIRT1|TRIM68|TGFB1I1|NCOA4|NCOA3|ARID1A|PIAS1|PLPP1|NCOA1|NCOR2
	GO_LIMBIC_SYSTEM_DEVELOPMENT	20	109	0.00184697	0.0394059	2.25716	1021|1398|1399|1745|2113|22930|4192|493|5048|51176|5728|583|5914|6722|6926|7248|7314|8648|8829|8851	CDK6|CRK|CRKL|DLX1|ETS1|RAB3GAP1|MDK|ATP2B4|PAFAH1B1|LEF1|PTEN|BBS2|RARA|SRF|TBX3|TSC1|UBB|NCOA1|NRP1|CDK5R1
	GO_VASCULAR_ENDOTHELIAL_GROWTH_FACTOR_RECEPTOR_SIGNALING_PATHWAY	18	95	0.00186537	0.0395593	2.37779	10163|1398|1793|22905|2534|3553|3678|3685|5296|5600|5747|63916|7410|7423|8322|8440|8829|9475	WASF2|CRK|DOCK1|EPN2|FYN|IL1B|ITGA5|ITGAV|PIK3R2|MAPK11|PTK2|ELMO2|VAV2|VEGFB|FZD4|NCK2|NRP1|ROCK2
	GO_REGULATION_OF_ACTOMYOSIN_STRUCTURE_ORGANIZATION	18	95	0.00186537	0.0395593	2.37779	10163|11214|1490|22998|23332|25|3925|4088|50507|5058|55616|6548|7016|7043|7248|8829|9475|9647	WASF2|AKAP13|CCN2|LIMCH1|CLASP1|ABL1|STMN1|SMAD3|NOX4|PAK1|ASAP3|SLC9A1|TESK1|TGFB3|TSC1|NRP1|ROCK2|PPM1F
	GO_RESPONSE_TO_PLATELET_DERIVED_GROWTH_FACTOR	7	22	0.00189338	0.0399135	5.00696	1385|2534|3037|5159|5962|867|94056	CREB1|FYN|HAS2|PDGFRB|RDX|CBL|SYAP1
	GO_HISTONE_H4_K16_ACETYLATION	7	21	0.00189338	0.0399135	5.00696	23411|284058|3054|4297|51230|55683|8473	SIRT1|KANSL1|HCFC1|KMT2A|PHF20|KANSL3|OGT
	GO_EMBRYONIC_NEUROCRANIUM_MORPHOGENESIS	4	7	0.0019121	0.0400689	13.3367	3340|7043|7289|9968	NDST1|TGFB3|TULP3|MED12
	GO_RENAL_SYSTEM_VASCULATURE_MORPHOGENESIS	4	7	0.0019121	0.0400689	13.3367	5159|5311|652|8829	PDGFRB|PKD2|BMP4|NRP1
	GO_INOSITOL_LIPID_MEDIATED_SIGNALING	29	183	0.00192789	0.0402803	1.91918	10870|2057|207|2149|23411|23413|2534|2852|3480|3606|51196|5159|5270|5296|5297|5298|5305|5335|5336|5526|55615|5728|5747|5783|5863|728233|7301|8473|867	HCST|EPOR|AKT1|F2R|SIRT1|NCS1|FYN|GPER1|IGF1R|IL18|PLCE1|PDGFRB|SERPINE2|PIK3R2|PI4KA|PI4KB|PIP4K2A|PLCG1|PLCG2|PPP2R5B|PRR5|PTEN|PTK2|PTPN13|RGL2|PI4KAP1|TYRO3|OGT|CBL
	GO_ENDOTHELIUM_DEVELOPMENT	22	127	0.00196345	0.0406625	2.14603	118|2022|25932|304|3215|3553|4478|5144|54345|57493|5962|652|7026|7132|7716|84913|8829|90|90627|91663|94|9475	ADD1|ENG|CLIC4|ANXA2P2|HOXB5|IL1B|MSN|PDE4D|SOX18|HEG1|RDX|BMP4|NR2F2|TNFRSF1A|VEZF1|ATOH8|NRP1|ACVR1|STARD13|MYADM|ACVRL1|ROCK2
	GO_CARDIAC_VENTRICLE_DEVELOPMENT	22	126	0.00196345	0.0406625	2.14603	10370|10818|2022|2535|3491|3670|53834|57216|57493|5754|64783|652|657|6604|6659|6926|7048|7134|7139|7798|8543|90	CITED2|FRS2|ENG|FZD2|CCN1|ISL1|FGFRL1|VANGL2|HEG1|PTK7|RBM15|BMP4|BMPR1A|SMARCD3|SOX4|TBX3|TGFBR2|TNNC1|TNNT2|LUZP1|LMO4|ACVR1
	GO_POSITIVE_REGULATION_OF_PROTEIN_MODIFICATION_BY_SMALL_PROTEIN_CONJUGATION_OR_REMOVAL	22	128	0.00196345	0.0406625	2.14603	10318|10401|2801|329|330|3309|408|5414|5716|57162|5728|57599|64689|64844|65018|6502|7314|7466|84930|8554|8555|857	TNIP1|PIAS3|GOLGA2|BIRC2|BIRC3|HSPA5|ARRB1|SEPTIN4|PSMD10|PELI1|PTEN|WDR48|GORASP1|MARCH7|PINK1|SKP2|UBB|WFS1|MASTL|PIAS1|CDC14B|CAV1
	GO_LYSOSOMAL_TRANSPORT	19	104	0.00197954	0.0408758	2.29872	10042|164|22863|23274|23339|27072|2896|3916|3920|4035|51542|55275|5660|64089|64145|65018|66008|79158|8031	HMGXB4|AP1G1|ATG14|CLEC16A|VPS39|VPS41|GRN|LAMP1|LAMP2|LRP1|VPS54|VPS53|PSAP|SNX16|RBSN|PINK1|TRAK2|GNPTAB|NCOA4
	GO_REGULATION_OF_RESPONSE_TO_BIOTIC_STIMULUS	23	136	0.0019948	0.0410708	2.10114	10133|10221|10392|10475|10859|117854|23208|23369|25942|2896|329|330|340061|3553|440275|54476|54765|55666|5578|5654|5819|6376|85363	OPTN|TRIB1|NOD1|TRIM38|LILRB1|TRIM6|SYT11|PUM2|SIN3A|GRN|BIRC2|BIRC3|TMEM173|IL1B|EIF2AK4|RNF216|TRIM44|NPLOC4|PRKCA|HTRA1|NECTIN2|CX3CL1|TRIM5
	GO_MEMBRANE_DISASSEMBLY	6	16	0.00202592	0.0413499	6.00684	10783|1639|23175|5048|5578|81565	NEK6|DCTN1|LPIN1|PAFAH1B1|PRKCA|NDEL1
	GO_GLUCOSAMINE_CONTAINING_COMPOUND_METABOLIC_PROCESS	6	16	0.00202592	0.0413499	6.00684	10724|2135|56548|5973|9215|9469	OGA|EXTL2|CHST7|RENBP|LARGE1|CHST3
	GO_COLLAGEN_METABOLIC_PROCESS	6	17	0.00202592	0.0413499	6.00684	10536|23371|5351|5352|55214|64175	P3H3|TNS2|PLOD1|PLOD2|P3H2|P3H1
	GO_PROTEASOMAL_PROTEIN_CATABOLIC_PROCESS	61	469	0.00203692	0.0414545	1.53616	1017|10221|10475|10769|10956|116988|1454|1601|165324|202052|207|23197|23274|23291|23327|23411|23429|253980|25897|26046|26232|26234|26270|29954|29978|329|3309|348|408|4130|4779|51322|51667|54476|55298|55666|55757|5716|57162|64682|64844|6500|65018|6502|6599|7314|7466|7917|80020|8405|8450|8473|84861|8507|85409|8554|857|8881|8975|9575|9781	CDK2|TRIB1|TRIM38|PLK2|OS9|AGAP3|CSNK1E|DAB2|UBXN2A|DNAJC18|AKT1|FAF2|CLEC16A|FBXW11|NEDD4L|SIRT1|RYBP|KCTD13|RNF19A|LTN1|FBXO2|FBXL5|FBXO6|POMT2|UBQLN2|BIRC2|HSPA5|APOE|ARRB1|MAP1A|NFE2L1|WAC|NUB1|RNF216|RNF121|NPLOC4|UGGT2|PSMD10|PELI1|ANAPC1|MARCH7|SKP1|PINK1|SKP2|SMARCC1|UBB|WFS1|BAG6|FOXRED2|SPOP|CUL4B|OGT|KLHL22|ENC1|NKD2|PIAS1|CAV1|CDC16|USP13|CLOCK|RNF144A
	GO_POSITIVE_REGULATION_OF_STRESS_FIBER_ASSEMBLY	12	52	0.00205859	0.0417752	3.00791	1490|22998|25|4088|50507|5058|7016|7043|7248|8829|9475|9647	CCN2|LIMCH1|ABL1|SMAD3|NOX4|PAK1|TESK1|TGFB3|TSC1|NRP1|ROCK2|PPM1F
	GO_REGULATION_OF_TRANSLATIONAL_INITIATION	15	77	0.00211216	0.0424971	2.59493	10209|10657|127933|1654|1974|1979|23645|253943|440275|54505|54915|7175|8440|8672|9811	EIF1|KHDRBS1|UHMK1|DDX3X|EIF4A2|EIF4EBP2|PPP1R15A|YTHDF3|EIF2AK4|DHX29|YTHDF1|TPR|NCK2|EIF4G3|CTIF
	GO_MAINTENANCE_OF_LOCATION	45	328	0.00211326	0.0424971	1.65544	10938|10945|10956|123|1407|148867|1627|207|2149|22821|23353|23411|25|2512|2583|2852|3064|308|309|3192|3309|348|3553|3586|3685|5048|51196|5144|5311|5335|5336|55283|57030|5716|57190|57584|6376|6500|65018|7220|7405|79068|811|81573|857	EHD1|KDELR1|OS9|PLIN2|CRY1|SLC30A7|DBN1|AKT1|F2R|RASA3|SUN1|SIRT1|ABL1|FTL|B4GALNT1|GPER1|HTT|ANXA5|ANXA6|HNRNPU|HSPA5|APOE|IL1B|IL10|ITGAV|PAFAH1B1|PLCE1|PDE4D|PKD2|PLCG1|PLCG2|MCOLN3|SLC17A7|PSMD10|SELENON|ARHGAP21|CX3CL1|SKP1|PINK1|TRPC1|UVRAG|FTO|CALR|ANKRD13C|CAV1
	GO_OUTFLOW_TRACT_SEPTUM_MORPHOGENESIS	8	27	0.00212767	0.0424971	4.2179	2022|3670|55742|5914|652|657|7048|8829	ENG|ISL1|PARVA|RARA|BMP4|BMPR1A|TGFBR2|NRP1
	GO_REPLACEMENT_OSSIFICATION	8	27	0.00212767	0.0424971	4.2179	1277|2261|2778|3636|4209|4665|642658|652	COL1A1|FGFR3|GNAS|INPPL1|MEF2D|NAB2|SCX|BMP4
	GO_POSITIVE_REGULATION_OF_TRANSLATIONAL_INITIATION	8	30	0.00212767	0.0424971	4.2179	10657|127933|1654|23645|253943|440275|54505|54915	KHDRBS1|UHMK1|DDX3X|PPP1R15A|YTHDF3|EIF2AK4|DHX29|YTHDF1
	GO_ENDOTHELIAL_CELL_DEVELOPMENT	13	59	0.00213027	0.0424971	2.83434	118|2022|25932|3553|4478|5144|54345|57493|5962|7132|7716|91663|9475	ADD1|ENG|CLIC4|IL1B|MSN|PDE4D|SOX18|HEG1|RDX|TNFRSF1A|VEZF1|MYADM|ROCK2
	GO_CRANIAL_SKELETAL_SYSTEM_DEVELOPMENT	14	67	0.00214322	0.0426349	2.70079	1112|1399|25836|2778|29072|3340|4088|51715|57728|652|7043|7048|7289|9968	FOXN3|CRKL|NIPBL|GNAS|SETD2|NDST1|SMAD3|RAB23|WDR19|BMP4|TGFB3|TGFBR2|TULP3|MED12
	GO_POSITIVE_REGULATION_OF_CYCLIN_DEPENDENT_PROTEIN_KINASE_ACTIVITY	9	35	0.00215986	0.0428454	3.75718	1027|207|5311|5716|595|8812|8851|896|905	CDKN1B|AKT1|PKD2|PSMD10|CCND1|CCNK|CDK5R1|CCND3|CCNT2
	GO_RESPONSE_TO_ESTRADIOL	22	128	0.00217875	0.043099	2.12528	1027|10628|116151|1277|1490|2113|2852|3586|4987|5066|5159|5728|5743|5914|595|6752|6812|7026|811|8202|8648|8930	CDKN1B|TXNIP|FAM210B|COL1A1|CCN2|ETS1|GPER1|IL10|OPRL1|PAM|PDGFRB|PTEN|PTGS2|RARA|CCND1|SSTR2|STXBP1|NR2F2|CALR|NCOA3|NCOA1|MBD4
	GO_REGULATION_OF_VIRAL_LIFE_CYCLE	24	145	0.00221579	0.0437092	2.04409	10318|104|10410|10475|10581|117854|128637|1654|1655|22954|23367|304|3609|3956|440275|5819|6041|63901|64710|7155|85363|858|8812|9126	TNIP1|ADARB1|IFITM3|TRIM38|IFITM2|TRIM6|TBC1D20|DDX3X|DDX5|TRIM32|LARP1|ANXA2P2|ILF3|LGALS1|EIF2AK4|NECTIN2|RNASEL|FAM111A|NUCKS1|TOP2B|TRIM5|CAV2|CCNK|SMC3
	GO_REGULATION_OF_NUCLEOCYTOPLASMIC_TRANSPORT	19	105	0.00222448	0.0437584	2.27125	10657|127933|23435|29072|347|3553|4088|51277|51366|51496|51715|5296|5494|55677|55929|5743|5784|652|7175	KHDRBS1|UHMK1|TARDBP|SETD2|APOD|IL1B|SMAD3|DNAJC27|UBR5|CTDSPL2|RAB23|PIK3R2|PPM1A|IWS1|DMAP1|PTGS2|PTPN14|BMP4|TPR
	GO_POSITIVE_REGULATION_OF_PROTEIN_COMPLEX_ASSEMBLY	36	248	0.00228946	0.0449116	1.75938	10013|100287171|10097|1027|1385|148170|1639|2067|22919|23332|255967|404672|4137|4204|4478|472|4848|4926|5058|50807|51199|5526|55719|56203|56907|65018|6624|84250|8440|8450|84962|8851|8976|89795|90427|9873	HDAC6|WASHC1|ACTR2|CDKN1B|CREB1|CDC42EP5|DCTN1|ERCC1|MAPRE1|CLASP1|PAN3|GTF2H5|MAPT|MECP2|MSN|ATM|CNOT2|NUMA1|PAK1|ASAP1|NIN|PPP2R5B|SLF2|LMOD3|SPIRE1|PINK1|FSCN1|SLF1|NCK2|CUL4B|AJUBA|CDK5R1|WASL|NAV3|BMF|FCHSD2
	GO_REGULATION_OF_SYMBIOSIS_ENCOMPASSING_MUTUALISM_THROUGH_PARASITISM	34	228	0.00229723	0.0449391	1.79165	10318|104|10410|10475|10581|117854|128637|1654|1655|22954|23265|23367|23435|304|348|3586|3609|3685|3956|440275|5007|51176|5430|5819|6041|63901|64710|6829|7155|85363|857|858|8812|9126	TNIP1|ADARB1|IFITM3|TRIM38|IFITM2|TRIM6|TBC1D20|DDX3X|DDX5|TRIM32|EXOC7|LARP1|TARDBP|ANXA2P2|APOE|IL10|ILF3|ITGAV|LGALS1|EIF2AK4|OSBP|LEF1|POLR2A|NECTIN2|RNASEL|FAM111A|NUCKS1|SUPT5H|TOP2B|TRIM5|CAV1|CAV2|CCNK|SMC3
	GO_EMBRYONIC_CRANIAL_SKELETON_MORPHOGENESIS	11	46	0.00230904	0.0450454	3.15055	25836|2778|29072|3340|4088|57728|652|7043|7048|7289|9968	NIPBL|GNAS|SETD2|NDST1|SMAD3|WDR19|BMP4|TGFB3|TGFBR2|TULP3|MED12
	GO_PROTEIN_STABILIZATION	27	175	0.0023717	0.0461403	1.93913	10491|1385|1857|23032|2896|3054|3916|3920|4088|4487|51125|54765|5728|64175|64844|65018|6659|6812|7248|7466|7917|811|8239|84515|8613|8863|8975	CRTAP|CREB1|DVL3|USP33|GRN|HCFC1|LAMP1|LAMP2|SMAD3|MSX1|GOLGA7|TRIM44|PTEN|P3H1|MARCH7|PINK1|SOX4|STXBP1|TSC1|WFS1|BAG6|CALR|USP9X|MCM8|PLPP3|PER3|USP13
	GO_CARDIAC_CHAMBER_MORPHOGENESIS	22	129	0.00241372	0.0468288	2.10493	10370|2022|2535|3491|3670|53834|55742|57216|57493|5914|64783|652|657|6604|6659|6722|6926|7048|7134|7139|8829|90	CITED2|ENG|FZD2|CCN1|ISL1|FGFRL1|PARVA|VANGL2|HEG1|RARA|RBM15|BMP4|BMPR1A|SMARCD3|SOX4|SRF|TBX3|TGFBR2|TNNC1|TNNT2|NRP1|ACVR1
	GO_REGULATION_OF_G_PROTEIN_COUPLED_RECEPTOR_SIGNALING_PATHWAY	24	148	0.00243807	0.0471716	2.02681	100|133|1407|1759|23032|2535|2771|2788|2852|2869|29978|333|3925|408|493|4987|5064|51196|55|5578|6002|7289|858|9475	ADA|ADM|CRY1|DNM1|USP33|FZD2|GNAI2|GNG7|GPER1|GRK5|UBQLN2|APLP1|STMN1|ARRB1|ATP2B4|OPRL1|PALM|PLCE1|ACPP|PRKCA|RGS12|TULP3|CAV2|ROCK2
	GO_GOLGI_TO_PLASMA_MEMBRANE_TRANSPORT	13	61	0.00249701	0.0481799	2.77392	10133|10791|23062|26088|378|381|3996|4905|51125|582|583|8548|9135	OPTN|VAMP5|GGA2|GGA1|ARF4|ARF5|LLGL1|NSF|GOLGA7|BBS1|BBS2|BLZF1|RABEP1
	GO_POSITIVE_REGULATION_OF_CELLULAR_PROTEIN_LOCALIZATION	44	320	0.00251392	0.0483741	1.64829	10055|2037|207|23208|23435|245812|2534|257364|25836|25999|26229|27020|2852|3208|3553|3688|4035|4088|4130|4137|4478|4926|4947|5058|5116|51366|51496|5174|5296|5494|55929|5743|58480|5880|5962|65018|7175|784|79567|85409|8851|9475|9495|9747	SAE1|EPB41L2|AKT1|SYT11|TARDBP|CNPY4|FYN|SNX33|NIPBL|CLIP3|B3GAT3|NPTN|GPER1|HPCA|IL1B|ITGB1|LRP1|SMAD3|MAP1A|MAPT|MSN|NUMA1|OAZ2|PAK1|PCNT|UBR5|CTDSPL2|PDZK1|PIK3R2|PPM1A|DMAP1|PTGS2|RHOU|RAC2|RDX|PINK1|TPR|CACNB3|RIPOR1|NKD2|CDK5R1|ROCK2|AKAP5|TCAF1
	GO_ESTABLISHMENT_OF_ENDOTHELIAL_BARRIER	10	40	0.00253719	0.0485573	3.34058	118|2022|3553|4478|5144|54345|5962|7132|91663|9475	ADD1|ENG|IL1B|MSN|PDE4D|SOX18|RDX|TNFRSF1A|MYADM|ROCK2
	GO_CLATHRIN_DEPENDENT_ENDOCYTOSIS	10	41	0.00253719	0.0485573	3.34058	1173|1601|161|1759|23208|29978|8301|8976|9094|9873	AP2M1|DAB2|AP2A2|DNM1|SYT11|UBQLN2|PICALM|WASL|UNC119|FCHSD2
	GO_PLASMA_MEMBRANE_TUBULATION	7	22	0.00256104	0.0488812	4.67303	23207|257364|29763|30846|50807|8436|8976	PLEKHM2|SNX33|PACSIN3|EHD2|ASAP1|CAVIN2|WASL
	GO_POSTSYNAPSE_ORGANIZATION	26	163	0.00262842	0.0500321	1.95049	10013|10097|10163|10397|115703|1399|1627|1742|2119|23613|2534|348|3480|3556|378|4076|4628|5048|5728|57555|85461|87|8829|8851|8976|9912	HDAC6|ACTR2|WASF2|NDRG1|ARHGAP33|CRKL|DBN1|DLG4|ETV5|ZMYND8|FYN|APOE|IGF1R|IL1RAP|ARF4|CAPRIN1|MYH10|PAFAH1B1|PTEN|NLGN2|TANC1|ACTN1|NRP1|CDK5R1|WASL|ARHGAP44
	GO_ACTIVATION_OF_MAPK_ACTIVITY	25	152	0.00265995	0.0504962	1.97851	10392|10818|11183|1399|1464|1847|23162|2690|3553|408|51196|51776|5600|57551|60370|6464|7043|7057|727|7314|7786|8682|9043|9064|975	NOD1|FRS2|MAP4K5|CRKL|CSPG4|DUSP5|MAPK8IP3|GHR|IL1B|ARRB1|PLCE1|MAP3K20|MAPK11|TAOK1|AVPI1|SHC1|TGFB3|THBS1|C5|UBB|MAP3K12|PEA15|SPAG9|MAP3K6|CD81
	GO_REGULATION_OF_MORPHOGENESIS_OF_AN_EPITHELIUM	28	179	0.00275719	0.0522018	1.88964	1173|1601|161|1856|1857|1951|2119|23332|25|2535|27031|2719|3217|388591|54806|55366|55727|5716|57216|5728|5754|59277|6259|652|8322|8324|9500|9968	AP2M1|DAB2|AP2A2|DVL2|DVL3|CELSR3|ETV5|CLASP1|ABL1|FZD2|NPHP3|GPC3|HOXB7|RNF207|AHI1|LGR4|BTBD7|PSMD10|VANGL2|PTEN|PTK7|NTN4|RYK|BMP4|FZD4|FZD7|MAGED1|MED12
	GO_LABYRINTHINE_LAYER_DEVELOPMENT	11	47	0.00277084	0.05232	3.06308	10049|113026|133|207|3491|3586|51176|57448|79805|79893|8648	DNAJB6|PLCD3|ADM|AKT1|CCN1|IL10|LEF1|BIRC6|VASH2|GGNBP2|NCOA1
	GO_MORPHOGENESIS_OF_A_BRANCHING_STRUCTURE	30	196	0.00283307	0.0532675	1.83979	10765|10818|133|2022|2119|25|25932|2719|29072|3202|3217|3586|473|5058|51176|5311|5361|55366|55727|57216|59277|64783|652|6722|6926|7048|8829|90|9500|9723	KDM5B|FRS2|ADM|ENG|ETV5|ABL1|CLIC4|GPC3|SETD2|HOXA5|HOXB7|IL10|RERE|PAK1|LEF1|PKD2|PLXNA1|LGR4|BTBD7|VANGL2|NTN4|RBM15|BMP4|SRF|TBX3|TGFBR2|NRP1|ACVR1|MAGED1|SEMA3E
	GO_REGULATION_OF_TRANS_SYNAPTIC_SIGNALING	57	434	0.00283904	0.0532675	1.53377	10769|11188|1138|1385|1627|1742|1759|1760|1949|1979|2149|22883|22930|23208|23413|23613|23621|25|2534|253980|254263|25897|25953|27020|2771|2852|348|3553|3688|41|4130|4137|4204|440275|4909|5270|5335|54476|5532|5728|5743|57555|5914|6347|6376|64854|65018|6543|6722|6812|6843|784|84446|8775|9187|9454|9783	PLK2|NISCH|CHRNA5|CREB1|DBN1|DLG4|DNM1|DMPK|EFNB3|EIF4EBP2|F2R|CLSTN1|RAB3GAP1|SYT11|NCS1|ZMYND8|BACE1|ABL1|FYN|KCTD13|CNIH2|RNF19A|PNKD|NPTN|GNAI2|GPER1|APOE|IL1B|ITGB1|ASIC1|MAP1A|MAPT|MECP2|EIF2AK4|NTF4|SERPINE2|PLCG1|RNF216|PPP3CB|PTEN|PTGS2|NLGN2|RARA|CCL2|CX3CL1|USP46|PINK1|SLC8A2|SRF|STXBP1|VAMP1|CACNB3|BRSK1|NAPA|SLC24A1|HOMER3|RIMS3
	GO_REGULATION_OF_ADENYLATE_CYCLASE_ACTIVATING_G_PROTEIN_COUPLED_RECEPTOR_SIGNALING_PATHWAY	5	14	0.00285119	0.0532675	7.14604	2771|333|493|4987|5578	GNAI2|APLP1|ATP2B4|OPRL1|PRKCA
	GO_POSITIVE_REGULATION_OF_UBIQUITIN_PROTEIN_LIGASE_ACTIVITY	5	12	0.00285119	0.0532675	7.14604	2801|5728|64689|84930|8555	GOLGA2|PTEN|GORASP1|MASTL|CDC14B
	GO_DEMETHYLATION	14	68	0.00287419	0.0534618	2.60051	10765|221037|22992|3720|51400|51780|5253|54890|7403|79068|8239|8242|84678|9682	KDM5B|JMJD1C|KDM2A|JARID2|PPME1|KDM3B|PHF2|ALKBH5|KDM6A|FTO|USP9X|KDM5C|KDM2B|KDM4A
	GO_AORTA_DEVELOPMENT	12	57	0.00288732	0.0534618	2.86455	1948|2022|3340|4035|4628|4638|5159|5311|657|6659|6722|94	EFNB2|ENG|NDST1|LRP1|MYH10|MYLK|PDGFRB|PKD2|BMPR1A|SOX4|SRF|ACVRL1
	GO_ACTIVATION_OF_MAPKK_ACTIVITY	12	54	0.00288732	0.0534618	2.86455	10818|1398|1399|2149|4214|4215|51776|57498|57551|652|7786|9064	FRS2|CRK|CRKL|F2R|MAP3K1|MAP3K3|MAP3K20|KIDINS220|TAOK1|BMP4|MAP3K12|MAP3K6
	GO_WOUND_HEALING_SPREADING_OF_EPIDERMAL_CELLS	6	17	0.00289187	0.0534618	5.46013	1839|23332|3678|5728|84962|94	HBEGF|CLASP1|ITGA5|PTEN|AJUBA|ACVRL1
	GO_CELLULAR_RESPONSE_TO_PEPTIDE	50	378	0.00290999	0.0536563	1.58036	10312|10392|112|115|1176|1385|1398|140710|1979|207|23175|23411|23433|23621|2534|2690|2771|2852|308|3480|3553|375704|4035|4303|5058|5140|51762|5296|55023|55198|5573|5728|5747|57727|64397|6464|64710|6548|6599|7248|7351|81565|8462|8473|857|858|8850|896|94056|9475	TCIRG1|NOD1|ADCY6|ADCY9|AP3S1|CREB1|CRK|SOGA1|EIF4EBP2|AKT1|LPIN1|SIRT1|RHOQ|BACE1|FYN|GHR|GNAI2|GPER1|ANXA5|IGF1R|IL1B|ENHO|LRP1|FOXO4|PAK1|PDE3B|RAB8B|PIK3R2|PHIP|APPL2|PRKAR1A|PTEN|PTK2|NCOA5|ZNF106|SHC1|NUCKS1|SLC9A1|SMARCC1|TSC1|UCP2|NDEL1|KLF11|OGT|CAV1|CAV2|KAT2B|CCND3|SYAP1|ROCK2
	GO_ENDOCRINE_SYSTEM_DEVELOPMENT	22	129	0.00294831	0.0542213	2.06538	1021|10272|1028|10370|1385|1399|207|2113|3202|3213|3670|4088|4192|4487|51092|5308|652|657|6659|6722|84159|9575	CDK6|FSTL3|CDKN1C|CITED2|CREB1|CRKL|AKT1|ETS1|HOXA5|HOXB3|ISL1|SMAD3|MDK|MSX1|SIDT2|PITX2|BMP4|BMPR1A|SOX4|SRF|ARID5B|CLOCK
	GO_RESPONSE_TO_OXYGEN_LEVELS	51	394	0.00307109	0.0563291	1.56782	100|100133941|1027|10370|10397|114990|1277|133|1385|1387|1490|207|2113|23409|23411|2782|28996|317|329|4088|4204|472|50507|5058|5066|51129|5159|5165|5351|5352|54890|5716|5728|5743|65018|6548|665|6722|7043|7048|7057|7248|7314|7351|7423|784|84962|857|867|94|9475	ADA|CD24|CDKN1B|CITED2|NDRG1|VASN|COL1A1|ADM|CREB1|CREBBP|CCN2|AKT1|ETS1|SIRT4|SIRT1|GNB1|HIPK2|APAF1|BIRC2|SMAD3|MECP2|ATM|NOX4|PAK1|PAM|ANGPTL4|PDGFRB|PDK3|PLOD1|PLOD2|ALKBH5|PSMD10|PTEN|PTGS2|PINK1|SLC9A1|BNIP3L|SRF|TGFB3|TGFBR2|THBS1|TSC1|UBB|UCP2|VEGFB|CACNB3|AJUBA|CAV1|CBL|ACVRL1|ROCK2
	GO_REGULATION_OF_VACUOLE_ORGANIZATION	10	41	0.00308642	0.0563291	3.23267	22930|2896|29978|304|5305|55353|65018|8408|8897|9637	RAB3GAP1|GRN|UBQLN2|ANXA2P2|PIP4K2A|LAPTM4B|PINK1|ULK1|MTMR3|FEZ2
	GO_JNK_CASCADE	32	213	0.00308685	0.0563291	1.78844	10221|10392|11183|1399|142679|148170|1490|1856|1857|207|2218|23162|27250|28996|3480|3553|4055|5048|5058|51776|57216|57551|5911|65018|7314|7786|8322|8324|9043|9064|9448|9867	TRIB1|NOD1|MAP4K5|CRKL|DUSP19|CDC42EP5|CCN2|DVL2|DVL3|AKT1|FKTN|MAPK8IP3|PDCD4|HIPK2|IGF1R|IL1B|LTBR|PAFAH1B1|PAK1|MAP3K20|VANGL2|TAOK1|RAP2A|PINK1|UBB|MAP3K12|FZD4|FZD7|SPAG9|MAP3K6|MAP4K4|PJA2
	GO_REGULATION_OF_EXTENT_OF_CELL_GROWTH	19	106	0.00311711	0.0567345	2.19245	10500|10505|25|2664|348|4035|4131|4137|5048|5058|54910|6259|6722|8153|81565|8829|8851|9723|9798	SEMA6C|SEMA4F|ABL1|GDI1|APOE|LRP1|MAP1B|MAPT|PAFAH1B1|PAK1|SEMA4C|RYK|SRF|RND2|NDEL1|NRP1|CDK5R1|SEMA3E|IST1
	GO_NEURON_APOPTOTIC_PROCESS	35	242	0.00316222	0.0574077	1.73514	10314|104|10763|1745|1822|2149|23621|2534|2896|28996|317|3309|340371|348|3670|4035|408|4192|4204|472|4909|6347|6376|6453|65018|6812|7043|7301|7466|7516|7786|835|84678|8829|8851	LANCL1|ADARB1|NES|DLX1|ATN1|F2R|BACE1|FYN|GRN|HIPK2|APAF1|HSPA5|NRBP2|APOE|ISL1|LRP1|ARRB1|MDK|MECP2|ATM|NTF4|CCL2|CX3CL1|ITSN1|PINK1|STXBP1|TGFB3|TYRO3|WFS1|XRCC2|MAP3K12|CASP2|KDM2B|NRP1|CDK5R1
	GO_STEM_CELL_DIFFERENTIATION	36	248	0.00324266	0.0586208	1.71724	1021|10443|10500|10505|117854|2348|25|29072|309|3192|3670|3720|4005|4054|4254|4297|4303|4487|4909|5308|54345|54910|54940|5716|652|657|65979|6722|6938|81606|8463|861|8829|90|9723|9739	CDK6|N4BP2L2|SEMA6C|SEMA4F|TRIM6|FOLR1|ABL1|SETD2|ANXA6|HNRNPU|ISL1|JARID2|LMO2|LTBP3|KITLG|KMT2A|FOXO4|MSX1|NTF4|PITX2|SOX18|SEMA4C|OCIAD1|PSMD10|BMP4|BMPR1A|PHACTR4|SRF|TCF12|LBH|TEAD2|RUNX1|NRP1|ACVR1|SEMA3E|SETD1A
	GO_REGULATION_OF_RHO_PROTEIN_SIGNAL_TRANSDUCTION	23	138	0.00324564	0.0586208	2.00928	10161|11214|157285|2149|2245|25|253980|25959|26030|348|3688|3925|408|5159|57493|6453|64857|7410|8829|8874|9138|9826|9828	LPAR6|AKAP13|PRAG1|F2R|FGD1|ABL1|KCTD13|KANK2|PLEKHG3|APOE|ITGB1|STMN1|ARRB1|PDGFRB|HEG1|ITSN1|PLEKHG2|VAV2|NRP1|ARHGEF7|ARHGEF1|ARHGEF11|ARHGEF17
	GO_CORONARY_VASCULATURE_DEVELOPMENT	11	50	0.00330424	0.0595269	2.97976	2719|2852|29072|3340|4628|5159|5754|652|6722|7423|8829	GPC3|GPER1|SETD2|NDST1|MYH10|PDGFRB|PTK7|BMP4|SRF|VEGFB|NRP1
	GO_ENDOTHELIAL_CELL_MIGRATION	37	270	0.00331428	0.0595559	1.70065	10769|11156|1545|154796|1948|2050|207|2113|23411|25|25960|27286|2896|348|3688|4204|4215|5335|54345|5547|5578|5613|5728|5743|5747|652|6722|7026|7057|811|84913|8613|8742|8829|90627|94|9475	PLK2|PTP4A3|CYP1B1|AMOT|EFNB2|EPHB4|AKT1|ETS1|SIRT1|ABL1|ADGRA2|SRPX2|GRN|APOE|ITGB1|MECP2|MAP3K3|PLCG1|SOX18|PRCP|PRKCA|PRKX|PTEN|PTGS2|PTK2|BMP4|SRF|NR2F2|THBS1|CALR|ATOH8|PLPP3|TNFSF12|NRP1|STARD13|ACVRL1|ROCK2
	GO_CENTRAL_NERVOUS_SYSTEM_NEURON_AXONOGENESIS	9	35	0.0033501	0.0598947	3.46795	104|113246|23077|5048|51199|5728|5747|79600|81565	ADARB1|C12orf57|MYCBP2|PAFAH1B1|NIN|PTEN|PTK2|TCTN1|NDEL1
	GO_NEGATIVE_REGULATION_OF_MICROTUBULE_POLYMERIZATION_OR_DEPOLYMERIZATION	9	35	0.0033501	0.0598947	3.46795	10013|1859|22919|23271|23332|25999|3925|57551|89795	HDAC6|DYRK1A|MAPRE1|CAMSAP2|CLASP1|CLIP3|STMN1|TAOK1|NAV3
	GO_ESTABLISHMENT_OF_PROTEIN_LOCALIZATION_TO_PLASMA_MEMBRANE	12	56	0.00339298	0.0601018	2.79783	10133|10791|23062|26088|353116|4905|51125|582|583|64689|8548|9912	OPTN|VAMP5|GGA2|GGA1|RILPL1|NSF|GOLGA7|BBS1|BBS2|GORASP1|BLZF1|ARHGAP44
	GO_REGULATION_OF_MEMBRANE_PROTEIN_ECTODOMAIN_PROTEOLYSIS	7	23	0.00339573	0.0601018	4.3809	257364|29763|348|3553|3586|4898|7077	SNX33|PACSIN3|APOE|IL1B|IL10|NRDC|TIMP2
	GO_NEGATIVE_REGULATION_OF_RECEPTOR_MEDIATED_ENDOCYTOSIS	7	26	0.00339573	0.0601018	4.3809	1742|23208|29978|6311|8301|88455|9094	DLG4|SYT11|UBQLN2|ATXN2|PICALM|ANKRD13A|UNC119
	GO_NEGATIVE_REGULATION_OF_CAMP_MEDIATED_SIGNALING	7	25	0.00339573	0.0601018	4.3809	2771|333|493|4987|5140|5144|64784	GNAI2|APLP1|ATP2B4|OPRL1|PDE3B|PDE4D|CRTC3
	GO_REGULATION_OF_NUCLEAR_DIVISION	31	207	0.00344898	0.0608917	1.79191	1027|1028|1063|10735|10783|25836|27085|3192|3553|4487|472|4779|4926|51203|5159|55023|55719|5573|57026|595|64682|652|7175|811|84250|84861|8555|858|8881|896|9126	CDKN1B|CDKN1C|CENPF|STAG2|NEK6|NIPBL|MTBP|HNRNPU|IL1B|MSX1|ATM|NFE2L1|NUMA1|NUSAP1|PDGFRB|PHIP|SLF2|PRKAR1A|PDXP|CCND1|ANAPC1|BMP4|TPR|CALR|SLF1|KLHL22|CDC14B|CAV2|CDC16|CCND3|SMC3
	GO_POSITIVE_REGULATION_OF_CELLULAR_RESPONSE_TO_TRANSFORMING_GROWTH_FACTOR_BETA_STIMULUS	8	29	0.00349149	0.0614885	3.81533	1028|1030|10370|1387|1601|28996|7041|7057	CDKN1C|CDKN2B|CITED2|CREBBP|DAB2|HIPK2|TGFB1I1|THBS1
	GO_DNA_DAMAGE_INDUCED_PROTEIN_PHOSPHORYLATION	4	8	0.00354898	0.0615796	10.0024	1407|25|472|6300	CRY1|ABL1|ATM|MAPK12
	GO_HEPARAN_SULFATE_PROTEOGLYCAN_BIOSYNTHETIC_PROCESS_POLYSACCHARIDE_CHAIN_BIOSYNTHETIC_PROCESS	4	8	0.00354898	0.0615796	10.0024	2131|2132|3340|8509	EXT1|EXT2|NDST1|NDST2
	GO_PEPTIDYL_SERINE_AUTOPHOSPHORYLATION	4	8	0.00354898	0.0615796	10.0024	1859|4140|472|65018	DYRK1A|MARK3|ATM|PINK1
	GO_T_CELL_EXTRAVASATION	4	8	0.00354898	0.0615796	10.0024	1398|1399|6347|83692	CRK|CRKL|CCL2|CD99L2
	GO_POSITIVE_REGULATION_OF_STEM_CELL_POPULATION_MAINTENANCE	4	8	0.00354898	0.0615796	10.0024	79692|81606|8202|84678	ZNF322|LBH|NCOA3|KDM2B
	GO_CELLULAR_RESPONSE_TO_INSULIN_LIKE_GROWTH_FACTOR_STIMULUS	4	9	0.00354898	0.0615796	10.0024	1385|1398|5728|94056	CREB1|CRK|PTEN|SYAP1
	GO_VESICLE_TARGETING	17	93	0.00362915	0.0626627	2.2747	10484|128637|22872|23332|2348|254263|26286|2801|4905|64689|6811|84984|8615|8729|8775|90411|9632	SEC23A|TBC1D20|SEC31A|CLASP1|FOLR1|CNIH2|ARFGAP3|GOLGA2|NSF|GORASP1|STX5|CEP19|USO1|GBF1|NAPA|MCFD2|SEC24C
	GO_VESICLE_MEDIATED_TRANSPORT_TO_THE_PLASMA_MEMBRANE	17	93	0.00362915	0.0626627	2.2747	100287171|10133|10791|22883|23062|23339|26088|378|381|3996|4905|51125|582|583|8548|9135|9912	WASHC1|OPTN|VAMP5|CLSTN1|GGA2|VPS39|GGA1|ARF4|ARF5|LLGL1|NSF|GOLGA7|BBS1|BBS2|BLZF1|RABEP1|ARHGAP44
	GO_NEGATIVE_REGULATION_OF_CELL_ADHESION	39	282	0.00365763	0.0630004	1.66373	1029|10859|1277|1545|207|23075|23240|23654|25|2615|347|3586|3956|4035|5140|5270|5361|5573|57162|5728|5747|57669|5962|6376|64115|64844|65125|652|7045|7057|8322|8324|84695|861|91663|94|9448|9647|9723	CDKN2A|LILRB1|COL1A1|CYP1B1|AKT1|SWAP70|TMEM131L|PLXNB2|ABL1|LRRC32|APOD|IL10|LGALS1|LRP1|PDE3B|SERPINE2|PLXNA1|PRKAR1A|PELI1|PTEN|PTK2|EPB41L5|RDX|CX3CL1|VSIR|MARCH7|WNK1|BMP4|TGFBI|THBS1|FZD4|FZD7|LOXL3|RUNX1|MYADM|ACVRL1|MAP4K4|PPM1F|SEMA3E
	GO_REGULATION_OF_PROTEIN_POLYMERIZATION	31	212	0.0037149	0.0638312	1.78157	100287171|10097|1027|118|148170|1639|1859|22919|23271|23332|25|25999|3925|4137|4204|4926|5058|51199|56203|56907|58497|5962|64857|65018|6709|8440|8851|8976|89795|91663|9873	WASHC1|ACTR2|CDKN1B|ADD1|CDC42EP5|DCTN1|DYRK1A|MAPRE1|CAMSAP2|CLASP1|ABL1|CLIP3|STMN1|MAPT|MECP2|NUMA1|PAK1|NIN|LMOD3|SPIRE1|PRUNE1|RDX|PLEKHG2|PINK1|SPTAN1|NCK2|CDK5R1|WASL|NAV3|MYADM|FCHSD2
	GO_REGULATION_OF_GASTRULATION	10	43	0.00372627	0.0638712	3.13149	1290|23187|23332|3586|60436|642658|65125|657|8324|91663	COL5A2|PHLDB1|CLASP1|IL10|TGIF2|SCX|WNK1|BMPR1A|FZD7|MYADM
	GO_REGULATION_OF_PROTEIN_BINDING	32	216	0.0038432	0.0657159	1.75884	10763|10769|118|1398|1454|1601|207|22919|23032|25|26086|2801|28996|304|3309|340061|348|3586|3670|3925|4035|408|4140|51176|567|57669|652|6604|857|8829|8874|94056	NES|PLK2|ADD1|CRK|CSNK1E|DAB2|AKT1|MAPRE1|USP33|ABL1|GPSM1|GOLGA2|HIPK2|ANXA2P2|HSPA5|TMEM173|APOE|IL10|ISL1|STMN1|LRP1|ARRB1|MARK3|LEF1|B2M|EPB41L5|BMP4|SMARCD3|CAV1|NRP1|ARHGEF7|SYAP1
	GO_STRIATED_MUSCLE_CELL_DIFFERENTIATION	39	286	0.00389513	0.066436	1.65662	10818|10938|11214|1760|1948|207|22954|2323|284358|30846|3192|3688|4487|4628|50507|5058|5159|5573|56203|57190|5914|607|6382|6443|652|6548|6722|6926|7138|7139|7248|811|8289|8324|85461|858|90|9043|9794	FRS2|EHD1|AKAP13|DMPK|EFNB2|AKT1|TRIM32|FLT3LG|MAMSTR|EHD2|HNRNPU|ITGB1|MSX1|MYH10|NOX4|PAK1|PDGFRB|PRKAR1A|LMOD3|SELENON|RARA|BCL9|SDC1|SGCB|BMP4|SLC9A1|SRF|TBX3|TNNT1|TNNT2|TSC1|CALR|ARID1A|FZD7|TANC1|CAV2|ACVR1|SPAG9|MAML1
	GO_POSITIVE_REGULATION_OF_CANONICAL_WNT_SIGNALING_PATHWAY	23	143	0.00390412	0.066436	1.97475	1277|1454|1455|1456|1654|25960|2719|4088|51366|53944|5494|55366|5716|5754|59352|65125|6659|79971|81847|8313|857|9679|9736	COL1A1|CSNK1E|CSNK1G2|CSNK1G3|DDX3X|ADGRA2|GPC3|SMAD3|UBR5|CSNK1G1|PPM1A|LGR4|PSMD10|PTK7|LGR6|WNK1|SOX4|WLS|RNF146|AXIN2|CAV1|FAM53B|USP34
	GO_PROTEIN_O_LINKED_MANNOSYLATION	6	18	0.00400723	0.0675396	5.00485	10329|160335|2218|29954|79147|9215	RXYLT1|TMTC2|FKTN|POMT2|FKRP|LARGE1
	GO_RETINA_VASCULATURE_DEVELOPMENT_IN_CAMERA_TYPE_EYE	6	18	0.00400723	0.0675396	5.00485	1545|25932|5159|8322|8829|94	CYP1B1|CLIC4|PDGFRB|FZD4|NRP1|ACVRL1
	GO_NEURON_PROJECTION_ARBORIZATION	6	18	0.00400723	0.0675396	5.00485	1742|1856|1857|4343|8322|8829	DLG4|DVL2|DVL3|MOV10|FZD4|NRP1
	GO_REGULATION_OF_EPITHELIAL_TUBE_FORMATION	6	18	0.00400723	0.0675396	5.00485	1856|1857|2535|27031|57216|5754	DVL2|DVL3|FZD2|NPHP3|VANGL2|PTK7
	GO_PROTEIN_CONTAINING_COMPLEX_DISASSEMBLY	44	324	0.00404416	0.067969	1.6	10013|10763|11198|118|128077|1856|1857|22863|23075|23271|23274|23332|23710|2535|29104|3480|3831|3920|3925|4130|4131|4905|54460|56203|57026|57551|57701|5962|64780|6599|6602|6604|6605|6709|7405|81631|8289|8444|84557|857|8775|89795|9793|9798	HDAC6|NES|SUPT16H|ADD1|LIX1L|DVL2|DVL3|ATG14|SWAP70|CAMSAP2|CLEC16A|CLASP1|GABARAPL1|FZD2|N6AMT1|IGF1R|KLC1|LAMP2|STMN1|MAP1A|MAP1B|NSF|MRPS21|LMOD3|PDXP|TAOK1|NCKAP5L|RDX|MICAL1|SMARCC1|SMARCD1|SMARCD3|SMARCE1|SPTAN1|UVRAG|MAP1LC3B|ARID1A|DYRK3|MAP1LC3A|CAV1|NAPA|NAV3|CKAP5|IST1
	GO_REGULATION_OF_WNT_SIGNALING_PATHWAY	47	355	0.00405734	0.067969	1.57334	10042|1277|1454|1455|1456|147906|1601|1654|1856|1857|23240|2348|25|25928|25960|27031|27120|2719|348|3487|3670|4035|4088|51176|51366|53944|5494|5518|55366|5716|57216|5754|57680|59352|65125|6659|79971|81847|8313|8324|85409|85458|857|861|8613|9679|9736	HMGXB4|COL1A1|CSNK1E|CSNK1G2|CSNK1G3|DACT3|DAB2|DDX3X|DVL2|DVL3|TMEM131L|FOLR1|ABL1|SOSTDC1|ADGRA2|NPHP3|DKKL1|GPC3|APOE|IGFBP4|ISL1|LRP1|SMAD3|LEF1|UBR5|CSNK1G1|PPM1A|PPP2R1A|LGR4|PSMD10|VANGL2|PTK7|CHD8|LGR6|WNK1|SOX4|WLS|RNF146|AXIN2|FZD7|NKD2|DIXDC1|CAV1|RUNX1|PLPP3|FAM53B|USP34
	GO_PROTEIN_AUTOPHOSPHORYLATION	34	233	0.00406159	0.067969	1.71889	10494|10783|1196|127933|1455|1859|2022|2050|207|2261|2264|23049|25|2534|2869|3480|4140|4215|440275|472|5058|5159|5526|5613|5747|57551|5911|65018|65125|7016|7301|7786|8408|857	STK25|NEK6|CLK2|UHMK1|CSNK1G2|DYRK1A|ENG|EPHB4|AKT1|FGFR3|FGFR4|SMG1|ABL1|FYN|GRK5|IGF1R|MARK3|MAP3K3|EIF2AK4|ATM|PAK1|PDGFRB|PPP2R5B|PRKX|PTK2|TAOK1|RAP2A|PINK1|WNK1|TESK1|TYRO3|MAP3K12|ULK1|CAV1
	GO_AUTOPHAGOSOME_ORGANIZATION	17	95	0.00407288	0.0679969	2.24456	165324|22863|22930|23130|23710|29978|51715|5305|58476|65018|81631|8408|84557|8897|9140|94241|9637	UBXN2A|ATG14|RAB3GAP1|ATG2A|GABARAPL1|UBQLN2|RAB23|PIP4K2A|TP53INP2|PINK1|MAP1LC3B|ULK1|MAP1LC3A|MTMR3|ATG12|TP53INP1|FEZ2
	GO_MACROAUTOPHAGY	40	291	0.00418831	0.0697591	1.63703	10013|10133|10312|10325|10392|10670|128077|155382|165324|207|22863|22930|23130|23265|23274|23367|23411|23710|26086|29978|3064|340371|3920|51322|51715|5305|58476|65018|665|6829|7248|7405|81631|8408|84557|8851|8897|9140|94241|9637	HDAC6|OPTN|TCIRG1|RRAGB|NOD1|RRAGA|LIX1L|VPS37D|UBXN2A|AKT1|ATG14|RAB3GAP1|ATG2A|EXOC7|CLEC16A|LARP1|SIRT1|GABARAPL1|GPSM1|UBQLN2|HTT|NRBP2|LAMP2|WAC|RAB23|PIP4K2A|TP53INP2|PINK1|BNIP3L|SUPT5H|TSC1|UVRAG|MAP1LC3B|ULK1|MAP1LC3A|CDK5R1|MTMR3|ATG12|TP53INP1|FEZ2
	GO_DEVELOPMENTAL_CELL_GROWTH	33	229	0.00424414	0.0705227	1.72888	10013|10500|10505|11214|23327|25|2664|348|3688|3913|4035|4131|4137|440275|5048|5058|51199|5361|54910|5532|6259|6722|7048|7414|8153|81565|8239|8408|8829|8851|9355|9723|9798	HDAC6|SEMA6C|SEMA4F|AKAP13|NEDD4L|ABL1|GDI1|APOE|ITGB1|LAMB2|LRP1|MAP1B|MAPT|EIF2AK4|PAFAH1B1|PAK1|NIN|PLXNA1|SEMA4C|PPP3CB|RYK|SRF|TGFBR2|VCL|RND2|NDEL1|USP9X|ULK1|NRP1|CDK5R1|LHX2|SEMA3E|IST1
	GO_POSITIVE_REGULATION_OF_CELLULAR_PROTEIN_CATABOLIC_PROCESS	23	142	0.00427313	0.0708376	1.95792	10221|10769|1454|1601|207|25897|26234|29978|348|4035|4478|51667|5716|5728|5747|5962|7917|85409|8554|857|8975|975|9781	TRIB1|PLK2|CSNK1E|DAB2|AKT1|RNF19A|FBXL5|UBQLN2|APOE|LRP1|MSN|NUB1|PSMD10|PTEN|PTK2|RDX|BAG6|NKD2|PIAS1|CAV1|USP13|CD81|RNF144A
	GO_REGULATION_OF_DEFENSE_RESPONSE_TO_VIRUS	14	71	0.00434316	0.0718299	2.46326	10475|10859|117854|23369|25942|329|330|340061|3553|440275|54476|54765|55666|5654	TRIM38|LILRB1|TRIM6|PUM2|SIN3A|BIRC2|BIRC3|TMEM173|IL1B|EIF2AK4|RNF216|TRIM44|NPLOC4|HTRA1
	GO_PROTEIN_POLYMERIZATION	38	277	0.00436047	0.0719478	1.65571	100287171|10097|1027|117854|118|148170|1639|1859|22919|23271|23332|25|25999|27175|2801|3925|4137|4204|4926|5058|51199|55125|55761|56203|56907|58497|5962|64857|65018|6709|81565|8440|8851|8976|89795|91663|9793|9873	WASHC1|ACTR2|CDKN1B|TRIM6|ADD1|CDC42EP5|DCTN1|DYRK1A|MAPRE1|CAMSAP2|CLASP1|ABL1|CLIP3|TUBG2|GOLGA2|STMN1|MAPT|MECP2|NUMA1|PAK1|NIN|CEP192|TTC17|LMOD3|SPIRE1|PRUNE1|RDX|PLEKHG2|PINK1|SPTAN1|NDEL1|NCK2|CDK5R1|WASL|NAV3|MYADM|CKAP5|FCHSD2
	GO_REGULATION_OF_TORC1_SIGNALING	8	31	0.00438721	0.0722201	3.64193	10325|10670|23274|352954|472|55846|8444|84861	RRAGB|RRAGA|CLEC16A|CASTOR3|ATM|ITFG2|DYRK3|KLHL22
	GO_REGULATION_OF_VIRAL_GENOME_REPLICATION	17	96	0.00456025	0.0748942	2.21539	10318|104|10410|10475|10581|117854|128637|1654|1655|23367|3609|440275|6041|63901|64710|7155|8812	TNIP1|ADARB1|IFITM3|TRIM38|IFITM2|TRIM6|TBC1D20|DDX3X|DDX5|LARP1|ILF3|EIF2AK4|RNASEL|FAM111A|NUCKS1|TOP2B|CCNK
	GO_NEGATIVE_REGULATION_OF_GROWTH	37	263	0.00458417	0.0751123	1.66225	1027|1029|1031|10500|10505|147906|1654|2261|23411|23677|2719|3586|3720|4088|4487|4494|5058|51316|5270|54910|5518|5600|5728|5747|583|6259|64061|652|6595|7048|79602|87178|8829|8851|94|9723|9792	CDKN1B|CDKN2A|CDKN2C|SEMA6C|SEMA4F|DACT3|DDX3X|FGFR3|SIRT1|SH3BP4|GPC3|IL10|JARID2|SMAD3|MSX1|MT1F|PAK1|PLAC8|SERPINE2|SEMA4C|PPP2R1A|MAPK11|PTEN|PTK2|BBS2|RYK|TSPYL2|BMP4|SMARCA2|TGFBR2|ADIPOR2|PNPT1|NRP1|CDK5R1|ACVRL1|SEMA3E|SERTAD2
	GO_POSITIVE_REGULATION_OF_CELL_MATRIX_ADHESION	11	50	0.00461681	0.0751243	2.82681	1021|1307|25|3987|4088|57669|6376|7248|8829|9448|9647	CDK6|COL16A1|ABL1|LIMS1|SMAD3|EPB41L5|CX3CL1|TSC1|NRP1|MAP4K4|PPM1F
	GO_REGULATION_OF_SUBSTRATE_ADHESION_DEPENDENT_CELL_SPREADING	11	50	0.00461681	0.0751243	2.82681	1398|1399|1793|25|3037|3987|5747|811|8829|8874|91663	CRK|CRKL|DOCK1|ABL1|HAS2|LIMS1|PTK2|CALR|NRP1|ARHGEF7|MYADM
	GO_GLIAL_CELL_MIGRATION	11	51	0.00461681	0.0751243	2.82681	1399|1464|23353|23380|3418|3912|4035|4147|5048|6347|8851	CRKL|CSPG4|SUN1|SRGAP2|IDH2|LAMB1|LRP1|MATN2|PAFAH1B1|CCL2|CDK5R1
	GO_LEARNING	23	142	0.00467076	0.0757166	1.94138	10097|1385|1742|23152|2534|27020|3064|342371|3688|378|41|4130|4204|4212|440275|5532|5743|65009|6543|6722|84446|85461|8554	ACTR2|CREB1|DLG4|CIC|FYN|NPTN|HTT|ATXN1L|ITGB1|ARF4|ASIC1|MAP1A|MECP2|MEIS2|EIF2AK4|PPP3CB|PTGS2|NDRG4|SLC8A2|SRF|BRSK1|TANC1|PIAS1
	GO_GOLGI_VESICLE_BUDDING	15	80	0.00467466	0.0757166	2.35085	10484|128637|22872|2348|254263|26286|2801|4905|64689|6811|8615|8729|8775|90411|9632	SEC23A|TBC1D20|SEC31A|FOLR1|CNIH2|ARFGAP3|GOLGA2|NSF|GORASP1|STX5|USO1|GBF1|NAPA|MCFD2|SEC24C
	GO_RHYTHMIC_PROCESS	39	279	0.00468813	0.075761	1.63566	100|10765|1385|1387|1407|1454|1655|1859|196|2113|23291|23411|25942|3037|3192|3309|408|4297|463|4800|4987|5066|55366|5728|7043|7301|8239|8242|8322|835|83759|8473|8648|8850|8851|8863|9475|9500|9575	ADA|KDM5B|CREB1|CREBBP|CRY1|CSNK1E|DDX5|DYRK1A|AHR|ETS1|FBXW11|SIRT1|SIN3A|HAS2|HNRNPU|HSPA5|ARRB1|KMT2A|ZFHX3|NFYA|OPRL1|PAM|LGR4|PTEN|TGFB3|TYRO3|USP9X|KDM5C|FZD4|CASP2|RBM4B|OGT|NCOA1|KAT2B|CDK5R1|PER3|ROCK2|MAGED1|CLOCK
	GO_REGULATION_OF_MACROAUTOPHAGY	26	168	0.00474505	0.0765058	1.85287	10013|10133|10325|10392|10670|207|22930|23265|23274|23367|23411|26086|29978|3064|340371|51322|5305|65018|665|6829|7248|7405|8408|8851|8897|9637	HDAC6|OPTN|RRAGB|NOD1|RRAGA|AKT1|RAB3GAP1|EXOC7|CLEC16A|LARP1|SIRT1|GPSM1|UBQLN2|HTT|NRBP2|WAC|PIP4K2A|PINK1|BNIP3L|SUPT5H|TSC1|UVRAG|ULK1|CDK5R1|MTMR3|FEZ2
	GO_POSITIVE_REGULATION_OF_CELL_SUBSTRATE_ADHESION	20	118	0.0047818	0.0769227	2.04885	1021|1307|1398|1399|1793|25|3037|3491|3678|3987|4088|57669|6376|7248|811|8829|8874|91663|9448|9647	CDK6|COL16A1|CRK|CRKL|DOCK1|ABL1|HAS2|CCN1|ITGA5|LIMS1|SMAD3|EPB41L5|CX3CL1|TSC1|CALR|NRP1|ARHGEF7|MYADM|MAP4K4|PPM1F
	GO_I_KAPPAB_KINASE_NF_KAPPAB_SIGNALING	37	265	0.00488236	0.0783619	1.65478	10133|10318|10392|10475|10769|10783|11214|142678|1893|207|2149|22954|23085|23390|23411|25|2534|28511|28512|329|330|3553|3956|4055|4215|5494|57153|57162|6376|65018|7132|7314|79971|80833|84962|85363|9475	OPTN|TNIP1|NOD1|TRIM38|PLK2|NEK6|AKAP13|MIB2|ECM1|AKT1|F2R|TRIM32|ERC1|ZDHHC17|SIRT1|ABL1|FYN|NKIRAS2|NKIRAS1|BIRC2|BIRC3|IL1B|LGALS1|LTBR|MAP3K3|PPM1A|SLC44A2|PELI1|CX3CL1|PINK1|TNFRSF1A|UBB|WLS|APOL3|AJUBA|TRIM5|ROCK2
	GO_EMBRYONIC_PLACENTA_DEVELOPMENT	16	88	0.00492158	0.0788122	2.26083	10049|1028|113026|133|207|29072|3491|3586|51176|5311|57448|6670|7026|79805|79893|8648	DNAJB6|CDKN1C|PLCD3|ADM|AKT1|SETD2|CCN1|IL10|LEF1|PKD2|BIRC6|SP3|NR2F2|VASH2|GGNBP2|NCOA1
	GO_MEMBRANE_BIOGENESIS	9	38	0.00500294	0.0795738	3.21993	2054|25999|304|5660|5728|57555|857|858|93099	STX2|CLIP3|ANXA2P2|PSAP|PTEN|NLGN2|CAV1|CAV2|DMKN
	GO_PHOSPHOLIPID_DEPHOSPHORYLATION	9	37	0.00500294	0.0795738	3.21993	3636|4952|56623|5728|64748|84513|8611|8613|8897	INPPL1|OCRL|INPP5E|PTEN|PLPPR2|PLPP5|PLPP1|PLPP3|MTMR3
	GO_GOLGI_TO_PLASMA_MEMBRANE_PROTEIN_TRANSPORT	9	38	0.00500294	0.0795738	3.21993	10133|10791|23062|26088|4905|51125|582|583|8548	OPTN|VAMP5|GGA2|GGA1|NSF|GOLGA7|BBS1|BBS2|BLZF1
	GO_ORGANELLE_DISASSEMBLY	17	98	0.00509438	0.080846	2.18696	10013|10133|22863|23130|23274|23710|2801|3064|3831|65018|665|6811|81631|8444|84557|8729|9140	HDAC6|OPTN|ATG14|ATG2A|CLEC16A|GABARAPL1|GOLGA2|HTT|KLC1|PINK1|BNIP3L|STX5|MAP1LC3B|DYRK3|MAP1LC3A|GBF1|ATG12
	GO_INTERACTION_WITH_HOST	30	210	0.00516997	0.0818617	1.75352	10318|10410|10475|10581|10670|1508|1948|1949|22954|23265|28996|3678|3685|3688|3916|3956|4088|440275|5819|7301|7405|85363|857|858|867|8812|9126|9213|975|9798	TNIP1|IFITM3|TRIM38|IFITM2|RRAGA|CTSB|EFNB2|EFNB3|TRIM32|EXOC7|HIPK2|ITGA5|ITGAV|ITGB1|LAMP1|LGALS1|SMAD3|EIF2AK4|NECTIN2|TYRO3|UVRAG|TRIM5|CAV1|CAV2|CBL|CCNK|SMC3|XPR1|CD81|IST1
	GO_NEGATIVE_REGULATION_OF_CELL_SUBSTRATE_ADHESION	13	67	0.0051844	0.0819066	2.50658	1029|1277|347|3956|4035|5728|6376|7057|8322|8324|94|9448|9723	CDKN2A|COL1A1|APOD|LGALS1|LRP1|PTEN|CX3CL1|THBS1|FZD4|FZD7|ACVRL1|MAP4K4|SEMA3E
	GO_SEX_DIFFERENTIATION	37	268	0.00519681	0.0819193	1.64737	10184|10272|10370|10461|11144|128637|1399|2067|22836|23411|25836|25976|3309|408|4090|4254|4678|5159|55366|57599|57728|5914|595|6382|642658|657|6926|7301|7314|7543|8031|8322|835|84159|8648|867|9757	LHFPL2|FSTL3|CITED2|MERTK|DMC1|TBC1D20|CRKL|ERCC1|RHOBTB3|SIRT1|NIPBL|TIPARP|HSPA5|ARRB1|SMAD5|KITLG|NASP|PDGFRB|LGR4|WDR48|WDR19|RARA|CCND1|SDC1|SCX|BMPR1A|TBX3|TYRO3|UBB|ZFX|NCOA4|FZD4|CASP2|ARID5B|NCOA1|CBL|KMT2B
	GO_CARDIAC_MUSCLE_CELL_DIFFERENTIATION	21	132	0.00524057	0.082185	1.98917	10818|11214|1948|3192|3688|4628|50507|5058|5159|5914|6443|652|6548|6722|6926|7248|811|8289|8324|90|9794	FRS2|AKAP13|EFNB2|HNRNPU|ITGB1|MYH10|NOX4|PAK1|PDGFRB|RARA|SGCB|BMP4|SLC9A1|SRF|TBX3|TSC1|CALR|ARID1A|FZD7|ACVR1|MAML1
	GO_MESODERM_DEVELOPMENT	21	133	0.00524057	0.082185	1.98917	10220|10370|2131|2132|23275|29072|3688|4088|51176|5573|57669|642658|652|657|6722|6926|7403|79971|8463|90|9355	GDF11|CITED2|EXT1|EXT2|POFUT2|SETD2|ITGB1|SMAD3|LEF1|PRKAR1A|EPB41L5|SCX|BMP4|BMPR1A|SRF|TBX3|KDM6A|WLS|TEAD2|ACVR1|LHX2
	GO_REGULATION_OF_EPITHELIAL_CELL_MIGRATION	38	287	0.00524858	0.082185	1.63423	10013|10769|1235|152007|1793|1839|207|2113|23332|23411|25|25960|27286|2896|3037|348|4204|4215|5335|5547|5578|5728|5743|5747|57669|652|7026|7048|7057|811|84913|8613|8829|90627|94|9448|9475|9647	HDAC6|PLK2|CCR6|GLIPR2|DOCK1|HBEGF|AKT1|ETS1|CLASP1|SIRT1|ABL1|ADGRA2|SRPX2|GRN|HAS2|APOE|MECP2|MAP3K3|PLCG1|PRCP|PRKCA|PTEN|PTGS2|PTK2|EPB41L5|BMP4|NR2F2|TGFBR2|THBS1|CALR|ATOH8|PLPP3|NRP1|STARD13|ACVRL1|MAP4K4|ROCK2|PPM1F
	GO_REGULATION_OF_PROTEIN_TARGETING	15	81	0.0052805	0.0823749	2.31461	10055|23409|2534|2664|3208|4924|5058|5174|58480|5880|65018|665|784|8851|9747	SAE1|SIRT4|FYN|GDI1|HPCA|NUCB1|PAK1|PDZK1|RHOU|RAC2|PINK1|BNIP3L|CACNB3|CDK5R1|TCAF1
	GO_REGULATION_OF_CELLULAR_COMPONENT_SIZE	48	368	0.0052875	0.0823749	1.54006	100287171|10097|10500|10505|1173|118|1185|1385|148170|196527|207|23075|23645|25|2664|348|4035|4131|4137|4478|5048|5058|54910|56203|56907|57026|5728|57403|5962|6259|64857|6560|6709|6722|7248|7410|8153|81565|8301|8440|85464|8829|8851|8976|91663|9723|9798|9873	WASHC1|ACTR2|SEMA6C|SEMA4F|AP2M1|ADD1|CLCN6|CREB1|CDC42EP5|ANO6|AKT1|SWAP70|PPP1R15A|ABL1|GDI1|APOE|LRP1|MAP1B|MAPT|MSN|PAFAH1B1|PAK1|SEMA4C|LMOD3|SPIRE1|PDXP|PTEN|RAB22A|RDX|RYK|PLEKHG2|SLC12A4|SPTAN1|SRF|TSC1|VAV2|RND2|NDEL1|PICALM|NCK2|SSH2|NRP1|CDK5R1|WASL|MYADM|SEMA3E|IST1|FCHSD2
	GO_MICROTUBULE_DEPOLYMERIZATION	10	44	0.00531825	0.0823749	2.94685	10013|23271|23332|3925|4130|4131|57551|57701|89795|9793	HDAC6|CAMSAP2|CLASP1|STMN1|MAP1A|MAP1B|TAOK1|NCKAP5L|NAV3|CKAP5
	GO_PEPTIDYL_LYSINE_TRIMETHYLATION	10	44	0.00531825	0.0823749	2.94685	23411|29072|4204|4297|51111|55677|55904|8473|9682|9757	SIRT1|SETD2|MECP2|KMT2A|KMT5B|IWS1|KMT2E|OGT|KDM4A|KMT2B
	GO_PLATELET_DERIVED_GROWTH_FACTOR_RECEPTOR_SIGNALING_PATHWAY	12	58	0.00535094	0.0823749	2.615	10628|25|25976|347|4035|5159|5728|65009|84159|867|868|8829	TXNIP|ABL1|TIPARP|APOD|LRP1|PDGFRB|PTEN|NDRG4|ARID5B|CBL|CBLB|NRP1
	GO_REGULATION_OF_LYMPHOCYTE_MIGRATION	12	61	0.00535094	0.0823749	2.615	1235|1398|1399|1893|207|326|347|4478|6347|65125|83692|8976	CCR6|CRK|CRKL|ECM1|AKT1|AIRE|APOD|MSN|CCL2|WNK1|CD99L2|WASL
	GO_CELL_MIGRATION_INVOLVED_IN_HEART_DEVELOPMENT	6	19	0.00541133	0.0823749	4.61975	2022|2348|5159|5308|65009|652	ENG|FOLR1|PDGFRB|PITX2|NDRG4|BMP4
	GO_NEGATIVE_REGULATION_OF_ADHERENS_JUNCTION_ORGANIZATION	6	19	0.00541133	0.0823749	4.61975	347|4035|5728|5962|7057|94	APOD|LRP1|PTEN|RDX|THBS1|ACVRL1
	GO_SMOOTH_MUSCLE_TISSUE_DEVELOPMENT	6	21	0.00541133	0.0823749	4.61975	2022|25976|4638|5311|652|6722	ENG|TIPARP|MYLK|PKD2|BMP4|SRF
	GO_TRACHEA_DEVELOPMENT	6	19	0.00541133	0.0823749	4.61975	3202|51176|5914|652|6722|7048	HOXA5|LEF1|RARA|BMP4|SRF|TGFBR2
	GO_POSITIVE_REGULATION_OF_TRANSFORMING_GROWTH_FACTOR_BETA_PRODUCTION	6	19	0.00541133	0.0823749	4.61975	1385|4088|5743|6376|7057|8710	CREB1|SMAD3|PTGS2|CX3CL1|THBS1|SERPINB7
	GO_ARF_PROTEIN_SIGNAL_TRANSDUCTION	6	19	0.00541133	0.0823749	4.61975	55738|8729|9265|9266|9267|9448	ARFGAP1|GBF1|CYTH3|CYTH2|CYTH1|MAP4K4
	GO_AXONAL_TRANSPORT	11	54	0.00541234	0.0823749	2.75602	1176|23095|23162|254263|26258|4130|4137|5048|66008|81565|9371	AP3S1|KIF1B|MAPK8IP3|CNIH2|BLOC1S6|MAP1A|MAPT|PAFAH1B1|TRAK2|NDEL1|KIF3B
	GO_NEGATIVE_REGULATION_OF_CYCLIN_DEPENDENT_PROTEIN_KINASE_ACTIVITY	8	34	0.00544948	0.0825842	3.48342	1027|1028|1029|1030|1031|5728|7026|8850	CDKN1B|CDKN1C|CDKN2A|CDKN2B|CDKN2C|PTEN|NR2F2|KAT2B
	GO_RESPONSE_TO_X_RAY	8	31	0.00544948	0.0825842	3.48342	121457|2067|25836|472|595|64710|7158|7516	IKBIP|ERCC1|NIPBL|ATM|CCND1|NUCKS1|TP53BP1|XRCC2
	GO_SIGNAL_TRANSDUCTION_INVOLVED_IN_CELL_CYCLE_CHECKPOINT	14	74	0.00562336	0.0850367	2.37936	1017|1027|10769|1820|25946|472|4848|4849|57060|5934|6659|835|84142|8555	CDK2|CDKN1B|PLK2|ARID3A|ZNF385A|ATM|CNOT2|CNOT3|PCBP4|RBL2|SOX4|CASP2|ABRAXAS1|CDC14B
	GO_PROTEIN_MANNOSYLATION	7	25	0.00566719	0.0853341	3.89326	10329|160335|2218|23333|29954|79147|9215	RXYLT1|TMTC2|FKTN|DPY19L1|POMT2|FKRP|LARGE1
	GO_LYMPH_VESSEL_DEVELOPMENT	7	25	0.00566719	0.0853341	3.89326	1948|54345|5532|57493|5784|7026|94	EFNB2|SOX18|PPP3CB|HEG1|PTPN14|NR2F2|ACVRL1
	GO_HOMEOSTASIS_OF_NUMBER_OF_CELLS	35	248	0.0057502	0.0863999	1.66069	100|1021|10461|116151|118|171023|1831|207|2113|2149|2176|22985|2323|23543|25|28996|3202|3707|4090|4254|4779|51542|5316|5532|55366|55904|567|57599|652|6670|6722|7543|8444|9898|9935	ADA|CDK6|MERTK|FAM210B|ADD1|ASXL1|TSC22D3|AKT1|ETS1|F2R|FANCC|ACIN1|FLT3LG|RBFOX2|ABL1|HIPK2|HOXA5|ITPKB|SMAD5|KITLG|NFE2L1|VPS54|PKNOX1|PPP3CB|LGR4|KMT2E|B2M|WDR48|BMP4|SP3|SRF|ZFX|DYRK3|UBAP2L|MAFB
	GO_RESPIRATORY_SYSTEM_DEVELOPMENT	29	196	0.00578753	0.0865134	1.75596	100|10272|1385|1490|171023|23152|27031|2719|3202|342371|51176|5159|53834|57216|57493|5754|5914|6431|64759|652|657|6670|6722|7043|7048|7289|7917|84695|84976	ADA|FSTL3|CREB1|CCN2|ASXL1|CIC|NPHP3|GPC3|HOXA5|ATXN1L|LEF1|PDGFRB|FGFRL1|VANGL2|HEG1|PTK7|RARA|SRSF6|TNS3|BMP4|BMPR1A|SP3|SRF|TGFB3|TGFBR2|TULP3|BAG6|LOXL3|DISP1
	GO_REGULATION_OF_PROTEASOMAL_UBIQUITIN_DEPENDENT_PROTEIN_CATABOLIC_PROCESS	20	122	0.00579474	0.0865134	2.00768	10221|10769|1454|1601|207|23274|23429|25897|29978|4130|51322|51667|5716|6599|7917|8473|85409|8554|857|9781	TRIB1|PLK2|CSNK1E|DAB2|AKT1|CLEC16A|RYBP|RNF19A|UBQLN2|MAP1A|WAC|NUB1|PSMD10|SMARCC1|BAG6|OGT|NKD2|PIAS1|CAV1|RNF144A
	GO_PHOSPHOLIPID_METABOLIC_PROCESS	36	259	0.00582028	0.0865134	1.6462	100287171|10554|114884|2261|22863|23049|23167|23659|255043|285172|29062|3636|3931|4204|4952|5048|5159|5296|5297|5298|5305|56623|56895|5728|5747|64748|6609|728233|7410|79887|84513|8611|8613|8897|975|9807	WASHC1|AGPAT1|OSBPL10|FGFR3|ATG14|SMG1|EFR3A|PLA2G15|TMEM86B|FAM126B|WDR91|INPPL1|LCAT|MECP2|OCRL|PAFAH1B1|PDGFRB|PIK3R2|PI4KA|PI4KB|PIP4K2A|INPP5E|AGPAT4|PTEN|PTK2|PLPPR2|SMPD1|PI4KAP1|VAV2|PLBD1|PLPP5|PLPP1|PLPP3|MTMR3|CD81|IP6K1
	GO_NEGATIVE_REGULATION_OF_ORGANELLE_ORGANIZATION	49	383	0.005823	0.0865134	1.52363	10013|10163|10432|1063|115704|118|1859|2067|207|22919|23075|23271|23274|23332|23409|23411|25942|25999|26036|27085|3005|3192|3720|3925|4137|4204|472|51366|5252|5253|54464|54880|550643|5573|56203|5716|57551|5962|6419|65018|652|6709|7175|84861|8850|89795|91663|9637|9682	HDAC6|WASF2|RBM14|CENPF|EVI5L|ADD1|DYRK1A|ERCC1|AKT1|MAPRE1|SWAP70|CAMSAP2|CLEC16A|CLASP1|SIRT4|SIRT1|SIN3A|CLIP3|ZNF451|MTBP|H1F0|HNRNPU|JARID2|STMN1|MAPT|MECP2|ATM|UBR5|PHF1|PHF2|XRN1|BCOR|NBDY|PRKAR1A|LMOD3|PSMD10|TAOK1|RDX|SETMAR|PINK1|BMP4|SPTAN1|TPR|KLHL22|KAT2B|NAV3|MYADM|FEZ2|KDM4A
	GO_REGULATION_OF_PROTEIN_STABILITY	37	276	0.00587721	0.0865134	1.63274	10013|10491|1385|1387|1857|23032|23291|23327|23411|2896|3054|3064|3916|3920|4088|4487|51125|5476|54765|5728|64175|64844|65018|6659|6812|7248|7466|7917|79763|811|8239|84515|8613|8863|8975|9736|975	HDAC6|CRTAP|CREB1|CREBBP|DVL3|USP33|FBXW11|NEDD4L|SIRT1|GRN|HCFC1|HTT|LAMP1|LAMP2|SMAD3|MSX1|GOLGA7|CTSA|TRIM44|PTEN|P3H1|MARCH7|PINK1|SOX4|STXBP1|TSC1|WFS1|BAG6|ISOC2|CALR|USP9X|MCM8|PLPP3|PER3|USP13|USP34|CD81
	GO_SECONDARY_HEART_FIELD_SPECIFICATION	4	9	0.00593	0.0865134	8.00173	3670|652|6604|8313	ISL1|BMP4|SMARCD3|AXIN2
	GO_GALACTOSE_CATABOLIC_PROCESS	4	9	0.00593	0.0865134	8.00173	2584|2592|2720|283209	GALK1|GALT|GLB1|PGM2L1
	GO_DORSAL_AORTA_DEVELOPMENT	4	9	0.00593	0.0865134	8.00173	2022|657|6722|94	ENG|BMPR1A|SRF|ACVRL1
	GO_CHROMATIN_MEDIATED_MAINTENANCE_OF_TRANSCRIPTION	4	9	0.00593	0.0865134	8.00173	57492|6602|8289|9757	ARID1B|SMARCD1|ARID1A|KMT2B
	GO_ADENYLATE_CYCLASE_ACTIVATING_ADRENERGIC_RECEPTOR_SIGNALING_PATHWAY_INVOLVED_IN_HEART_PROCESS	4	11	0.00593	0.0865134	8.00173	11214|2771|493|5144	AKAP13|GNAI2|ATP2B4|PDE4D
	GO_NEGATIVE_REGULATION_OF_ADENYLATE_CYCLASE_ACTIVATING_G_PROTEIN_COUPLED_RECEPTOR_SIGNALING_PATHWAY	4	11	0.00593	0.0865134	8.00173	2771|333|493|4987	GNAI2|APLP1|ATP2B4|OPRL1
	GO_POSITIVE_REGULATION_OF_TORC1_SIGNALING	4	10	0.00593	0.0865134	8.00173	10325|10670|23274|84861	RRAGB|RRAGA|CLEC16A|KLHL22
	GO_REGULATION_OF_CARTILAGE_DEVELOPMENT	13	68	0.00593036	0.0865134	2.45916	1490|2734|304|3491|4088|579|5914|642658|649|652|7227|8313|94	CCN2|GLG1|ANXA2P2|CCN1|SMAD3|NKX3-2|RARA|SCX|BMP1|BMP4|TRPS1|AXIN2|ACVRL1
	GO_HISTONE_H4_ACETYLATION	13	66	0.00593036	0.0865134	2.45916	23411|284058|3054|408|4297|51176|51230|55677|55683|55929|7994|8473|8648	SIRT1|KANSL1|HCFC1|ARRB1|KMT2A|LEF1|PHF20|IWS1|KANSL3|DMAP1|KAT6A|OGT|NCOA1
	GO_HIPPOCAMPUS_DEVELOPMENT	15	81	0.00594829	0.0865134	2.27945	1021|1398|1399|1745|4192|493|5048|51176|5728|583|5914|6722|7248|8648|8851	CDK6|CRK|CRKL|DLX1|MDK|ATP2B4|PAFAH1B1|LEF1|PTEN|BBS2|RARA|SRF|TSC1|NCOA1|CDK5R1
	GO_SYNAPSE_ORGANIZATION	52	406	0.0059565	0.0865134	1.50151	10013|10097|10163|10397|115703|1399|1627|1639|1742|1760|1948|203068|2119|2149|22859|22883|23613|23654|25|2534|27020|27286|348|3480|3556|3586|375790|378|3913|4076|4137|4204|4628|4774|4898|5048|5064|5728|5747|57555|6259|6376|7248|784|79414|85461|87|8829|8851|8976|9723|9912	HDAC6|ACTR2|WASF2|NDRG1|ARHGAP33|CRKL|DBN1|DCTN1|DLG4|DMPK|EFNB2|TUBB|ETV5|F2R|ADGRL1|CLSTN1|ZMYND8|PLXNB2|ABL1|FYN|NPTN|SRPX2|APOE|IGF1R|IL1RAP|IL10|AGRN|ARF4|LAMB2|CAPRIN1|MAPT|MECP2|MYH10|NFIA|NRDC|PAFAH1B1|PALM|PTEN|PTK2|NLGN2|RYK|CX3CL1|TSC1|CACNB3|LRFN3|TANC1|ACTN1|NRP1|CDK5R1|WASL|SEMA3E|ARHGAP44
	GO_RENAL_SYSTEM_DEVELOPMENT	40	294	0.00597795	0.0865134	1.59755	100133941|10220|10272|1028|1063|1592|1948|23371|25836|25959|25976|27031|2719|3037|317|3217|3913|4088|4090|4774|51196|5159|5311|54806|55366|5613|57216|59|5914|6382|652|6659|7248|7466|7917|80144|84159|8710|8829|9500	CD24|GDF11|FSTL3|CDKN1C|CENPF|CYP26A1|EFNB2|TNS2|NIPBL|KANK2|TIPARP|NPHP3|GPC3|HAS2|APAF1|HOXB7|LAMB2|SMAD3|SMAD5|NFIA|PLCE1|PDGFRB|PKD2|AHI1|LGR4|PRKX|VANGL2|ACTA2|RARA|SDC1|BMP4|SOX4|TSC1|WFS1|BAG6|FRAS1|ARID5B|SERPINB7|NRP1|MAGED1
	GO_CELLULAR_RESPONSE_TO_EXTERNAL_STIMULUS	44	335	0.00597827	0.0865134	1.55998	1030|10325|10518|10670|1277|2022|207|22863|23032|23274|23411|2348|23710|2534|25959|3309|352954|3553|3920|4055|4214|432|440275|55846|57026|5743|642658|6502|6548|6722|7132|7248|7351|784|79567|79726|81631|835|8408|84557|8648|867|8897|968	CDKN2B|RRAGB|CIB2|RRAGA|COL1A1|ENG|AKT1|ATG14|USP33|CLEC16A|SIRT1|FOLR1|GABARAPL1|FYN|KANK2|HSPA5|CASTOR3|IL1B|LAMP2|LTBR|MAP3K1|ASGR1|EIF2AK4|ITFG2|PDXP|PTGS2|SCX|SKP2|SLC9A1|SRF|TNFRSF1A|TSC1|UCP2|CACNB3|RIPOR1|WDR59|MAP1LC3B|CASP2|ULK1|MAP1LC3A|NCOA1|CBL|MTMR3|CD68
	GO_ANTIGEN_PROCESSING_AND_PRESENTATION_OF_PEPTIDE_ANTIGEN	28	188	0.00602416	0.0868202	1.76976	10437|10484|1173|1514|161|1639|164|1778|1781|1783|22872|3108|3125|3140|3685|3797|3831|55860|567|5716|64167|6891|6892|811|8905|9371|9493|9632	IFI30|SEC23A|AP2M1|CTSL|AP2A2|DCTN1|AP1G1|DYNC1H1|DYNC1I2|DYNC1LI2|SEC31A|HLA-DMA|HLA-DRB3|MR1|ITGAV|KIF3C|KLC1|ACTR10|B2M|PSMD10|ERAP2|TAP2|TAPBP|CALR|AP1S2|KIF3B|KIF23|SEC24C
	GO_MAINTENANCE_OF_PROTEIN_LOCALIZATION_IN_ORGANELLE	9	39	0.00603635	0.0868202	3.10882	10945|10956|207|23353|3192|3309|6500|65018|81573	KDELR1|OS9|AKT1|SUN1|HNRNPU|HSPA5|SKP1|PINK1|ANKRD13C
	GO_TORC1_SIGNALING	9	39	0.00603635	0.0868202	3.10882	10325|10670|23274|23367|352954|472|55846|8444|84861	RRAGB|RRAGA|CLEC16A|LARP1|CASTOR3|ATM|ITFG2|DYRK3|KLHL22
	GO_POSITIVE_REGULATION_OF_VACUOLE_ORGANIZATION	5	14	0.00617601	0.0877565	5.55814	22930|2896|304|5305|8408	RAB3GAP1|GRN|ANXA2P2|PIP4K2A|ULK1
	GO_GOLGI_LOCALIZATION	5	14	0.00617601	0.0877565	5.55814	10494|372|57584|7405|79567	STK25|ARCN1|ARHGAP21|UVRAG|RIPOR1
	GO_CENTRIOLE_CENTRIOLE_COHESION	5	14	0.00617601	0.0877565	5.55814	1639|23177|4957|51199|9662	DCTN1|CEP68|ODF2|NIN|CEP135
	GO_RAP_PROTEIN_SIGNAL_TRANSDUCTION	5	14	0.00617601	0.0877565	5.55814	10769|5911|5962|7077|867	PLK2|RAP2A|RDX|TIMP2|CBL
	GO_G_PROTEIN_COUPLED_RECEPTOR_SIGNALING_PATHWAY_INVOLVED_IN_HEART_PROCESS	5	16	0.00617601	0.0877565	5.55814	11214|2771|493|5144|857	AKAP13|GNAI2|ATP2B4|PDE4D|CAV1
	GO_REGULATION_OF_TRANSCRIPTION_FROM_RNA_POLYMERASE_II_PROMOTER_INVOLVED_IN_HEART_DEVELOPMENT	5	14	0.00617601	0.0877565	5.55814	4487|652|657|6722|90	MSX1|BMP4|BMPR1A|SRF|ACVR1
	GO_VENTRICULAR_SEPTUM_MORPHOGENESIS	10	45	0.00629158	0.0892192	2.86259	10370|2535|53834|57216|64783|652|6659|6926|7048|90	CITED2|FZD2|FGFRL1|VANGL2|RBM15|BMP4|SOX4|TBX3|TGFBR2|ACVR1
	GO_REGULATION_OF_RECEPTOR_INTERNALIZATION	11	55	0.00631213	0.0893312	2.68868	1742|1948|29978|3208|408|4289|5336|54806|6311|64854|88455	DLG4|EFNB2|UBQLN2|HPCA|ARRB1|MKLN1|PLCG2|AHI1|ATXN2|USP46|ANKRD13A
	GO_REGULATION_OF_ATPASE_ACTIVITY	14	76	0.00636835	0.0899466	2.33968	10049|1266|203547|26092|3192|3306|51726|64089|6419|7134|7139|7169|7248|8775	DNAJB6|CNN3|VMA21|TOR1AIP1|HNRNPU|HSPA2|DNAJB11|SNX16|SETMAR|TNNC1|TNNT2|TPM2|TSC1|NAPA
	GO_SULFUR_COMPOUND_BIOSYNTHETIC_PROCESS	26	177	0.00649395	0.0907643	1.80143	10402|113189|1464|2182|22856|26035|26873|2941|3340|4259|47|51380|5165|55066|55501|55902|56548|6487|79586|79966|83401|8509|8702|9060|9061|9469	ST3GAL6|CHST14|CSPG4|ACSL4|CHSY1|GLCE|OPLAH|GSTA4|NDST1|MGST3|ACLY|CSAD|PDK3|PDPR|CHST12|ACSS2|CHST7|ST3GAL3|CHPF|SCD5|ELOVL3|NDST2|B4GALT4|PAPSS2|PAPSS1|CHST3
	GO_POSITIVE_REGULATION_OF_WNT_SIGNALING_PATHWAY	26	174	0.00649395	0.0907643	1.80143	1277|1454|1455|1456|1601|1654|25|25960|2719|4088|51366|53944|5494|55366|5716|5754|59352|65125|6659|79971|81847|8313|85458|857|9679|9736	COL1A1|CSNK1E|CSNK1G2|CSNK1G3|DAB2|DDX3X|ABL1|ADGRA2|GPC3|SMAD3|UBR5|CSNK1G1|PPM1A|LGR4|PSMD10|PTK7|LGR6|WNK1|SOX4|WLS|RNF146|AXIN2|DIXDC1|CAV1|FAM53B|USP34
	GO_HISTONE_H3_K4_DEMETHYLATION_TRIMETHYL_H3_K4_SPECIFIC	3	5	0.00654192	0.0907643	14.9906	10765|3720|8242	KDM5B|JARID2|KDM5C
	GO_DOPAMINERGIC_NEURON_AXON_GUIDANCE	3	5	0.00654192	0.0907643	14.9906	1951|57216|6259	CELSR3|VANGL2|RYK
	GO_NEGATIVE_REGULATION_OF_APOPTOTIC_PROCESS_IN_BONE_MARROW_CELL	3	5	0.00654192	0.0907643	14.9906	10769|2323|51176	PLK2|FLT3LG|LEF1
	GO_POSITIVE_REGULATION_OF_FIBROBLAST_GROWTH_FACTOR_PRODUCTION	3	5	0.00654192	0.0907643	14.9906	5743|57493|9475	PTGS2|HEG1|ROCK2
	GO_POSITIVE_REGULATION_OF_HEMATOPOIETIC_STEM_CELL_PROLIFERATION	3	5	0.00654192	0.0907643	14.9906	10443|342371|4254	N4BP2L2|ATXN1L|KITLG
	GO_REGULATION_OF_POLYAMINE_TRANSMEMBRANE_TRANSPORT	3	5	0.00654192	0.0907643	14.9906	113451|4947|51582	AZIN2|OAZ2|AZIN1
	GO_POSITIVE_REGULATION_OF_EPITHELIAL_TO_MESENCHYMAL_TRANSITION_INVOLVED_IN_ENDOCARDIAL_CUSHION_FORMATION	3	5	0.00654192	0.0907643	14.9906	2022|7048|90	ENG|TGFBR2|ACVR1
	GO_REGULATION_OF_UBIQUITIN_DEPENDENT_PROTEIN_CATABOLIC_PROCESS	23	148	0.0065817	0.0909708	1.8777	10221|10769|1454|1601|207|23274|23429|25897|28996|29978|4130|51322|51667|5716|5728|5747|6599|7917|8473|85409|8554|857|9781	TRIB1|PLK2|CSNK1E|DAB2|AKT1|CLEC16A|RYBP|RNF19A|HIPK2|UBQLN2|MAP1A|WAC|NUB1|PSMD10|PTEN|PTK2|SMARCC1|BAG6|OGT|NKD2|PIAS1|CAV1|RNF144A
	GO_NEGATIVE_REGULATION_OF_CELL_CYCLE_PHASE_TRANSITION	36	265	0.00658257	0.0909708	1.6312	10106|1017|1021|1027|1029|1030|1031|1063|10769|1112|138151|1820|25946|25959|2956|4303|472|4848|4849|5311|56241|57060|5716|5728|57551|5934|595|6347|6500|6659|7175|835|84142|84446|84861|8555	CTDSP2|CDK2|CDK6|CDKN1B|CDKN2A|CDKN2B|CDKN2C|CENPF|PLK2|FOXN3|NACC2|ARID3A|ZNF385A|KANK2|MSH6|FOXO4|ATM|CNOT2|CNOT3|PKD2|SUSD2|PCBP4|PSMD10|PTEN|TAOK1|RBL2|CCND1|CCL2|SKP1|SOX4|TPR|CASP2|ABRAXAS1|BRSK1|KLHL22|CDC14B
	GO_FC_RECEPTOR_MEDIATED_STIMULATORY_SIGNALING_PATHWAY	15	143	0.00668242	0.0920125	2.24522	10097|10163|1398|1793|25|2534|5058|5296|5335|5336|55198|5747|63916|7410|8976	ACTR2|WASF2|CRK|DOCK1|ABL1|FYN|PAK1|PIK3R2|PLCG1|PLCG2|APPL2|PTK2|ELMO2|VAV2|WASL
	GO_POSITIVE_REGULATION_OF_BMP_SIGNALING_PATHWAY	8	32	0.00669703	0.0920125	3.33812	2022|2719|3491|4487|4756|4926|652|94	ENG|GPC3|CCN1|MSX1|NEO1|NUMA1|BMP4|ACVRL1
	GO_G2_DNA_DAMAGE_CHECKPOINT	8	32	0.00669703	0.0920125	3.33812	1112|2956|4303|472|57551|84142|84446|8555	FOXN3|MSH6|FOXO4|ATM|TAOK1|ABRAXAS1|BRSK1|CDC14B
	GO_RESPONSE_TO_BMP	25	167	0.00672217	0.0921785	1.81971	10272|1655|1745|2022|23592|25|25928|2719|27250|28996|3491|4090|4487|4756|4926|51176|51496|5494|5654|642658|652|657|8239|90|94	FSTL3|DDX5|DLX1|ENG|LEMD3|ABL1|SOSTDC1|GPC3|PDCD4|HIPK2|CCN1|SMAD5|MSX1|NEO1|NUMA1|LEF1|CTDSPL2|PPM1A|HTRA1|SCX|BMP4|BMPR1A|USP9X|ACVR1|ACVRL1
	GO_MORPHOGENESIS_OF_A_POLARIZED_EPITHELIUM	22	139	0.00674012	0.0922456	1.90432	1173|1601|161|1856|1857|1951|25|2535|27031|2719|4478|4649|5048|54806|5716|57216|5754|6259|8322|8324|84446|9968	AP2M1|DAB2|AP2A2|DVL2|DVL3|CELSR3|ABL1|FZD2|NPHP3|GPC3|MSN|MYO9A|PAFAH1B1|AHI1|PSMD10|VANGL2|PTK7|RYK|FZD4|FZD7|BRSK1|MED12
	GO_NEUROMUSCULAR_PROCESS	18	106	0.00705563	0.0963769	2.05242	104|1200|1639|23077|23543|23621|25|25953|4204|4628|4861|5048|5660|5728|57555|57680|8506|8925	ADARB1|TPP1|DCTN1|MYCBP2|RBFOX2|BACE1|ABL1|PNKD|MECP2|MYH10|NPAS1|PAFAH1B1|PSAP|PTEN|NLGN2|CHD8|CNTNAP1|HERC1
	GO_NEGATIVE_REGULATION_OF_MRNA_SPLICING_VIA_SPLICEOSOME	6	20	0.00714381	0.097393	4.28976	10284|1859|6429|6431|6432|79171	SAP18|DYRK1A|SRSF4|SRSF6|SRSF7|RBM42
	GO_REGULATION_OF_PROTEIN_EXPORT_FROM_NUCLEUS	9	40	0.00722654	0.0981419	3.00474	127933|29072|3553|51277|51496|5494|55677|5784|7175	UHMK1|SETD2|IL1B|DNAJC27|CTDSPL2|PPM1A|IWS1|PTPN14|TPR
	GO_REGULATION_OF_COLLAGEN_BIOSYNTHETIC_PROCESS	9	43	0.00722654	0.0981419	3.00474	1490|2022|2149|5159|55323|642658|652|7043|8710	CCN2|ENG|F2R|PDGFRB|LARP6|SCX|BMP4|TGFB3|SERPINB7
	GO_REGULATION_OF_PROTEASOMAL_PROTEIN_CATABOLIC_PROCESS	27	185	0.00725749	0.0983731	1.76149	10221|10769|10956|1454|1601|207|23274|23429|25897|29978|348|4130|4779|51322|51667|5716|64844|65018|6599|7314|7917|8473|85409|8554|857|8975|9781	TRIB1|PLK2|OS9|CSNK1E|DAB2|AKT1|CLEC16A|RYBP|RNF19A|UBQLN2|APOE|MAP1A|NFE2L1|WAC|NUB1|PSMD10|MARCH7|PINK1|SMARCC1|UBB|BAG6|OGT|NKD2|PIAS1|CAV1|USP13|RNF144A
	GO_REGULATION_OF_SMOOTH_MUSCLE_CELL_DIFFERENTIATION	10	52	0.00739785	0.100084	2.78297	2022|23411|27250|2852|4204|4303|652|6604|6722|8554	ENG|SIRT1|PDCD4|GPER1|MECP2|FOXO4|BMP4|SMARCD3|SRF|PIAS1
	GO_POSITIVE_REGULATION_OF_AXONOGENESIS	15	83	0.00748742	0.100944	2.21217	10494|23654|2664|4035|4131|4137|5048|5058|51199|5361|6722|8153|81565|8829|9798	STK25|PLXNB2|GDI1|LRP1|MAP1B|MAPT|PAFAH1B1|PAK1|NIN|PLXNA1|SRF|RND2|NDEL1|NRP1|IST1
	GO_REGULATION_OF_CELLULAR_AMIDE_METABOLIC_PROCESS	56	468	0.00749002	0.100944	1.45842	10209|10600|10644|10657|127933|1654|1974|1979|207|22794|23367|23369|23645|253943|25946|26046|26065|326|348|3491|3609|399664|4076|4343|440275|48|4848|4849|51087|5165|54464|54505|54915|55066|55095|55323|5914|6311|65018|6659|7057|7132|7175|7248|79068|8087|811|8301|83759|8440|8507|85451|8672|9475|9728|9811	EIF1|USP16|IGF2BP2|KHDRBS1|UHMK1|DDX3X|EIF4A2|EIF4EBP2|AKT1|CASC3|LARP1|PUM2|PPP1R15A|YTHDF3|ZNF385A|LTN1|LSM14A|AIRE|APOE|CCN1|ILF3|MEX3D|CAPRIN1|MOV10|EIF2AK4|ACO1|CNOT2|CNOT3|YBX2|PDK3|XRN1|DHX29|YTHDF1|PDPR|SAMD4B|LARP6|RARA|ATXN2|PINK1|SOX4|THBS1|TNFRSF1A|TPR|TSC1|FTO|FXR1|CALR|PICALM|RBM4B|NCK2|ENC1|UNK|EIF4G3|ROCK2|SECISBP2L|CTIF
	GO_POSITIVE_REGULATION_OF_TRANSMEMBRANE_TRANSPORT	29	199	0.00767082	0.103183	1.71428	113451|196527|207|2149|23433|25|25999|2719|2852|3064|3306|3757|388591|51582|5174|5311|5335|5336|57620|6041|6376|65010|65018|65125|6548|7220|784|79602|9747	AZIN2|ANO6|AKT1|F2R|RHOQ|ABL1|CLIP3|GPC3|GPER1|HTT|HSPA2|KCNH2|RNF207|AZIN1|PDZK1|PKD2|PLCG1|PLCG2|STIM2|RNASEL|CX3CL1|SLC26A6|PINK1|WNK1|SLC9A1|TRPC1|CACNB3|ADIPOR2|TCAF1
	GO_REGULATION_OF_NOTCH_SIGNALING_PATHWAY	17	101	0.00776431	0.104242	2.07978	1387|157285|1745|207|22905|23509|3572|375704|3996|408|57178|63917|65989|81544|8850|9139|9794	CREBBP|PRAG1|DLX1|AKT1|EPN2|POFUT1|IL6ST|ENHO|LLGL1|ARRB1|ZMIZ1|GALNT11|DLK2|GDPD5|KAT2B|CBFA2T2|MAML1
	GO_PROTEIN_DEPOLYMERIZATION	18	108	0.00778	0.104255	2.02926	10013|10763|118|23075|23271|23332|3925|4130|4131|56203|57026|57551|57701|5962|64780|6709|89795|9793	HDAC6|NES|ADD1|SWAP70|CAMSAP2|CLASP1|STMN1|MAP1A|MAP1B|LMOD3|PDXP|TAOK1|NCKAP5L|RDX|MICAL1|SPTAN1|NAV3|CKAP5
	GO_REGULATION_OF_LIPID_METABOLIC_PROCESS	49	383	0.00784343	0.104906	1.49545	100287171|123|133|1385|1387|207|2261|2264|22863|23054|23179|23409|23411|25942|26137|27120|2852|29062|347|348|3491|3553|375704|376497|4779|4800|4802|51129|5159|5165|5296|55066|55198|5660|5743|5747|5934|6604|7132|7410|79602|80205|857|8611|8648|8720|8897|9612|975	WASHC1|PLIN2|ADM|CREB1|CREBBP|AKT1|FGFR3|FGFR4|ATG14|NCOA6|RGL1|SIRT4|SIRT1|SIN3A|ZBTB20|DKKL1|GPER1|WDR91|APOD|APOE|CCN1|IL1B|ENHO|SLC27A1|NFE2L1|NFYA|NFYC|ANGPTL4|PDGFRB|PDK3|PIK3R2|PDPR|APPL2|PSAP|PTGS2|PTK2|RBL2|SMARCD3|TNFRSF1A|VAV2|ADIPOR2|CHD9|CAV1|PLPP1|NCOA1|MBTPS1|MTMR3|NCOR2|CD81
	GO_PANCREAS_DEVELOPMENT	14	78	0.00809414	0.108054	2.26403	1021|10220|10232|207|27031|3670|4212|51092|579|652|6659|7466|79971|9575	CDK6|GDF11|MSLN|AKT1|NPHP3|ISL1|MEIS2|SIDT2|NKX3-2|BMP4|SOX4|WFS1|WLS|CLOCK
	GO_MALE_SEX_DIFFERENTIATION	24	158	0.00812686	0.108186	1.81212	10184|10272|10370|128637|1399|2067|22836|4090|4254|4678|5159|55366|57599|5914|595|6382|642658|657|6926|7314|8031|84159|8648|867	LHFPL2|FSTL3|CITED2|TBC1D20|CRKL|ERCC1|RHOBTB3|SMAD5|KITLG|NASP|PDGFRB|LGR4|WDR48|RARA|CCND1|SDC1|SCX|BMPR1A|TBX3|UBB|NCOA4|ARID5B|NCOA1|CBL
	GO_REGULATION_OF_CELL_CELL_ADHESION	50	397	0.00813461	0.108186	1.48554	100|100133941|10272|10370|10725|10808|10859|1948|1949|207|2113|23075|23240|25|2534|2615|3037|3553|3572|3586|3606|3707|3956|5058|51176|5270|5573|5578|57162|57178|5747|57669|5914|5962|6347|6376|64115|64844|65125|652|7048|79414|80381|8440|84695|857|861|8613|91663|9647	ADA|CD24|FSTL3|CITED2|NFAT5|HSPH1|LILRB1|EFNB2|EFNB3|AKT1|ETS1|SWAP70|TMEM131L|ABL1|FYN|LRRC32|HAS2|IL1B|IL6ST|IL10|IL18|ITPKB|LGALS1|PAK1|LEF1|SERPINE2|PRKAR1A|PRKCA|PELI1|ZMIZ1|PTK2|EPB41L5|RARA|RDX|CCL2|CX3CL1|VSIR|MARCH7|WNK1|BMP4|TGFBR2|LRFN3|CD276|NCK2|LOXL3|CAV1|RUNX1|PLPP3|MYADM|PPM1F
	GO_SMOOTHENED_SIGNALING_PATHWAY	21	133	0.00817848	0.108565	1.89914	1387|200728|221322|221914|22856|27148|2719|28996|3340|4735|5270|55081|57545|57728|652|7048|7289|755|79600|8445|84976	CREBBP|TMEM17|TBC1D32|GPC2|CHSY1|STK36|GPC3|HIPK2|NDST1|SEPTIN2|SERPINE2|IFT57|CC2D2A|WDR19|BMP4|TGFBR2|TULP3|CFAP410|TCTN1|DYRK2|DISP1
	GO_DENDRITIC_SPINE_MORPHOGENESIS	11	55	0.00846032	0.111691	2.56338	10013|10097|115703|1627|1742|4076|5048|5728|8851|8976|9912	HDAC6|ACTR2|ARHGAP33|DBN1|DLG4|CAPRIN1|PAFAH1B1|PTEN|CDK5R1|WASL|ARHGAP44
	GO_MAINTENANCE_OF_LOCATION_IN_CELL	16	95	0.0085236	0.111691	2.11152	10945|10956|1627|207|23353|2512|3192|3309|348|5048|57584|6500|65018|7405|81573|857	KDELR1|OS9|DBN1|AKT1|SUN1|FTL|HNRNPU|HSPA5|APOE|PAFAH1B1|ARHGAP21|SKP1|PINK1|UVRAG|ANKRD13C|CAV1
	GO_METENCEPHALON_DEVELOPMENT	18	111	0.00856314	0.111691	2.00661	1398|1399|25|3309|372|4192|4204|4628|473|5058|5270|54910|6752|8322|8455|8648|8851|8925	CRK|CRKL|ABL1|HSPA5|ARCN1|MDK|MECP2|MYH10|RERE|PAK1|SERPINE2|SEMA4C|SSTR2|FZD4|ATRN|NCOA1|CDK5R1|HERC1
	GO_REGULATION_OF_GRANULOCYTE_DIFFERENTIATION	5	15	0.00857845	0.111691	5.00274	10221|140685|51176|5914|861	TRIB1|ZBTB46|LEF1|RARA|RUNX1
	GO_CELL_MIGRATION_IN_HINDBRAIN	5	15	0.00857845	0.111691	5.00274	23543|3688|473|51176|54910	RBFOX2|ITGB1|RERE|LEF1|SEMA4C
	GO_TROPHECTODERMAL_CELL_DIFFERENTIATION	5	15	0.00857845	0.111691	5.00274	100|4848|4849|6670|6722	ADA|CNOT2|CNOT3|SP3|SRF
	GO_POSITIVE_REGULATION_OF_MEMBRANE_PROTEIN_ECTODOMAIN_PROTEOLYSIS	5	15	0.00857845	0.111691	5.00274	257364|29763|348|3553|4898	SNX33|PACSIN3|APOE|IL1B|NRDC
	GO_NEGATIVE_REGULATION_OF_DNA_DAMAGE_RESPONSE_SIGNAL_TRANSDUCTION_BY_P53_CLASS_MEDIATOR	5	15	0.00857845	0.111691	5.00274	1859|23411|5716|64844|8444	DYRK1A|SIRT1|PSMD10|MARCH7|DYRK3
	GO_PROTEIN_CATABOLIC_PROCESS_IN_THE_VACUOLE	5	15	0.00857845	0.111691	5.00274	10312|3920|4035|55353|975	TCIRG1|LAMP2|LRP1|LAPTM4B|CD81
	GO_POSITIVE_REGULATION_OF_AXON_EXTENSION	9	40	0.00858796	0.111691	2.90779	2664|4035|4131|4137|5048|5058|6722|81565|8829	GDI1|LRP1|MAP1B|MAPT|PAFAH1B1|PAK1|SRF|NDEL1|NRP1
	GO_REGULATION_OF_FILOPODIUM_ASSEMBLY	9	43	0.00858796	0.111691	2.90779	23433|23613|375790|5064|6624|6722|7043|8829|8976	RHOQ|ZMYND8|AGRN|PALM|FSCN1|SRF|TGFB3|NRP1|WASL
	GO_CARTILAGE_DEVELOPMENT_INVOLVED_IN_ENDOCHONDRAL_BONE_MORPHOGENESIS	10	47	0.00864839	0.11227	2.70763	1277|1291|304|309|4147|4148|5914|7048|8313|871	COL1A1|COL6A1|ANXA2P2|ANXA6|MATN2|MATN3|RARA|TGFBR2|AXIN2|SERPINH1
	GO_NEGATIVE_REGULATION_OF_AXONOGENESIS	13	69	0.00869167	0.112625	2.32702	10500|10505|1949|2664|54910|5728|5747|6259|66008|84894|8829|8851|9723	SEMA6C|SEMA4F|EFNB3|GDI1|SEMA4C|PTEN|PTK2|RYK|TRAK2|LINGO1|NRP1|CDK5R1|SEMA3E
	GO_POSITIVE_REGULATION_OF_CELL_GROWTH	24	165	0.00877866	0.113544	1.7985	1654|1839|207|2137|22954|23327|2664|29104|4035|4131|4137|5048|5058|51176|5716|6548|6722|8153|81565|84678|84717|84861|8829|9798	DDX3X|HBEGF|AKT1|EXTL3|TRIM32|NEDD4L|GDI1|N6AMT1|LRP1|MAP1B|MAPT|PAFAH1B1|PAK1|LEF1|PSMD10|SLC9A1|SRF|RND2|NDEL1|KDM2B|HDGFL2|KLHL22|NRP1|IST1
	GO_ENTRY_INTO_OTHER_ORGANISM_INVOLVED_IN_SYMBIOTIC_INTERACTION	21	134	0.00890211	0.114277	1.88189	10410|10475|10581|1508|1948|1949|23265|3678|3685|3688|3916|3956|5819|7301|7405|85363|857|858|867|9213|975	IFITM3|TRIM38|IFITM2|CTSB|EFNB2|EFNB3|EXOC7|ITGA5|ITGAV|ITGB1|LAMP1|LGALS1|NECTIN2|TYRO3|UVRAG|TRIM5|CAV1|CAV2|CBL|XPR1|CD81
	GO_NEGATIVE_REGULATION_OF_CELL_AGING	7	28	0.00891625	0.114277	3.50389	1021|10769|23411|25|4215|54708|5728	CDK6|PLK2|SIRT1|ABL1|MAP3K3|MARCH5|PTEN
	GO_REGULATION_OF_SPINDLE_ASSEMBLY	7	27	0.00891625	0.114277	3.50389	10735|1778|26054|3192|4926|7175|9126	STAG2|DYNC1H1|SENP6|HNRNPU|NUMA1|TPR|SMC3
	GO_ESTABLISHMENT_OF_MITOTIC_SPINDLE_LOCALIZATION	7	27	0.00891625	0.114277	3.50389	1639|23332|3064|4926|5048|51203|81565	DCTN1|CLASP1|HTT|NUMA1|PAFAH1B1|NUSAP1|NDEL1
	GO_FEMALE_MEIOTIC_NUCLEAR_DIVISION	7	29	0.00891625	0.114277	3.50389	5518|5573|56907|7314|84930|9665|994	PPP2R1A|PRKAR1A|SPIRE1|UBB|MASTL|MARF1|CDC25B
	GO_ODONTOGENESIS	20	127	0.00911271	0.115422	1.91164	1277|133|1745|25928|29123|3912|4487|5066|51176|5308|54880|5654|6382|652|657|7043|7286|7570|8313|9622	COL1A1|ADM|DLX1|SOSTDC1|ANKRD11|LAMB1|MSX1|PAM|LEF1|PITX2|BCOR|HTRA1|SDC1|BMP4|BMPR1A|TGFB3|TUFT1|ZNF22|AXIN2|KLK4
	GO_POSITIVE_REGULATION_OF_FIBROBLAST_MIGRATION	4	12	0.00917698	0.115422	6.66748	207|5058|7057|8874	AKT1|PAK1|THBS1|ARHGEF7
	GO_MEMBRANOUS_SEPTUM_MORPHOGENESIS	4	10	0.00917698	0.115422	6.66748	2535|57216|652|7048	FZD2|VANGL2|BMP4|TGFBR2
	GO_REGULATION_OF_CYTOPLASMIC_MRNA_PROCESSING_BODY_ASSEMBLY	4	10	0.00917698	0.115422	6.66748	255967|4848|550643|6311	PAN3|CNOT2|NBDY|ATXN2
	GO_HINDBRAIN_RADIAL_GLIA_GUIDED_CELL_MIGRATION	4	10	0.00917698	0.115422	6.66748	23543|3688|473|51176	RBFOX2|ITGB1|RERE|LEF1
	GO_ATF6_MEDIATED_UNFOLDED_PROTEIN_RESPONSE	4	10	0.00917698	0.115422	6.66748	3309|7466|811|8720	HSPA5|WFS1|CALR|MBTPS1
	GO_NEGATIVE_REGULATION_OF_CELL_SIZE	4	10	0.00917698	0.115422	6.66748	207|5728|5962|7248	AKT1|PTEN|RDX|TSC1
	GO_ESTABLISHMENT_OR_MAINTENANCE_OF_MONOPOLAR_CELL_POLARITY	6	21	0.00924398	0.115422	4.00287	4131|4478|4649|5754|6624|8729	MAP1B|MSN|MYO9A|PTK7|FSCN1|GBF1
	GO_CYTOPLASMIC_MRNA_PROCESSING_BODY_ASSEMBLY	6	21	0.00924398	0.115422	4.00287	1778|255967|26065|4848|550643|6311	DYNC1H1|PAN3|LSM14A|CNOT2|NBDY|ATXN2
	GO_NEGATIVE_REGULATION_OF_HISTONE_METHYLATION	6	21	0.00924398	0.115422	4.00287	23411|3720|4204|5252|54880|9682	SIRT1|JARID2|MECP2|PHF1|BCOR|KDM4A
	GO_CHROMATIN_DISASSEMBLY	6	21	0.00924398	0.115422	4.00287	11198|6599|6602|6604|6605|8289	SUPT16H|SMARCC1|SMARCD1|SMARCD3|SMARCE1|ARID1A
	GO_MITOTIC_G2_DNA_DAMAGE_CHECKPOINT	6	21	0.00924398	0.115422	4.00287	1112|2956|4303|472|57551|84446	FOXN3|MSH6|FOXO4|ATM|TAOK1|BRSK1
	GO_PROTEIN_DNA_COMPLEX_DISASSEMBLY	6	21	0.00924398	0.115422	4.00287	11198|6599|6602|6604|6605|8289	SUPT16H|SMARCC1|SMARCD1|SMARCD3|SMARCE1|ARID1A
	GO_LABYRINTHINE_LAYER_MORPHOGENESIS	6	21	0.00924398	0.115422	4.00287	10049|133|3491|3586|51176|8648	DNAJB6|ADM|CCN1|IL10|LEF1|NCOA1
	GO_AXO_DENDRITIC_TRANSPORT	12	65	0.00925075	0.115422	2.40541	1176|23095|23162|254263|26258|3192|4130|4137|5048|66008|81565|9371	AP3S1|KIF1B|MAPK8IP3|CNIH2|BLOC1S6|HNRNPU|MAP1A|MAPT|PAFAH1B1|TRAK2|NDEL1|KIF3B
	GO_POSITIVE_REGULATION_OF_CALCIUM_ION_TRANSPORT	19	118	0.00928523	0.115648	1.94543	2149|25|2852|304|3064|3306|4638|5159|5311|5335|5336|57620|6347|6376|6548|7220|7466|784|857	F2R|ABL1|GPER1|ANXA2P2|HTT|HSPA2|MYLK|PDGFRB|PKD2|PLCG1|PLCG2|STIM2|CCL2|CX3CL1|SLC9A1|TRPC1|WFS1|CACNB3|CAV1
	GO_REGULATION_OF_DEPHOSPHORYLATION	29	207	0.00939363	0.116792	1.68428	1760|23075|23645|26229|2771|3064|4088|4642|51400|5159|5504|55125|5518|5523|5526|65018|65125|65979|6609|7248|81566|84930|8897|9475|9665|9749|9887|9891|9989	DMPK|SWAP70|PPP1R15A|B3GAT3|GNAI2|HTT|SMAD3|MYO1D|PPME1|PDGFRB|PPP1R2|CEP192|PPP2R1A|PPP2R3A|PPP2R5B|PINK1|WNK1|PHACTR4|SMPD1|TSC1|CSRNP2|MASTL|MTMR3|ROCK2|MARF1|PHACTR2|SMG7|NUAK1|PPP4R1
	GO_ERAD_PATHWAY	16	94	0.00944843	0.117267	2.08399	10956|202052|23197|26232|26270|29954|29978|3309|55298|55666|55757|7466|7917|80020|857|8975	OS9|DNAJC18|FAF2|FBXO2|FBXO6|POMT2|UBQLN2|HSPA5|RNF121|NPLOC4|UGGT2|WFS1|BAG6|FOXRED2|CAV1|USP13
	GO_POLYSACCHARIDE_METABOLIC_PROCESS	17	107	0.00946829	0.117307	2.03006	207|2131|2132|283209|3037|3340|3572|5213|5256|5504|56548|7360|8445|8509|8908|89801|9852	AKT1|EXT1|EXT2|PGM2L1|HAS2|NDST1|IL6ST|PFKM|PHKA2|PPP1R2|CHST7|UGP2|DYRK2|NDST2|GYG2|PPP1R3F|EPM2AIP1
	GO_REGULATION_OF_PROTEIN_DEPHOSPHORYLATION	21	138	0.00967666	0.119679	1.86516	1760|23075|23645|26229|2771|3064|51400|5159|5504|5518|5523|5526|65018|65979|6609|7248|84930|9475|9749|9891|9989	DMPK|SWAP70|PPP1R15A|B3GAT3|GNAI2|HTT|PPME1|PDGFRB|PPP1R2|PPP2R1A|PPP2R3A|PPP2R5B|PINK1|PHACTR4|SMPD1|TSC1|MASTL|ROCK2|PHACTR2|NUAK1|PPP4R1
	GO_MORPHOGENESIS_OF_AN_EPITHELIAL_SHEET	11	55	0.00972715	0.120093	2.50499	1839|1856|23332|3491|3678|57216|5728|65979|6722|84962|94	HBEGF|DVL2|CLASP1|CCN1|ITGA5|VANGL2|PTEN|PHACTR4|SRF|AJUBA|ACVRL1
	GO_POSITIVE_REGULATION_OF_CALCIUM_ION_TRANSMEMBRANE_TRANSPORT	13	70	0.00980777	0.120871	2.28611	2149|25|2852|3064|3306|5311|5335|5336|57620|6376|6548|7220|784	F2R|ABL1|GPER1|HTT|HSPA2|PKD2|PLCG1|PLCG2|STIM2|CX3CL1|SLC9A1|TRPC1|CACNB3
	GO_RESPONSE_TO_FLUID_SHEAR_STRESS	8	36	0.00982441	0.120871	3.0812	10370|207|2113|3037|5159|5311|5743|7043	CITED2|AKT1|ETS1|HAS2|PDGFRB|PKD2|PTGS2|TGFB3
	GO_NEGATIVE_REGULATION_OF_PROTEIN_CATABOLIC_PROCESS	20	128	0.0099315	0.121976	1.89353	10956|113451|23077|23274|23429|2534|28996|304|3586|4088|4130|51322|51582|5270|55353|64844|6599|7077|7917|8473	OS9|AZIN2|MYCBP2|CLEC16A|RYBP|FYN|HIPK2|ANXA2P2|IL10|SMAD3|MAP1A|WAC|AZIN1|SERPINE2|LAPTM4B|MARCH7|SMARCC1|TIMP2|BAG6|OGT
	GO_AXON_REGENERATION	10	50	0.0100547	0.123275	2.63626	23162|2348|2896|347|3670|3913|4035|5728|81565|9315	MAPK8IP3|FOLR1|GRN|APOD|ISL1|LAMB2|LRP1|PTEN|NDEL1|NREP
	GO_REGULATION_OF_SPINDLE_ORGANIZATION	9	41	0.0101353	0.123833	2.81685	10039|10735|1639|1778|26054|3192|4926|7175|9126	PARP3|STAG2|DCTN1|DYNC1H1|SENP6|HNRNPU|NUMA1|TPR|SMC3
	GO_LUNG_ALVEOLUS_DEVELOPMENT	9	41	0.0101353	0.123833	2.81685	100|1385|171023|23152|3202|342371|64759|652|7043	ADA|CREB1|ASXL1|CIC|HOXA5|ATXN1L|TNS3|BMP4|TGFB3
	GO_REGULATION_OF_BINDING	47	369	0.010212	0.124555	1.48314	10763|10769|117854|118|1203|1398|1454|146198|1601|207|22919|23032|25|25836|25942|26086|2801|28996|3005|304|3309|340061|348|3586|3670|375704|3925|4035|408|4088|4140|4487|51176|55323|567|57669|5914|64710|652|6604|6612|857|8829|8874|9044|9355|94056	NES|PLK2|TRIM6|ADD1|CLN5|CRK|CSNK1E|ZFP90|DAB2|AKT1|MAPRE1|USP33|ABL1|NIPBL|SIN3A|GPSM1|GOLGA2|HIPK2|H1F0|ANXA2P2|HSPA5|TMEM173|APOE|IL10|ISL1|ENHO|STMN1|LRP1|ARRB1|SMAD3|MARK3|MSX1|LEF1|LARP6|B2M|EPB41L5|RARA|NUCKS1|BMP4|SMARCD3|SUMO3|CAV1|NRP1|ARHGEF7|BTAF1|LHX2|SYAP1
	GO_REGENERATION	27	195	0.0103338	0.125823	1.70565	1027|133|23162|23175|2348|2896|347|3586|3670|3913|4035|4147|4815|5728|59352|595|607|6442|7048|7351|81565|8324|8408|87178|9215|9315|9448	CDKN1B|ADM|MAPK8IP3|LPIN1|FOLR1|GRN|APOD|IL10|ISL1|LAMB2|LRP1|MATN2|NINJ2|PTEN|LGR6|CCND1|BCL9|SGCA|TGFBR2|UCP2|NDEL1|FZD7|ULK1|PNPT1|LARGE1|NREP|MAP4K4
	GO_NEGATIVE_REGULATION_OF_IMMUNE_SYSTEM_PROCESS	55	458	0.0103622	0.125952	1.43539	100|10039|1021|10221|10272|10401|10443|10461|10475|10859|10906|11025|1398|140685|1831|1997|207|23240|2615|2852|2896|3202|3218|347|3586|3707|4212|4254|472|5532|55366|55666|5573|5654|57162|5914|5977|6347|6376|64115|64783|64844|652|7043|7057|725|727|7301|8365|84695|861|8976|968|9684|9935	ADA|PARP3|CDK6|TRIB1|FSTL3|PIAS3|N4BP2L2|MERTK|TRIM38|LILRB1|TRAFD1|LILRB3|CRK|ZBTB46|TSC22D3|ELF1|AKT1|TMEM131L|LRRC32|GPER1|GRN|HOXA5|HOXB8|APOD|IL10|ITPKB|MEIS2|KITLG|ATM|PPP3CB|LGR4|NPLOC4|PRKAR1A|HTRA1|PELI1|RARA|DPF2|CCL2|CX3CL1|VSIR|RBM15|MARCH7|BMP4|TGFB3|THBS1|C4BPB|C5|TYRO3|HIST1H4H|LOXL3|RUNX1|WASL|CD68|LRRC14|MAFB
	GO_POSITIVE_REGULATION_OF_ENDOCYTOSIS	16	96	0.0104511	0.126814	2.05717	1601|1759|196527|23327|25999|2719|304|348|4035|408|5336|54806|55198|567|867|8976	DAB2|DNM1|ANO6|NEDD4L|CLIP3|GPC3|ANXA2P2|APOE|LRP1|ARRB1|PLCG2|AHI1|APPL2|B2M|CBL|WASL
	GO_PALLIUM_DEVELOPMENT	25	172	0.0105398	0.12767	1.74334	1021|10579|1398|1399|1745|23353|23380|3912|4035|4192|493|5048|51176|5728|583|5914|6722|6867|7248|81565|85458|8648|8829|8851|9355	CDK6|TACC2|CRK|CRKL|DLX1|SUN1|SRGAP2|LAMB1|LRP1|MDK|ATP2B4|PAFAH1B1|LEF1|PTEN|BBS2|RARA|SRF|TACC1|TSC1|NDEL1|DIXDC1|NCOA1|NRP1|CDK5R1|LHX2
	GO_RESPIRATORY_SYSTEM_PROCESS	7	29	0.0109736	0.132471	3.33688	128|3202|4204|57555|7134|7403|79068	ADH5|HOXA5|MECP2|NLGN2|TNNC1|KDM6A|FTO
	GO_MICROTUBULE_ORGANIZING_CENTER_LOCALIZATION	7	28	0.0109736	0.132471	3.33688	1783|23299|23353|5048|51134|51199|81565	DYNC1LI2|BICD2|SUN1|PAFAH1B1|CEP83|NIN|NDEL1
	GO_SMOOTH_MUSCLE_CELL_DIFFERENTIATION	13	77	0.0110326	0.132504	2.24648	133|2022|23411|27250|2852|4204|4303|6443|652|6604|6722|8554|90	ADM|ENG|SIRT1|PDCD4|GPER1|MECP2|FOXO4|SGCB|BMP4|SMARCD3|SRF|PIAS1|ACVR1
	GO_UBIQUITIN_DEPENDENT_ERAD_PATHWAY	13	72	0.0110326	0.132504	2.24648	10956|202052|23197|26232|26270|29978|3309|55298|55666|7466|7917|80020|857	OS9|DNAJC18|FAF2|FBXO2|FBXO6|UBQLN2|HSPA5|RNF121|NPLOC4|WFS1|BAG6|FOXRED2|CAV1
	GO_COPII_COATED_VESICLE_BUDDING	13	72	0.0110326	0.132504	2.24648	10484|128637|22872|2348|254263|2801|4905|64689|6811|8615|8775|90411|9632	SEC23A|TBC1D20|SEC31A|FOLR1|CNIH2|GOLGA2|NSF|GORASP1|STX5|USO1|NAPA|MCFD2|SEC24C
	GO_DEVELOPMENTAL_MATURATION	37	278	0.0110977	0.133059	1.55668	10220|1028|10981|11144|116151|117155|1203|1235|164|1742|196527|2261|22859|22883|23318|26258|3202|342035|372|375790|4204|473|4774|5064|5414|54345|5518|57030|5728|59277|6376|65010|6812|8301|8851|94|994	GDF11|CDKN1C|RAB32|DMC1|FAM210B|CATSPER2|CLN5|CCR6|AP1G1|DLG4|ANO6|FGFR3|ADGRL1|CLSTN1|TUT4|BLOC1S6|HOXA5|GLDN|ARCN1|AGRN|MECP2|RERE|NFIA|PALM|SEPTIN4|SOX18|PPP2R1A|SLC17A7|PTEN|NTN4|CX3CL1|SLC26A6|STXBP1|PICALM|CDK5R1|ACVRL1|CDC25B
	GO_FILOPODIUM_ASSEMBLY	11	59	0.011135	0.13328	2.4492	2245|23380|23433|23613|375790|5064|6624|6722|7043|8829|8976	FGD1|SRGAP2|RHOQ|ZMYND8|AGRN|PALM|FSCN1|SRF|TGFB3|NRP1|WASL
	GO_NEGATIVE_REGULATION_OF_DEVELOPMENTAL_GROWTH	18	112	0.0112984	0.135007	1.94162	1027|10500|10505|2261|3720|5058|51316|54910|5600|5728|5747|583|6259|652|7048|8829|8851|9723	CDKN1B|SEMA6C|SEMA4F|FGFR3|JARID2|PAK1|PLAC8|SEMA4C|MAPK11|PTEN|PTK2|BBS2|RYK|BMP4|TGFBR2|NRP1|CDK5R1|SEMA3E
	GO_PEPTIDYL_SERINE_MODIFICATION	40	309	0.0115194	0.136252	1.52396	10013|1017|10769|10783|11329|117854|127933|143888|1454|1455|1456|1760|1859|207|23049|28996|408|4140|472|493|5058|5144|5165|53944|5578|5613|5743|6300|65018|65125|7048|7786|79893|8408|8440|84930|857|8851|9475|9647	HDAC6|CDK2|PLK2|NEK6|STK38|TRIM6|UHMK1|POGLUT3|CSNK1E|CSNK1G2|CSNK1G3|DMPK|DYRK1A|AKT1|SMG1|HIPK2|ARRB1|MARK3|ATM|ATP2B4|PAK1|PDE4D|PDK3|CSNK1G1|PRKCA|PRKX|PTGS2|MAPK12|PINK1|WNK1|TGFBR2|MAP3K12|GGNBP2|ULK1|NCK2|MASTL|CAV1|CDK5R1|ROCK2|PPM1F
	GO_POSITIVE_REGULATION_OF_COLD_INDUCED_THERMOGENESIS	16	97	0.011536	0.136252	2.03103	1778|2167|23175|2778|3480|3606|4237|4849|51087|51316|55198|7351|79602|83401|8473|857	DYNC1H1|FABP4|LPIN1|GNAS|IGF1R|IL18|MFAP2|CNOT3|YBX2|PLAC8|APPL2|UCP2|ADIPOR2|ELOVL3|OGT|CAV1
	GO_SULFATION	5	17	0.0115569	0.136252	4.54788	22856|3340|6817|8459|8460	CHSY1|NDST1|SULT1A1|TPST2|TPST1
	GO_NEPHRIC_DUCT_DEVELOPMENT	5	16	0.0115569	0.136252	4.54788	1948|2719|5311|54806|652	EFNB2|GPC3|PKD2|AHI1|BMP4
	GO_REGULATION_OF_EXTRACELLULAR_MATRIX_DISASSEMBLY	5	17	0.0115569	0.136252	4.54788	2113|2264|23332|4035|6624	ETS1|FGFR4|CLASP1|LRP1|FSCN1
	GO_CELL_CELL_ADHESION_MEDIATED_BY_INTEGRIN	5	16	0.0115569	0.136252	4.54788	100|23075|3678|3688|65125	ADA|SWAP70|ITGA5|ITGB1|WNK1
	GO_HISTONE_H4_K5_ACETYLATION	5	16	0.0115569	0.136252	4.54788	284058|3054|51230|55683|8473	KANSL1|HCFC1|PHF20|KANSL3|OGT
	GO_REGULATION_OF_CLATHRIN_DEPENDENT_ENDOCYTOSIS	5	16	0.0115569	0.136252	4.54788	1601|23208|29978|8976|9094	DAB2|SYT11|UBQLN2|WASL|UNC119
	GO_PROTEIN_LOCALIZATION_TO_CILIUM	10	50	0.0116286	0.13664	2.56854	10938|221322|26088|378|57545|582|7289|79600|9135|9727	EHD1|TBC1D32|GGA1|ARF4|CC2D2A|BBS1|TULP3|TCTN1|RABEP1|RAB11FIP3
	GO_MESENCHYME_MORPHOGENESIS	10	49	0.0116286	0.13664	2.56854	2022|3670|4088|4487|51176|59|657|7048|90|94	ENG|ISL1|SMAD3|MSX1|LEF1|ACTA2|BMPR1A|TGFBR2|ACVR1|ACVRL1
	GO_NEURON_CELLULAR_HOMEOSTASIS	8	35	0.0117427	0.137524	2.96661	1639|23413|4130|57030|57551|6376|7301|9256	DCTN1|NCS1|MAP1A|SLC17A7|TAOK1|CX3CL1|TYRO3|TSPOAP1
	GO_AUTOPHAGOSOME_MATURATION	8	36	0.0117427	0.137524	2.96661	128077|22863|23274|23710|3920|7405|81631|84557	LIX1L|ATG14|CLEC16A|GABARAPL1|LAMP2|UVRAG|MAP1LC3B|MAP1LC3A
	GO_NEGATIVE_REGULATION_OF_HISTONE_MODIFICATION	9	42	0.0118832	0.138522	2.73138	23411|25942|26036|3720|4204|51366|5252|54880|9682	SIRT1|SIN3A|ZNF451|JARID2|MECP2|UBR5|PHF1|BCOR|KDM4A
	GO_REGULATION_OF_DENDRITIC_SPINE_DEVELOPMENT	12	69	0.0118879	0.138522	2.31253	10097|10769|115703|1627|23613|348|4076|5048|50807|5728|8851|9912	ACTR2|PLK2|ARHGAP33|DBN1|ZMYND8|APOE|CAPRIN1|PAFAH1B1|ASAP1|PTEN|CDK5R1|ARHGAP44
	GO_MYELOID_CELL_HOMEOSTASIS	22	145	0.0118947	0.138522	1.7952	1021|10461|116151|118|2113|2176|22985|23543|28996|3202|3707|4090|4254|4779|5316|55904|567|652|6670|6722|8444|9935	CDK6|MERTK|FAM210B|ADD1|ETS1|FANCC|ACIN1|RBFOX2|HIPK2|HOXA5|ITPKB|SMAD5|KITLG|NFE2L1|PKNOX1|KMT2E|B2M|BMP4|SP3|SRF|DYRK3|MAFB
	GO_RESPONSE_TO_METAL_ION	46	366	0.0119242	0.138522	1.4743	1027|10272|10397|10628|118|1385|1742|2067|207|2167|22872|23208|23327|23621|241|254428|25932|2664|27094|308|3208|3309|3707|4129|4137|4494|4779|48|5066|51596|5311|567|5728|5743|595|6382|65125|7057|7134|7139|7220|79901|811|83849|84557|857	CDKN1B|FSTL3|NDRG1|TXNIP|ADD1|CREB1|DLG4|ERCC1|AKT1|FABP4|SEC31A|SYT11|NEDD4L|BACE1|ALOX5AP|SLC41A1|CLIC4|GDI1|KCNMB3|ANXA5|HPCA|HSPA5|ITPKB|MAOB|MAPT|MT1F|NFE2L1|ACO1|PAM|CUTA|PKD2|B2M|PTEN|PTGS2|CCND1|SDC1|WNK1|THBS1|TNNC1|TNNT2|TRPC1|CYBRD1|CALR|SYT15|MAP1LC3A|CAV1
	GO_POSITIVE_REGULATION_OF_ENDOTHELIAL_CELL_MIGRATION	19	124	0.0120706	0.138522	1.88741	10769|207|2113|23411|25|25960|27286|2896|4215|5335|5578|5743|652|7057|811|84913|8613|8829|9475	PLK2|AKT1|ETS1|SIRT1|ABL1|ADGRA2|SRPX2|GRN|MAP3K3|PLCG1|PRKCA|PTGS2|BMP4|THBS1|CALR|ATOH8|PLPP3|NRP1|ROCK2
	GO_MHC_PROTEIN_COMPLEX_ASSEMBLY	3	6	0.0122006	0.138522	9.99767	3108|6892|811	HLA-DMA|TAPBP|CALR
	GO_CORPUS_CALLOSUM_MORPHOGENESIS	3	6	0.0122006	0.138522	9.99767	113246|5048|51199	C12orf57|PAFAH1B1|NIN
	GO_POSITIVE_REGULATION_OF_TRANSLATION_IN_RESPONSE_TO_STRESS	3	6	0.0122006	0.138522	9.99767	23645|440275|8440	PPP1R15A|EIF2AK4|NCK2
	GO_TORC2_SIGNALING	3	7	0.0122006	0.138522	9.99767	55615|65018|94056	PRR5|PINK1|SYAP1
	GO_MAINTENANCE_OF_DNA_REPEAT_ELEMENTS	3	6	0.0122006	0.138522	9.99767	2956|4437|8313	MSH6|MSH3|AXIN2
	GO_DIAPEDESIS	3	6	0.0122006	0.138522	9.99767	1398|1399|83692	CRK|CRKL|CD99L2
	GO_REGULATION_OF_MAST_CELL_CHEMOTAXIS	3	7	0.0122006	0.138522	9.99767	23075|5880|7423	SWAP70|RAC2|VEGFB
	GO_ADIPONECTIN_SECRETION	3	6	0.0122006	0.138522	9.99767	26056|3553|9727	RAB11FIP5|IL1B|RAB11FIP3
	GO_METANEPHRIC_S_SHAPED_BODY_MORPHOGENESIS	3	6	0.0122006	0.138522	9.99767	5159|5311|652	PDGFRB|PKD2|BMP4
	GO_GOLGI_DISASSEMBLY	3	6	0.0122006	0.138522	9.99767	2801|6811|8729	GOLGA2|STX5|GBF1
	GO_REGULATION_OF_PROTEIN_MONOUBIQUITINATION	3	6	0.0122006	0.138522	9.99767	329|57599|7314	BIRC2|WDR48|UBB
	GO_REGULATION_OF_MEMBRANE_TUBULATION	3	6	0.0122006	0.138522	9.99767	23207|50807|8976	PLEKHM2|ASAP1|WASL
	GO_REGULATION_OF_EPITHELIAL_TO_MESENCHYMAL_TRANSITION_INVOLVED_IN_ENDOCARDIAL_CUSHION_FORMATION	3	6	0.0122006	0.138522	9.99767	2022|7048|90	ENG|TGFBR2|ACVR1
	GO_VESICLE_FUSION_WITH_ENDOPLASMIC_RETICULUM_GOLGI_INTERMEDIATE_COMPARTMENT_ERGIC_MEMBRANE	3	6	0.0122006	0.138522	9.99767	6891|6892|811	TAP2|TAPBP|CALR
	GO_ENDODERM_DEVELOPMENT	13	74	0.0123728	0.140027	2.20837	1290|1291|2131|29072|3678|3685|3912|3915|4088|57669|652|657|9968	COL5A2|COL6A1|EXT1|SETD2|ITGA5|ITGAV|LAMB1|LAMC1|SMAD3|EPB41L5|BMP4|BMPR1A|MED12
	GO_B_CELL_ACTIVATION_INVOLVED_IN_IMMUNE_RESPONSE	13	74	0.0123728	0.140027	2.20837	100|10039|1235|2067|23075|25|2956|3586|3956|5336|55846|7158|9025	ADA|PARP3|CCR6|ERCC1|SWAP70|ABL1|MSH6|IL10|LGALS1|PLCG2|ITFG2|TP53BP1|RNF8
	GO_CENTRAL_NERVOUS_SYSTEM_NEURON_DEVELOPMENT	14	80	0.0126427	0.142853	2.12638	104|113246|1398|1399|23077|4137|5048|51199|5728|5747|7314|79600|81565|8829	ADARB1|C12orf57|CRK|CRKL|MYCBP2|MAPT|PAFAH1B1|NIN|PTEN|PTK2|UBB|TCTN1|NDEL1|NRP1
	GO_HISTONE_H3_ACETYLATION	11	58	0.0126934	0.142899	2.39597	200186|23411|23774|25942|26036|27154|4297|51176|55689|7994|8850	CRTC2|SIRT1|BRD1|SIN3A|ZNF451|BRPF3|KMT2A|LEF1|YEATS2|KAT6A|KAT2B
	GO_POSITIVE_REGULATION_OF_VIRAL_LIFE_CYCLE	11	59	0.0126934	0.142899	2.39597	104|10475|128637|1654|23367|304|3956|64710|7155|858|9126	ADARB1|TRIM38|TBC1D20|DDX3X|LARP1|ANXA2P2|LGALS1|NUCKS1|TOP2B|CAV2|SMC3
	GO_ORGANELLE_MEMBRANE_FUSION	16	98	0.0127076	0.142899	2.00555	2054|23339|27072|304|51762|6811|6812|6843|6891|6892|7405|811|84286|85409|858|8615	STX2|VPS39|VPS41|ANXA2P2|RAB8B|STX5|STXBP1|VAMP1|TAP2|TAPBP|UVRAG|CALR|TMEM175|NKD2|CAV2|USO1
	GO_NEGATIVE_REGULATION_OF_MYELOID_CELL_DIFFERENTIATION	15	92	0.0127421	0.14306	2.06014	1021|10221|10272|10401|10859|11025|140685|3202|3218|3707|4212|5914|64783|8365|9935	CDK6|TRIB1|FSTL3|PIAS3|LILRB1|LILRB3|ZBTB46|HOXA5|HOXB8|ITPKB|MEIS2|RARA|RBM15|HIST1H4H|MAFB
	GO_LOCALIZATION_WITHIN_MEMBRANE	22	147	0.0128373	0.1439	1.78063	100133941|10484|128637|1399|1627|1742|1759|1948|201134|2119|22872|22883|254263|27020|3208|348|353116|375790|57728|64854|9632|9912	CD24|SEC23A|TBC1D20|CRKL|DBN1|DLG4|DNM1|EFNB2|CEP112|ETV5|SEC31A|CLSTN1|CNIH2|NPTN|HPCA|APOE|RILPL1|AGRN|WDR19|USP46|SEC24C|ARHGAP44
	GO_REGULATION_OF_RESPONSE_TO_DNA_DAMAGE_STIMULUS	29	211	0.0129607	0.145053	1.63654	10039|10097|10721|138151|1407|1655|1859|2067|22954|23049|23411|25|25946|29072|4137|4487|472|51366|55719|56907|5716|6419|64844|7158|8313|84142|84250|8444|9025	PARP3|ACTR2|POLQ|NACC2|CRY1|DDX5|DYRK1A|ERCC1|TRIM32|SMG1|SIRT1|ABL1|ZNF385A|SETD2|MAPT|MSX1|ATM|UBR5|SLF2|SPIRE1|PSMD10|SETMAR|MARCH7|TP53BP1|AXIN2|ABRAXAS1|SLF1|DYRK3|RNF8
	GO_PROTEIN_CONTAINING_COMPLEX_LOCALIZATION	37	282	0.0130473	0.14552	1.53714	100101267|10250|10482|138151|1627|1742|1759|1948|201134|22794|22858|22883|23049|23059|254263|27020|29072|3192|3208|3797|472|54890|55081|55677|57728|6103|6429|6431|6432|64854|7175|7248|8976|9371|9877|9887|9912	POM121C|SRRM1|NXF1|NACC2|DBN1|DLG4|DNM1|EFNB2|CEP112|CASC3|ICK|CLSTN1|SMG1|CLUAP1|CNIH2|NPTN|SETD2|HNRNPU|HPCA|KIF3C|ATM|ALKBH5|IFT57|IWS1|WDR19|RPGR|SRSF4|SRSF6|SRSF7|USP46|TPR|TSC1|WASL|KIF3B|ZC3H11A|SMG7|ARHGAP44
	GO_ENDOSOMAL_TRANSPORT	30	221	0.0130657	0.14552	1.62033	100287171|10938|1203|144717|150368|155382|1639|22836|23085|23258|23274|23339|257364|26088|30846|51542|55275|55353|64145|65009|6642|6811|7314|7813|8301|8729|9043|9727|9905|9912	WASHC1|EHD1|CLN5|PHETA1|PHETA2|VPS37D|DCTN1|RHOBTB3|ERC1|DENND5A|CLEC16A|VPS39|SNX33|GGA1|EHD2|VPS54|VPS53|LAPTM4B|RBSN|NDRG4|SNX1|STX5|UBB|EVI5|PICALM|GBF1|SPAG9|RAB11FIP3|SGSM2|ARHGAP44
	GO_CELLULAR_RESPONSE_TO_EXTRACELLULAR_STIMULUS	35	266	0.0131615	0.14552	1.55665	1030|10325|10518|10670|1277|22863|23032|23274|23411|2348|23710|2534|25959|3309|352954|3920|432|440275|55846|57026|5743|6502|6722|7248|7351|784|79567|79726|81631|8408|84557|8648|867|8897|968	CDKN2B|RRAGB|CIB2|RRAGA|COL1A1|ATG14|USP33|CLEC16A|SIRT1|FOLR1|GABARAPL1|FYN|KANK2|HSPA5|CASTOR3|LAMP2|ASGR1|EIF2AK4|ITFG2|PDXP|PTGS2|SKP2|SRF|TSC1|UCP2|CACNB3|RIPOR1|WDR59|MAP1LC3B|ULK1|MAP1LC3A|NCOA1|CBL|MTMR3|CD68
	GO_ESTABLISHMENT_OF_SPINDLE_ORIENTATION	7	29	0.0133543	0.14552	3.18506	1639|23332|3064|3996|4926|5048|81565	DCTN1|CLASP1|HTT|LLGL1|NUMA1|PAFAH1B1|NDEL1
	GO_REGULATION_OF_DEFENSE_RESPONSE_TO_VIRUS_BY_VIRUS	7	29	0.0133543	0.14552	3.18506	1173|161|164|2534|55690|567|8905	AP2M1|AP2A2|AP1G1|FYN|PACS1|B2M|AP1S2
	GO_CEREBRAL_CORTEX_RADIALLY_ORIENTED_CELL_MIGRATION	7	30	0.0133543	0.14552	3.18506	23353|23380|3912|5048|81565|85458|8851	SUN1|SRGAP2|LAMB1|PAFAH1B1|NDEL1|DIXDC1|CDK5R1
	GO_REGULATION_OF_MICROTUBULE_DEPOLYMERIZATION	7	29	0.0133543	0.14552	3.18506	10013|23271|23332|4130|4131|57551|89795	HDAC6|CAMSAP2|CLASP1|MAP1A|MAP1B|TAOK1|NAV3
	GO_NEGATIVE_REGULATION_OF_MRNA_PROCESSING	7	29	0.0133543	0.14552	3.18506	10284|1859|6429|6431|6432|6829|79171	SAP18|DYRK1A|SRSF4|SRSF6|SRSF7|SUPT5H|RBM42
	GO_INTERSTRAND_CROSS_LINK_REPAIR	10	53	0.0133815	0.14552	2.5042	2067|2176|22909|2956|57599|64710|64789|7314|84515|9025	ERCC1|FANCC|FAN1|MSH6|WDR48|NUCKS1|EXO5|UBB|MCM8|RNF8
	GO_POSITIVE_REGULATION_OF_EXTRINSIC_APOPTOTIC_SIGNALING_PATHWAY	10	50	0.0133815	0.14552	2.5042	2852|4055|5518|5728|7057|81618|8406|857|8682|8742	GPER1|LTBR|PPP2R1A|PTEN|THBS1|ITM2C|SRPX|CAV1|PEA15|TNFSF12
	GO_APICAL_PROTEIN_LOCALIZATION	4	11	0.013394	0.14552	5.71585	378|57216|5962|8775	ARF4|VANGL2|RDX|NAPA
	GO_TRICARBOXYLIC_ACID_METABOLIC_PROCESS	4	11	0.013394	0.14552	5.71585	23409|3418|47|48	SIRT4|IDH2|ACLY|ACO1
	GO_NEGATIVE_REGULATION_OF_ENDOPLASMIC_RETICULUM_UNFOLDED_PROTEIN_RESPONSE	4	11	0.013394	0.14552	5.71585	23645|3309|7466|8440	PPP1R15A|HSPA5|WFS1|NCK2
	GO_BLEB_ASSEMBLY	4	11	0.013394	0.14552	5.71585	196527|2014|4638|5376	ANO6|EMP3|MYLK|PMP22
	GO_NEGATIVE_REGULATION_OF_CELL_ADHESION_MEDIATED_BY_INTEGRIN	4	11	0.013394	0.14552	5.71585	1545|23075|5140|65125	CYP1B1|SWAP70|PDE3B|WNK1
	GO_POSITIVE_REGULATION_OF_SMAD_PROTEIN_SIGNAL_TRANSDUCTION	4	12	0.013394	0.14552	5.71585	1601|652|657|7043	DAB2|BMP4|BMPR1A|TGFB3
	GO_RETINA_VASCULATURE_MORPHOGENESIS_IN_CAMERA_TYPE_EYE	4	11	0.013394	0.14552	5.71585	1545|25932|8322|8829	CYP1B1|CLIC4|FZD4|NRP1
	GO_PROTEIN_LOCALIZATION_TO_EARLY_ENDOSOME	4	11	0.013394	0.14552	5.71585	4478|5962|8829|9475	MSN|RDX|NRP1|ROCK2
	GO_REGULATION_OF_GTP_BINDING	4	12	0.013394	0.14552	5.71585	1203|26086|3925|8874	CLN5|GPSM1|STMN1|ARHGEF7
	GO_CEREBRAL_CORTEX_DEVELOPMENT	18	116	0.0134777	0.145981	1.90058	10579|1398|1399|23353|23380|3912|4035|4192|5048|583|6867|7248|81565|85458|8648|8829|8851|9355	TACC2|CRK|CRKL|SUN1|SRGAP2|LAMB1|LRP1|MDK|PAFAH1B1|BBS2|TACC1|TSC1|NDEL1|DIXDC1|NCOA1|NRP1|CDK5R1|LHX2
	GO_REGULATION_OF_PHOSPHOPROTEIN_PHOSPHATASE_ACTIVITY	18	114	0.0134777	0.145981	1.90058	1760|23645|26229|2771|3064|51400|5159|5504|5518|5523|5526|65979|7248|84930|9475|9749|9891|9989	DMPK|PPP1R15A|B3GAT3|GNAI2|HTT|PPME1|PDGFRB|PPP1R2|PPP2R1A|PPP2R3A|PPP2R5B|PHACTR4|TSC1|MASTL|ROCK2|PHACTR2|NUAK1|PPP4R1
	GO_RESPONSE_TO_AXON_INJURY	13	75	0.0138352	0.149059	2.17148	23162|2348|2896|347|3670|378|3913|3956|4035|4147|5728|81565|9315	MAPK8IP3|FOLR1|GRN|APOD|ISL1|ARF4|LAMB2|LGALS1|LRP1|MATN2|PTEN|NDEL1|NREP
	GO_POSITIVE_REGULATION_OF_JUN_KINASE_ACTIVITY	13	74	0.0138352	0.149059	2.17148	11183|142679|1856|1857|23162|5058|51776|57216|57551|7786|8322|9043|9064	MAP4K5|DUSP19|DVL2|DVL3|MAPK8IP3|PAK1|MAP3K20|VANGL2|TAOK1|MAP3K12|FZD4|SPAG9|MAP3K6
	GO_POSITIVE_REGULATION_OF_ORGANELLE_ASSEMBLY	13	73	0.0138352	0.149059	2.17148	1778|22930|255967|3064|4478|4848|4926|50807|5305|6382|6624|8408|9662	DYNC1H1|RAB3GAP1|PAN3|HTT|MSN|CNOT2|NUMA1|ASAP1|PIP4K2A|SDC1|FSCN1|ULK1|CEP135
	GO_REGULATION_OF_AXON_GUIDANCE	9	43	0.0138464	0.149059	2.65092	10500|10505|23053|23077|54910|57688|6259|8829|9723	SEMA6C|SEMA4F|ZSWIM8|MYCBP2|SEMA4C|ZSWIM6|RYK|NRP1|SEMA3E
	GO_DEVELOPMENT_OF_PRIMARY_SEXUAL_CHARACTERISTICS	30	222	0.0138821	0.149217	1.61158	10184|10272|10370|11144|128637|1399|2067|22836|23411|25976|3309|408|4254|4678|5159|57599|57728|5914|595|6382|642658|7314|7543|8031|8322|835|84159|8648|867|9757	LHFPL2|FSTL3|CITED2|DMC1|TBC1D20|CRKL|ERCC1|RHOBTB3|SIRT1|TIPARP|HSPA5|ARRB1|KITLG|NASP|PDGFRB|WDR48|WDR19|RARA|CCND1|SDC1|SCX|UBB|ZFX|NCOA4|FZD4|CASP2|ARID5B|NCOA1|CBL|KMT2B
	GO_REGULATION_OF_PROTEIN_TARGETING_TO_MEMBRANE	8	36	0.0139229	0.149428	2.86062	2534|2664|3208|5058|5174|784|8851|9747	FYN|GDI1|HPCA|PAK1|PDZK1|CACNB3|CDK5R1|TCAF1
	GO_MEIOTIC_CELL_CYCLE	33	249	0.0139696	0.149702	1.57161	10051|10097|1017|10735|11144|116138|140901|157777|2067|23310|23353|24149|27175|2801|2956|3306|4437|4487|472|4926|5518|5573|56165|56907|7155|7314|7516|7917|811|84930|9126|9665|994	SMC4|ACTR2|CDK2|STAG2|DMC1|KLHDC3|STK35|MCMDC2|ERCC1|NCAPD3|SUN1|ZNF318|TUBG2|GOLGA2|MSH6|HSPA2|MSH3|MSX1|ATM|NUMA1|PPP2R1A|PRKAR1A|TDRD1|SPIRE1|TOP2B|UBB|XRCC2|BAG6|CALR|MASTL|SMC3|MARF1|CDC25B
	GO_REGULATION_OF_PROTEIN_DEPOLYMERIZATION	14	82	0.0140416	0.150245	2.09454	10013|10763|118|23075|23271|23332|4130|4131|56203|57026|57551|5962|6709|89795	HDAC6|NES|ADD1|SWAP70|CAMSAP2|CLASP1|MAP1A|MAP1B|LMOD3|PDXP|TAOK1|RDX|SPTAN1|NAV3
	GO_ROOF_OF_MOUTH_DEVELOPMENT	15	89	0.0140734	0.150358	2.03221	10194|10220|2535|25976|2615|4487|51176|54880|657|6926|7043|7048|80144|84159|84695	TSHZ1|GDF11|FZD2|TIPARP|LRRC32|MSX1|LEF1|BCOR|BMPR1A|TBX3|TGFB3|TGFBR2|FRAS1|ARID5B|LOXL3
	GO_CELLULAR_RESPONSE_TO_ANTIBIOTIC	21	147	0.0144015	0.15363	1.78574	10013|10097|1027|10494|112|1545|196|2113|23367|23411|25|3309|3586|54464|5660|5728|65018|6548|7703|84557|94241	HDAC6|ACTR2|CDKN1B|STK25|ADCY6|CYP1B1|AHR|ETS1|LARP1|SIRT1|ABL1|HSPA5|IL10|XRN1|PSAP|PTEN|PINK1|SLC9A1|PCGF2|MAP1LC3A|TP53INP1
	GO_NEGATIVE_REGULATION_OF_CELL_JUNCTION_ASSEMBLY	6	24	0.0146987	0.156328	3.53203	347|4035|5728|7057|94|9475	APOD|LRP1|PTEN|THBS1|ACVRL1|ROCK2
	GO_ESTABLISHMENT_OF_MITOCHONDRION_LOCALIZATION	6	23	0.0146987	0.156328	3.53203	23095|4131|4137|5819|66008|7314	KIF1B|MAP1B|MAPT|NECTIN2|TRAK2|UBB
	GO_NON_CANONICAL_WNT_SIGNALING_PATHWAY	22	149	0.0149008	0.157766	1.75218	1173|1454|1601|161|1856|1857|1951|25|2535|27031|2719|2782|4343|51176|5532|5716|57216|5754|6259|8322|8324|9968	AP2M1|CSNK1E|DAB2|AP2A2|DVL2|DVL3|CELSR3|ABL1|FZD2|NPHP3|GPC3|GNB1|MOV10|LEF1|PPP3CB|PSMD10|VANGL2|PTK7|RYK|FZD4|FZD7|MED12
	GO_MEMBRANE_FUSION	22	152	0.0149008	0.157766	1.75218	147650|165324|2054|23339|27072|304|4905|51762|5819|6811|6812|6843|6891|6892|7405|811|84286|85409|858|8615|8775|9135	SPACA6|UBXN2A|STX2|VPS39|VPS41|ANXA2P2|NSF|RAB8B|NECTIN2|STX5|STXBP1|VAMP1|TAP2|TAPBP|UVRAG|CALR|TMEM175|NKD2|CAV2|USO1|NAPA|RABEP1
	GO_BRANCHING_MORPHOGENESIS_OF_AN_EPITHELIAL_TUBE	22	150	0.0149008	0.157766	1.75218	10765|2022|2119|25|25932|2719|3202|3217|5058|51176|5311|55366|57216|64783|652|6722|6926|7048|8829|90|9500|9723	KDM5B|ENG|ETV5|ABL1|CLIC4|GPC3|HOXA5|HOXB7|PAK1|LEF1|PKD2|LGR4|VANGL2|RBM15|BMP4|SRF|TBX3|TGFBR2|NRP1|ACVR1|MAGED1|SEMA3E
	GO_POSITIVE_REGULATION_OF_PROTEIN_POLYMERIZATION	20	134	0.0149523	0.158073	1.80766	100287171|10097|1027|148170|1639|22919|23332|4137|4204|4926|5058|51199|56203|56907|65018|8440|8851|8976|89795|9873	WASHC1|ACTR2|CDKN1B|CDC42EP5|DCTN1|MAPRE1|CLASP1|MAPT|MECP2|NUMA1|PAK1|NIN|LMOD3|SPIRE1|PINK1|NCK2|CDK5R1|WASL|NAV3|FCHSD2
	GO_NEGATIVE_REGULATION_OF_CELLULAR_PROTEIN_LOCALIZATION	17	110	0.0150444	0.158809	1.91558	10956|1173|1601|23327|23409|23433|257364|25942|2664|347|4130|4137|51715|58476|8301|88455|9475	OS9|AP2M1|DAB2|NEDD4L|SIRT4|RHOQ|SNX33|SIN3A|GDI1|APOD|MAP1A|MAPT|RAB23|TP53INP2|PICALM|ANKRD13A|ROCK2
	GO_NUCLEOTIDE_SUGAR_METABOLIC_PROCESS	5	17	0.0151673	0.159155	4.16896	2135|2530|2592|55757|7360	EXTL2|FUT8|GALT|UGGT2|UGP2
	GO_PARAXIAL_MESODERM_DEVELOPMENT	5	17	0.0151673	0.159155	4.16896	4088|51176|57669|657|8463	SMAD3|LEF1|EPB41L5|BMPR1A|TEAD2
	GO_MITOTIC_CHROMOSOME_CONDENSATION	5	17	0.0151673	0.159155	4.16896	10051|148479|23310|25836|51203	SMC4|PHF13|NCAPD3|NIPBL|NUSAP1
	GO_POSITIVE_REGULATION_OF_MITOTIC_SISTER_CHROMATID_SEGREGATION	5	17	0.0151673	0.159155	4.16896	25836|3192|4926|55719|84250	NIPBL|HNRNPU|NUMA1|SLF2|SLF1
	GO_NEGATIVE_REGULATION_OF_LOCOMOTION	47	399	0.0154463	0.161843	1.44176	100|10221|10370|104|10500|10505|11188|1398|1545|2022|207|22954|22998|23332|23380|23613|25932|3418|347|348|4035|4204|54910|5728|57522|5911|6237|6259|6347|6376|65009|657|6722|7026|7057|727|7414|811|85363|8829|8976|89795|90627|94|94241|9723|9747	ADA|TRIB1|CITED2|ADARB1|SEMA6C|SEMA4F|NISCH|CRK|CYP1B1|ENG|AKT1|TRIM32|LIMCH1|CLASP1|SRGAP2|ZMYND8|CLIC4|IDH2|APOD|APOE|LRP1|MECP2|SEMA4C|PTEN|SRGAP1|RAP2A|RRAS|RYK|CCL2|CX3CL1|NDRG4|BMPR1A|SRF|NR2F2|THBS1|C5|VCL|CALR|TRIM5|NRP1|WASL|NAV3|STARD13|ACVRL1|TP53INP1|SEMA3E|TCAF1
	GO_POSITIVE_REGULATION_OF_CELLULAR_AMIDE_METABOLIC_PROCESS	21	145	0.0155351	0.162532	1.77064	10600|10657|127933|1654|23367|23645|253943|3491|440275|54505|54915|55323|65018|6659|7057|7132|8087|8301|8440|9475|9811	USP16|KHDRBS1|UHMK1|DDX3X|LARP1|PPP1R15A|YTHDF3|CCN1|EIF2AK4|DHX29|YTHDF1|LARP6|PINK1|SOX4|THBS1|TNFRSF1A|FXR1|PICALM|NCK2|ROCK2|CTIF
	GO_REGULATION_OF_ACTIN_FILAMENT_ORGANIZATION	34	262	0.0155643	0.162597	1.54598	100287171|10097|10163|118|148170|1490|22998|23075|23332|25|3925|4088|50507|5058|55616|56203|56907|57026|5962|6376|64857|6548|6709|7016|7043|7248|8440|85464|8829|8976|91663|9475|9647|9873	WASHC1|ACTR2|WASF2|ADD1|CDC42EP5|CCN2|LIMCH1|SWAP70|CLASP1|ABL1|STMN1|SMAD3|NOX4|PAK1|ASAP3|LMOD3|SPIRE1|PDXP|RDX|CX3CL1|PLEKHG2|SLC9A1|SPTAN1|TESK1|TGFB3|TSC1|NCK2|SSH2|NRP1|WASL|MYADM|ROCK2|PPM1F|FCHSD2
	GO_REGULATION_OF_RESPONSE_TO_WOUNDING	24	171	0.0156679	0.163196	1.69646	1027|1398|1839|196527|2149|23332|2896|304|308|348|3586|4035|4088|4638|5270|5578|5627|5728|6431|7048|7057|81565|857|8613	CDKN1B|CRK|HBEGF|ANO6|F2R|CLASP1|GRN|ANXA2P2|ANXA5|APOE|IL10|LRP1|SMAD3|MYLK|SERPINE2|PRKCA|PROS1|PTEN|SRSF6|TGFBR2|THBS1|NDEL1|CAV1|PLPP3
	GO_CYTOKINESIS	24	168	0.0156679	0.163196	1.69646	10097|10769|200942|257364|29072|3925|4628|4735|51203|5414|55660|55958|55964|56907|57026|57448|7405|8555|9094|9371|9493|9727|9798|994	ACTR2|PLK2|KLHDC8B|SNX33|SETD2|STMN1|MYH10|SEPTIN2|NUSAP1|SEPTIN4|PRPF40A|KLHL9|SEPTIN3|SPIRE1|PDXP|BIRC6|UVRAG|CDC14B|UNC119|KIF3B|KIF23|RAB11FIP3|IST1|CDC25B
	GO_CELLULAR_PROCESS_INVOLVED_IN_REPRODUCTION_IN_MULTICELLULAR_ORGANISM	43	349	0.0157129	0.163423	1.46604	11144|117155|1235|128637|147650|147912|157777|2067|207|2119|2176|23318|25981|3306|3688|408|4090|4957|5048|51087|5414|5518|5573|56165|56907|57178|5819|583|5914|65010|652|6595|7314|7543|8322|84930|8611|8613|90|9025|9665|9757|994	DMC1|CATSPER2|CCR6|TBC1D20|SPACA6|SIX5|MCMDC2|ERCC1|AKT1|ETV5|FANCC|TUT4|DNAH1|HSPA2|ITGB1|ARRB1|SMAD5|ODF2|PAFAH1B1|YBX2|SEPTIN4|PPP2R1A|PRKAR1A|TDRD1|SPIRE1|ZMIZ1|NECTIN2|BBS2|RARA|SLC26A6|BMP4|SMARCA2|UBB|ZFX|FZD4|MASTL|PLPP1|PLPP3|ACVR1|RNF8|MARF1|KMT2B|CDC25B
	GO_G0_TO_G1_TRANSITION	9	47	0.0160393	0.166297	2.57506	10138|1490|1911|23429|317|4303|5526|6015|7703	YAF2|CCN2|PHC1|RYBP|APAF1|FOXO4|PPP2R5B|RING1|PCGF2
	GO_CHONDROITIN_SULFATE_PROTEOGLYCAN_BIOSYNTHETIC_PROCESS	7	31	0.0160834	0.166297	3.04667	1464|22856|26229|55501|56548|79586|9469	CSPG4|CHSY1|B3GAT3|CHST12|CHST7|CHPF|CHST3
	GO_POSITIVE_REGULATION_OF_PROTEIN_TARGETING_TO_MEMBRANE	7	30	0.0160834	0.166297	3.04667	2534|3208|5058|5174|784|8851|9747	FYN|HPCA|PAK1|PDZK1|CACNB3|CDK5R1|TCAF1
	GO_CHONDROCYTE_DIFFERENTIATION_INVOLVED_IN_ENDOCHONDRAL_BONE_MORPHOGENESIS	7	30	0.0160834	0.166297	3.04667	1291|309|4147|4148|7048|8313|871	COL6A1|ANXA6|MATN2|MATN3|TGFBR2|AXIN2|SERPINH1
	GO_POSITIVE_REGULATION_OF_NUCLEOCYTOPLASMIC_TRANSPORT	11	61	0.0162999	0.168289	2.29576	10657|23435|3553|4088|51366|51496|5296|5494|55929|5743|7175	KHDRBS1|TARDBP|IL1B|SMAD3|UBR5|CTDSPL2|PIK3R2|PPM1A|DMAP1|PTGS2|TPR
	GO_STRESS_ACTIVATED_PROTEIN_KINASE_SIGNALING_CASCADE	40	313	0.0163561	0.168414	1.48404	10221|10392|10494|11183|1399|142679|148170|1490|1856|1857|207|2218|23162|23291|27250|28996|3480|3553|4055|4214|4215|4750|5048|5058|51776|54910|5600|57216|57551|5911|6500|65018|7314|7786|8322|8324|9043|9064|9448|9867	TRIB1|NOD1|STK25|MAP4K5|CRKL|DUSP19|CDC42EP5|CCN2|DVL2|DVL3|AKT1|FKTN|MAPK8IP3|FBXW11|PDCD4|HIPK2|IGF1R|IL1B|LTBR|MAP3K1|MAP3K3|NEK1|PAFAH1B1|PAK1|MAP3K20|SEMA4C|MAPK11|VANGL2|TAOK1|RAP2A|SKP1|PINK1|UBB|MAP3K12|FZD4|FZD7|SPAG9|MAP3K6|MAP4K4|PJA2
	GO_REGULATION_OF_DEFENSE_RESPONSE_TO_VIRUS_BY_HOST	8	37	0.0163836	0.168414	2.76189	10859|117854|25942|340061|3553|440275|54476|54765	LILRB1|TRIM6|SIN3A|TMEM173|IL1B|EIF2AK4|RNF216|TRIM44
	GO_RESPONSE_TO_CATECHOLAMINE	8	38	0.0163836	0.168414	2.76189	112|25|25942|2782|333|493|5144|6548	ADCY6|ABL1|SIN3A|GNB1|APLP1|ATP2B4|PDE4D|SLC9A1
	GO_CARBOHYDRATE_HOMEOSTASIS	32	242	0.0165598	0.169979	1.56056	1407|200186|207|2264|23411|25942|26056|26137|2852|3480|375704|3956|4035|408|4303|50507|51092|5165|5213|5296|55198|5532|5547|57727|64710|6659|6722|7351|7466|79602|90550|9448	CRY1|CRTC2|AKT1|FGFR4|SIRT1|SIN3A|RAB11FIP5|ZBTB20|GPER1|IGF1R|ENHO|LGALS1|LRP1|ARRB1|FOXO4|NOX4|SIDT2|PDK3|PFKM|PIK3R2|APPL2|PPP3CB|PRCP|NCOA5|NUCKS1|SOX4|SRF|UCP2|WFS1|ADIPOR2|MCU|MAP4K4
	GO_RETINA_DEVELOPMENT_IN_CAMERA_TYPE_EYE	21	142	0.0167377	0.171556	1.75579	10461|1545|1745|221322|25932|2782|28996|3208|3913|4628|493|5159|54806|57030|60436|6604|8322|835|8829|9355|94	MERTK|CYP1B1|DLX1|TBC1D32|CLIC4|GNB1|HIPK2|HPCA|LAMB2|MYH10|ATP2B4|PDGFRB|AHI1|SLC17A7|TGIF2|SMARCD3|FZD4|CASP2|NRP1|LHX2|ACVRL1
	GO_POSITIVE_REGULATION_OF_PLASMA_MEMBRANE_BOUNDED_CELL_PROJECTION_ASSEMBLY	16	100	0.0167863	0.171804	1.9328	100287171|10163|148170|23433|23613|3064|375790|5064|5880|6624|6722|7043|81565|8829|8976|9662	WASHC1|WASF2|CDC42EP5|RHOQ|ZMYND8|HTT|AGRN|PALM|RAC2|FSCN1|SRF|TGFB3|NDEL1|NRP1|WASL|CEP135
	GO_TOR_SIGNALING	18	119	0.0173507	0.177324	1.84198	10325|10670|1979|207|23274|23367|23411|23677|352954|472|55615|55846|65018|7248|79726|8444|84861|94056	RRAGB|RRAGA|EIF4EBP2|AKT1|CLEC16A|LARP1|SIRT1|SH3BP4|CASTOR3|ATM|PRR5|ITFG2|PINK1|TSC1|WDR59|DYRK3|KLHL22|SYAP1
	GO_TELENCEPHALON_DEVELOPMENT	33	251	0.0174294	0.177871	1.54205	1021|10579|113246|1398|1399|1745|2131|23353|23380|3912|4035|4192|4628|493|5048|51176|51199|5728|583|5914|6259|652|6722|6867|7248|79600|81565|84678|85458|8648|8829|8851|9355	CDK6|TACC2|C12orf57|CRK|CRKL|DLX1|EXT1|SUN1|SRGAP2|LAMB1|LRP1|MDK|MYH10|ATP2B4|PAFAH1B1|LEF1|NIN|PTEN|BBS2|RARA|RYK|BMP4|SRF|TACC1|TSC1|TCTN1|NDEL1|KDM2B|DIXDC1|NCOA1|NRP1|CDK5R1|LHX2
	GO_REGULATION_OF_ESTABLISHMENT_OF_PLANAR_POLARITY	17	109	0.0178837	0.182243	1.87312	1173|1601|161|1856|1857|1951|25|2535|27031|2719|5716|57216|5754|6259|8322|8324|9968	AP2M1|DAB2|AP2A2|DVL2|DVL3|CELSR3|ABL1|FZD2|NPHP3|GPC3|PSMD10|VANGL2|PTK7|RYK|FZD4|FZD7|MED12
	GO_AMINO_SUGAR_METABOLIC_PROCESS	6	24	0.0181241	0.184162	3.33565	10724|2135|56548|5973|9215|9469	OGA|EXTL2|CHST7|RENBP|LARGE1|CHST3
	GO_SECONDARY_PALATE_DEVELOPMENT	6	24	0.0181241	0.184162	3.33565	10194|2535|2615|51176|7043|7048	TSHZ1|FZD2|LRRC32|LEF1|TGFB3|TGFBR2
	GO_CHROMOSOME_SEGREGATION	39	316	0.0182453	0.184614	1.47939	10051|10097|1063|10735|10783|11144|148479|157777|1654|1778|200942|23047|23244|23310|23353|23369|25836|27175|283489|3192|472|4926|51203|5518|55719|56916|64682|7155|7175|7405|7917|80152|81565|8239|8313|84250|84861|9126|9493	SMC4|ACTR2|CENPF|STAG2|NEK6|DMC1|PHF13|MCMDC2|DDX3X|DYNC1H1|KLHDC8B|PDS5B|PDS5A|NCAPD3|SUN1|PUM2|NIPBL|TUBG2|CHAMP1|HNRNPU|ATM|NUMA1|NUSAP1|PPP2R1A|SLF2|SMARCAD1|ANAPC1|TOP2B|TPR|UVRAG|BAG6|CENPT|NDEL1|USP9X|AXIN2|SLF1|KLHL22|SMC3|KIF23
	GO_CORTICAL_CYTOSKELETON_ORGANIZATION	9	46	0.0184762	0.184614	2.5034	2037|23433|30846|3996|5048|811|8976|9475|9493	EPB41L2|RHOQ|EHD2|LLGL1|PAFAH1B1|CALR|WASL|ROCK2|KIF23
	GO_REGULATION_OF_EPITHELIAL_CELL_DIFFERENTIATION	22	154	0.0184783	0.184614	1.71116	100133941|1027|1028|118|1514|3553|4926|54806|5613|595|6431|652|6926|7132|7716|8202|84913|857|861|94|9475|9575	CD24|CDKN1B|CDKN1C|ADD1|CTSL|IL1B|NUMA1|AHI1|PRKX|CCND1|SRSF6|BMP4|TBX3|TNFRSF1A|VEZF1|NCOA3|ATOH8|CAV1|RUNX1|ACVRL1|ROCK2|CLOCK
	GO_REGULATION_OF_ENDOTHELIAL_CELL_DEVELOPMENT	4	12	0.0186654	0.184614	5.00064	118|3553|7132|9475	ADD1|IL1B|TNFRSF1A|ROCK2
	GO_CELLULAR_RESPONSE_TO_ELECTRICAL_STIMULUS	4	12	0.0186654	0.184614	5.00064	3208|5064|5728|6548	HPCA|PALM|PTEN|SLC9A1
	GO_POSITIVE_REGULATION_OF_NON_CANONICAL_WNT_SIGNALING_PATHWAY	4	12	0.0186654	0.184614	5.00064	1454|1601|25|2719	CSNK1E|DAB2|ABL1|GPC3
	GO_NEPHRIC_DUCT_MORPHOGENESIS	4	12	0.0186654	0.184614	5.00064	1948|2719|54806|652	EFNB2|GPC3|AHI1|BMP4
	GO_HISTONE_H3_K36_METHYLATION	4	12	0.0186654	0.184614	5.00064	29072|54880|55677|6419	SETD2|BCOR|IWS1|SETMAR
	GO_SYNAPTIC_VESICLE_MATURATION	4	12	0.0186654	0.184614	5.00064	1742|57030|6812|8301	DLG4|SLC17A7|STXBP1|PICALM
	GO_NEGATIVE_REGULATION_OF_MICROTUBULE_POLYMERIZATION	4	12	0.0186654	0.184614	5.00064	1859|22919|25999|3925	DYRK1A|MAPRE1|CLIP3|STMN1
	GO_TRANSFORMING_GROWTH_FACTOR_BETA1_PRODUCTION	4	12	0.0186654	0.184614	5.00064	55353|6376|7057|8710	LAPTM4B|CX3CL1|THBS1|SERPINB7
	GO_MAINTENANCE_OF_PROTEIN_LOCALIZATION_IN_ENDOPLASMIC_RETICULUM	4	12	0.0186654	0.184614	5.00064	10945|10956|3309|81573	KDELR1|OS9|HSPA5|ANKRD13C
	GO_HISTONE_H3_K9_ACETYLATION	4	12	0.0186654	0.184614	5.00064	200186|26036|4297|8850	CRTC2|ZNF451|KMT2A|KAT2B
	GO_LEUKOCYTE_AGGREGATION	4	12	0.0186654	0.184614	5.00064	3037|3553|4478|5880	HAS2|IL1B|MSN|RAC2
	GO_UV_DAMAGE_EXCISION_REPAIR	4	12	0.0186654	0.184614	5.00064	2067|23411|4157|8450	ERCC1|SIRT1|MC1R|CUL4B
	GO_CELLULAR_RESPONSE_TO_X_RAY	4	12	0.0186654	0.184614	5.00064	25836|472|64710|7158	NIPBL|ATM|NUCKS1|TP53BP1
	GO_MICROTUBULE_ANCHORING_AT_MICROTUBULE_ORGANIZING_CENTER	4	12	0.0186654	0.184614	5.00064	1639|23299|51199|84984	DCTN1|BICD2|NIN|CEP19
	GO_REGULATION_OF_PROTEIN_LOCALIZATION_TO_ENDOSOME	4	12	0.0186654	0.184614	5.00064	4478|5962|88455|9475	MSN|RDX|ANKRD13A|ROCK2
	GO_NEGATIVE_REGULATION_OF_LYMPHOCYTE_MIGRATION	4	14	0.0186654	0.184614	5.00064	207|347|6347|8976	AKT1|APOD|CCL2|WASL
	GO_VACUOLAR_TRANSPORT	20	138	0.01881	0.185413	1.75981	10042|155382|164|22863|23274|23339|27072|2896|3916|3920|4035|51542|55275|5660|64089|64145|65018|66008|79158|8031	HMGXB4|VPS37D|AP1G1|ATG14|CLEC16A|VPS39|VPS41|GRN|LAMP1|LAMP2|LRP1|VPS54|VPS53|PSAP|SNX16|RBSN|PINK1|TRAK2|GNPTAB|NCOA4
	GO_OVULATION_CYCLE	12	68	0.0188511	0.185413	2.14694	2113|23411|3037|3309|408|4987|5066|7043|7301|8322|835|8648	ETS1|SIRT1|HAS2|HSPA5|ARRB1|OPRL1|PAM|TGFB3|TYRO3|FZD4|CASP2|NCOA1
	GO_NEGATIVE_REGULATION_OF_SYNAPTIC_TRANSMISSION	12	70	0.0188511	0.185413	2.14694	10769|23208|25953|2771|3553|41|4137|5728|5743|6722|6812|9187	PLK2|SYT11|PNKD|GNAI2|IL1B|ASIC1|MAPT|PTEN|PTGS2|SRF|STXBP1|SLC24A1
	GO_CELL_ADHESION_MEDIATED_BY_INTEGRIN	12	68	0.0188511	0.185413	2.14694	100|1307|1398|1399|1545|23075|3678|3685|3688|5140|5747|65125	ADA|COL16A1|CRK|CRKL|CYP1B1|SWAP70|ITGA5|ITGAV|ITGB1|PDE3B|PTK2|WNK1
	GO_REGULATION_OF_INTRACELLULAR_ESTROGEN_RECEPTOR_SIGNALING_PATHWAY	8	39	0.0191428	0.18802	2.66971	25959|3670|4848|5058|51569|6502|81606|861	KANK2|ISL1|CNOT2|PAK1|UFM1|SKP2|LBH|RUNX1
	GO_POSITIVE_REGULATION_OF_CELL_CYCLE_G2_M_PHASE_TRANSITION	7	31	0.019185	0.188173	2.91924	25942|3306|4204|595|6604|8444|994	SIN3A|HSPA2|MECP2|CCND1|SMARCD3|DYRK3|CDC25B
	GO_REGULATION_OF_CHROMATIN_ORGANIZATION	25	182	0.0193786	0.189305	1.64001	23411|25836|25942|26036|3005|3192|3553|3670|3720|408|4204|4297|472|51366|5252|5253|54880|55677|55904|65018|7175|8473|9682|9739|9757	SIRT1|NIPBL|SIN3A|ZNF451|H1F0|HNRNPU|IL1B|ISL1|JARID2|ARRB1|MECP2|KMT2A|ATM|UBR5|PHF1|PHF2|BCOR|IWS1|KMT2E|PINK1|TPR|OGT|KDM4A|SETD1A|KMT2B
	GO_REGULATION_OF_PROTEIN_COMPLEX_DISASSEMBLY	17	110	0.0194498	0.189305	1.85269	10013|10763|118|23075|23271|23274|23332|3480|4130|4131|56203|57026|57551|5962|6709|7405|89795	HDAC6|NES|ADD1|SWAP70|CAMSAP2|CLEC16A|CLASP1|IGF1R|MAP1A|MAP1B|LMOD3|PDXP|TAOK1|RDX|SPTAN1|UVRAG|NAV3
	GO_STRESS_GRANULE_ASSEMBLY	5	18	0.0194596	0.189305	3.84751	1654|1778|23369|4137|6311	DDX3X|DYNC1H1|PUM2|MAPT|ATXN2
	GO_FEMALE_GAMETE_GENERATION	19	131	0.0196024	0.189305	1.78091	11144|157777|2067|23318|23411|51087|5518|5573|56907|57178|5743|7314|7543|8239|84515|84930|9665|9757|994	DMC1|MCMDC2|ERCC1|TUT4|SIRT1|YBX2|PPP2R1A|PRKAR1A|SPIRE1|ZMIZ1|PTGS2|UBB|ZFX|USP9X|MCM8|MASTL|MARF1|KMT2B|CDC25B
	GO_NEURON_MIGRATION	22	154	0.0198093	0.189305	1.69791	1398|1399|1951|23060|23380|23654|2534|25836|4131|4147|4628|5048|5747|6376|6722|7026|7155|81565|8239|85451|8829|8851	CRK|CRKL|CELSR3|ZNF609|SRGAP2|PLXNB2|FYN|NIPBL|MAP1B|MATN2|MYH10|PAFAH1B1|PTK2|CX3CL1|SRF|NR2F2|TOP2B|NDEL1|USP9X|UNK|NRP1|CDK5R1
	GO_FUCOSE_METABOLIC_PROCESS	3	7	0.0199169	0.189305	7.49885	145173|23275|23509	B3GLCT|POFUT2|POFUT1
	GO_NEURAL_PLATE_MORPHOGENESIS	3	7	0.0199169	0.189305	7.49885	1856|57216|57669	DVL2|VANGL2|EPB41L5
	GO_CARDIAC_NEURAL_CREST_CELL_MIGRATION_INVOLVED_IN_OUTFLOW_TRACT_MORPHOGENESIS	3	7	0.0199169	0.189305	7.49885	2348|5308|652	FOLR1|PITX2|BMP4
	GO_POLYAMINE_TRANSPORT	3	7	0.0199169	0.189305	7.49885	113451|4947|51582	AZIN2|OAZ2|AZIN1
	GO_CENTRAL_NERVOUS_SYSTEM_MATURATION	3	7	0.0199169	0.189305	7.49885	372|473|8851	ARCN1|RERE|CDK5R1
	GO_REGULATION_OF_CDC42_PROTEIN_SIGNAL_TRANSDUCTION	3	7	0.0199169	0.189305	7.49885	25|348|8829	ABL1|APOE|NRP1
	GO_INTERLEUKIN_1_ALPHA_PRODUCTION	3	7	0.0199169	0.189305	7.49885	24145|3670|6376	PANX1|ISL1|CX3CL1
	GO_NEGATIVE_REGULATION_OF_DNA_ENDOREDUPLICATION	3	7	0.0199169	0.189305	7.49885	10735|2956|9126	STAG2|MSH6|SMC3
	GO_POSITIVE_REGULATION_OF_TRANSFORMING_GROWTH_FACTOR_BETA1_PRODUCTION	3	7	0.0199169	0.189305	7.49885	6376|7057|8710	CX3CL1|THBS1|SERPINB7
	GO_ADIPONECTIN_ACTIVATED_SIGNALING_PATHWAY	3	7	0.0199169	0.189305	7.49885	376497|55198|79602	SLC27A1|APPL2|ADIPOR2
	GO_ECTOPIC_GERM_CELL_PROGRAMMED_CELL_DEATH	3	7	0.0199169	0.189305	7.49885	3553|4254|835	IL1B|KITLG|CASP2
	GO_CHORIO_ALLANTOIC_FUSION	3	7	0.0199169	0.189305	7.49885	10049|3491|51176	DNAJB6|CCN1|LEF1
	GO_ENDOTHELIAL_CELL_FATE_COMMITMENT	3	7	0.0199169	0.189305	7.49885	7026|8829|90	NR2F2|NRP1|ACVR1
	GO_MOTOR_BEHAVIOR	3	7	0.0199169	0.189305	7.49885	104|113246|1639	ADARB1|C12orf57|DCTN1
	GO_APOPTOTIC_PROCESS_IN_BONE_MARROW_CELL	3	7	0.0199169	0.189305	7.49885	10769|2323|51176	PLK2|FLT3LG|LEF1
	GO_REGULATION_OF_METAPHASE_PLATE_CONGRESSION	3	7	0.0199169	0.189305	7.49885	1778|3192|4926	DYNC1H1|HNRNPU|NUMA1
	GO_TRANS_SYNAPTIC_SIGNALING_BY_TRANS_SYNAPTIC_COMPLEX	3	8	0.0199169	0.189305	7.49885	1949|27020|3556	EFNB3|NPTN|IL1RAP
	GO_REGULATION_OF_ENTRY_OF_BACTERIUM_INTO_HOST_CELL	3	7	0.0199169	0.189305	7.49885	23265|3685|857	EXOC7|ITGAV|CAV1
	GO_REGULATION_OF_CYCLIN_DEPENDENT_PROTEIN_KINASE_ACTIVITY	16	106	0.0200206	0.189779	1.88695	1027|1028|1029|1030|1031|207|5311|5716|5728|595|7026|8812|8850|8851|896|905	CDKN1B|CDKN1C|CDKN2A|CDKN2B|CDKN2C|AKT1|PKD2|PSMD10|PTEN|CCND1|NR2F2|CCNK|KAT2B|CDK5R1|CCND3|CCNT2
	GO_SPINDLE_ASSEMBLY	16	106	0.0200206	0.189779	1.88695	10735|10783|1778|203068|22919|23332|26054|2801|3192|4926|55125|55142|7175|9126|9371|9493	STAG2|NEK6|DYNC1H1|TUBB|MAPRE1|CLASP1|SENP6|GOLGA2|HNRNPU|NUMA1|CEP192|HAUS2|TPR|SMC3|KIF3B|KIF23
	GO_POSITIVE_REGULATION_OF_GROWTH	34	271	0.0202749	0.191932	1.51137	1385|1654|1839|207|2137|22954|23327|25836|2664|2690|29104|375790|4035|4131|4137|5007|5048|5058|51176|5716|583|6548|657|6722|7048|7466|8153|81565|84678|84717|84861|8829|9647|9798	CREB1|DDX3X|HBEGF|AKT1|EXTL3|TRIM32|NEDD4L|NIPBL|GDI1|GHR|N6AMT1|AGRN|LRP1|MAP1B|MAPT|OSBP|PAFAH1B1|PAK1|LEF1|PSMD10|BBS2|SLC9A1|BMPR1A|SRF|TGFBR2|WFS1|RND2|NDEL1|KDM2B|HDGFL2|KLHL22|NRP1|PPM1F|IST1
	GO_REGULATION_OF_PHOSPHATASE_ACTIVITY	24	172	0.0204402	0.193238	1.64963	1760|23645|26229|2771|3064|4088|4642|51400|5159|5504|55125|5518|5523|5526|65125|65979|7248|81566|84930|9475|9665|9749|9891|9989	DMPK|PPP1R15A|B3GAT3|GNAI2|HTT|SMAD3|MYO1D|PPME1|PDGFRB|PPP1R2|CEP192|PPP2R1A|PPP2R3A|PPP2R5B|WNK1|PHACTR4|TSC1|CSRNP2|MASTL|ROCK2|MARF1|PHACTR2|NUAK1|PPP4R1
	GO_POSITIVE_REGULATION_OF_SMALL_GTPASE_MEDIATED_SIGNAL_TRANSDUCTION	12	69	0.0209899	0.19817	2.10917	10161|11214|1399|157285|2057|2149|3707|408|4254|5159|6464|9448	LPAR6|AKAP13|CRKL|PRAG1|EPOR|F2R|ITPKB|ARRB1|KITLG|PDGFRB|SHC1|MAP4K4
	GO_ASSOCIATIVE_LEARNING	13	77	0.0210414	0.19839	2.03536	10097|1385|27020|3688|41|4130|4204|4212|65009|6722|84446|85461|8554	ACTR2|CREB1|NPTN|ITGB1|ASIC1|MAP1A|MECP2|MEIS2|NDRG4|SRF|BRSK1|TANC1|PIAS1
	GO_CELLULAR_COMPONENT_ASSEMBLY_INVOLVED_IN_MORPHOGENESIS	17	110	0.0211188	0.198816	1.83271	11214|128637|23187|23332|2817|3688|4628|5048|5159|5376|5573|56203|5819|6722|7138|7139|8506	AKAP13|TBC1D20|PHLDB1|CLASP1|GPC1|ITGB1|MYH10|PAFAH1B1|PDGFRB|PMP22|PRKAR1A|LMOD3|NECTIN2|SRF|TNNT1|TNNT2|CNTNAP1
	GO_INOSITOL_PHOSPHATE_METABOLIC_PROCESS	9	47	0.021171	0.198816	2.43562	113026|3636|3707|4952|51196|5335|5336|5728|9807	PLCD3|INPPL1|ITPKB|OCRL|PLCE1|PLCG1|PLCG2|PTEN|IP6K1
	GO_ESTABLISHMENT_OR_MAINTENANCE_OF_BIPOLAR_CELL_POLARITY	9	46	0.021171	0.198816	2.43562	2195|25932|378|4478|4649|57216|5754|6624|9355	FAT1|CLIC4|ARF4|MSN|MYO9A|VANGL2|PTK7|FSCN1|LHX2
	GO_SMOOTH_MUSCLE_CELL_PROLIFERATION	23	173	0.0215459	0.202068	1.66025	10221|1027|1839|207|27250|2771|2852|347|3586|3606|4209|5058|5159|5728|5743|6376|65009|6502|652|657|7043|7048|7057	TRIB1|CDKN1B|HBEGF|AKT1|PDCD4|GNAI2|GPER1|APOD|IL10|IL18|MEF2D|PAK1|PDGFRB|PTEN|PTGS2|CX3CL1|NDRG4|SKP2|BMP4|BMPR1A|TGFB3|TGFBR2|THBS1
	GO_REGULATION_OF_DENDRITE_DEVELOPMENT	20	142	0.021783	0.20375	1.72929	10097|10769|115703|1398|1399|1523|1627|23271|23327|23613|26039|348|4076|5048|50807|5728|5911|64689|8851|9912	ACTR2|PLK2|ARHGAP33|CRK|CRKL|CUX1|DBN1|CAMSAP2|NEDD4L|ZMYND8|SS18L1|APOE|CAPRIN1|PAFAH1B1|ASAP1|PTEN|RAP2A|GORASP1|CDK5R1|ARHGAP44
	GO_REGULATION_OF_HISTONE_MODIFICATION	20	140	0.021783	0.20375	1.72929	23411|25836|25942|26036|3553|3670|3720|408|4204|4297|472|51366|5252|54880|55677|55904|65018|8473|9682|9757	SIRT1|NIPBL|SIN3A|ZNF451|IL1B|ISL1|JARID2|ARRB1|MECP2|KMT2A|ATM|UBR5|PHF1|BCOR|IWS1|KMT2E|PINK1|OGT|KDM4A|KMT2B
	GO_REGULATION_OF_SYNAPTIC_PLASTICITY	25	182	0.0219683	0.204065	1.61868	10769|1385|1627|1742|1979|22930|25|27020|348|4130|4137|4204|440275|5270|5532|5728|5743|5914|6376|6543|6722|6812|84446|9187|9783	PLK2|CREB1|DBN1|DLG4|EIF4EBP2|RAB3GAP1|ABL1|NPTN|APOE|MAP1A|MAPT|MECP2|EIF2AK4|SERPINE2|PPP3CB|PTEN|PTGS2|RARA|CX3CL1|SLC8A2|SRF|STXBP1|BRSK1|SLC24A1|RIMS3
	GO_REGULATION_OF_SYNAPSE_STRUCTURE_OR_ACTIVITY	30	230	0.0219938	0.204065	1.54481	10097|115703|1399|1627|1639|1759|1760|203068|2119|22859|22883|23613|25|2534|27286|348|3556|3586|375790|378|4076|4204|5048|57030|5728|5747|57555|79414|8851|9912	ACTR2|ARHGAP33|CRKL|DBN1|DCTN1|DNM1|DMPK|TUBB|ETV5|ADGRL1|CLSTN1|ZMYND8|ABL1|FYN|SRPX2|APOE|IL1RAP|IL10|AGRN|ARF4|CAPRIN1|MECP2|PAFAH1B1|SLC17A7|PTEN|PTK2|NLGN2|LRFN3|CDK5R1|ARHGAP44
	GO_ERYTHROCYTE_HOMEOSTASIS	18	119	0.0220349	0.204065	1.78702	1021|116151|118|2113|22985|23543|28996|3202|4090|4779|5316|55904|567|652|6670|6722|8444|9935	CDK6|FAM210B|ADD1|ETS1|ACIN1|RBFOX2|HIPK2|HOXA5|SMAD5|NFE2L1|PKNOX1|KMT2E|B2M|BMP4|SP3|SRF|DYRK3|MAFB
	GO_NEGATIVE_REGULATION_OF_RNA_SPLICING	6	25	0.0220578	0.204065	3.15995	10284|1859|6429|6431|6432|79171	SAP18|DYRK1A|SRSF4|SRSF6|SRSF7|RBM42
	GO_CHONDROITIN_SULFATE_BIOSYNTHETIC_PROCESS	6	26	0.0220578	0.204065	3.15995	1464|22856|55501|56548|79586|9469	CSPG4|CHSY1|CHST12|CHST7|CHPF|CHST3
	GO_ADRENAL_GLAND_DEVELOPMENT	6	25	0.0220578	0.204065	3.15995	10272|1028|10370|4088|4192|84159	FSTL3|CDKN1C|CITED2|SMAD3|MDK|ARID5B
	GO_POSITIVE_REGULATION_OF_ENDOTHELIAL_CELL_APOPTOTIC_PROCESS	6	25	0.0220578	0.204065	3.15995	196527|27250|2852|5335|6347|7057	ANO6|PDCD4|GPER1|PLCG1|CCL2|THBS1
	GO_REGULATION_OF_PROTEIN_LOCALIZATION_TO_SYNAPSE	6	25	0.0220578	0.204065	3.15995	1627|254263|27020|4137|57555|9912	DBN1|CNIH2|NPTN|MAPT|NLGN2|ARHGAP44
	GO_NOTCH_SIGNALING_PATHWAY	26	194	0.0220767	0.204065	1.60098	1021|1027|11156|1387|142678|157285|1745|207|22905|23013|23509|3572|375704|3996|408|4192|57178|63917|64783|65989|7048|81544|83464|8850|9139|9794	CDK6|CDKN1B|PTP4A3|CREBBP|MIB2|PRAG1|DLX1|AKT1|EPN2|SPEN|POFUT1|IL6ST|ENHO|LLGL1|ARRB1|MDK|ZMIZ1|GALNT11|RBM15|DLK2|TGFBR2|GDPD5|APH1B|KAT2B|CBFA2T2|MAML1
	GO_TOXIN_TRANSPORT	8	39	0.022218	0.205103	2.58347	118429|1759|200186|26088|3309|54545|8289|8829	ANTXR2|DNM1|CRTC2|GGA1|HSPA5|MTMR12|ARID1A|NRP1
	GO_PROTEIN_TRIMERIZATION	10	55	0.0224149	0.20665	2.27608	114904|117854|1277|1291|241|2782|41|84976|87178|89122	C1QTNF6|TRIM6|COL1A1|COL6A1|ALOX5AP|GNB1|ASIC1|DISP1|PNPT1|TRIM4
	GO_RESPONSE_TO_RADIATION	53	448	0.0224545	0.206745	1.37443	1196|121457|1385|1387|1407|2067|207|22954|23411|23621|25836|27020|2782|2956|3309|3688|388531|404672|408|4157|4204|4212|440275|472|50507|51455|51776|5424|5743|58493|595|64710|65009|65123|7158|7516|83759|84142|84446|8450|85461|8554|867|8863|8930|9025|90427|9094|9187|94241|9575|9600|9768	CLK2|IKBIP|CREB1|CREBBP|CRY1|ERCC1|AKT1|TRIM32|SIRT1|BACE1|NIPBL|NPTN|GNB1|MSH6|HSPA5|ITGB1|RGS9BP|GTF2H5|ARRB1|MC1R|MECP2|MEIS2|EIF2AK4|ATM|NOX4|REV1|MAP3K20|POLD1|PTGS2|INIP|CCND1|NUCKS1|NDRG4|INTS3|TP53BP1|XRCC2|RBM4B|ABRAXAS1|BRSK1|CUL4B|TANC1|PIAS1|CBL|PER3|MBD4|RNF8|BMF|UNC119|SLC24A1|TP53INP1|CLOCK|PITPNM1|PCLAF
	GO_EPIBOLY	7	32	0.0226816	0.207753	2.80241	1839|23332|3491|3678|5728|84962|94	HBEGF|CLASP1|CCN1|ITGA5|PTEN|AJUBA|ACVRL1
	GO_POSITIVE_REGULATION_OF_CARTILAGE_DEVELOPMENT	7	32	0.0226816	0.207753	2.80241	304|3491|4088|642658|649|652|94	ANXA2P2|CCN1|SMAD3|SCX|BMP1|BMP4|ACVRL1
	GO_RAC_PROTEIN_SIGNAL_TRANSDUCTION	7	33	0.0226816	0.207753	2.80241	10163|11188|1398|58480|5880|8473|9912	WASF2|NISCH|CRK|RHOU|RAC2|OGT|ARHGAP44
	GO_NEGATIVE_REGULATION_OF_PROTEASOMAL_UBIQUITIN_DEPENDENT_PROTEIN_CATABOLIC_PROCESS	7	34	0.0226816	0.207753	2.80241	23274|23429|4130|51322|6599|7917|8473	CLEC16A|RYBP|MAP1A|WAC|SMARCC1|BAG6|OGT
	GO_NEGATIVE_REGULATION_OF_PROTEIN_MODIFICATION_BY_SMALL_PROTEIN_CONJUGATION_OR_REMOVAL	14	86	0.0228964	0.209449	1.94863	10363|10401|10625|1407|207|25|2534|408|51366|54765|64844|6659|8473|857	HMG20A|PIAS3|IVNS1ABP|CRY1|AKT1|ABL1|FYN|ARRB1|UBR5|TRIM44|MARCH7|SOX4|OGT|CAV1
	GO_REGULATION_OF_STRESS_ACTIVATED_PROTEIN_KINASE_SIGNALING_CASCADE	31	237	0.023074	0.210316	1.52597	10392|10494|11183|142679|1490|1856|1857|207|2218|23162|27250|28996|3480|3553|4055|4215|5048|5058|51776|54910|57216|57551|5911|65018|7786|8322|8324|9043|9064|9448|9867	NOD1|STK25|MAP4K5|DUSP19|CCN2|DVL2|DVL3|AKT1|FKTN|MAPK8IP3|PDCD4|HIPK2|IGF1R|IL1B|LTBR|MAP3K3|PAFAH1B1|PAK1|MAP3K20|SEMA4C|VANGL2|TAOK1|RAP2A|PINK1|MAP3K12|FZD4|FZD7|SPAG9|MAP3K6|MAP4K4|PJA2
	GO_NEGATIVE_REGULATION_OF_CHROMATIN_ORGANIZATION	11	62	0.0230748	0.210316	2.1604	23411|25942|26036|3005|3720|4204|51366|5252|5253|54880|9682	SIRT1|SIN3A|ZNF451|H1F0|JARID2|MECP2|UBR5|PHF1|PHF2|BCOR|KDM4A
	GO_EPITHELIAL_CELL_PROLIFERATION	50	426	0.0230806	0.210316	1.38555	1021|1027|1028|1030|10765|10818|1296|1893|1948|207|23411|2719|2896|3037|3202|348|3487|3586|3670|3912|3915|4088|51092|5268|5335|55081|55366|55679|5578|5613|5654|5728|57599|595|6347|6431|652|657|7026|7057|7423|79805|8324|84913|857|858|8742|8829|94|9500	CDK6|CDKN1B|CDKN1C|CDKN2B|KDM5B|FRS2|COL8A2|ECM1|EFNB2|AKT1|SIRT1|GPC3|GRN|HAS2|HOXA5|APOE|IGFBP4|IL10|ISL1|LAMB1|LAMC1|SMAD3|SIDT2|SERPINB5|PLCG1|IFT57|LGR4|LIMS2|PRKCA|PRKX|HTRA1|PTEN|WDR48|CCND1|CCL2|SRSF6|BMP4|BMPR1A|NR2F2|THBS1|VEGFB|VASH2|FZD7|ATOH8|CAV1|CAV2|TNFSF12|NRP1|ACVRL1|MAGED1
	GO_SPROUTING_ANGIOGENESIS	24	189	0.0232169	0.211286	1.62717	10769|1948|2050|207|22905|25|25960|27286|3586|3678|3688|3716|4215|51176|55742|5743|652|6722|7057|7423|8829|90627|94|9723	PLK2|EFNB2|EPHB4|AKT1|EPN2|ABL1|ADGRA2|SRPX2|IL10|ITGA5|ITGB1|JAK1|MAP3K3|LEF1|PARVA|PTGS2|BMP4|SRF|THBS1|VEGFB|NRP1|STARD13|ACVRL1|SEMA3E
	GO_LENS_DEVELOPMENT_IN_CAMERA_TYPE_EYE	12	72	0.0233035	0.211486	2.0727	1027|1028|10765|10818|128637|147912|221322|23047|28996|4088|652|7048	CDKN1B|CDKN1C|KDM5B|FRS2|TBC1D20|SIX5|TBC1D32|PDS5B|HIPK2|SMAD3|BMP4|TGFBR2
	GO_NEGATIVE_REGULATION_OF_ADENYLATE_CYCLASE_ACTIVATING_ADRENERGIC_RECEPTOR_SIGNALING_PATHWAY	2	5	0.0233392	0.211486	19.985	2771|493	GNAI2|ATP2B4
	GO_REGULATION_OF_ADENYLATE_CYCLASE_ACTIVATING_ADRENERGIC_RECEPTOR_SIGNALING_PATHWAY_INVOLVED_IN_HEART_PROCESS	2	5	0.0233392	0.211486	19.985	2771|493	GNAI2|ATP2B4
	GO_LEUKOCYTE_CELL_CELL_ADHESION	41	336	0.0233587	0.211486	1.43589	100|100133941|10318|10725|10808|10859|1948|1949|207|2113|23240|2534|2615|3037|3553|3572|3586|3606|3678|3688|3707|3956|4478|5058|51148|5573|57162|57178|5880|5914|6347|64115|64844|65125|652|7048|80381|8440|84695|857|861	ADA|CD24|TNIP1|NFAT5|HSPH1|LILRB1|EFNB2|EFNB3|AKT1|ETS1|TMEM131L|FYN|LRRC32|HAS2|IL1B|IL6ST|IL10|IL18|ITGA5|ITGB1|ITPKB|LGALS1|MSN|PAK1|CERCAM|PRKAR1A|PELI1|ZMIZ1|RAC2|RARA|CCL2|VSIR|MARCH7|WNK1|BMP4|TGFBR2|CD276|NCK2|LOXL3|CAV1|RUNX1
	GO_REGULATION_OF_WOUND_HEALING	20	141	0.0233987	0.211577	1.71442	1027|1398|1839|196527|2149|23332|304|308|348|4088|4638|5270|5578|5627|5728|6431|7048|7057|857|8613	CDKN1B|CRK|HBEGF|ANO6|F2R|CLASP1|ANXA2P2|ANXA5|APOE|SMAD3|MYLK|SERPINE2|PRKCA|PROS1|PTEN|SRSF6|TGFBR2|THBS1|CAV1|PLPP3
	GO_SIGNAL_TRANSDUCTION_BY_P53_CLASS_MEDIATOR	34	266	0.0236037	0.213158	1.49134	1017|1027|10397|10769|1108|11198|1655|1820|1859|207|23411|25946|28996|4487|472|4848|4849|51230|5600|57060|5716|5934|64844|6659|6873|7314|7917|7994|835|8444|8445|8851|94241|9891	CDK2|CDKN1B|NDRG1|PLK2|CHD4|SUPT16H|DDX5|ARID3A|DYRK1A|AKT1|SIRT1|ZNF385A|HIPK2|MSX1|ATM|CNOT2|CNOT3|PHF20|MAPK11|PCBP4|PSMD10|RBL2|MARCH7|SOX4|TAF2|UBB|BAG6|KAT6A|CASP2|DYRK3|DYRK2|CDK5R1|TP53INP1|NUAK1
	GO_CELLULAR_CARBOHYDRATE_METABOLIC_PROCESS	33	261	0.023868	0.215118	1.49971	1196|1407|140710|207|2131|2132|23411|2584|2720|283209|2852|3037|3340|3418|3487|3572|4204|4779|4952|5165|5213|5256|5504|56623|5728|7033|7360|79158|8445|8509|8908|89801|9852	CLK2|CRY1|SOGA1|AKT1|EXT1|EXT2|SIRT1|GALK1|GLB1|PGM2L1|GPER1|HAS2|NDST1|IDH2|IGFBP4|IL6ST|MECP2|NFE2L1|OCRL|PDK3|PFKM|PHKA2|PPP1R2|INPP5E|PTEN|TFF3|UGP2|GNPTAB|DYRK2|NDST2|GYG2|PPP1R3F|EPM2AIP1
	GO_PHOSPHATIDYLINOSITOL_3_KINASE_SIGNALING	21	147	0.0238817	0.215118	1.68511	10870|2057|207|2149|23411|2534|2852|3480|3606|5159|5270|5296|5305|5526|55615|5728|5747|5783|5863|7301|867	HCST|EPOR|AKT1|F2R|SIRT1|FYN|GPER1|IGF1R|IL18|PDGFRB|SERPINE2|PIK3R2|PIP4K2A|PPP2R5B|PRR5|PTEN|PTK2|PTPN13|RGL2|TYRO3|CBL
	GO_REGULATION_OF_APOPTOTIC_SIGNALING_PATHWAY	48	399	0.0240973	0.215765	1.39115	10625|10962|138151|1654|207|22954|23411|2534|25946|2771|2852|2907|3064|317|3553|3685|4055|4088|4487|51530|5326|5414|55023|5518|56917|5716|5728|5743|57448|6376|64844|65018|652|7057|7314|7466|7703|81618|835|8406|8440|857|8682|8742|8829|90|90427|9500	IVNS1ABP|MLLT11|NACC2|DDX3X|AKT1|TRIM32|SIRT1|FYN|ZNF385A|GNAI2|GPER1|GRINA|HTT|APAF1|IL1B|ITGAV|LTBR|SMAD3|MSX1|ZC3HC1|PLAGL2|SEPTIN4|PHIP|PPP2R1A|MEIS3|PSMD10|PTEN|PTGS2|BIRC6|CX3CL1|MARCH7|PINK1|BMP4|THBS1|UBB|WFS1|PCGF2|ITM2C|CASP2|SRPX|NCK2|CAV1|PEA15|TNFSF12|NRP1|ACVR1|BMF|MAGED1
	GO_GERM_CELL_DEVELOPMENT	32	254	0.02411	0.215765	1.50872	11144|117155|1235|128637|147912|157777|2067|207|2119|2176|23318|25981|3306|4090|4957|5048|51087|5414|5518|56165|5819|583|5914|65010|652|6595|7543|90|9025|9665|9757|994	DMC1|CATSPER2|CCR6|TBC1D20|SIX5|MCMDC2|ERCC1|AKT1|ETV5|FANCC|TUT4|DNAH1|HSPA2|SMAD5|ODF2|PAFAH1B1|YBX2|SEPTIN4|PPP2R1A|TDRD1|NECTIN2|BBS2|RARA|SLC26A6|BMP4|SMARCA2|ZFX|ACVR1|RNF8|MARF1|KMT2B|CDC25B
	GO_BONE_GROWTH	9	47	0.0241368	0.215765	2.37127	1291|1893|2261|304|309|4147|4148|5914|7048	COL6A1|ECM1|FGFR3|ANXA2P2|ANXA6|MATN2|MATN3|RARA|TGFBR2
	GO_REGULATION_OF_CHONDROCYTE_DIFFERENTIATION	9	48	0.0241368	0.215765	2.37127	1490|2734|304|4088|579|652|7227|8313|94	CCN2|GLG1|ANXA2P2|SMAD3|NKX3-2|BMP4|TRPS1|AXIN2|ACVRL1
	GO_PEPTIDYL_PROLINE_MODIFICATION	9	54	0.0241368	0.215765	2.37127	10491|10536|4820|5033|5480|55033|55214|64175|8974	CRTAP|P3H3|NKTR|P4HA1|PPIC|FKBP14|P3H2|P3H1|P4HA2
	GO_ENDOCRINE_HORMONE_SECRETION	9	47	0.0241368	0.215765	2.37127	140606|1407|26056|2778|3553|51762|6926|8322|9727	SELENOM|CRY1|RAB11FIP5|GNAS|IL1B|RAB8B|TBX3|FZD4|RAB11FIP3
	GO_NUCLEAR_TRANSPORT	41	338	0.0244155	0.217977	1.43083	100101267|10250|10482|10628|10657|11214|127933|207|22794|23049|23435|23633|29072|30000|347|3553|4088|51277|51366|51496|51715|5296|54890|5494|55198|55677|55929|5743|5784|6429|6431|6432|652|7175|7248|811|868|8720|9670|9877|9887	POM121C|SRRM1|NXF1|TXNIP|KHDRBS1|AKAP13|UHMK1|AKT1|CASC3|SMG1|TARDBP|KPNA6|SETD2|TNPO2|APOD|IL1B|SMAD3|DNAJC27|UBR5|CTDSPL2|RAB23|PIK3R2|ALKBH5|PPM1A|APPL2|IWS1|DMAP1|PTGS2|PTPN14|SRSF4|SRSF6|SRSF7|BMP4|TPR|TSC1|CALR|CBLB|MBTPS1|IPO13|ZC3H11A|SMG7
	GO_POSITIVE_REGULATION_OF_UBIQUITIN_DEPENDENT_PROTEIN_CATABOLIC_PROCESS	15	95	0.0244494	0.217977	1.8791	10221|10769|1454|1601|207|25897|29978|51667|5716|5728|5747|85409|8554|857|9781	TRIB1|PLK2|CSNK1E|DAB2|AKT1|RNF19A|UBQLN2|NUB1|PSMD10|PTEN|PTK2|NKD2|PIAS1|CAV1|RNF144A
	GO_RESPONSE_TO_HEPATOCYTE_GROWTH_FACTOR	5	19	0.0244769	0.217977	3.57276	1385|1398|3586|55198|8829	CREB1|CRK|IL10|APPL2|NRP1
	GO_GLYCEROLIPID_BIOSYNTHETIC_PROCESS	29	222	0.0246648	0.219374	1.54039	10554|1119|2182|23175|3636|376497|3931|472|4952|51196|5296|5297|5298|5305|5336|54545|55224|56623|56895|56910|57153|5728|57664|5783|65258|84962|8760|8897|9600	AGPAT1|CHKA|ACSL4|LPIN1|INPPL1|SLC27A1|LCAT|ATM|OCRL|PLCE1|PIK3R2|PI4KA|PI4KB|PIP4K2A|PLCG2|MTMR12|ETNK2|INPP5E|AGPAT4|STARD7|SLC44A2|PTEN|PLEKHA4|PTPN13|MPPE1|AJUBA|CDS2|MTMR3|PITPNM1
	GO_MEIOTIC_CELL_CYCLE_PROCESS	25	187	0.0248196	0.220473	1.59789	10051|10097|11144|116138|157777|2067|23310|23353|27175|2801|2956|3306|4437|4487|472|5518|5573|56907|7155|7314|7917|811|84930|9665|994	SMC4|ACTR2|DMC1|KLHDC3|MCMDC2|ERCC1|NCAPD3|SUN1|TUBG2|GOLGA2|MSH6|HSPA2|MSH3|MSX1|ATM|PPP2R1A|PRKAR1A|SPIRE1|TOP2B|UBB|BAG6|CALR|MASTL|MARF1|CDC25B
	GO_NEGATIVE_REGULATION_OF_INTRACELLULAR_ESTROGEN_RECEPTOR_SIGNALING_PATHWAY	4	13	0.0250551	0.220566	4.44501	25959|3670|4848|81606	KANK2|ISL1|CNOT2|LBH
	GO_PROTEIN_HETEROTRIMERIZATION	4	13	0.0250551	0.220566	4.44501	114904|1277|1291|2782	C1QTNF6|COL1A1|COL6A1|GNB1
	GO_LEFT_RIGHT_AXIS_SPECIFICATION	4	13	0.0250551	0.220566	4.44501	10370|5308|54806|57669	CITED2|PITX2|AHI1|EPB41L5
	GO_GOLGI_TO_VACUOLE_TRANSPORT	4	14	0.0250551	0.220566	4.44501	164|3916|51542|64145	AP1G1|LAMP1|VPS54|RBSN
	GO_NEGATIVE_REGULATION_OF_RECEPTOR_INTERNALIZATION	4	14	0.0250551	0.220566	4.44501	1742|29978|6311|88455	DLG4|UBQLN2|ATXN2|ANKRD13A
	GO_CDC42_PROTEIN_SIGNAL_TRANSDUCTION	4	13	0.0250551	0.220566	4.44501	25|348|58480|8829	ABL1|APOE|RHOU|NRP1
	GO_REGULATION_OF_KERATINOCYTE_MIGRATION	4	14	0.0250551	0.220566	4.44501	1839|3037|5728|9448	HBEGF|HAS2|PTEN|MAP4K4
	GO_REGULATION_OF_JUN_KINASE_ACTIVITY	14	88	0.02508	0.220566	1.92186	11183|142679|1856|1857|23162|27250|5058|51776|57216|57551|7786|8322|9043|9064	MAP4K5|DUSP19|DVL2|DVL3|MAPK8IP3|PDCD4|PAK1|MAP3K20|VANGL2|TAOK1|MAP3K12|FZD4|SPAG9|MAP3K6
	GO_HEART_VALVE_DEVELOPMENT	10	56	0.0252344	0.221373	2.22539	3491|53834|642658|652|657|6659|7048|7132|90|9475	CCN1|FGFRL1|SCX|BMP4|BMPR1A|SOX4|TGFBR2|TNFRSF1A|ACVR1|ROCK2
	GO_NON_MOTILE_CILIUM_ASSEMBLY	10	55	0.0252344	0.221373	2.22539	1639|200728|221322|55081|57216|57545|582|583|84902|9662	DCTN1|TMEM17|TBC1D32|IFT57|VANGL2|CC2D2A|BBS1|BBS2|CEP89|CEP135
	GO_RESPONSE_TO_CALCIUM_ION	21	149	0.0255556	0.223693	1.67165	10628|118|22872|23208|241|25932|2664|27094|308|3208|3309|3707|5311|595|6382|65125|7057|7139|7220|83849|857	TXNIP|ADD1|SEC31A|SYT11|ALOX5AP|CLIC4|GDI1|KCNMB3|ANXA5|HPCA|HSPA5|ITPKB|PKD2|CCND1|SDC1|WNK1|THBS1|TNNT2|TRPC1|SYT15|CAV1
	GO_POSITIVE_REGULATION_OF_RELEASE_OF_SEQUESTERED_CALCIUM_ION_INTO_CYTOSOL	8	40	0.0256255	0.223693	2.50261	2149|25|2852|3064|5311|5335|6376|7220	F2R|ABL1|GPER1|HTT|PKD2|PLCG1|CX3CL1|TRPC1
	GO_REGULATION_OF_DENDRITIC_SPINE_MORPHOGENESIS	8	41	0.0256255	0.223693	2.50261	10097|115703|1627|4076|5048|5728|8851|9912	ACTR2|ARHGAP33|DBN1|CAPRIN1|PAFAH1B1|PTEN|CDK5R1|ARHGAP44
	GO_POSITIVE_REGULATION_OF_STEM_CELL_PROLIFERATION	8	40	0.0256255	0.223693	2.50261	10443|3192|342371|4054|4254|6376|6604|6926	N4BP2L2|HNRNPU|ATXN1L|LTBP3|KITLG|CX3CL1|SMARCD3|TBX3
	GO_PHOSPHATIDYLINOSITOL_METABOLIC_PROCESS	16	104	0.0257343	0.224365	1.82244	23049|23167|285172|3636|4952|5159|5296|5297|5298|5305|56623|5728|728233|79887|8897|9807	SMG1|EFR3A|FAM126B|INPPL1|OCRL|PDGFRB|PIK3R2|PI4KA|PI4KB|PIP4K2A|INPP5E|PTEN|PI4KAP1|PLBD1|MTMR3|IP6K1
	GO_REGULATION_OF_EXTRINSIC_APOPTOTIC_SIGNALING_PATHWAY	22	156	0.0258921	0.225463	1.64688	207|2534|2852|3064|3553|3685|4055|51530|55023|5518|5728|57448|6376|652|7057|81618|8406|857|8682|8742|8829|90	AKT1|FYN|GPER1|HTT|IL1B|ITGAV|LTBR|ZC3HC1|PHIP|PPP2R1A|PTEN|BIRC6|CX3CL1|BMP4|THBS1|ITM2C|SRPX|CAV1|PEA15|TNFSF12|NRP1|ACVR1
	GO_SISTER_CHROMATID_SEGREGATION	25	189	0.0263483	0.229035	1.58769	10051|1063|10735|10783|148479|23047|23244|23310|25836|27175|283489|3192|472|4926|51203|5518|55719|64682|7155|7175|8313|84250|84861|9126|9493	SMC4|CENPF|STAG2|NEK6|PHF13|PDS5B|PDS5A|NCAPD3|NIPBL|TUBG2|CHAMP1|HNRNPU|ATM|NUMA1|NUSAP1|PPP2R1A|SLF2|ANAPC1|TOP2B|TPR|AXIN2|SLF1|KLHL22|SMC3|KIF23
	GO_REGULATION_OF_ANDROGEN_RECEPTOR_SIGNALING_PATHWAY	6	26	0.0265283	0.229035	3.00158	10013|1601|1655|23411|55128|9612	HDAC6|DAB2|DDX5|SIRT1|TRIM68|NCOR2
	GO_EMBRYONIC_CAMERA_TYPE_EYE_MORPHOGENESIS	6	26	0.0265283	0.229035	3.00158	10818|28996|65979|6670|8289|84678	FRS2|HIPK2|PHACTR4|SP3|ARID1A|KDM2B
	GO_RENAL_SYSTEM_VASCULATURE_DEVELOPMENT	6	26	0.0265283	0.229035	3.00158	5159|5311|59|652|8710|8829	PDGFRB|PKD2|ACTA2|BMP4|SERPINB7|NRP1
	GO_POSITIVE_REGULATION_OF_VASCULAR_ENDOTHELIAL_GROWTH_FACTOR_PRODUCTION	6	27	0.0265283	0.229035	3.00158	1545|3553|3572|3670|5743|727	CYP1B1|IL1B|IL6ST|ISL1|PTGS2|C5
	GO_POSITIVE_REGULATION_OF_DEFENSE_RESPONSE_TO_VIRUS_BY_HOST	6	26	0.0265283	0.229035	3.00158	10859|117854|25942|340061|440275|54765	LILRB1|TRIM6|SIN3A|TMEM173|EIF2AK4|TRIM44
	GO_ENDOCARDIAL_CUSHION_MORPHOGENESIS	7	33	0.0265943	0.229035	2.69452	2022|3670|4487|657|7048|90|94	ENG|ISL1|MSX1|BMPR1A|TGFBR2|ACVR1|ACVRL1
	GO_SECRETORY_GRANULE_ORGANIZATION	7	33	0.0265943	0.229035	2.69452	128637|1385|2149|25946|5048|5270|5819	TBC1D20|CREB1|F2R|ZNF385A|PAFAH1B1|SERPINE2|NECTIN2
	GO_LONG_TERM_MEMORY	7	33	0.0265943	0.229035	2.69452	348|4204|440275|4909|57030|6722|9867	APOE|MECP2|EIF2AK4|NTF4|SLC17A7|SRF|PJA2
	GO_PHAGOCYTOSIS	32	350	0.0266998	0.229664	1.49453	10097|10163|10461|1398|1793|196527|23208|25|2534|3553|3685|3688|4035|4240|5058|5296|5335|5336|55198|5728|5747|5914|6347|63916|7057|725|7301|7410|811|8406|84286|8976	ACTR2|WASF2|MERTK|CRK|DOCK1|ANO6|SYT11|ABL1|FYN|IL1B|ITGAV|ITGB1|LRP1|MFGE8|PAK1|PIK3R2|PLCG1|PLCG2|APPL2|PTEN|PTK2|RARA|CCL2|ELMO2|THBS1|C4BPB|TYRO3|VAV2|CALR|SRPX|TMEM175|WASL
	GO_PHOSPHATIDYLINOSITOL_BIOSYNTHETIC_PROCESS	17	116	0.0267836	0.230104	1.77518	3636|376497|472|4952|5296|5297|5298|5305|5336|54545|56623|5728|57664|5783|65258|8897|9600	INPPL1|SLC27A1|ATM|OCRL|PIK3R2|PI4KA|PI4KB|PIP4K2A|PLCG2|MTMR12|INPP5E|PTEN|PLEKHA4|PTPN13|MPPE1|MTMR3|PITPNM1
	GO_ACTIN_FILAMENT_BASED_MOVEMENT	20	142	0.0269034	0.230573	1.68543	10052|10163|122786|140465|23327|3757|388591|4430|4628|5144|55742|57669|6548|6640|7134|7138|7139|7169|857|8976	GJC1|WASF2|FRMD6|MYL6B|NEDD4L|KCNH2|RNF207|MYO1B|MYH10|PDE4D|PARVA|EPB41L5|SLC9A1|SNTA1|TNNC1|TNNT1|TNNT2|TPM2|CAV1|WASL
	GO_POSITIVE_REGULATION_OF_JNK_CASCADE	20	140	0.0269034	0.230573	1.68543	10392|11183|142679|1490|1856|1857|23162|28996|3553|4055|5058|51776|57216|57551|7786|8322|8324|9043|9064|9867	NOD1|MAP4K5|DUSP19|CCN2|DVL2|DVL3|MAPK8IP3|HIPK2|IL1B|LTBR|PAK1|MAP3K20|VANGL2|TAOK1|MAP3K12|FZD4|FZD7|SPAG9|MAP3K6|PJA2
	GO_NEGATIVE_REGULATION_OF_HEMOPOIESIS	21	154	0.0273174	0.23358	1.6584	1021|10221|10272|10401|10443|10859|11025|140685|23240|3202|3218|3707|4212|5914|5977|64783|652|8365|84695|861|9935	CDK6|TRIB1|FSTL3|PIAS3|N4BP2L2|LILRB1|LILRB3|ZBTB46|TMEM131L|HOXA5|HOXB8|ITPKB|MEIS2|RARA|DPF2|RBM15|BMP4|HIST1H4H|LOXL3|RUNX1|MAFB
	GO_RESPONSE_TO_COLD	9	50	0.0273866	0.23358	2.31046	133|3306|376497|440275|4779|51316|55198|6548|7351	ADM|HSPA2|SLC27A1|EIF2AK4|NFE2L1|PLAC8|APPL2|SLC9A1|UCP2
	GO_NEGATIVE_REGULATION_OF_BMP_SIGNALING_PATHWAY	9	51	0.0273866	0.23358	2.31046	10272|1745|23592|25|25928|28996|51496|5494|5654	FSTL3|DLX1|LEMD3|ABL1|SOSTDC1|HIPK2|CTDSPL2|PPM1A|HTRA1
	GO_MULTI_ORGANISM_CELLULAR_PROCESS	9	48	0.0273866	0.23358	2.31046	23369|26065|329|330|340061|5297|55666|5819|9873	PUM2|LSM14A|BIRC2|BIRC3|TMEM173|PI4KA|NPLOC4|NECTIN2|FCHSD2
	GO_MAINTENANCE_OF_CELL_NUMBER	22	158	0.0276149	0.235062	1.63459	140467|2176|23318|25836|283149|4848|4849|5430|57216|607|657|6659|6926|79692|81606|8202|8289|8324|84678|9126|9282|9968	ZNF358|FANCC|TUT4|NIPBL|BCL9L|CNOT2|CNOT3|POLR2A|VANGL2|BCL9|BMPR1A|SOX4|TBX3|ZNF322|LBH|NCOA3|ARID1A|FZD7|KDM2B|SMC3|MED14|MED12
	GO_REGULATION_OF_PHOSPHATIDYLINOSITOL_3_KINASE_SIGNALING	18	123	0.0276269	0.235062	1.7352	10870|2057|2149|23411|2534|2852|3480|3606|5159|5270|5305|5526|55615|5728|5747|5783|5863|867	HCST|EPOR|F2R|SIRT1|FYN|GPER1|IGF1R|IL18|PDGFRB|SERPINE2|PIP4K2A|PPP2R5B|PRR5|PTEN|PTK2|PTPN13|RGL2|CBL
	GO_REGULATION_OF_PROTEIN_IMPORT	10	57	0.0282995	0.239735	2.1769	23435|347|4088|51366|51715|5296|55929|5743|652|7175	TARDBP|APOD|SMAD3|UBR5|RAB23|PIK3R2|DMAP1|PTGS2|BMP4|TPR
	GO_POLYSACCHARIDE_BIOSYNTHETIC_PROCESS	12	75	0.0284846	0.239735	2.00342	207|2131|2132|283209|3037|3340|7360|8445|8509|8908|89801|9852	AKT1|EXT1|EXT2|PGM2L1|HAS2|NDST1|UGP2|DYRK2|NDST2|GYG2|PPP1R3F|EPM2AIP1
	GO_ALTERNATIVE_MRNA_SPLICING_VIA_SPLICEOSOME	12	76	0.0284846	0.239735	2.00342	10181|10284|10657|1655|1859|23543|3192|6429|6431|6432|64783|83759	RBM5|SAP18|KHDRBS1|DDX5|DYRK1A|RBFOX2|HNRNPU|SRSF4|SRSF6|SRSF7|RBM15|RBM4B
	GO_REGULATION_OF_MEGAKARYOCYTE_DIFFERENTIATION	12	79	0.0284846	0.239735	2.00342	10398|25942|4297|4343|55904|64783|7057|8365|861|8850|9739|9757	MYL9|SIN3A|KMT2A|MOV10|KMT2E|RBM15|THBS1|HIST1H4H|RUNX1|KAT2B|SETD1A|KMT2B
	GO_AUTOPHAGY_OF_MITOCHONDRION	12	75	0.0284846	0.239735	2.00342	10013|10133|22863|23130|23274|23710|3064|65018|665|81631|84557|9140	HDAC6|OPTN|ATG14|ATG2A|CLEC16A|GABARAPL1|HTT|PINK1|BNIP3L|MAP1LC3B|MAP1LC3A|ATG12
	GO_REGULATION_OF_HISTONE_METHYLATION	11	64	0.0286073	0.239735	2.07867	23411|3720|4204|4297|5252|54880|55677|55904|8473|9682|9757	SIRT1|JARID2|MECP2|KMT2A|PHF1|BCOR|IWS1|KMT2E|OGT|KDM4A|KMT2B
	GO_AMINOGLYCAN_CATABOLIC_PROCESS	11	65	0.0286073	0.239735	2.07867	1464|221914|2719|2720|2799|2817|3073|375790|6382|6448|6548	CSPG4|GPC2|GPC3|GLB1|GNS|GPC1|HEXA|AGRN|SDC1|SGSH|SLC9A1
	GO_ANIMAL_ORGAN_FORMATION	11	65	0.0286073	0.239735	2.07867	10370|10818|2348|3670|4909|579|652|657|6604|7048|8313	CITED2|FRS2|FOLR1|ISL1|NTF4|NKX3-2|BMP4|BMPR1A|SMARCD3|TGFBR2|AXIN2
	GO_DIGESTIVE_SYSTEM_DEVELOPMENT	20	144	0.0287981	0.239735	1.67129	100|1028|1399|25836|27031|3202|4088|54806|55366|57216|57669|57680|57728|579|652|6522|7043|7048|79971|9139	ADA|CDKN1C|CRKL|NIPBL|NPHP3|HOXA5|SMAD3|AHI1|LGR4|VANGL2|EPB41L5|CHD8|WDR19|NKX3-2|BMP4|SLC4A2|TGFB3|TGFBR2|WLS|CBFA2T2
	GO_POSITIVE_REGULATION_OF_SMOOTH_MUSCLE_CELL_PROLIFERATION	15	101	0.0289385	0.239735	1.83314	1839|207|2771|3586|3606|4209|5058|5159|5743|6376|6502|652|657|7048|7057	HBEGF|AKT1|GNAI2|IL10|IL18|MEF2D|PAK1|PDGFRB|PTGS2|CX3CL1|SKP2|BMP4|BMPR1A|TGFBR2|THBS1
	GO_POSITIVE_REGULATION_OF_CHROMATIN_ORGANIZATION	15	100	0.0289385	0.239735	1.83314	23411|25836|25942|3553|3670|3720|408|4204|4297|472|5252|55904|65018|7175|8473	SIRT1|NIPBL|SIN3A|IL1B|ISL1|JARID2|ARRB1|MECP2|KMT2A|ATM|PHF1|KMT2E|PINK1|TPR|OGT
	GO_RESPONSE_TO_TESTOSTERONE	8	42	0.0293807	0.239735	2.42666	23411|4478|4678|54464|7057|811|867|9475	SIRT1|MSN|NASP|XRN1|THBS1|CALR|CBL|ROCK2
	GO_NEGATIVE_REGULATION_OF_CELL_MATRIX_ADHESION	8	43	0.0293807	0.239735	2.42666	1029|347|4035|5728|7057|94|9448|9723	CDKN2A|APOD|LRP1|PTEN|THBS1|ACVRL1|MAP4K4|SEMA3E
	GO_REGULATION_OF_T_CELL_MIGRATION	8	42	0.0293807	0.239735	2.42666	1235|1398|1399|1893|326|347|65125|83692	CCR6|CRK|CRKL|ECM1|AIRE|APOD|WNK1|CD99L2
	GO_APPENDAGE_DEVELOPMENT	24	177	0.0296366	0.239735	1.58401	1387|140467|221322|25836|2719|2778|3229|4487|5066|5089|51176|51776|5308|57728|5914|642658|652|657|6659|6926|7026|7289|80144|8850	CREBBP|ZNF358|TBC1D32|NIPBL|GPC3|GNAS|HOXC13|MSX1|PAM|PBX2|LEF1|MAP3K20|PITX2|WDR19|RARA|SCX|BMP4|BMPR1A|SOX4|TBX3|NR2F2|TULP3|FRAS1|KAT2B
	GO_POSITIVE_REGULATION_OF_APOPTOTIC_SIGNALING_PATHWAY	24	177	0.0296366	0.239735	1.58401	10962|138151|23411|2852|317|4055|4088|4487|5326|5414|5518|5728|65018|7057|7314|81618|835|8406|8440|857|8682|8742|90427|9500	MLLT11|NACC2|SIRT1|GPER1|APAF1|LTBR|SMAD3|MSX1|PLAGL2|SEPTIN4|PPP2R1A|PTEN|PINK1|THBS1|UBB|ITM2C|CASP2|SRPX|NCK2|CAV1|PEA15|TNFSF12|BMF|MAGED1
	GO_CREATINE_METABOLIC_PROCESS	3	8	0.0297377	0.239735	5.99908	1158|2593|6535	CKM|GAMT|SLC6A8
	GO_PROTEIN_O_LINKED_FUCOSYLATION	3	8	0.0297377	0.239735	5.99908	145173|23275|23509	B3GLCT|POFUT2|POFUT1
	GO_EARLY_ENDOSOME_TO_GOLGI_TRANSPORT	3	8	0.0297377	0.239735	5.99908	64145|6642|6811	RBSN|SNX1|STX5
	GO_REGULATION_OF_HYDROGEN_PEROXIDE_METABOLIC_PROCESS	3	8	0.0297377	0.239735	5.99908	10013|5880|65018	HDAC6|RAC2|PINK1
	GO_PLASMA_MEMBRANE_REPAIR	3	8	0.0297377	0.239735	5.99908	23208|309|4628	SYT11|ANXA6|MYH10
	GO_PYRIMIDINE_DIMER_REPAIR	3	8	0.0297377	0.239735	5.99908	2067|23411|2956	ERCC1|SIRT1|MSH6
	GO_PROTEIN_SULFATION	3	8	0.0297377	0.239735	5.99908	3340|8459|8460	NDST1|TPST2|TPST1
	GO_GERM_CELL_MIGRATION	3	9	0.0297377	0.239735	5.99908	3688|8611|8613	ITGB1|PLPP1|PLPP3
	GO_PEPTIDYL_LYSINE_HYDROXYLATION	3	8	0.0297377	0.239735	5.99908	10536|5351|5352	P3H3|PLOD1|PLOD2
	GO_HEPARIN_BIOSYNTHETIC_PROCESS	3	8	0.0297377	0.239735	5.99908	26035|3340|8509	GLCE|NDST1|NDST2
	GO_NEGATIVE_REGULATION_OF_GRANULOCYTE_DIFFERENTIATION	3	8	0.0297377	0.239735	5.99908	10221|140685|5914	TRIB1|ZBTB46|RARA
	GO_POSITIVE_REGULATION_OF_GRANULOCYTE_DIFFERENTIATION	3	8	0.0297377	0.239735	5.99908	10221|51176|861	TRIB1|LEF1|RUNX1
	GO_HISTONE_H3_K4_DEMETHYLATION	3	8	0.0297377	0.239735	5.99908	10765|3720|8242	KDM5B|JARID2|KDM5C
	GO_PEPTIDYL_LYSINE_DEACETYLATION	3	8	0.0297377	0.239735	5.99908	10013|23409|23411	HDAC6|SIRT4|SIRT1
	GO_REGULATION_OF_TRANSLATION_IN_RESPONSE_TO_ENDOPLASMIC_RETICULUM_STRESS	3	8	0.0297377	0.239735	5.99908	23645|440275|8440	PPP1R15A|EIF2AK4|NCK2
	GO_AUTOPHAGIC_CELL_DEATH	3	8	0.0297377	0.239735	5.99908	1027|3916|94241	CDKN1B|LAMP1|TP53INP1
	GO_ESTABLISHMENT_OF_GOLGI_LOCALIZATION	3	8	0.0297377	0.239735	5.99908	10494|57584|79567	STK25|ARHGAP21|RIPOR1
	GO_CONVERGENT_EXTENSION_INVOLVED_IN_GASTRULATION	3	8	0.0297377	0.239735	5.99908	1856|27031|57216	DVL2|NPHP3|VANGL2
	GO_TRACHEA_CARTILAGE_DEVELOPMENT	3	8	0.0297377	0.239735	5.99908	3202|5914|6722	HOXA5|RARA|SRF
	GO_LYMPHATIC_ENDOTHELIAL_CELL_DIFFERENTIATION	3	8	0.0297377	0.239735	5.99908	54345|7026|94	SOX18|NR2F2|ACVRL1
	GO_ENDOCARDIAL_CELL_DIFFERENTIATION	3	8	0.0297377	0.239735	5.99908	304|54345|90	ANXA2P2|SOX18|ACVR1
	GO_PHARYNGEAL_ARCH_ARTERY_MORPHOGENESIS	3	8	0.0297377	0.239735	5.99908	2348|652|657	FOLR1|BMP4|BMPR1A
	GO_POSITIVE_REGULATION_OF_CELL_PROLIFERATION_IN_BONE_MARROW	3	8	0.0297377	0.239735	5.99908	2323|4215|51176	FLT3LG|MAP3K3|LEF1
	GO_S_SHAPED_BODY_MORPHOGENESIS	3	8	0.0297377	0.239735	5.99908	5159|5311|652	PDGFRB|PKD2|BMP4
	GO_PLUS_END_DIRECTED_ORGANELLE_TRANSPORT_ALONG_MICROTUBULE	3	8	0.0297377	0.239735	5.99908	4137|9371|9493	MAPT|KIF3B|KIF23
	GO_GOLGI_TO_LYSOSOME_TRANSPORT	3	8	0.0297377	0.239735	5.99908	164|3916|64145	AP1G1|LAMP1|RBSN
	GO_POSITIVE_REGULATION_OF_PROTEIN_LOCALIZATION_TO_EARLY_ENDOSOME	3	8	0.0297377	0.239735	5.99908	4478|5962|9475	MSN|RDX|ROCK2
	GO_POSITIVE_REGULATION_OF_ASPARTIC_TYPE_PEPTIDASE_ACTIVITY	3	8	0.0297377	0.239735	5.99908	2896|8301|9475	GRN|PICALM|ROCK2
	GO_POSITIVE_REGULATION_OF_WNT_SIGNALING_PATHWAY_PLANAR_CELL_POLARITY_PATHWAY	3	8	0.0297377	0.239735	5.99908	1601|25|2719	DAB2|ABL1|GPC3
	GO_POSITIVE_REGULATION_OF_EARLY_ENDOSOME_TO_LATE_ENDOSOME_TRANSPORT	3	8	0.0297377	0.239735	5.99908	1601|4478|5962	DAB2|MSN|RDX
	GO_NEURAL_CREST_CELL_DIFFERENTIATION	14	89	0.0299044	0.240804	1.87026	10500|10505|2348|309|3670|4254|5308|54910|652|657|65979|8829|90|9723	SEMA6C|SEMA4F|FOLR1|ANXA6|ISL1|KITLG|PITX2|SEMA4C|BMP4|BMPR1A|PHACTR4|NRP1|ACVR1|SEMA3E
	GO_RESPONSE_TO_VIRUS	39	323	0.0301839	0.241149	1.4196	1021|104|10410|10475|10581|10625|10859|11100|11128|117854|1654|23369|25942|26065|27297|29072|329|330|340061|3553|3609|3925|440275|54476|54765|55666|5600|5654|59|6041|60509|63901|6502|665|6773|7728|85363|8729|9213	CDK6|ADARB1|IFITM3|TRIM38|IFITM2|IVNS1ABP|LILRB1|HNRNPUL1|POLR3A|TRIM6|DDX3X|PUM2|SIN3A|LSM14A|CRCP|SETD2|BIRC2|BIRC3|TMEM173|IL1B|ILF3|STMN1|EIF2AK4|RNF216|TRIM44|NPLOC4|MAPK11|HTRA1|ACTA2|RNASEL|AGBL5|FAM111A|SKP2|BNIP3L|STAT2|ZNF175|TRIM5|GBF1|XPR1
	GO_ECTODERM_DEVELOPMENT	5	22	0.0302546	0.241149	3.33442	2054|57669|657|7709|8324	STX2|EPB41L5|BMPR1A|ZBTB17|FZD7
	GO_ATRIAL_SEPTUM_DEVELOPMENT	5	20	0.0302546	0.241149	3.33442	27031|3491|3670|6659|90	NPHP3|CCN1|ISL1|SOX4|ACVR1
	GO_LABYRINTHINE_LAYER_BLOOD_VESSEL_DEVELOPMENT	5	20	0.0302546	0.241149	3.33442	113026|207|3491|79805|79893	PLCD3|AKT1|CCN1|VASH2|GGNBP2
	GO_POSITIVE_REGULATION_OF_EXTRACELLULAR_MATRIX_ORGANIZATION	5	21	0.0302546	0.241149	3.33442	23187|23332|4088|6624|79709	PHLDB1|CLASP1|SMAD3|FSCN1|COLGALT1
	GO_MUSCLE_CELL_CELLULAR_HOMEOSTASIS	5	21	0.0302546	0.241149	3.33442	22954|3920|5213|6722|9215	TRIM32|LAMP2|PFKM|SRF|LARGE1
	GO_RIG_I_SIGNALING_PATHWAY	5	20	0.0302546	0.241149	3.33442	23369|26065|329|330|55666	PUM2|LSM14A|BIRC2|BIRC3|NPLOC4
	GO_POSITIVE_REGULATION_OF_SMOOTH_MUSCLE_CELL_DIFFERENTIATION	5	26	0.0302546	0.241149	3.33442	2022|23411|2852|6604|8554	ENG|SIRT1|GPER1|SMARCD3|PIAS1
	GO_DENDRITIC_SPINE_MAINTENANCE	5	20	0.0302546	0.241149	3.33442	23613|2534|348|3480|85461	ZMYND8|FYN|APOE|IGF1R|TANC1
	GO_REGULATION_OF_VASCULATURE_DEVELOPMENT	48	426	0.0304762	0.242641	1.36707	10769|133|1545|154796|1893|1948|2022|2113|22905|23411|25|25960|27250|27286|2852|2896|28996|3202|3553|3586|3670|3678|3688|3716|4204|4215|4303|51129|5140|5335|5578|5743|6237|6376|652|7048|7057|727|7423|79805|861|8710|8742|8829|90627|94|9475|9723	PLK2|ADM|CYP1B1|AMOT|ECM1|EFNB2|ENG|ETS1|EPN2|SIRT1|ABL1|ADGRA2|PDCD4|SRPX2|GPER1|GRN|HIPK2|HOXA5|IL1B|IL10|ISL1|ITGA5|ITGB1|JAK1|MECP2|MAP3K3|FOXO4|ANGPTL4|PDE3B|PLCG1|PRKCA|PTGS2|RRAS|CX3CL1|BMP4|TGFBR2|THBS1|C5|VEGFB|VASH2|RUNX1|SERPINB7|TNFSF12|NRP1|STARD13|ACVRL1|ROCK2|SEMA3E
	GO_FAT_CELL_DIFFERENTIATION	28	219	0.0308143	0.244148	1.51895	10013|1385|171023|207|2167|22954|23411|25836|25946|25999|27120|2852|2869|28971|3192|338761|4088|51316|5743|583|595|6041|65989|7041|79068|84159|8554|94056	HDAC6|CREB1|ASXL1|AKT1|FABP4|TRIM32|SIRT1|NIPBL|ZNF385A|CLIP3|DKKL1|GPER1|GRK5|AAMDC|HNRNPU|C1QL4|SMAD3|PLAC8|PTGS2|BBS2|CCND1|RNASEL|DLK2|TGFB1I1|FTO|ARID5B|PIAS1|SYAP1
	GO_NEGATIVE_REGULATION_OF_MYELOID_LEUKOCYTE_DIFFERENTIATION	9	49	0.0309321	0.244148	2.25275	1021|10221|10272|10401|10859|11025|140685|5914|9935	CDK6|TRIB1|FSTL3|PIAS3|LILRB1|LILRB3|ZBTB46|RARA|MAFB
	GO_BONE_CELL_DEVELOPMENT	7	34	0.030942	0.244148	2.59461	10163|10859|25946|304|5048|5305|6722	WASF2|LILRB1|ZNF385A|ANXA2P2|PAFAH1B1|PIP4K2A|SRF
	GO_CARDIAC_ATRIUM_DEVELOPMENT	7	34	0.030942	0.244148	2.59461	2022|27031|3491|3670|57493|6659|90	ENG|NPHP3|CCN1|ISL1|HEG1|SOX4|ACVR1
	GO_EMBRYONIC_EYE_MORPHOGENESIS	7	34	0.030942	0.244148	2.59461	10818|28996|4237|65979|6670|8289|84678	FRS2|HIPK2|MFAP2|PHACTR4|SP3|ARID1A|KDM2B
	GO_REGULATION_OF_AUTOPHAGOSOME_ASSEMBLY	7	34	0.030942	0.244148	2.59461	22930|29978|5305|65018|8408|8897|9637	RAB3GAP1|UBQLN2|PIP4K2A|PINK1|ULK1|MTMR3|FEZ2
	GO_SPLEEN_DEVELOPMENT	7	34	0.030942	0.244148	2.59461	1030|10370|25|3720|5308|579|64783	CDKN2B|CITED2|ABL1|JARID2|PITX2|NKX3-2|RBM15
	GO_ANOIKIS	7	34	0.030942	0.244148	2.59461	207|3678|3688|5747|81573|857|90427	AKT1|ITGA5|ITGB1|PTK2|ANKRD13C|CAV1|BMF
	GO_MITOTIC_SISTER_CHROMATID_SEGREGATION	21	151	0.0311154	0.245217	1.63252	10051|1063|10783|148479|23047|23244|23310|25836|27175|283489|3192|472|4926|51203|5518|55719|64682|7175|84250|84861|9493	SMC4|CENPF|NEK6|PHF13|PDS5B|PDS5A|NCAPD3|NIPBL|TUBG2|CHAMP1|HNRNPU|ATM|NUMA1|NUSAP1|PPP2R1A|SLF2|ANAPC1|TPR|SLF1|KLHL22|KIF23
	GO_PEPTIDYL_THREONINE_MODIFICATION	17	120	0.0311469	0.245217	1.73877	117854|1454|1455|1456|1859|207|28996|53944|5578|63917|65125|7048|7786|8408|8851|90|9475	TRIM6|CSNK1E|CSNK1G2|CSNK1G3|DYRK1A|AKT1|HIPK2|CSNK1G1|PRKCA|GALNT11|WNK1|TGFBR2|MAP3K12|ULK1|CDK5R1|ACVR1|ROCK2
	GO_CELLULAR_RESPONSE_TO_ABIOTIC_STIMULUS	39	322	0.0315154	0.246821	1.4144	1277|1387|1407|1654|2022|2067|207|23411|25836|26056|2782|3208|3309|3553|404672|4055|41|4157|4214|440275|4638|472|50507|5064|51776|5311|5424|5728|5743|642658|64710|6548|7132|7158|835|8450|90427|94241|9575	COL1A1|CREBBP|CRY1|DDX3X|ENG|ERCC1|AKT1|SIRT1|NIPBL|RAB11FIP5|GNB1|HPCA|HSPA5|IL1B|GTF2H5|LTBR|ASIC1|MC1R|MAP3K1|EIF2AK4|MYLK|ATM|NOX4|PALM|MAP3K20|PKD2|POLD1|PTEN|PTGS2|SCX|NUCKS1|SLC9A1|TNFRSF1A|TP53BP1|CASP2|CUL4B|BMF|TP53INP1|CLOCK
	GO_VENTRICULAR_SYSTEM_DEVELOPMENT	6	27	0.0315603	0.246821	2.85867	1021|1063|113246|4204|4628|84678	CDK6|CENPF|C12orf57|MECP2|MYH10|KDM2B
	GO_REGULATION_OF_STEM_CELL_POPULATION_MAINTENANCE	6	28	0.0315603	0.246821	2.85867	4848|4849|79692|81606|8202|84678	CNOT2|CNOT3|ZNF322|LBH|NCOA3|KDM2B
	GO_CELL_SURFACE_RECEPTOR_SIGNALING_PATHWAY_INVOLVED_IN_HEART_DEVELOPMENT	6	29	0.0315603	0.246821	2.85867	4487|57216|63917|652|657|90	MSX1|VANGL2|GALNT11|BMP4|BMPR1A|ACVR1
	GO_CYTOPLASMIC_PATTERN_RECOGNITION_RECEPTOR_SIGNALING_PATHWAY_IN_RESPONSE_TO_VIRUS	6	27	0.0315603	0.246821	2.85867	23369|26065|329|330|340061|55666	PUM2|LSM14A|BIRC2|BIRC3|TMEM173|NPLOC4
	GO_COLLATERAL_SPROUTING	6	27	0.0315603	0.246821	2.85867	10013|25|4035|51199|8153|9798	HDAC6|ABL1|LRP1|NIN|RND2|IST1
	GO_REGULATION_OF_MUSCLE_HYPERTROPHY	11	78	0.031704	0.24767	2.04008	29995|3572|3720|4088|493|5058|5578|5747|6548|7132|9475	LMCD1|IL6ST|JARID2|SMAD3|ATP2B4|PAK1|PRKCA|PTK2|SLC9A1|TNFRSF1A|ROCK2
	GO_LIPID_MODIFICATION	30	235	0.0317939	0.247824	1.49073	10455|126129|207|23049|23167|23409|2583|285172|347|348|3636|3931|4952|5296|5297|5298|5305|55198|56623|5728|64748|64781|728233|79602|8310|84513|8611|8613|8897|9807	ECI2|CPT1C|AKT1|SMG1|EFR3A|SIRT4|B4GALNT1|FAM126B|APOD|APOE|INPPL1|LCAT|OCRL|PIK3R2|PI4KA|PI4KB|PIP4K2A|APPL2|INPP5E|PTEN|PLPPR2|CERK|PI4KAP1|ADIPOR2|ACOX3|PLPP5|PLPP1|PLPP3|MTMR3|IP6K1
	GO_DEFENSE_RESPONSE_TO_VIRUS	30	239	0.0317939	0.247824	1.49073	104|10410|10475|10581|10859|11128|117854|23369|25942|26065|27297|29072|329|330|340061|3553|3609|440275|54476|54765|55666|5654|6041|60509|63901|6502|665|6773|7728|85363	ADARB1|IFITM3|TRIM38|IFITM2|LILRB1|POLR3A|TRIM6|PUM2|SIN3A|LSM14A|CRCP|SETD2|BIRC2|BIRC3|TMEM173|IL1B|ILF3|EIF2AK4|RNF216|TRIM44|NPLOC4|HTRA1|RNASEL|AGBL5|FAM111A|SKP2|BNIP3L|STAT2|ZNF175|TRIM5
	GO_EXTRINSIC_APOPTOTIC_SIGNALING_PATHWAY	29	224	0.0321572	0.250379	1.5003	10962|1654|207|2261|2534|2852|3064|3553|3685|4055|4088|4254|51530|55023|5518|5728|57448|6376|652|7057|7132|81618|835|8406|857|8682|8742|8829|90	MLLT11|DDX3X|AKT1|FGFR3|FYN|GPER1|HTT|IL1B|ITGAV|LTBR|SMAD3|KITLG|ZC3HC1|PHIP|PPP2R1A|PTEN|BIRC6|CX3CL1|BMP4|THBS1|TNFRSF1A|ITM2C|CASP2|SRPX|CAV1|PEA15|TNFSF12|NRP1|ACVR1
	GO_G_PROTEIN_COUPLED_RECEPTOR_INTERNALIZATION	4	15	0.0326067	0.250564	3.99971	133|1759|29978|408	ADM|DNM1|UBQLN2|ARRB1
	GO_POSITIVE_REGULATION_OF_DNA_DAMAGE_RESPONSE_SIGNAL_TRANSDUCTION_BY_P53_CLASS_MEDIATOR	4	14	0.0326067	0.250564	3.99971	1655|25946|4487|472	DDX5|ZNF385A|MSX1|ATM
	GO_PARENTAL_BEHAVIOR	4	14	0.0326067	0.250564	3.99971	153222|4861|5728|7543	CREBRF|NPAS1|PTEN|ZFX
	GO_PHOSPHATIDYLETHANOLAMINE_BIOSYNTHETIC_PROCESS	4	15	0.0326067	0.250564	3.99971	1119|23175|376497|55224	CHKA|LPIN1|SLC27A1|ETNK2
	GO_ORGANELLE_INHERITANCE	4	14	0.0326067	0.250564	3.99971	10494|2801|6811|8729	STK25|GOLGA2|STX5|GBF1
	GO_REGULATION_OF_WNT_SIGNALING_PATHWAY_PLANAR_CELL_POLARITY_PATHWAY	4	14	0.0326067	0.250564	3.99971	1601|25|27031|2719	DAB2|ABL1|NPHP3|GPC3
	GO_ANTIGEN_PROCESSING_AND_PRESENTATION_OF_ENDOGENOUS_PEPTIDE_ANTIGEN	4	14	0.0326067	0.250564	3.99971	567|64167|6891|6892	B2M|ERAP2|TAP2|TAPBP
	GO_ESTROUS_CYCLE	4	14	0.0326067	0.250564	3.99971	2113|3037|4987|8648	ETS1|HAS2|OPRL1|NCOA1
	GO_LOW_DENSITY_LIPOPROTEIN_PARTICLE_RECEPTOR_CATABOLIC_PROCESS	4	14	0.0326067	0.250564	3.99971	1173|161|304|348	AP2M1|AP2A2|ANXA2P2|APOE
	GO_HISTONE_H3_K9_DEMETHYLATION	4	14	0.0326067	0.250564	3.99971	221037|51780|5253|9682	JMJD1C|KDM3B|PHF2|KDM4A
	GO_ENTRY_OF_BACTERIUM_INTO_HOST_CELL	4	15	0.0326067	0.250564	3.99971	23265|3685|857|867	EXOC7|ITGAV|CAV1|CBL
	GO_COPII_COATED_VESICLE_CARGO_LOADING	4	14	0.0326067	0.250564	3.99971	10484|128637|22872|9632	SEC23A|TBC1D20|SEC31A|SEC24C
	GO_OSSIFICATION	45	385	0.0326511	0.250633	1.37466	10143|1021|10272|1277|1290|1291|1490|1655|1893|196527|207|2131|2132|2261|22856|23051|23353|25836|2719|2778|3192|3491|3572|3636|4088|4090|4209|4665|51176|54880|55366|5743|5747|58476|6238|6320|642658|649|652|657|6670|7043|7286|8313|90	CLEC3A|CDK6|FSTL3|COL1A1|COL5A2|COL6A1|CCN2|DDX5|ECM1|ANO6|AKT1|EXT1|EXT2|FGFR3|CHSY1|ZHX3|SUN1|NIPBL|GPC3|GNAS|HNRNPU|CCN1|IL6ST|INPPL1|SMAD3|SMAD5|MEF2D|NAB2|LEF1|BCOR|LGR4|PTGS2|PTK2|TP53INP2|RRBP1|CLEC11A|SCX|BMP1|BMP4|BMPR1A|SP3|TGFB3|TUFT1|AXIN2|ACVR1
	GO_NEGATIVE_REGULATION_OF_NUCLEOBASE_CONTAINING_COMPOUND_METABOLIC_PROCESS	21	157	0.0331567	0.254238	1.61987	10039|10284|10721|1859|2067|2852|2956|3005|3192|4297|4437|472|51366|54464|6429|6431|6432|6829|7158|79171|9612	PARP3|SAP18|POLQ|DYRK1A|ERCC1|GPER1|MSH6|H1F0|HNRNPU|KMT2A|MSH3|ATM|UBR5|XRN1|SRSF4|SRSF6|SRSF7|SUPT5H|TP53BP1|RBM42|NCOR2
	GO_NEGATIVE_REGULATION_OF_MAPK_CASCADE	24	183	0.033313	0.254923	1.56328	10318|11329|142679|1847|207|2218|25|27250|2852|338761|348|3480|3553|408|5048|5296|5518|5716|5728|65018|652|6609|81848|857	TNIP1|STK38|DUSP19|DUSP5|AKT1|FKTN|ABL1|PDCD4|GPER1|C1QL4|APOE|IGF1R|IL1B|ARRB1|PAFAH1B1|PIK3R2|PPP2R1A|PSMD10|PTEN|PINK1|BMP4|SMPD1|SPRY4|CAV1
	GO_BLOOD_VESSEL_ENDOTHELIAL_CELL_MIGRATION	23	183	0.0333544	0.254923	1.58006	10769|154796|1948|2050|207|2113|23411|25|27286|348|3688|4204|4215|5335|54345|5547|5578|5743|6722|7057|8829|90627|94	PLK2|AMOT|EFNB2|EPHB4|AKT1|ETS1|SIRT1|ABL1|SRPX2|APOE|ITGB1|MECP2|MAP3K3|PLCG1|SOX18|PRCP|PRKCA|PTGS2|SRF|THBS1|NRP1|STARD13|ACVRL1
	GO_POSITIVE_REGULATION_OF_SYNAPTIC_TRANSMISSION	23	170	0.0333544	0.254923	1.58006	10769|1385|1742|22883|22930|25|253980|27020|2852|348|4204|440275|5270|5728|5743|57555|6347|65018|6543|6812|784|9187|9783	PLK2|CREB1|DLG4|CLSTN1|RAB3GAP1|ABL1|KCTD13|NPTN|GPER1|APOE|MECP2|EIF2AK4|SERPINE2|PTEN|PTGS2|NLGN2|CCL2|PINK1|SLC8A2|STXBP1|CACNB3|SLC24A1|RIMS3
	GO_REGULATION_OF_ENDOTHELIAL_CELL_DIFFERENTIATION	8	43	0.0334978	0.255466	2.35507	118|3553|652|7132|7716|84913|94|9475	ADD1|IL1B|BMP4|TNFRSF1A|VEZF1|ATOH8|ACVRL1|ROCK2
	GO_MEMBRANE_PROTEIN_ECTODOMAIN_PROTEOLYSIS	8	42	0.0334978	0.255466	2.35507	23621|257364|29763|348|3553|3586|4898|7077	BACE1|SNX33|PACSIN3|APOE|IL1B|IL10|NRDC|TIMP2
	GO_INTEGRIN_MEDIATED_SIGNALING_PATHWAY	15	99	0.0340074	0.259073	1.78933	10979|1307|1490|1793|25|2530|3678|3685|3688|55679|5747|65979|7791|84695|8829	FERMT2|COL16A1|CCN2|DOCK1|ABL1|FUT8|ITGA5|ITGAV|ITGB1|LIMS2|PTK2|PHACTR4|ZYX|LOXL3|NRP1
	GO_NUCLEAR_CHROMOSOME_SEGREGATION	32	262	0.0341198	0.259649	1.46017	10051|10097|1063|10735|10783|11144|148479|157777|1778|200942|23047|23244|23310|23353|25836|27175|283489|3192|472|4926|51203|5518|55719|64682|7155|7175|7917|8313|84250|84861|9126|9493	SMC4|ACTR2|CENPF|STAG2|NEK6|DMC1|PHF13|MCMDC2|DYNC1H1|KLHDC8B|PDS5B|PDS5A|NCAPD3|SUN1|NIPBL|TUBG2|CHAMP1|HNRNPU|ATM|NUMA1|NUSAP1|PPP2R1A|SLF2|ANAPC1|TOP2B|TPR|BAG6|AXIN2|SLF1|KLHL22|SMC3|KIF23
	GO_CELLULAR_RESPONSE_TO_VIRUS	9	51	0.0347847	0.26329	2.19744	117854|23369|26065|329|330|340061|55666|5600|8729	TRIM6|PUM2|LSM14A|BIRC2|BIRC3|TMEM173|NPLOC4|MAPK11|GBF1
	GO_NEUROMUSCULAR_PROCESS_CONTROLLING_BALANCE	9	50	0.0347847	0.26329	2.19744	1200|23543|25|4628|5048|5660|57555|8506|8925	TPP1|RBFOX2|ABL1|MYH10|PAFAH1B1|PSAP|NLGN2|CNTNAP1|HERC1
	GO_REGULATION_OF_NITRIC_OXIDE_SYNTHASE_ACTIVITY	9	51	0.0347847	0.26329	2.19744	10392|207|23564|348|3553|493|51070|857|8976	NOD1|AKT1|DDAH2|APOE|IL1B|ATP2B4|NOSIP|CAV1|WASL
	GO_LIPOSACCHARIDE_METABOLIC_PROCESS	9	50	0.0347847	0.26329	2.19744	10402|2583|2720|3073|5476|5660|57488|64781|6609	ST3GAL6|B4GALNT1|GLB1|HEXA|CTSA|PSAP|ESYT2|CERK|SMPD1
	GO_PHOSPHATIDYLINOSITOL_PHOSPHORYLATION	9	50	0.0347847	0.26329	2.19744	23049|23167|285172|5296|5297|5298|5305|728233|9807	SMG1|EFR3A|FAM126B|PIK3R2|PI4KA|PI4KB|PIP4K2A|PI4KAP1|IP6K1
	GO_CELLULAR_RESPONSE_TO_DRUG	42	363	0.0349306	0.264111	1.38352	10013|1017|10392|10494|10518|112|1398|1399|1545|196|2113|23367|23411|2348|25|2534|25942|2771|2782|3309|352954|3553|3586|3757|375790|4297|4487|54464|5532|5660|57026|5728|5743|5911|65018|7703|84557|8648|8851|94241|9475|9647	HDAC6|CDK2|NOD1|STK25|CIB2|ADCY6|CRK|CRKL|CYP1B1|AHR|ETS1|LARP1|SIRT1|FOLR1|ABL1|FYN|SIN3A|GNAI2|GNB1|HSPA5|CASTOR3|IL1B|IL10|KCNH2|AGRN|KMT2A|MSX1|XRN1|PPP3CB|PSAP|PDXP|PTEN|PTGS2|RAP2A|PINK1|PCGF2|MAP1LC3A|NCOA1|CDK5R1|TP53INP1|ROCK2|PPM1F
	GO_CENTROSOME_DUPLICATION	11	67	0.0350314	0.264307	2.00289	1017|10432|10769|23032|5311|55125|84446|8850|9475|9662|9793	CDK2|RBM14|PLK2|USP33|PKD2|CEP192|BRSK1|KAT2B|ROCK2|CEP135|CKAP5
	GO_LAMELLIPODIUM_ASSEMBLY	11	67	0.0350314	0.264307	2.00289	10163|23380|3688|5880|6624|7410|7414|8440|84962|85464|8874	WASF2|SRGAP2|ITGB1|RAC2|FSCN1|VAV2|VCL|NCK2|AJUBA|SSH2|ARHGEF7
	GO_T_CELL_MIGRATION	10	61	0.0352049	0.264768	2.08599	1235|1398|1399|1893|326|347|4478|6347|65125|83692	CCR6|CRK|CRKL|ECM1|AIRE|APOD|MSN|CCL2|WNK1|CD99L2
	GO_MEMBRANE_PROTEIN_PROTEOLYSIS	10	59	0.0352049	0.264768	2.08599	23621|257364|29763|348|3553|3586|4898|7077|83464|8720	BACE1|SNX33|PACSIN3|APOE|IL1B|IL10|NRDC|TIMP2|APH1B|MBTPS1
	GO_REGULATION_OF_PEPTIDYL_LYSINE_ACETYLATION	10	59	0.0352049	0.264768	2.08599	23411|25942|26036|3553|3670|408|4204|4297|55677|6659	SIRT1|SIN3A|ZNF451|IL1B|ISL1|ARRB1|MECP2|KMT2A|IWS1|SOX4
	GO_GLIOGENESIS	35	283	0.0355476	0.267061	1.42859	1021|1031|10397|1385|1399|1464|1745|207|2119|23353|23380|25|2817|2896|3418|3553|3572|3912|3913|4035|4137|4147|4665|4779|5048|51176|5270|5728|6347|6376|6659|8506|8851|9682|9968	CDK6|CDKN2C|NDRG1|CREB1|CRKL|CSPG4|DLX1|AKT1|ETV5|SUN1|SRGAP2|ABL1|GPC1|GRN|IDH2|IL1B|IL6ST|LAMB1|LAMB2|LRP1|MAPT|MATN2|NAB2|NFE2L1|PAFAH1B1|LEF1|SERPINE2|PTEN|CCL2|CX3CL1|SOX4|CNTNAP1|CDK5R1|KDM4A|MED12
	GO_POSITIVE_REGULATION_OF_VIRAL_GENOME_REPLICATION	7	35	0.0357418	0.26795	2.50182	104|10475|128637|1654|23367|64710|7155	ADARB1|TRIM38|TBC1D20|DDX3X|LARP1|NUCKS1|TOP2B
	GO_EPITHELIAL_CELL_MORPHOGENESIS	7	35	0.0357418	0.26795	2.50182	122786|2195|23022|25932|353116|57493|57669	FRMD6|FAT1|PALLD|CLIC4|RILPL1|HEG1|EPB41L5
	GO_CHROMATIN_ORGANIZATION_INVOLVED_IN_REGULATION_OF_TRANSCRIPTION	17	128	0.0360147	0.26971	1.70381	100124700|23409|23411|25942|3005|4152|4204|5253|54108|55051|57169|57492|6602|7703|8289|8365|9757	HOTAIR|SIRT4|SIRT1|SIN3A|H1F0|MBD1|MECP2|PHF2|CHRAC1|NRDE2|ZNFX1|ARID1B|SMARCD1|PCGF2|ARID1A|HIST1H4H|KMT2B
	GO_POSITIVE_REGULATION_OF_ERK1_AND_ERK2_CASCADE	27	212	0.0364319	0.271709	1.50499	10392|1399|1490|152007|2149|2261|2264|25|25778|27020|2771|2852|348|4035|408|50507|51277|5159|5578|5728|6347|6376|6464|65009|652|7786|8829	NOD1|CRKL|CCN2|GLIPR2|F2R|FGFR3|FGFR4|ABL1|DSTYK|NPTN|GNAI2|GPER1|APOE|LRP1|ARRB1|NOX4|DNAJC27|PDGFRB|PRKCA|PTEN|CCL2|CX3CL1|SHC1|NDRG4|BMP4|MAP3K12|NRP1
	GO_REGULATION_OF_CHROMOSOME_ORGANIZATION	40	336	0.0365017	0.271709	1.39029	1063|10783|2067|23049|23411|25836|25942|26036|26054|3005|3192|3553|3670|3720|408|4137|4204|4297|472|4926|51366|5252|5253|54464|54880|55677|55719|55904|6419|64682|65018|7175|8313|84250|8473|84861|9682|9739|9757|9887	CENPF|NEK6|ERCC1|SMG1|SIRT1|NIPBL|SIN3A|ZNF451|SENP6|H1F0|HNRNPU|IL1B|ISL1|JARID2|ARRB1|MAPT|MECP2|KMT2A|ATM|NUMA1|UBR5|PHF1|PHF2|XRN1|BCOR|IWS1|SLF2|KMT2E|SETMAR|ANAPC1|PINK1|TPR|AXIN2|SLF1|OGT|KLHL22|KDM4A|SETD1A|KMT2B|SMG7
	GO_MYOBLAST_DIFFERENTIATION	13	84	0.0366418	0.271709	1.86024	126272|1655|2323|25928|3606|3670|3956|6300|6382|652|6722|6926|9794	EID2B|DDX5|FLT3LG|SOSTDC1|IL18|ISL1|LGALS1|MAPK12|SDC1|BMP4|SRF|TBX3|MAML1
	GO_PEPTIDYL_LYSINE_METHYLATION	18	127	0.0366576	0.271709	1.67058	151194|23411|29072|3720|4204|4297|51111|5252|54880|55677|55904|6018|6419|7403|8473|9682|9739|9757	METTL21A|SIRT1|SETD2|JARID2|MECP2|KMT2A|KMT5B|PHF1|BCOR|IWS1|KMT2E|RLF|SETMAR|KDM6A|OGT|KDM4A|SETD1A|KMT2B
	GO_REGULATION_OF_REACTIVE_OXYGEN_SPECIES_METABOLIC_PROCESS	15	103	0.0367707	0.271709	1.76819	10013|1545|2771|329|378|4137|50507|5159|5165|5446|5547|5880|65018|7048|7057	HDAC6|CYP1B1|GNAI2|BIRC2|ARF4|MAPT|NOX4|PDGFRB|PDK3|PON3|PRCP|RAC2|PINK1|TGFBR2|THBS1
	GO_EMBRYONIC_HEMOPOIESIS	5	21	0.0368204	0.271709	3.1259	10019|2323|4254|4297|7048	SH2B3|FLT3LG|KITLG|KMT2A|TGFBR2
	GO_LEFT_RIGHT_PATTERN_FORMATION	5	21	0.0368204	0.271709	3.1259	10370|5308|54806|55081|57669	CITED2|PITX2|AHI1|IFT57|EPB41L5
	GO_POSITIVE_REGULATION_OF_SIGNAL_TRANSDUCTION_BY_P53_CLASS_MEDIATOR	5	21	0.0368204	0.271709	3.1259	1655|25946|4487|472|7314	DDX5|ZNF385A|MSX1|ATM|UBB
	GO_GLYCOPROTEIN_CATABOLIC_PROCESS	5	21	0.0368204	0.271709	3.1259	10724|26232|26270|2817|6448	OGA|FBXO2|FBXO6|GPC1|SGSH
	GO_REGULATION_OF_URINE_VOLUME	5	21	0.0368204	0.271709	3.1259	112|133|2771|3037|4987	ADCY6|ADM|GNAI2|HAS2|OPRL1
	GO_NEGATIVE_REGULATION_OF_CELLULAR_SENESCENCE	5	22	0.0368204	0.271709	3.1259	1021|10769|23411|25|4215	CDK6|PLK2|SIRT1|ABL1|MAP3K3
	GO_REGULATION_OF_UBIQUITIN_PROTEIN_LIGASE_ACTIVITY	5	21	0.0368204	0.271709	3.1259	2801|5728|64689|84930|8555	GOLGA2|PTEN|GORASP1|MASTL|CDC14B
	GO_MITOPHAGY	5	21	0.0368204	0.271709	3.1259	10013|10133|22863|23274|65018	HDAC6|OPTN|ATG14|CLEC16A|PINK1
	GO_REGULATION_OF_SMAD_PROTEIN_SIGNAL_TRANSDUCTION	5	22	0.0368204	0.271709	3.1259	1601|23625|652|657|7043	DAB2|FAM89B|BMP4|BMPR1A|TGFB3
	GO_ESTABLISHMENT_OF_EPITHELIAL_CELL_POLARITY	6	29	0.0371749	0.272899	2.72864	23332|4478|4649|5754|9265|9267	CLASP1|MSN|MYO9A|PTK7|CYTH3|CYTH1
	GO_NEGATIVE_REGULATION_OF_AXON_GUIDANCE	6	28	0.0371749	0.272899	2.72864	10500|10505|54910|6259|8829|9723	SEMA6C|SEMA4F|SEMA4C|RYK|NRP1|SEMA3E
	GO_LONG_TERM_SYNAPTIC_DEPRESSION	6	30	0.0371749	0.272899	2.72864	10769|4137|5728|6722|6812|9187	PLK2|MAPT|PTEN|SRF|STXBP1|SLC24A1
	GO_RESPONSE_TO_ACETYLCHOLINE	6	29	0.0371749	0.272899	2.72864	1399|2771|2782|375790|8851|9475	CRKL|GNAI2|GNB1|AGRN|CDK5R1|ROCK2
	GO_REGULATION_OF_CELLULAR_RESPONSE_TO_DRUG	6	34	0.0371749	0.272899	2.72864	10013|3586|4297|5660|65018|8648	HDAC6|IL10|KMT2A|PSAP|PINK1|NCOA1
	GO_CENTRAL_NERVOUS_SYSTEM_NEURON_DIFFERENTIATION	24	181	0.0373222	0.273696	1.54307	104|113246|1398|1399|1454|1745|23077|3670|4137|4779|5048|51199|5728|5747|6259|6659|7289|7314|79600|81544|81565|8543|8829|8925	ADARB1|C12orf57|CRK|CRKL|CSNK1E|DLX1|MYCBP2|ISL1|MAPT|NFE2L1|PAFAH1B1|NIN|PTEN|PTK2|RYK|SOX4|TULP3|UBB|TCTN1|GDPD5|NDEL1|LMO4|NRP1|HERC1
	GO_POSITIVE_REGULATION_OF_STRESS_ACTIVATED_PROTEIN_KINASE_SIGNALING_CASCADE	23	172	0.0374855	0.274324	1.55854	10392|10494|11183|142679|1490|1856|1857|23162|28996|3553|4055|4215|5058|51776|54910|57216|57551|7786|8322|8324|9043|9064|9867	NOD1|STK25|MAP4K5|DUSP19|CCN2|DVL2|DVL3|MAPK8IP3|HIPK2|IL1B|LTBR|MAP3K3|PAK1|MAP3K20|SEMA4C|VANGL2|TAOK1|MAP3K12|FZD4|FZD7|SPAG9|MAP3K6|PJA2
	GO_TEMPERATURE_HOMEOSTASIS	23	173	0.0374855	0.274324	1.55854	1778|2167|23175|2778|3480|3553|3606|376497|4237|4849|4898|51087|51316|55198|55366|5743|7351|79068|79602|83401|8473|857|9807	DYNC1H1|FABP4|LPIN1|GNAS|IGF1R|IL1B|IL18|SLC27A1|MFAP2|CNOT3|NRDC|YBX2|PLAC8|APPL2|LGR4|PTGS2|UCP2|FTO|ADIPOR2|ELOVL3|OGT|CAV1|IP6K1
	GO_PERIPHERAL_NERVOUS_SYSTEM_DEVELOPMENT	12	75	0.0377464	0.275947	1.90779	10397|207|2817|3670|3913|4665|4909|5274|5376|8506|861|9968	NDRG1|AKT1|GPC1|ISL1|LAMB2|NAB2|NTF4|SERPINI1|PMP22|CNTNAP1|RUNX1|MED12
	GO_CHROMOSOME_CONDENSATION	8	43	0.0379895	0.276579	2.28775	10051|148479|22985|23310|25836|2852|3005|51203	SMC4|PHF13|ACIN1|NCAPD3|NIPBL|GPER1|H1F0|NUSAP1
	GO_ENDOCARDIAL_CUSHION_DEVELOPMENT	8	43	0.0379895	0.276579	2.28775	2022|3670|4487|652|657|7048|90|94	ENG|ISL1|MSX1|BMP4|BMPR1A|TGFBR2|ACVR1|ACVRL1
	GO_APOPTOTIC_CELL_CLEARANCE	8	44	0.0379895	0.276579	2.28775	10461|3685|4035|4240|5914|6347|7057|7301	MERTK|ITGAV|LRP1|MFGE8|RARA|CCL2|THBS1|TYRO3
	GO_CEREBRAL_CORTEX_CELL_MIGRATION	8	44	0.0379895	0.276579	2.28775	23353|23380|3912|5048|81565|85458|8829|8851	SUN1|SRGAP2|LAMB1|PAFAH1B1|NDEL1|DIXDC1|NRP1|CDK5R1
	GO_MYELOID_LEUKOCYTE_DIFFERENTIATION	26	202	0.0387883	0.282104	1.50764	1021|10221|10272|10401|10859|11025|1385|140685|22985|23411|2719|2778|28962|304|4055|4254|5048|51176|5578|5914|652|6670|7048|861|9644|9935	CDK6|TRIB1|FSTL3|PIAS3|LILRB1|LILRB3|CREB1|ZBTB46|ACIN1|SIRT1|GPC3|GNAS|OSTM1|ANXA2P2|LTBR|KITLG|PAFAH1B1|LEF1|PRKCA|RARA|BMP4|SP3|TGFBR2|RUNX1|SH3PXD2A|MAFB
	GO_NUCLEOSIDE_METABOLIC_PROCESS	9	51	0.0389546	0.283022	2.14512	139596|1716|22978|23433|2593|4354|4833|51715|55	UPRT|DGUOK|NT5C2|RHOQ|GAMT|MPP1|NME4|RAB23|ACPP
	GO_FOREBRAIN_CELL_MIGRATION	10	60	0.0390631	0.283227	2.04332	23353|23380|3912|5048|6722|7301|81565|85458|8829|8851	SUN1|SRGAP2|LAMB1|PAFAH1B1|SRF|TYRO3|NDEL1|DIXDC1|NRP1|CDK5R1
	GO_PROTEIN_LOCALIZATION_TO_CELL_SURFACE	10	63	0.0390631	0.283227	2.04332	207|23062|23327|257364|26056|26088|4130|7414|8301|8729	AKT1|GGA2|NEDD4L|SNX33|RAB11FIP5|GGA1|MAP1A|VCL|PICALM|GBF1
	GO_ESTABLISHMENT_OF_RNA_LOCALIZATION	25	195	0.0391529	0.283587	1.51978	100101267|10250|10482|10644|10657|22794|23049|23299|29072|3192|472|51092|54890|55677|6311|6429|6431|6432|7048|7175|7248|87178|9793|9877|9887	POM121C|SRRM1|NXF1|IGF2BP2|KHDRBS1|CASC3|SMG1|BICD2|SETD2|HNRNPU|ATM|SIDT2|ALKBH5|IWS1|ATXN2|SRSF4|SRSF6|SRSF7|TGFBR2|TPR|TSC1|PNPT1|CKAP5|ZC3H11A|SMG7
	GO_SEGMENTATION	15	103	0.0396922	0.286905	1.74754	10818|1856|23509|4088|51176|57669|652|657|6926|7403|7516|8313|8829|9935|9968	FRS2|DVL2|POFUT1|SMAD3|LEF1|EPB41L5|BMP4|BMPR1A|TBX3|KDM6A|XRCC2|AXIN2|NRP1|MAFB|MED12
	GO_POSITIVE_REGULATION_OF_VIRAL_PROCESS	15	103	0.0396922	0.286905	1.74754	104|10475|128637|1654|23367|304|348|3956|51176|5430|64710|6829|7155|858|9126	ADARB1|TRIM38|TBC1D20|DDX3X|LARP1|ANXA2P2|APOE|LGALS1|LEF1|POLR2A|NUCKS1|SUPT5H|TOP2B|CAV2|SMC3
	GO_REGULATION_OF_CELL_DIVISION	22	168	0.0398345	0.287639	1.56454	10628|10769|23594|29072|3553|4192|55660|55958|56241|57026|57448|5934|7043|7405|7423|81606|8202|8555|9371|9493|9727|994	TXNIP|PLK2|ORC6|SETD2|IL1B|MDK|PRPF40A|KLHL9|SUSD2|PDXP|BIRC6|RBL2|TGFB3|UVRAG|VEGFB|LBH|NCOA3|CDC14B|KIF3B|KIF23|RAB11FIP3|CDC25B
	GO_AXIS_SPECIFICATION	13	84	0.0398795	0.28767	1.83399	10370|10818|2719|5308|54806|54880|57669|652|657|6722|6926|7403|79971	CITED2|FRS2|GPC3|PITX2|AHI1|BCOR|EPB41L5|BMP4|BMPR1A|SRF|TBX3|KDM6A|WLS
	GO_POST_TRANSLATIONAL_PROTEIN_MODIFICATION	43	363	0.0399327	0.28776	1.3627	10232|10238|10272|10489|10491|10920|10970|11098|23291|26232|26234|26270|2719|334|348|3487|3491|3912|3913|3915|3956|4148|4240|4924|51088|51667|54972|55827|55958|5716|64175|6500|6502|652|7466|79269|80204|813|8450|84861|8720|9140|9836	MSLN|DCAF7|FSTL3|LRRC41|CRTAP|COPS8|CKAP4|PRSS23|FBXW11|FBXO2|FBXL5|FBXO6|GPC3|APLP2|APOE|IGFBP4|CCN1|LAMB1|LAMB2|LAMC1|LGALS1|MATN3|MFGE8|NUCB1|KLHL5|NUB1|TMEM132A|DCAF6|KLHL9|PSMD10|P3H1|SKP1|SKP2|BMP4|WFS1|DCAF10|FBXO11|CALU|CUL4B|KLHL22|MBTPS1|ATG12|LCMT2
	GO_REGULATION_OF_HEMOPOIESIS	53	470	0.0399908	0.287885	1.31887	100|1021|10221|10272|10398|10401|10443|10859|11025|116151|1385|1387|140685|2113|22985|2323|23240|23543|25|25942|2778|3202|3218|342371|3606|3707|4005|4212|4254|4297|4343|51176|5578|55904|567|5716|57178|5814|5914|5977|64115|64783|652|6938|7048|7057|8365|84695|861|8850|9739|9757|9935	ADA|CDK6|TRIB1|FSTL3|MYL9|PIAS3|N4BP2L2|LILRB1|LILRB3|FAM210B|CREB1|CREBBP|ZBTB46|ETS1|ACIN1|FLT3LG|TMEM131L|RBFOX2|ABL1|SIN3A|GNAS|HOXA5|HOXB8|ATXN1L|IL18|ITPKB|LMO2|MEIS2|KITLG|KMT2A|MOV10|LEF1|PRKCA|KMT2E|B2M|PSMD10|ZMIZ1|PURB|RARA|DPF2|VSIR|RBM15|BMP4|TCF12|TGFBR2|THBS1|HIST1H4H|LOXL3|RUNX1|KAT2B|SETD1A|KMT2B|MAFB
	GO_MULTICELLULAR_ORGANISMAL_HOMEOSTASIS	54	477	0.0402983	0.288024	1.31455	10518|112|115|118|1200|1490|1778|2149|2167|22954|23175|2323|23371|27031|2778|29123|3037|3480|3553|3606|376497|3925|4237|4849|4898|50507|51087|51316|51542|55198|55366|5547|5573|5578|567|5743|582|583|58476|5880|642658|64784|6722|7032|7033|7314|7351|7466|79068|79602|83401|8473|857|9807	CIB2|ADCY6|ADCY9|ADD1|TPP1|CCN2|DYNC1H1|F2R|FABP4|TRIM32|LPIN1|FLT3LG|TNS2|NPHP3|GNAS|ANKRD11|HAS2|IGF1R|IL1B|IL18|SLC27A1|STMN1|MFAP2|CNOT3|NRDC|NOX4|YBX2|PLAC8|VPS54|APPL2|LGR4|PRCP|PRKAR1A|PRKCA|B2M|PTGS2|BBS1|BBS2|TP53INP2|RAC2|SCX|CRTC3|SRF|TFF2|TFF3|UBB|UCP2|WFS1|FTO|ADIPOR2|ELOVL3|OGT|CAV1|IP6K1
	GO_REGULATION_OF_PROTEIN_LOCALIZATION_TO_CELL_SURFACE	7	40	0.0410085	0.288024	2.41549	207|23327|257364|26056|4130|8301|8729	AKT1|NEDD4L|SNX33|RAB11FIP5|MAP1A|PICALM|GBF1
	GO_MISMATCH_REPAIR	7	39	0.0410085	0.288024	2.41549	2067|25|29072|2956|4437|5424|8313	ERCC1|ABL1|SETD2|MSH6|MSH3|POLD1|AXIN2
	GO_CHONDROITIN_SULFATE_PROTEOGLYCAN_METABOLIC_PROCESS	7	37	0.0410085	0.288024	2.41549	1464|22856|26229|55501|56548|79586|9469	CSPG4|CHSY1|B3GAT3|CHST12|CHST7|CHPF|CHST3
	GO_GROWTH_PLATE_CARTILAGE_DEVELOPMENT	7	36	0.0410085	0.288024	2.41549	1291|304|309|4147|4148|5914|7048	COL6A1|ANXA2P2|ANXA6|MATN2|MATN3|RARA|TGFBR2
	GO_POSITIVE_REGULATION_OF_BONE_MINERALIZATION	7	37	0.0410085	0.288024	2.41549	196527|3491|4088|652|657|7043|90	ANO6|CCN1|SMAD3|BMP4|BMPR1A|TGFB3|ACVR1
	GO_PURINE_NUCLEOSIDE_METABOLIC_PROCESS	7	36	0.0410085	0.288024	2.41549	1716|22978|23433|2593|4354|51715|55	DGUOK|NT5C2|RHOQ|GAMT|MPP1|RAB23|ACPP
	GO_ATP_DEPENDENT_CHROMATIN_REMODELING	12	81	0.0412571	0.288024	1.87771	1108|4678|56916|57459|57680|6594|6599|6605|80152|8289|8365|9025	CHD4|NASP|SMARCAD1|GATAD2B|CHD8|SMARCA1|SMARCC1|SMARCE1|CENPT|ARID1A|HIST1H4H|RNF8
	GO_POSITIVE_REGULATION_OF_BLOOD_VESSEL_ENDOTHELIAL_CELL_MIGRATION	12	80	0.0412571	0.288024	1.87771	10769|207|2113|23411|25|27286|4215|5335|5578|5743|7057|8829	PLK2|AKT1|ETS1|SIRT1|ABL1|SRPX2|MAP3K3|PLCG1|PRKCA|PTGS2|THBS1|NRP1
	GO_NEGATIVE_REGULATION_OF_ATPASE_ACTIVITY	4	16	0.0413442	0.288024	3.63637	1266|64089|7139|7248	CNN3|SNX16|TNNT2|TSC1
	GO_REGULATION_OF_BROWN_FAT_CELL_DIFFERENTIATION	4	16	0.0413442	0.288024	3.63637	23411|3192|5743|79068	SIRT1|HNRNPU|PTGS2|FTO
	GO_MEGAKARYOCYTE_DEVELOPMENT	4	15	0.0413442	0.288024	3.63637	10163|25946|5305|6722	WASF2|ZNF385A|PIP4K2A|SRF
	GO_CONVERGENT_EXTENSION	4	15	0.0413442	0.288024	3.63637	1856|27031|57216|5754	DVL2|NPHP3|VANGL2|PTK7
	GO_VENOUS_BLOOD_VESSEL_DEVELOPMENT	4	15	0.0413442	0.288024	3.63637	1948|2022|57493|94	EFNB2|ENG|HEG1|ACVRL1
	GO_REGULATION_OF_CAMP_DEPENDENT_PROTEIN_KINASE_ACTIVITY	4	18	0.0413442	0.288024	3.63637	23411|3064|493|5573	SIRT1|HTT|ATP2B4|PRKAR1A
	GO_POSITIVE_REGULATION_OF_ERAD_PATHWAY	4	15	0.0413442	0.288024	3.63637	29978|7917|857|8975	UBQLN2|BAG6|CAV1|USP13
	GO_HEART_FIELD_SPECIFICATION	4	15	0.0413442	0.288024	3.63637	3670|652|6604|8313	ISL1|BMP4|SMARCD3|AXIN2
	GO_HIGH_DENSITY_LIPOPROTEIN_PARTICLE_ASSEMBLY	4	15	0.0413442	0.288024	3.63637	29801|348|3931|649	ZDHHC8|APOE|LCAT|BMP1
	GO_MODULATION_BY_HOST_OF_VIRAL_GENOME_REPLICATION	4	17	0.0413442	0.288024	3.63637	128637|440275|64710|8812	TBC1D20|EIF2AK4|NUCKS1|CCNK
	GO_DERMATAN_SULFATE_PROTEOGLYCAN_BIOSYNTHETIC_PROCESS	4	15	0.0413442	0.288024	3.63637	113189|1464|26229|55501	CHST14|CSPG4|B3GAT3|CHST12
	GO_GLOMERULAR_MESANGIUM_DEVELOPMENT	4	15	0.0413442	0.288024	3.63637	5159|59|652|8710	PDGFRB|ACTA2|BMP4|SERPINB7
	GO_REGULATION_OF_MUSCLE_ADAPTATION	14	107	0.0415287	0.288024	1.77527	29995|3572|3720|4088|493|5058|5578|5747|6442|6548|7132|7134|7138|9475	LMCD1|IL6ST|JARID2|SMAD3|ATP2B4|PAK1|PRKCA|PTK2|SGCA|SLC9A1|TNFRSF1A|TNNC1|TNNT1|ROCK2
	GO_POSITIVE_REGULATION_OF_ADENYLATE_CYCLASE_ACTIVITY	3	9	0.0416416	0.288024	4.99853	3208|7077|9495	HPCA|TIMP2|AKAP5
	GO_PROTEIN_RETENTION_IN_ER_LUMEN	3	9	0.0416416	0.288024	4.99853	10945|10956|81573	KDELR1|OS9|ANKRD13C
	GO_PROTEIN_MATURATION_BY_PROTEIN_FOLDING	3	9	0.0416416	0.288024	4.99853	7466|811|9049	WFS1|CALR|AIP
	GO_TRANSFORMING_GROWTH_FACTOR_BETA_ACTIVATION	3	9	0.0416416	0.288024	4.99853	2615|3685|4054	LRRC32|ITGAV|LTBP3
	GO_PARAXIAL_MESODERM_MORPHOGENESIS	3	9	0.0416416	0.288024	4.99853	4088|51176|657	SMAD3|LEF1|BMPR1A
	GO_PIGMENT_GRANULE_MATURATION	3	10	0.0416416	0.288024	4.99853	10981|164|26258	RAB32|AP1G1|BLOC1S6
	GO_VENOUS_BLOOD_VESSEL_MORPHOGENESIS	3	9	0.0416416	0.288024	4.99853	1948|2022|57493	EFNB2|ENG|HEG1
	GO_CARDIAC_NEURAL_CREST_CELL_DEVELOPMENT_INVOLVED_IN_OUTFLOW_TRACT_MORPHOGENESIS	3	9	0.0416416	0.288024	4.99853	2348|5308|652	FOLR1|PITX2|BMP4
	GO_REGULATION_OF_CARDIAC_EPITHELIAL_TO_MESENCHYMAL_TRANSITION	3	9	0.0416416	0.288024	4.99853	2022|7048|90	ENG|TGFBR2|ACVR1
	GO_CELLULAR_RESPONSE_TO_COLD	3	9	0.0416416	0.288024	4.99853	440275|4779|6548	EIF2AK4|NFE2L1|SLC9A1
	GO_HISTONE_H3_K36_DEMETHYLATION	3	9	0.0416416	0.288024	4.99853	22992|84678|9682	KDM2A|KDM2B|KDM4A
	GO_CELLULAR_RESPONSE_TO_TESTOSTERONE_STIMULUS	3	9	0.0416416	0.288024	4.99853	23411|4478|9475	SIRT1|MSN|ROCK2
	GO_FIBROBLAST_GROWTH_FACTOR_PRODUCTION	3	9	0.0416416	0.288024	4.99853	5743|57493|9475	PTGS2|HEG1|ROCK2
	GO_RESPONSE_TO_OXYGEN_GLUCOSE_DEPRIVATION	3	9	0.0416416	0.288024	4.99853	7248|784|867	TSC1|CACNB3|CBL
	GO_VASCULAR_SMOOTH_MUSCLE_CELL_DEVELOPMENT	3	9	0.0416416	0.288024	4.99853	133|2022|6443	ADM|ENG|SGCB
	GO_REGULATION_OF_HEMATOPOIETIC_STEM_CELL_PROLIFERATION	3	9	0.0416416	0.288024	4.99853	10443|342371|4254	N4BP2L2|ATXN1L|KITLG
	GO_RESPONSE_TO_L_GLUTAMATE	3	9	0.0416416	0.288024	4.99853	1385|2534|3208	CREB1|FYN|HPCA
	GO_REGULATION_OF_SYNAPTIC_VESICLE_CLUSTERING	3	9	0.0416416	0.288024	4.99853	5728|57555|84446	PTEN|NLGN2|BRSK1
	GO_POSITIVE_REGULATION_OF_CELL_CELL_ADHESION	31	255	0.0418562	0.289225	1.44028	100|100133941|10272|10370|10725|10808|10859|1948|1949|207|2113|2534|3037|3553|3572|3586|3606|3707|3956|5058|57178|5914|6347|6376|64115|7048|80381|8440|857|861|8613	ADA|CD24|FSTL3|CITED2|NFAT5|HSPH1|LILRB1|EFNB2|EFNB3|AKT1|ETS1|FYN|HAS2|IL1B|IL6ST|IL10|IL18|ITPKB|LGALS1|PAK1|ZMIZ1|RARA|CCL2|CX3CL1|VSIR|TGFBR2|CD276|NCK2|CAV1|RUNX1|PLPP3
	GO_INTRINSIC_APOPTOTIC_SIGNALING_PATHWAY	35	288	0.0423394	0.291609	1.40543	100133941|10494|10625|10962|138151|1545|1654|1655|207|22954|23411|23645|25|25946|28996|2907|2956|317|4487|472|5326|5414|5743|64844|65018|7132|7314|7466|7917|835|8440|8445|857|90427|9647	CD24|STK25|IVNS1ABP|MLLT11|NACC2|CYP1B1|DDX3X|DDX5|AKT1|TRIM32|SIRT1|PPP1R15A|ABL1|ZNF385A|HIPK2|GRINA|MSH6|APAF1|MSX1|ATM|PLAGL2|SEPTIN4|PTGS2|MARCH7|PINK1|TNFRSF1A|UBB|WFS1|BAG6|CASP2|NCK2|DYRK2|CAV1|BMF|PPM1F
	GO_SMAD_PROTEIN_SIGNAL_TRANSDUCTION	11	70	0.0424076	0.291609	1.93246	10220|10432|1601|23625|28996|4088|4090|652|657|7043|84913	GDF11|RBM14|DAB2|FAM89B|HIPK2|SMAD3|SMAD5|BMP4|BMPR1A|TGFB3|ATOH8
	GO_POLYOL_METABOLIC_PROCESS	11	69	0.0424076	0.291609	1.93246	113026|2584|3636|3707|4204|4952|51196|5335|5336|5728|9807	PLCD3|GALK1|INPPL1|ITPKB|MECP2|OCRL|PLCE1|PLCG1|PLCG2|PTEN|IP6K1
	GO_CELLULAR_RESPONSE_TO_NUTRIENT	11	70	0.0424076	0.291609	1.93246	1030|10518|1277|2348|2534|25959|352954|57026|5743|6722|8648	CDKN2B|CIB2|COL1A1|FOLR1|FYN|KANK2|CASTOR3|PDXP|PTGS2|SRF|NCOA1
	GO_T_CELL_DIFFERENTIATION_IN_THYMUS	11	69	0.0424076	0.291609	1.93246	100|1021|1235|23240|326|3707|567|652|6722|8324|9935	ADA|CDK6|CCR6|TMEM131L|AIRE|ITPKB|B2M|BMP4|SRF|FZD7|MAFB
	GO_CELLULAR_RESPONSE_TO_INORGANIC_SUBSTANCE	27	214	0.0424839	0.291849	1.48008	1017|1027|10272|118|1385|1398|1742|207|2167|23208|23621|241|254428|25932|308|3208|3309|3707|4494|4779|5311|567|5743|65125|811|83849|84557	CDK2|CDKN1B|FSTL3|ADD1|CREB1|CRK|DLG4|AKT1|FABP4|SYT11|BACE1|ALOX5AP|SLC41A1|CLIC4|ANXA5|HPCA|HSPA5|ITPKB|MT1F|NFE2L1|PKD2|B2M|PTGS2|WNK1|CALR|SYT15|MAP1LC3A
	GO_NEGATIVE_REGULATION_OF_PROTEIN_BINDING	15	102	0.0427761	0.293571	1.72736	10763|1454|1601|207|23032|26086|2801|3309|3586|3670|3925|51176|567|57669|857	NES|CSNK1E|DAB2|AKT1|USP33|GPSM1|GOLGA2|HSPA5|IL10|ISL1|STMN1|LEF1|B2M|EPB41L5|CAV1
	GO_POSITIVE_REGULATION_OF_SMOOTH_MUSCLE_CELL_MIGRATION	8	46	0.0428673	0.293627	2.2241	1398|3037|4035|4303|50507|5058|5159|8829	CRK|HAS2|LRP1|FOXO4|NOX4|PAK1|PDGFRB|NRP1
	GO_PRI_MIRNA_TRANSCRIPTION_BY_RNA_POLYMERASE_II	8	45	0.0428673	0.293627	2.2241	1655|2113|3586|4088|652|657|6722|84913	DDX5|ETS1|IL10|SMAD3|BMP4|BMPR1A|SRF|ATOH8
	GO_POSITIVE_REGULATION_OF_RHO_PROTEIN_SIGNAL_TRANSDUCTION	6	29	0.043389	0.296337	2.6099	10161|11214|157285|2149|408|5159	LPAR6|AKAP13|PRAG1|F2R|ARRB1|PDGFRB
	GO_REGULATION_OF_ADENYLATE_CYCLASE_ACTIVITY	6	29	0.043389	0.296337	2.6099	2771|2788|3208|5064|7077|9495	GNAI2|GNG7|HPCA|PALM|TIMP2|AKAP5
	GO_HEART_FORMATION	6	30	0.043389	0.296337	2.6099	2348|3670|652|657|6604|8313	FOLR1|ISL1|BMP4|BMPR1A|SMARCD3|AXIN2
	GO_POSITIVE_REGULATION_OF_MITOTIC_NUCLEAR_DIVISION	9	54	0.0434511	0.296475	2.09513	25836|3192|3553|4926|51203|5159|55023|55719|84250	NIPBL|HNRNPU|IL1B|NUMA1|NUSAP1|PDGFRB|PHIP|SLF2|SLF1
	GO_REGULATION_OF_STEM_CELL_DIFFERENTIATION	16	112	0.0436893	0.297812	1.68754	1021|10443|117854|25|3192|4005|4054|4297|54940|5716|652|6938|81606|8463|861|9739	CDK6|N4BP2L2|TRIM6|ABL1|HNRNPU|LMO2|LTBP3|KMT2A|OCIAD1|PSMD10|BMP4|TCF12|LBH|TEAD2|RUNX1|SETD1A
	GO_TOLERANCE_INDUCTION_TO_SELF_ANTIGEN	2	5	0.0438713	0.298088	9.99294	326|7048	AIRE|TGFBR2
	GO_MODULATION_OF_MICROTUBULE_CYTOSKELETON_INVOLVED_IN_CEREBRAL_CORTEX_RADIAL_GLIA_GUIDED_MIGRATION	2	5	0.0438713	0.298088	9.99294	23353|23380	SUN1|SRGAP2
	GO_NEGATIVE_REGULATION_OF_CELL_GROWTH	24	185	0.043994	0.298088	1.51372	1027|1029|1031|10500|10505|147906|1654|23411|23677|4088|4487|5058|5270|54910|5518|6259|64061|6595|79602|8829|8851|94|9723|9792	CDKN1B|CDKN2A|CDKN2C|SEMA6C|SEMA4F|DACT3|DDX3X|SIRT1|SH3BP4|SMAD3|MSX1|PAK1|SERPINE2|SEMA4C|PPP2R1A|RYK|TSPYL2|SMARCA2|ADIPOR2|NRP1|CDK5R1|ACVRL1|SEMA3E|SERTAD2
	GO_REGULATION_OF_NON_CANONICAL_WNT_SIGNALING_PATHWAY	5	22	0.044194	0.298088	2.94173	1454|1601|25|27031|2719	CSNK1E|DAB2|ABL1|NPHP3|GPC3
	GO_HYPOTHALAMUS_DEVELOPMENT	5	22	0.044194	0.298088	2.94173	2113|22930|7314|8648|8829	ETS1|RAB3GAP1|UBB|NCOA1|NRP1
	GO_NEGATIVE_REGULATION_OF_NEUROTRANSMITTER_TRANSPORT	5	23	0.044194	0.298088	2.94173	10859|23208|25953|41|4129	LILRB1|SYT11|PNKD|ASIC1|MAOB
	GO_TELENCEPHALON_GLIAL_CELL_MIGRATION	5	23	0.044194	0.298088	2.94173	23353|23380|3912|5048|8851	SUN1|SRGAP2|LAMB1|PAFAH1B1|CDK5R1
	GO_ANGIOGENESIS_INVOLVED_IN_WOUND_HEALING	5	23	0.044194	0.298088	2.94173	2113|5547|6376|6722|79602	ETS1|PRCP|CX3CL1|SRF|ADIPOR2
	GO_MITOTIC_SISTER_CHROMATID_COHESION	5	23	0.044194	0.298088	2.94173	23047|23244|25836|55719|84250	PDS5B|PDS5A|NIPBL|SLF2|SLF1
	GO_VESICLE_CARGO_LOADING	5	25	0.044194	0.298088	2.94173	10484|128637|22872|8301|9632	SEC23A|TBC1D20|SEC31A|PICALM|SEC24C
	GO_POSITIVE_REGULATION_OF_POSTTRANSCRIPTIONAL_GENE_SILENCING	5	24	0.044194	0.298088	2.94173	1655|23369|652|8087|84962	DDX5|PUM2|BMP4|FXR1|AJUBA
	GO_ORGANELLE_FUSION	17	122	0.0443239	0.298679	1.65392	2054|23339|27072|304|374986|51762|6811|6812|6843|6891|6892|7405|811|84286|85409|858|8615	STX2|VPS39|VPS41|ANXA2P2|MIGA1|RAB8B|STX5|STXBP1|VAMP1|TAP2|TAPBP|UVRAG|CALR|TMEM175|NKD2|CAV2|USO1
	GO_POSITIVE_REGULATION_OF_RESPONSE_TO_DNA_DAMAGE_STIMULUS	14	96	0.0448744	0.3021	1.75299	10039|10097|138151|1655|23411|25946|4487|472|55719|56907|6419|84142|84250|9025	PARP3|ACTR2|NACC2|DDX5|SIRT1|ZNF385A|MSX1|ATM|SLF2|SPIRE1|SETMAR|ABRAXAS1|SLF1|RNF8
	GO_RESPONSE_TO_IONIZING_RADIATION	20	148	0.0449785	0.302512	1.57859	1196|121457|2067|23411|25836|3309|404672|472|50507|51776|58493|595|64710|65123|7158|7516|84142|867|9025|9575	CLK2|IKBIP|ERCC1|SIRT1|NIPBL|HSPA5|GTF2H5|ATM|NOX4|MAP3K20|INIP|CCND1|NUCKS1|INTS3|TP53BP1|XRCC2|ABRAXAS1|CBL|RNF8|CLOCK
	GO_GLUCAN_METABOLIC_PROCESS	11	73	0.0464696	0.312244	1.89908	207|283209|3572|5213|5256|5504|7360|8445|8908|89801|9852	AKT1|PGM2L1|IL6ST|PFKM|PHKA2|PPP1R2|UGP2|DYRK2|GYG2|PPP1R3F|EPM2AIP1
	GO_HIPPO_SIGNALING	7	38	0.0467543	0.312373	2.33474	154796|1856|284086|4140|8463|84962|9867	AMOT|DVL2|NEK8|MARK3|TEAD2|AJUBA|PJA2
	GO_POSITIVE_REGULATION_OF_CALCIUM_ION_TRANSMEMBRANE_TRANSPORTER_ACTIVITY	7	37	0.0467543	0.312373	2.33474	3064|3306|5311|5336|57620|6548|784	HTT|HSPA2|PKD2|PLCG2|STIM2|SLC9A1|CACNB3
	GO_POSITIVE_REGULATION_OF_PROTEIN_IMPORT	7	38	0.0467543	0.312373	2.33474	23435|4088|51366|5296|55929|5743|7175	TARDBP|SMAD3|UBR5|PIK3R2|DMAP1|PTGS2|TPR
	GO_SCHWANN_CELL_DIFFERENTIATION	7	37	0.0467543	0.312373	2.33474	10397|207|2817|3913|4665|8506|9968	NDRG1|AKT1|GPC1|LAMB2|NAB2|CNTNAP1|MED12
	GO_MANNOSYLATION	7	37	0.0467543	0.312373	2.33474	10329|160335|2218|23333|29954|79147|9215	RXYLT1|TMTC2|FKTN|DPY19L1|POMT2|FKRP|LARGE1
	GO_POSITIVE_REGULATION_OF_RESPONSE_TO_ENDOPLASMIC_RETICULUM_STRESS	7	37	0.0467543	0.312373	2.33474	23411|23645|29978|7917|8440|857|8975	SIRT1|PPP1R15A|UBQLN2|BAG6|NCK2|CAV1|USP13
	GO_REGULATION_OF_DENDRITE_MORPHOGENESIS	13	89	0.0469499	0.313088	1.78358	10097|115703|1523|1627|23327|26039|4076|5048|5728|5911|64689|8851|9912	ACTR2|ARHGAP33|CUX1|DBN1|NEDD4L|SS18L1|CAPRIN1|PAFAH1B1|PTEN|RAP2A|GORASP1|CDK5R1|ARHGAP44
	GO_POSITIVE_REGULATION_OF_PHOSPHATIDYLINOSITOL_3_KINASE_SIGNALING	13	86	0.0469499	0.313088	1.78358	10870|2057|2149|23411|2534|2852|3480|3606|5159|55615|5747|5863|867	HCST|EPOR|F2R|SIRT1|FYN|GPER1|IGF1R|IL18|PDGFRB|PRR5|PTK2|RGL2|CBL
	GO_POSITIVE_REGULATION_OF_PROTEOLYSIS_INVOLVED_IN_CELLULAR_PROTEIN_CATABOLIC_PROCESS	17	122	0.0473754	0.315627	1.63793	10221|10769|1454|1601|207|25897|29978|51667|5716|5728|5747|7917|85409|8554|857|8975|9781	TRIB1|PLK2|CSNK1E|DAB2|AKT1|RNF19A|UBQLN2|NUB1|PSMD10|PTEN|PTK2|BAG6|NKD2|PIAS1|CAV1|USP13|RNF144A
	GO_POSITIVE_REGULATION_OF_G1_S_TRANSITION_OF_MITOTIC_CELL_CYCLE	8	50	0.0481411	0.320125	2.16388	1654|207|27085|55904|595|5962|8450|896	DDX3X|AKT1|MTBP|KMT2E|CCND1|RDX|CUL4B|CCND3
	GO_NEGATIVE_REGULATION_OF_UBIQUITIN_DEPENDENT_PROTEIN_CATABOLIC_PROCESS	8	47	0.0481411	0.320125	2.16388	23274|23429|28996|4130|51322|6599|7917|8473	CLEC16A|RYBP|HIPK2|MAP1A|WAC|SMARCC1|BAG6|OGT
	GO_POSITIVE_REGULATION_OF_CALCIUM_ION_TRANSPORT_INTO_CYTOSOL	9	54	0.0482826	0.320763	2.04742	2149|25|2852|3064|5311|5335|6376|7220|857	F2R|ABL1|GPER1|HTT|PKD2|PLCG1|CX3CL1|TRPC1|CAV1
	GO_NEGATIVE_REGULATION_OF_APOPTOTIC_SIGNALING_PATHWAY	28	225	0.0484304	0.321443	1.4478	10625|1654|207|22954|23411|2534|25946|2771|2907|3064|3553|3685|51530|55023|56917|5716|5743|57448|6376|64844|65018|652|7057|7466|7703|8682|8829|90	IVNS1ABP|DDX3X|AKT1|TRIM32|SIRT1|FYN|ZNF385A|GNAI2|GRINA|HTT|IL1B|ITGAV|ZC3HC1|PHIP|MEIS3|PSMD10|PTGS2|BIRC6|CX3CL1|MARCH7|PINK1|BMP4|THBS1|WFS1|PCGF2|PEA15|NRP1|ACVR1
	GO_EXTRACELLULAR_MATRIX_DISASSEMBLY	12	80	0.048948	0.324269	1.82071	100287171|1514|2113|2264|23332|3915|4035|5654|649|6624|7077|9622	WASHC1|CTSL|ETS1|FGFR4|CLASP1|LAMC1|LRP1|HTRA1|BMP1|FSCN1|TIMP2|KLK4
	GO_POSITIVE_REGULATION_OF_LIPID_BIOSYNTHETIC_PROCESS	12	79	0.048948	0.324269	1.82071	133|1385|207|23409|26137|348|3491|3553|375704|376497|5743|7132	ADM|CREB1|AKT1|SIRT4|ZBTB20|APOE|CCN1|IL1B|ENHO|SLC27A1|PTGS2|TNFRSF1A
	GO_RESPONSE_TO_NUTRIENT	27	218	0.0492492	0.325958	1.45598	100|1030|10518|1277|1385|1592|2067|2182|2348|24145|2534|25959|2771|317|3208|352954|3553|57026|5728|5743|5914|595|6722|7048|79602|8473|8648	ADA|CDKN2B|CIB2|COL1A1|CREB1|CYP26A1|ERCC1|ACSL4|FOLR1|PANX1|FYN|KANK2|GNAI2|APAF1|HPCA|CASTOR3|IL1B|PDXP|PTEN|PTGS2|RARA|CCND1|SRF|TGFBR2|ADIPOR2|OGT|NCOA1
	GO_SPINAL_CORD_DEVELOPMENT	15	104	0.0494462	0.326729	1.68837	10220|104|1639|207|3218|3670|4779|5311|6659|7289|79600|81544|84695|8543|9968	GDF11|ADARB1|DCTN1|AKT1|HOXB8|ISL1|NFE2L1|PKD2|SOX4|TULP3|TCTN1|GDPD5|LOXL3|LMO4|MED12
	GO_PROTEIN_IMPORT	23	183	0.0494581	0.326729	1.50722	100101267|10628|207|23435|23633|257364|30000|347|348|3920|4088|51366|51715|51762|5296|55198|55929|5743|652|7175|868|8720|9670	POM121C|TXNIP|AKT1|TARDBP|KPNA6|SNX33|TNPO2|APOD|APOE|LAMP2|SMAD3|UBR5|RAB23|RAB8B|PIK3R2|APPL2|DMAP1|PTGS2|BMP4|TPR|CBLB|MBTPS1|IPO13
	GO_REGULATION_OF_SYNAPTIC_VESICLE_CYCLE	16	114	0.0501489	0.329573	1.65257	1138|1759|22930|23208|23413|23621|5532|57030|5728|57555|6812|6843|84446|8775|8851|9783	CHRNA5|DNM1|RAB3GAP1|SYT11|NCS1|BACE1|PPP3CB|SLC17A7|PTEN|NLGN2|STXBP1|VAMP1|BRSK1|NAPA|CDK5R1|RIMS3
	GO_LENS_FIBER_CELL_DIFFERENTIATION	6	31	0.0502154	0.329573	2.50103	1027|1028|10765|10818|128637|4088	CDKN1B|CDKN1C|KDM5B|FRS2|TBC1D20|SMAD3
	GO_RESPONSE_TO_ATP	6	32	0.0502154	0.329573	2.50103	10518|24145|3553|57026|5728|5743	CIB2|PANX1|IL1B|PDXP|PTEN|PTGS2
	GO_NEGATIVE_REGULATION_OF_MACROAUTOPHAGY	6	31	0.0502154	0.329573	2.50103	207|23274|340371|65018|7248|9637	AKT1|CLEC16A|NRBP2|PINK1|TSC1|FEZ2
	GO_NEUROMUSCULAR_SYNAPTIC_TRANSMISSION	6	30	0.0502154	0.329573	2.50103	104|1138|2119|23095|6812|9873	ADARB1|CHRNA5|ETV5|KIF1B|STXBP1|FCHSD2
	GO_REGULATION_OF_VIRAL_ENTRY_INTO_HOST_CELL	6	30	0.0502154	0.329573	2.50103	10410|10475|10581|3956|5819|85363	IFITM3|TRIM38|IFITM2|LGALS1|NECTIN2|TRIM5
	GO_POSITIVE_REGULATION_OF_DOUBLE_STRAND_BREAK_REPAIR	6	31	0.0502154	0.329573	2.50103	10039|10097|55719|56907|6419|84250	PARP3|ACTR2|SLF2|SPIRE1|SETMAR|SLF1
	GO_ADAPTIVE_THERMOGENESIS	20	151	0.0506168	0.330075	1.55395	1778|2167|23175|2778|3192|3480|3606|4237|4849|4898|51087|51316|55198|55366|7351|79602|83401|8473|857|9807	DYNC1H1|FABP4|LPIN1|GNAS|HNRNPU|IGF1R|IL18|MFAP2|CNOT3|NRDC|YBX2|PLAC8|APPL2|LGR4|UCP2|ADIPOR2|ELOVL3|OGT|CAV1|IP6K1
	GO_RNA_LOCALIZATION	28	228	0.050767	0.330075	1.4403	100101267|10250|10482|10644|10657|22794|23049|23299|24148|25946|29072|3192|399664|472|51092|54890|55677|6311|6429|6431|6432|7048|7175|7248|87178|9793|9877|9887	POM121C|SRRM1|NXF1|IGF2BP2|KHDRBS1|CASC3|SMG1|BICD2|PRPF6|ZNF385A|SETD2|HNRNPU|MEX3D|ATM|SIDT2|ALKBH5|IWS1|ATXN2|SRSF4|SRSF6|SRSF7|TGFBR2|TPR|TSC1|PNPT1|CKAP5|ZC3H11A|SMG7
	GO_NEGATIVE_REGULATION_OF_PROTEIN_COMPLEX_DISASSEMBLY	11	71	0.0507887	0.330075	1.86662	10013|118|23075|23271|23274|23332|56203|57551|5962|6709|89795	HDAC6|ADD1|SWAP70|CAMSAP2|CLEC16A|CLASP1|LMOD3|TAOK1|RDX|SPTAN1|NAV3
	GO_SMOOTH_MUSCLE_CELL_MIGRATION	13	90	0.0507919	0.330075	1.75939	10221|1398|3037|4035|4303|50507|5058|5159|5361|55742|65009|657|8829	TRIB1|CRK|HAS2|LRP1|FOXO4|NOX4|PAK1|PDGFRB|PLXNA1|PARVA|NDRG4|BMPR1A|NRP1
	GO_LOCOMOTORY_BEHAVIOR	25	196	0.0507923	0.330075	1.47469	123803|1949|2119|25946|2788|28996|29801|3218|348|372|4204|463|4909|4987|5048|55283|5532|5660|5728|57555|6414|7248|8322|83464|89797	NTAN1|EFNB3|ETV5|ZNF385A|GNG7|HIPK2|ZDHHC8|HOXB8|APOE|ARCN1|MECP2|ZFHX3|NTF4|OPRL1|PAFAH1B1|MCOLN3|PPP3CB|PSAP|PTEN|NLGN2|SELENOP|TSC1|FZD4|APH1B|NAV2
	GO_DENTATE_GYRUS_DEVELOPMENT	4	16	0.0512734	0.330075	3.3332	1021|4192|51176|5728	CDK6|MDK|LEF1|PTEN
	GO_POSITIVE_REGULATION_OF_CHOLESTEROL_EFFLUX	4	16	0.0512734	0.330075	3.3332	23411|348|4035|5360	SIRT1|APOE|LRP1|PLTP
	GO_REGULATION_OF_NUCLEOBASE_CONTAINING_COMPOUND_TRANSPORT	4	16	0.0512734	0.330075	3.3332	10657|29072|55677|7175	KHDRBS1|SETD2|IWS1|TPR
	GO_NEGATIVE_REGULATION_OF_HISTONE_ACETYLATION	4	16	0.0512734	0.330075	3.3332	23411|25942|26036|4204	SIRT1|SIN3A|ZNF451|MECP2
	GO_LIPOXYGENASE_PATHWAY	4	16	0.0512734	0.330075	3.3332	241|5445|5446|5743	ALOX5AP|PON2|PON3|PTGS2
	GO_ATRIAL_SEPTUM_MORPHOGENESIS	4	16	0.0512734	0.330075	3.3332	3491|3670|6659|90	CCN1|ISL1|SOX4|ACVR1
	GO_LYMPHANGIOGENESIS	4	16	0.0512734	0.330075	3.3332	54345|5532|5784|94	SOX18|PPP3CB|PTPN14|ACVRL1
	GO_CELLULAR_RESPONSE_TO_THYROID_HORMONE_STIMULUS	4	16	0.0512734	0.330075	3.3332	1508|1514|4005|5962	CTSB|CTSL|LMO2|RDX
	GO_REGULATION_OF_MITOPHAGY	4	16	0.0512734	0.330075	3.3332	10013|10133|23274|65018	HDAC6|OPTN|CLEC16A|PINK1
	GO_NEUROMUSCULAR_PROCESS_CONTROLLING_POSTURE	4	16	0.0512734	0.330075	3.3332	104|25953|4204|8506	ADARB1|PNKD|MECP2|CNTNAP1
	GO_HISTONE_H3_K4_TRIMETHYLATION	4	16	0.0512734	0.330075	3.3332	4297|55904|8473|9757	KMT2A|KMT2E|OGT|KMT2B
	GO_EPITHELIAL_TO_MESENCHYMAL_TRANSITION_INVOLVED_IN_ENDOCARDIAL_CUSHION_FORMATION	4	16	0.0512734	0.330075	3.3332	2022|4487|7048|90	ENG|MSX1|TGFBR2|ACVR1
	GO_CORPUS_CALLOSUM_DEVELOPMENT	4	16	0.0512734	0.330075	3.3332	113246|5048|51199|6259	C12orf57|PAFAH1B1|NIN|RYK
	GO_RETROGRADE_AXONAL_TRANSPORT	4	16	0.0512734	0.330075	3.3332	23095|4130|5048|81565	KIF1B|MAP1A|PAFAH1B1|NDEL1
	GO_PROTEIN_LOCALIZATION_TO_MICROTUBULE	4	16	0.0512734	0.330075	3.3332	22919|283489|3192|4130	MAPRE1|CHAMP1|HNRNPU|MAP1A
	GO_NEGATIVE_REGULATION_OF_PROGRAMMED_NECROTIC_CELL_DEATH	4	19	0.0512734	0.330075	3.3332	329|330|57162|857	BIRC2|BIRC3|PELI1|CAV1
	GO_NEGATIVE_REGULATION_OF_CELL_MORPHOGENESIS_INVOLVED_IN_DIFFERENTIATION	14	96	0.0521234	0.333897	1.71006	10500|10505|1949|2664|54910|5728|5747|6259|64689|66008|84894|8829|8851|9723	SEMA6C|SEMA4F|EFNB3|GDI1|SEMA4C|PTEN|PTK2|RYK|GORASP1|TRAK2|LINGO1|NRP1|CDK5R1|SEMA3E
	GO_REGULATION_OF_SIGNAL_TRANSDUCTION_BY_P53_CLASS_MEDIATOR	23	179	0.0521499	0.333897	1.49735	1017|1108|11198|1655|1859|207|23411|25946|28996|4487|472|51230|5600|5716|64844|6873|7314|7994|8444|8445|8851|94241|9891	CDK2|CHD4|SUPT16H|DDX5|DYRK1A|AKT1|SIRT1|ZNF385A|HIPK2|MSX1|ATM|PHF20|MAPK11|PSMD10|MARCH7|TAF2|UBB|KAT6A|DYRK3|DYRK2|CDK5R1|TP53INP1|NUAK1
	GO_POSITIVE_REGULATION_OF_PROTEIN_LOCALIZATION_TO_CELL_PERIPHERY	10	63	0.0523519	0.333897	1.9252	2037|207|245812|25999|2852|3688|4035|4926|85409|9495	EPB41L2|AKT1|CNPY4|CLIP3|GPER1|ITGB1|LRP1|NUMA1|NKD2|AKAP5
	GO_POSITIVE_REGULATION_OF_ENDOTHELIAL_CELL_DIFFERENTIATION	5	24	0.0523871	0.333897	2.77828	118|652|7716|84913|94	ADD1|BMP4|VEZF1|ATOH8|ACVRL1
	GO_POSITIVE_REGULATION_OF_STEROL_TRANSPORT	5	23	0.0523871	0.333897	2.77828	23411|304|348|4035|5360	SIRT1|ANXA2P2|APOE|LRP1|PLTP
	GO_ENDOCARDIAL_CUSHION_FORMATION	5	23	0.0523871	0.333897	2.77828	2022|4487|657|7048|90	ENG|MSX1|BMPR1A|TGFBR2|ACVR1
	GO_NEGATIVE_REGULATION_OF_CELL_CYCLE_ARREST	5	23	0.0523871	0.333897	2.77828	2852|595|6419|811|8812	GPER1|CCND1|SETMAR|CALR|CCNK
	GO_REGULATION_OF_PROTEIN_POLYUBIQUITINATION	5	23	0.0523871	0.333897	2.77828	329|51366|54765|64844|6502	BIRC2|UBR5|TRIM44|MARCH7|SKP2
	GO_LOW_DENSITY_LIPOPROTEIN_RECEPTOR_PARTICLE_METABOLIC_PROCESS	5	23	0.0523871	0.333897	2.77828	1173|161|304|348|3685	AP2M1|AP2A2|ANXA2P2|APOE|ITGAV
	GO_INOSITOL_TRISPHOSPHATE_BIOSYNTHETIC_PROCESS	5	23	0.0523871	0.333897	2.77828	113026|2852|51196|5335|5336	PLCD3|GPER1|PLCE1|PLCG1|PLCG2
	GO_PROTEIN_LOCALIZATION_TO_ENDOSOME	5	24	0.0523871	0.333897	2.77828	4478|5962|8829|88455|9475	MSN|RDX|NRP1|ANKRD13A|ROCK2
	GO_CELLULAR_RESPONSE_TO_ACID_CHEMICAL	26	206	0.052547	0.334614	1.45665	10325|10670|112|1277|1290|1291|1307|1385|207|2348|23677|2534|2782|352954|472|5165|5311|5754|5914|65018|6602|7584|8322|8324|8463|84861	RRAGB|RRAGA|ADCY6|COL1A1|COL5A2|COL6A1|COL16A1|CREB1|AKT1|FOLR1|SH3BP4|FYN|GNB1|CASTOR3|ATM|PDK3|PKD2|PTK7|RARA|PINK1|SMARCD1|ZNF35|FZD4|FZD7|TEAD2|KLHL22
	GO_POSITIVE_REGULATION_OF_HISTONE_METHYLATION	7	38	0.0529891	0.336822	2.25944	23411|3720|4204|4297|5252|55904|8473	SIRT1|JARID2|MECP2|KMT2A|PHF1|KMT2E|OGT
	GO_REGULATION_OF_GLYCOPROTEIN_BIOSYNTHETIC_PROCESS	7	39	0.0529891	0.336822	2.25944	1839|2218|2801|29954|63941|81618|9445	HBEGF|FKTN|GOLGA2|POMT2|NECAB3|ITM2C|ITM2B
	GO_LEUKOCYTE_APOPTOTIC_PROCESS	15	107	0.0530395	0.336839	1.66952	100|1029|10461|10859|10945|1399|1514|1831|207|23411|3586|3707|4254|5728|652	ADA|CDKN2A|MERTK|LILRB1|KDELR1|CRKL|CTSL|TSC22D3|AKT1|SIRT1|IL10|ITPKB|KITLG|PTEN|BMP4
	GO_NEGATIVE_REGULATION_OF_HYDROLASE_ACTIVITY	51	460	0.0531558	0.337274	1.29725	10049|1266|154796|1654|1893|207|23145|23411|23645|23677|25|26086|2719|2771|329|330|334|408|4642|51129|51176|51400|5147|5268|5270|5274|5504|55125|5627|5743|57448|5962|5973|64089|64780|65125|7057|7077|7139|7248|727|80760|81566|8301|84930|871|8710|9049|9475|9665|9749	DNAJB6|CNN3|AMOT|DDX3X|ECM1|AKT1|SSPO|SIRT1|PPP1R15A|SH3BP4|ABL1|GPSM1|GPC3|GNAI2|BIRC2|BIRC3|APLP2|ARRB1|MYO1D|ANGPTL4|LEF1|PPME1|PDE6D|SERPINB5|SERPINE2|SERPINI1|PPP1R2|CEP192|PROS1|PTGS2|BIRC6|RDX|RENBP|SNX16|MICAL1|WNK1|THBS1|TIMP2|TNNT2|TSC1|C5|ITIH5|CSRNP2|PICALM|MASTL|SERPINH1|SERPINB7|AIP|ROCK2|MARF1|PHACTR2
	GO_NEGATIVE_REGULATION_OF_CELL_MOTILITY	39	352	0.0532385	0.337495	1.35006	100|10221|10370|104|11188|1398|1545|2022|207|22998|23332|23380|23613|25932|3418|347|348|4035|4204|5728|57522|5911|6237|6347|6376|65009|657|6722|7026|7057|727|7414|811|8976|89795|90627|94|94241|9747	ADA|TRIB1|CITED2|ADARB1|NISCH|CRK|CYP1B1|ENG|AKT1|LIMCH1|CLASP1|SRGAP2|ZMYND8|CLIC4|IDH2|APOD|APOE|LRP1|MECP2|PTEN|SRGAP1|RAP2A|RRAS|CCL2|CX3CL1|NDRG4|BMPR1A|SRF|NR2F2|THBS1|C5|VCL|CALR|WASL|NAV3|STARD13|ACVRL1|TP53INP1|TCAF1
	GO_PROTEIN_LOCALIZATION_TO_CYTOSKELETON	9	54	0.0534561	0.337894	2.00184	22919|2804|283489|3192|4130|4926|51134|55125|64770	MAPRE1|GOLGB1|CHAMP1|HNRNPU|MAP1A|NUMA1|CEP83|CEP192|CCDC14
	GO_MITOTIC_SPINDLE_ASSEMBLY	9	54	0.0534561	0.337894	2.00184	10735|23332|2801|3192|55125|7175|9126|9371|9493	STAG2|CLASP1|GOLGA2|HNRNPU|CEP192|TPR|SMC3|KIF3B|KIF23
	GO_NEGATIVE_REGULATION_OF_PROTEASOMAL_PROTEIN_CATABOLIC_PROCESS	9	56	0.0534561	0.337894	2.00184	10956|23274|23429|4130|51322|64844|6599|7917|8473	OS9|CLEC16A|RYBP|MAP1A|WAC|MARCH7|SMARCC1|BAG6|OGT
	GO_REGULATION_OF_MUSCLE_SYSTEM_PROCESS	30	259	0.0534927	0.337894	1.41292	100|10398|113246|1490|1760|2149|2852|29995|309|3572|3720|388591|4088|493|5058|51196|5144|5578|5743|5747|6442|6548|6722|6752|7132|7134|7138|7139|857|9475	ADA|MYL9|C12orf57|CCN2|DMPK|F2R|GPER1|LMCD1|ANXA6|IL6ST|JARID2|RNF207|SMAD3|ATP2B4|PAK1|PLCE1|PDE4D|PRKCA|PTGS2|PTK2|SGCA|SLC9A1|SRF|SSTR2|TNFRSF1A|TNNC1|TNNT1|TNNT2|CAV1|ROCK2
	GO_FIBROBLAST_GROWTH_FACTOR_RECEPTOR_SIGNALING_PATHWAY	16	115	0.0536174	0.338379	1.63562	10818|1399|1490|2261|2264|23543|25778|27020|2817|3340|53834|5430|7057|79801|81848|867	FRS2|CRKL|CCN2|FGFR3|FGFR4|RBFOX2|DSTYK|NPTN|GPC1|NDST1|FGFRL1|POLR2A|THBS1|SHCBP1|SPRY4|CBL
	GO_THYMUS_DEVELOPMENT	8	46	0.053819	0.338442	2.10683	1399|171023|25|326|3720|6722|8543|9935	CRKL|ASXL1|ABL1|AIRE|JARID2|SRF|LMO4|MAFB
	GO_CHONDROCYTE_DEVELOPMENT	8	47	0.053819	0.338442	2.10683	1291|1893|22856|4147|4148|7048|8313|871	COL6A1|ECM1|CHSY1|MATN2|MATN3|TGFBR2|AXIN2|SERPINH1
	GO_REGULATION_OF_CELL_ADHESION_MEDIATED_BY_INTEGRIN	8	46	0.053819	0.338442	2.10683	100|1398|1399|1545|23075|5140|5747|65125	ADA|CRK|CRKL|CYP1B1|SWAP70|PDE3B|PTK2|WNK1
	GO_POSITIVE_REGULATION_OF_PATHWAY_RESTRICTED_SMAD_PROTEIN_PHOSPHORYLATION	8	48	0.053819	0.338442	2.10683	10220|1601|2022|652|657|7043|90|94	GDF11|DAB2|ENG|BMP4|BMPR1A|TGFB3|ACVR1|ACVRL1
	GO_NEGATIVE_REGULATION_OF_CHROMOSOME_ORGANIZATION	19	144	0.053882	0.338467	1.56071	1063|2067|23411|25942|26036|3005|3192|3720|4204|472|51366|5252|5253|54464|54880|6419|7175|84861|9682	CENPF|ERCC1|SIRT1|SIN3A|ZNF451|H1F0|HNRNPU|JARID2|MECP2|ATM|UBR5|PHF1|PHF2|XRN1|BCOR|SETMAR|TPR|KLHL22|KDM4A
	GO_REGULATION_OF_FAT_CELL_DIFFERENTIATION	17	128	0.0539188	0.338467	1.60686	10013|1385|171023|207|23411|25946|27120|2852|28971|3192|338761|4088|5743|65989|7041|79068|94056	HDAC6|CREB1|ASXL1|AKT1|SIRT1|ZNF385A|DKKL1|GPER1|AAMDC|HNRNPU|C1QL4|SMAD3|PTGS2|DLK2|TGFB1I1|FTO|SYAP1
	GO_REGULATION_OF_PROTEIN_TYROSINE_KINASE_ACTIVITY	13	88	0.054844	0.34175	1.73584	100133941|1742|1856|2534|50507|6464|79893|8440|84632|857|867|868|9094	CD24|DLG4|DVL2|FYN|NOX4|SHC1|GGNBP2|NCK2|AFAP1L2|CAV1|CBL|CBLB|UNC119
	GO_REGULATION_OF_PROTEIN_LOCALIZATION_TO_MEMBRANE	23	180	0.0549451	0.34175	1.48761	1173|1399|1601|207|23433|23613|245812|2534|25999|2664|2852|3208|3688|4035|5058|5174|784|8301|85409|8851|9495|9747|9912	AP2M1|CRKL|DAB2|AKT1|RHOQ|ZMYND8|CNPY4|FYN|CLIP3|GDI1|GPER1|HPCA|ITGB1|LRP1|PAK1|PDZK1|CACNB3|PICALM|NKD2|CDK5R1|AKAP5|TCAF1|ARHGAP44
	GO_ANATOMICAL_STRUCTURE_REGRESSION	3	10	0.055555	0.34175	4.28458	4090|51176|657	SMAD5|LEF1|BMPR1A
	GO_POSITIVE_REGULATION_OF_OSTEOBLAST_PROLIFERATION	3	10	0.055555	0.34175	4.28458	25|3491|3685	ABL1|CCN1|ITGAV
	GO_MULTI_ORGANISM_MEMBRANE_ORGANIZATION	3	10	0.055555	0.34175	4.28458	5297|5819|9873	PI4KA|NECTIN2|FCHSD2
	GO_NEURAL_PLATE_DEVELOPMENT	3	10	0.055555	0.34175	4.28458	1856|57216|57669	DVL2|VANGL2|EPB41L5
	GO_DNA_DEALKYLATION_INVOLVED_IN_DNA_REPAIR	3	10	0.055555	0.34175	4.28458	51008|54890|79068	ASCC1|ALKBH5|FTO
	GO_NEGATIVE_REGULATION_OF_ACTIVIN_RECEPTOR_SIGNALING_PATHWAY	3	10	0.055555	0.34175	4.28458	10272|23592|90	FSTL3|LEMD3|ACVR1
	GO_MICROTUBULE_ANCHORING_AT_CENTROSOME	3	10	0.055555	0.34175	4.28458	1639|51199|84984	DCTN1|NIN|CEP19
	GO_DNA_ENDOREDUPLICATION	3	10	0.055555	0.34175	4.28458	10735|2956|9126	STAG2|MSH6|SMC3
	GO_POSITIVE_REGULATION_OF_SISTER_CHROMATID_COHESION	3	10	0.055555	0.34175	4.28458	25836|55719|84250	NIPBL|SLF2|SLF1
	GO_NEGATIVE_REGULATION_OF_FATTY_ACID_OXIDATION	3	10	0.055555	0.34175	4.28458	207|23409|55198	AKT1|SIRT4|APPL2
	GO_SPINDLE_ELONGATION	3	10	0.055555	0.34175	4.28458	4926|5518|9493	NUMA1|PPP2R1A|KIF23
	GO_ACTIN_CROSSLINK_FORMATION	3	10	0.055555	0.34175	4.28458	4082|7139|87	MARCKS|TNNT2|ACTN1
	GO_DICHOTOMOUS_SUBDIVISION_OF_AN_EPITHELIAL_TERMINAL_UNIT	3	10	0.055555	0.34175	4.28458	5361|57216|8829	PLXNA1|VANGL2|NRP1
	GO_CAVEOLIN_MEDIATED_ENDOCYTOSIS	3	10	0.055555	0.34175	4.28458	23327|857|9094	NEDD4L|CAV1|UNC119
	GO_POSITIVE_REGULATION_OF_RECEPTOR_BINDING	3	10	0.055555	0.34175	4.28458	304|567|8829	ANXA2P2|B2M|NRP1
	GO_POSITIVE_REGULATION_OF_MITOPHAGY	3	10	0.055555	0.34175	4.28458	10013|10133|65018	HDAC6|OPTN|PINK1
	GO_POSITIVE_REGULATION_OF_PROTEIN_LOCALIZATION_TO_SYNAPSE	3	10	0.055555	0.34175	4.28458	1627|4137|57555	DBN1|MAPT|NLGN2
	GO_REGULATION_OF_PERK_MEDIATED_UNFOLDED_PROTEIN_RESPONSE	3	10	0.055555	0.34175	4.28458	23645|3309|8440	PPP1R15A|HSPA5|NCK2
	GO_REGULATION_OF_PROTEIN_CATABOLIC_PROCESS_IN_THE_VACUOLE	3	10	0.055555	0.34175	4.28458	4035|55353|975	LRP1|LAPTM4B|CD81
	GO_REGULATION_OF_MICROTUBULE_MOTOR_ACTIVITY	3	10	0.055555	0.34175	4.28458	387885|5048|81565	CFAP73|PAFAH1B1|NDEL1
	GO_REGULATION_OF_ENDOCYTIC_RECYCLING	3	10	0.055555	0.34175	4.28458	10938|30846|65009	EHD1|EHD2|NDRG4
	GO_GLYCEROPHOSPHOLIPID_METABOLIC_PROCESS	22	171	0.0556303	0.341916	1.50021	114884|23049|23167|23659|255043|285172|3636|3931|4204|4952|5048|5159|5296|5297|5298|5305|56623|5728|728233|79887|8897|9807	OSBPL10|SMG1|EFR3A|PLA2G15|TMEM86B|FAM126B|INPPL1|LCAT|MECP2|OCRL|PAFAH1B1|PDGFRB|PIK3R2|PI4KA|PI4KB|PIP4K2A|INPP5E|PTEN|PI4KAP1|PLBD1|MTMR3|IP6K1
	GO_NEGATIVE_REGULATION_OF_RESPONSE_TO_EXTERNAL_STIMULUS	40	349	0.0559257	0.343432	1.33853	100|10221|1027|10475|10500|10505|1398|2113|23332|23621|25959|27250|2852|2896|304|308|347|348|3586|3670|4088|5270|54910|55198|55666|5627|5654|5728|57680|583|6259|6347|6376|7057|7132|727|7301|784|8829|9723	ADA|TRIB1|CDKN1B|TRIM38|SEMA6C|SEMA4F|CRK|ETS1|CLASP1|BACE1|KANK2|PDCD4|GPER1|GRN|ANXA2P2|ANXA5|APOD|APOE|IL10|ISL1|SMAD3|SERPINE2|SEMA4C|APPL2|NPLOC4|PROS1|HTRA1|PTEN|CHD8|BBS2|RYK|CCL2|CX3CL1|THBS1|TNFRSF1A|C5|TYRO3|CACNB3|NRP1|SEMA3E
	GO_REGULATION_OF_POSTSYNAPSE_ORGANIZATION	14	99	0.0560341	0.343799	1.68936	10097|115703|1399|1627|23613|2534|348|3556|378|4076|5048|5728|8851|9912	ACTR2|ARHGAP33|CRKL|DBN1|ZMYND8|FYN|APOE|IL1RAP|ARF4|CAPRIN1|PAFAH1B1|PTEN|CDK5R1|ARHGAP44
	GO_HEMATOPOIETIC_PROGENITOR_CELL_DIFFERENTIATION	21	162	0.056235	0.344732	1.51427	1021|10272|10443|23215|23648|25|25942|3213|4005|4297|5159|5716|5977|641649|652|6659|6722|6938|861|8874|9739	CDK6|FSTL3|N4BP2L2|PRRC2C|SSBP3|ABL1|SIN3A|HOXB3|LMO2|KMT2A|PDGFRB|PSMD10|DPF2|TMEM91|BMP4|SOX4|SRF|TCF12|RUNX1|ARHGEF7|SETD1A
	GO_POSITIVE_REGULATION_OF_ION_TRANSMEMBRANE_TRANSPORT	20	151	0.0567407	0.347348	1.53007	196527|2149|25|2852|3064|3306|3757|388591|5174|5311|5335|5336|57620|6376|65018|65125|6548|7220|784|9747	ANO6|F2R|ABL1|GPER1|HTT|HSPA2|KCNH2|RNF207|PDZK1|PKD2|PLCG1|PLCG2|STIM2|CX3CL1|PINK1|WNK1|SLC9A1|TRPC1|CACNB3|TCAF1
	GO_RESPONSE_TO_RETINOIC_ACID	15	106	0.0568093	0.347348	1.65108	1196|1277|1385|1592|171023|472|5159|5754|5914|7584|8273|8322|8324|8463|8648	CLK2|COL1A1|CREB1|CYP26A1|ASXL1|ATM|PDGFRB|PTK7|RARA|ZNF35|SLC10A3|FZD4|FZD7|TEAD2|NCOA1
	GO_MODIFICATION_OF_MORPHOLOGY_OR_PHYSIOLOGY_OF_OTHER_ORGANISM_INVOLVED_IN_SYMBIOTIC_INTERACTION	15	112	0.0568093	0.347348	1.65108	10318|10670|128637|23435|28996|304|348|3685|4088|440275|51176|64710|858|8812|9126	TNIP1|RRAGA|TBC1D20|TARDBP|HIPK2|ANXA2P2|APOE|ITGAV|SMAD3|EIF2AK4|LEF1|NUCKS1|CAV2|CCNK|SMC3
	GO_FEMALE_SEX_DIFFERENTIATION	16	116	0.057249	0.349546	1.61901	10184|10461|11144|23411|25976|3309|408|4254|6926|7301|7314|7543|8322|835|84159|9757	LHFPL2|MERTK|DMC1|SIRT1|TIPARP|HSPA5|ARRB1|KITLG|TBX3|TYRO3|UBB|ZFX|FZD4|CASP2|ARID5B|KMT2B
	GO_RESPIRATORY_GASEOUS_EXCHANGE	10	64	0.0573742	0.349546	1.8886	128|2530|3202|3340|4204|57555|7134|7403|79068|9935	ADH5|FUT8|HOXA5|NDST1|MECP2|NLGN2|TNNC1|KDM6A|FTO|MAFB
	GO_PATHWAY_RESTRICTED_SMAD_PROTEIN_PHOSPHORYLATION	10	65	0.0573742	0.349546	1.8886	10220|1601|2022|652|657|7043|7048|83891|90|94	GDF11|DAB2|ENG|BMP4|BMPR1A|TGFB3|TGFBR2|SNX25|ACVR1|ACVRL1
	GO_REGULATION_OF_LIPID_KINASE_ACTIVITY	10	64	0.0573742	0.349546	1.8886	100287171|2261|22863|29062|5159|5296|5747|5934|7410|975	WASHC1|FGFR3|ATG14|WDR91|PDGFRB|PIK3R2|PTK2|RBL2|VAV2|CD81
	GO_PLATELET_DEGRANULATION	17	128	0.0574162	0.349546	1.59176	10184|10916|1893|27154|308|334|3920|5627|5660|6414|6812|7043|7057|7414|7423|87|9749	LHFPL2|MAGED2|ECM1|BRPF3|ANXA5|APLP2|LAMP2|PROS1|PSAP|SELENOP|STXBP1|TGFB3|THBS1|VCL|VEGFB|ACTN1|PHACTR2
	GO_REGULATION_OF_SISTER_CHROMATID_SEGREGATION	12	80	0.0575646	0.34984	1.76697	1063|10783|25836|3192|472|4926|55719|64682|7175|8313|84250|84861	CENPF|NEK6|NIPBL|HNRNPU|ATM|NUMA1|SLF2|ANAPC1|TPR|AXIN2|SLF1|KLHL22
	GO_MITOTIC_G2_M_TRANSITION_CHECKPOINT	6	31	0.0576626	0.34984	2.40099	1112|2956|4303|472|57551|84446	FOXN3|MSH6|FOXO4|ATM|TAOK1|BRSK1
	GO_NEGATIVE_REGULATION_OF_PROTEIN_MATURATION	6	31	0.0576626	0.34984	2.40099	23409|2734|329|330|5270|7057	SIRT4|GLG1|BIRC2|BIRC3|SERPINE2|THBS1
	GO_MYELOID_CELL_APOPTOTIC_PROCESS	6	32	0.0576626	0.34984	2.40099	1029|1514|23411|3707|4254|5728	CDKN2A|CTSL|SIRT1|ITPKB|KITLG|PTEN
	GO_POSITIVE_REGULATION_OF_MULTI_ORGANISM_PROCESS	23	183	0.0578452	0.350646	1.478	10133|10184|10392|104|10475|128637|1654|23367|23369|2896|304|348|3956|5007|51176|5430|5578|64710|6829|7155|85360|858|9126	OPTN|LHFPL2|NOD1|ADARB1|TRIM38|TBC1D20|DDX3X|LARP1|PUM2|GRN|ANXA2P2|APOE|LGALS1|OSBP|LEF1|POLR2A|PRKCA|NUCKS1|SUPT5H|TOP2B|SYDE1|CAV2|SMC3
	GO_MONOSACCHARIDE_CATABOLIC_PROCESS	7	39	0.0597203	0.360365	2.18874	2530|2584|2592|2720|27294|283209|5213	FUT8|GALK1|GALT|GLB1|DHDH|PGM2L1|PFKM
	GO_ACTIVATION_OF_JUN_KINASE_ACTIVITY	7	39	0.0597203	0.360365	2.18874	11183|23162|51776|57551|7786|9043|9064	MAP4K5|MAPK8IP3|MAP3K20|TAOK1|MAP3K12|SPAG9|MAP3K6
	GO_PROTEIN_LOCALIZATION_TO_LYSOSOME	7	39	0.0597203	0.360365	2.18874	23677|3920|64089|79158|8031|9475|975	SH3BP4|LAMP2|SNX16|GNPTAB|NCOA4|ROCK2|CD81
	GO_DNA_DAMAGE_RESPONSE_DETECTION_OF_DNA_DAMAGE	7	39	0.0597203	0.360365	2.18874	4750|5424|57599|6659|7314|755|8450	NEK1|POLD1|WDR48|SOX4|UBB|CFAP410|CUL4B
	GO_NEURAL_TUBE_PATTERNING	7	40	0.0597203	0.360365	2.18874	221322|23648|57728|652|7289|79600|84678	TBC1D32|SSBP3|WDR19|BMP4|TULP3|TCTN1|KDM2B
	GO_RESPONSE_TO_OXIDATIVE_STRESS	49	447	0.0598576	0.360365	1.29175	100|10013|1017|10314|10494|10628|116988|1277|1398|1545|2054|2067|207|2113|2119|2176|23411|25|2530|2534|25942|2878|347|348|3586|4137|4710|4779|493869|50507|5159|5311|5445|5660|57190|5742|5743|6382|6414|65018|7248|7351|7703|84181|8455|84557|87178|94241|9962	ADA|HDAC6|CDK2|LANCL1|STK25|TXNIP|AGAP3|COL1A1|CRK|CYP1B1|STX2|ERCC1|AKT1|ETS1|ETV5|FANCC|SIRT1|ABL1|FUT8|FYN|SIN3A|GPX3|APOD|APOE|IL10|MAPT|NDUFB4|NFE2L1|GPX8|NOX4|PDGFRB|PKD2|PON2|PSAP|SELENON|PTGS1|PTGS2|SDC1|SELENOP|PINK1|TSC1|UCP2|PCGF2|CHD6|ATRN|MAP1LC3A|PNPT1|TP53INP1|SLC23A2
	GO_NEGATIVE_REGULATION_OF_GTPASE_ACTIVITY	8	49	0.0599077	0.360365	2.05271	154796|23677|26086|408|5147|5962|65125|7248	AMOT|SH3BP4|GPSM1|ARRB1|PDE6D|RDX|WNK1|TSC1
	GO_PROSTATE_GLAND_DEVELOPMENT	8	47	0.0599077	0.360365	2.05271	1027|10818|5268|5660|5728|5914|652|6599	CDKN1B|FRS2|SERPINB5|PSAP|PTEN|RARA|BMP4|SMARCC1
	GO_NEGATIVE_REGULATION_OF_RNA_METABOLIC_PROCESS	8	48	0.0599077	0.360365	2.05271	10284|1859|6429|6431|6432|6829|79171|9612	SAP18|DYRK1A|SRSF4|SRSF6|SRSF7|SUPT5H|RBM42|NCOR2
	GO_REGULATION_OF_PROTEIN_ACETYLATION	11	73	0.0602183	0.361617	1.80531	23411|25942|26036|3553|3670|408|4204|4297|55677|57551|6659	SIRT1|SIN3A|ZNF451|IL1B|ISL1|ARRB1|MECP2|KMT2A|IWS1|TAOK1|SOX4
	GO_NITRIC_OXIDE_BIOSYNTHETIC_PROCESS	11	76	0.0602183	0.361617	1.80531	1545|207|23564|3553|3586|4088|493|5311|5743|857|9475	CYP1B1|AKT1|DDAH2|IL1B|IL10|SMAD3|ATP2B4|PKD2|PTGS2|CAV1|ROCK2
	GO_RESPONSE_TO_ANTIBIOTIC	37	327	0.0603764	0.362259	1.34536	100|10013|10097|1027|10494|10628|10765|112|1277|1398|1545|196|2113|23367|23411|25|2534|329|3309|3586|3716|4129|5159|54464|55929|5660|5728|5914|595|6382|64854|65018|6548|7703|84557|867|94241	ADA|HDAC6|ACTR2|CDKN1B|STK25|TXNIP|KDM5B|ADCY6|COL1A1|CRK|CYP1B1|AHR|ETS1|LARP1|SIRT1|ABL1|FYN|BIRC2|HSPA5|IL10|JAK1|MAOB|PDGFRB|XRN1|DMAP1|PSAP|PTEN|RARA|CCND1|SDC1|USP46|PINK1|SLC9A1|PCGF2|MAP1LC3A|CBL|TP53INP1
	GO_BONE_MINERALIZATION	15	111	0.0607585	0.363786	1.63305	1893|196527|2261|2719|3491|4088|54880|55366|5743|652|657|7043|7286|8313|90	ECM1|ANO6|FGFR3|GPC3|CCN1|SMAD3|BCOR|LGR4|PTGS2|BMP4|BMPR1A|TGFB3|TUFT1|AXIN2|ACVR1
	GO_RESPONSE_TO_HYDROGEN_PEROXIDE	18	145	0.0608723	0.363786	1.55471	100|10013|10494|10628|1277|1398|1545|2113|23411|25|2534|3586|5159|5660|6382|65018|7703|84557	ADA|HDAC6|STK25|TXNIP|COL1A1|CRK|CYP1B1|ETS1|SIRT1|ABL1|FYN|IL10|PDGFRB|PSAP|SDC1|PINK1|PCGF2|MAP1LC3A
	GO_REGULATION_OF_MYELOID_LEUKOCYTE_DIFFERENTIATION	16	118	0.0610463	0.363786	1.60274	1021|10221|10272|10401|10859|11025|1385|140685|22985|2778|4254|51176|5578|5914|861|9935	CDK6|TRIB1|FSTL3|PIAS3|LILRB1|LILRB3|CREB1|ZBTB46|ACIN1|GNAS|KITLG|LEF1|PRKCA|RARA|RUNX1|MAFB
	GO_NEGATIVE_REGULATION_OF_GENE_EXPRESSION_EPIGENETIC	17	136	0.0610673	0.363786	1.57694	100124700|23409|23411|25942|3005|3720|4152|4204|5252|5253|54108|55051|57169|7703|8289|8365|9355	HOTAIR|SIRT4|SIRT1|SIN3A|H1F0|JARID2|MBD1|MECP2|PHF1|PHF2|CHRAC1|NRDE2|ZNFX1|PCGF2|ARID1A|HIST1H4H|LHX2
	GO_TYPE_I_INTERFERON_PRODUCTION	17	126	0.0610673	0.363786	1.57694	10475|10859|11128|1387|1654|22954|26137|27297|29072|340061|3586|5336|54476|55666|7318|84265|8887	TRIM38|LILRB1|POLR3A|CREBBP|DDX3X|TRIM32|ZBTB20|CRCP|SETD2|TMEM173|IL10|PLCG2|RNF216|NPLOC4|UBA7|POLR3GL|TAX1BP1
	GO_NEGATIVE_REGULATION_OF_MYOBLAST_DIFFERENTIATION	5	25	0.0614037	0.363786	2.63196	126272|25928|3606|652|6926	EID2B|SOSTDC1|IL18|BMP4|TBX3
	GO_DORSAL_VENTRAL_NEURAL_TUBE_PATTERNING	5	24	0.0614037	0.363786	2.63196	221322|57728|652|7289|79600	TBC1D32|WDR19|BMP4|TULP3|TCTN1
	GO_REGULATION_OF_ANOIKIS	5	24	0.0614037	0.363786	2.63196	3678|3688|5747|81573|857	ITGA5|ITGB1|PTK2|ANKRD13C|CAV1
	GO_ATRIOVENTRICULAR_VALVE_DEVELOPMENT	5	24	0.0614037	0.363786	2.63196	3491|657|6659|7048|90	CCN1|BMPR1A|SOX4|TGFBR2|ACVR1
	GO_REGULATION_OF_PLATELET_DERIVED_GROWTH_FACTOR_RECEPTOR_SIGNALING_PATHWAY	5	24	0.0614037	0.363786	2.63196	347|4035|65009|867|868	APOD|LRP1|NDRG4|CBL|CBLB
	GO_RESPONSE_TO_LEAD_ION	5	24	0.0614037	0.363786	2.63196	23621|308|4137|5743|84557	BACE1|ANXA5|MAPT|PTGS2|MAP1LC3A
	GO_GROWTH_PLATE_CARTILAGE_CHONDROCYTE_DIFFERENTIATION	5	24	0.0614037	0.363786	2.63196	1291|309|4147|4148|7048	COL6A1|ANXA6|MATN2|MATN3|TGFBR2
	GO_CHONDROCYTE_DEVELOPMENT_INVOLVED_IN_ENDOCHONDRAL_BONE_MORPHOGENESIS	5	24	0.0614037	0.363786	2.63196	1291|4147|4148|7048|871	COL6A1|MATN2|MATN3|TGFBR2|SERPINH1
	GO_NEGATIVE_REGULATION_OF_MICROTUBULE_DEPOLYMERIZATION	5	24	0.0614037	0.363786	2.63196	10013|23271|23332|57551|89795	HDAC6|CAMSAP2|CLASP1|TAOK1|NAV3
	GO_RECEPTOR_BIOSYNTHETIC_PROCESS	5	24	0.0614037	0.363786	2.63196	10013|3202|3586|3685|81573	HDAC6|HOXA5|IL10|ITGAV|ANKRD13C
	GO_LYMPHOCYTE_ACTIVATION_INVOLVED_IN_IMMUNE_RESPONSE	22	176	0.0617649	0.365619	1.47992	100|10039|10859|1235|164|2067|23075|25|2956|3586|3606|3916|3956|440275|51176|5336|55846|5914|7158|7248|84695|9025	ADA|PARP3|LILRB1|CCR6|AP1G1|ERCC1|SWAP70|ABL1|MSH6|IL10|IL18|LAMP1|LGALS1|EIF2AK4|LEF1|PLCG2|ITFG2|RARA|TP53BP1|TSC1|LOXL3|RNF8
	GO_CELLULAR_CARBOHYDRATE_BIOSYNTHETIC_PROCESS	12	83	0.0622305	0.367124	1.74127	207|2131|2132|283209|3037|3340|7360|8445|8509|8908|89801|9852	AKT1|EXT1|EXT2|PGM2L1|HAS2|NDST1|UGP2|DYRK2|NDST2|GYG2|PPP1R3F|EPM2AIP1
	GO_T_CELL_ACTIVATION	51	459	0.0622675	0.367124	1.28069	100|100133941|1021|10808|10859|10945|1235|1948|1949|207|23240|25|2534|2615|326|3553|3572|3586|3606|3707|3956|4088|440275|4478|5058|51176|5316|5532|5573|567|57162|57178|5880|5914|6347|64115|64844|652|6659|6670|6722|7048|7248|80381|8324|8440|84695|857|861|896|9935	ADA|CD24|CDK6|HSPH1|LILRB1|KDELR1|CCR6|EFNB2|EFNB3|AKT1|TMEM131L|ABL1|FYN|LRRC32|AIRE|IL1B|IL6ST|IL10|IL18|ITPKB|LGALS1|SMAD3|EIF2AK4|MSN|PAK1|LEF1|PKNOX1|PPP3CB|PRKAR1A|B2M|PELI1|ZMIZ1|RAC2|RARA|CCL2|VSIR|MARCH7|BMP4|SOX4|SP3|SRF|TGFBR2|TSC1|CD276|FZD7|NCK2|LOXL3|CAV1|RUNX1|CCND3|MAFB
	GO_NEGATIVE_REGULATION_OF_PROTEOLYSIS	40	354	0.0623414	0.367124	1.32506	10013|10049|10956|1654|1893|207|23145|23274|23409|23429|2719|2734|28996|329|330|334|3586|408|4130|51176|51322|5268|5270|5274|5627|5743|57448|5973|64780|64844|6599|7057|7077|727|7917|80760|8301|8473|871|8710	HDAC6|DNAJB6|OS9|DDX3X|ECM1|AKT1|SSPO|CLEC16A|SIRT4|RYBP|GPC3|GLG1|HIPK2|BIRC2|BIRC3|APLP2|IL10|ARRB1|MAP1A|LEF1|WAC|SERPINB5|SERPINE2|SERPINI1|PROS1|PTGS2|BIRC6|RENBP|MICAL1|MARCH7|SMARCC1|THBS1|TIMP2|C5|BAG6|ITIH5|PICALM|OGT|SERPINH1|SERPINB7
	GO_NEGATIVE_REGULATION_OF_ANOIKIS	4	17	0.0623829	0.367124	3.07683	3678|3688|5747|857	ITGA5|ITGB1|PTK2|CAV1
	GO_CRANIOFACIAL_SUTURE_MORPHOGENESIS	4	18	0.0623829	0.367124	3.07683	1112|51715|652|7043	FOXN3|RAB23|BMP4|TGFB3
	GO_EPITHELIAL_CELL_FATE_COMMITMENT	4	17	0.0623829	0.367124	3.07683	5914|7026|8829|90	RARA|NR2F2|NRP1|ACVR1
	GO_REGULATION_OF_RECEPTOR_LOCALIZATION_TO_SYNAPSE	4	17	0.0623829	0.367124	3.07683	1627|254263|27020|9912	DBN1|CNIH2|NPTN|ARHGAP44
	GO_LIPID_PHOSPHORYLATION	10	64	0.0627014	0.368078	1.85358	23049|23167|285172|5296|5297|5298|5305|64781|728233|9807	SMG1|EFR3A|FAM126B|PIK3R2|PI4KA|PI4KB|PIP4K2A|CERK|PI4KAP1|IP6K1
	GO_POSITIVE_REGULATION_OF_NUCLEAR_DIVISION	10	66	0.0627014	0.368078	1.85358	25836|3192|3553|4487|4926|51203|5159|55023|55719|84250	NIPBL|HNRNPU|IL1B|MSX1|NUMA1|NUSAP1|PDGFRB|PHIP|SLF2|SLF1
	GO_LIPID_STORAGE	10	66	0.0627014	0.368078	1.85358	10938|123|1407|23411|2583|348|3553|3685|79068|857	EHD1|PLIN2|CRY1|SIRT1|B4GALNT1|APOE|IL1B|ITGAV|FTO|CAV1
	GO_NUCLEAR_EXPORT	24	195	0.0628814	0.368828	1.44936	100101267|10250|10482|10657|11214|127933|22794|23049|29072|3553|51277|51496|54890|5494|55677|5784|6429|6431|6432|7175|7248|811|9877|9887	POM121C|SRRM1|NXF1|KHDRBS1|AKAP13|UHMK1|CASC3|SMG1|SETD2|IL1B|DNAJC27|CTDSPL2|ALKBH5|PPM1A|IWS1|PTPN14|SRSF4|SRSF6|SRSF7|TPR|TSC1|CALR|ZC3H11A|SMG7
	GO_BIOMINERAL_TISSUE_DEVELOPMENT	20	157	0.0633663	0.371363	1.5069	1277|1893|196527|2261|2719|304|309|3491|4088|54880|55366|5743|652|657|7043|7286|8313|90|9475|9622	COL1A1|ECM1|ANO6|FGFR3|GPC3|ANXA2P2|ANXA6|CCN1|SMAD3|BCOR|LGR4|PTGS2|BMP4|BMPR1A|TGFB3|TUFT1|AXIN2|ACVR1|ROCK2|KLK4
	GO_POSITIVE_REGULATION_OF_LIPID_METABOLIC_PROCESS	18	137	0.0645285	0.371668	1.54135	133|1385|207|2261|22863|23409|26137|348|3491|3553|375704|376497|5159|5743|5747|7132|7410|975	ADM|CREB1|AKT1|FGFR3|ATG14|SIRT4|ZBTB20|APOE|CCN1|IL1B|ENHO|SLC27A1|PDGFRB|PTGS2|PTK2|TNFRSF1A|VAV2|CD81
	GO_NEGATIVE_REGULATION_OF_T_CELL_PROLIFERATION	9	58	0.0648523	0.371668	1.91651	10859|23240|2615|3586|5573|57162|64115|64844|652	LILRB1|TMEM131L|LRRC32|IL10|PRKAR1A|PELI1|VSIR|MARCH7|BMP4
	GO_HISTONE_H3_K4_METHYLATION	9	56	0.0648523	0.371668	1.91651	4297|54880|55904|6018|6419|7403|8473|9739|9757	KMT2A|BCOR|KMT2E|RLF|SETMAR|KDM6A|OGT|SETD1A|KMT2B
	GO_REGULATION_OF_STRIATED_MUSCLE_CELL_DIFFERENTIATION	15	115	0.0648898	0.371668	1.61541	10818|10938|11214|1760|1948|22954|2323|284358|30846|4487|5058|56203|652|8324|9794	FRS2|EHD1|AKAP13|DMPK|EFNB2|TRIM32|FLT3LG|MAMSTR|EHD2|MSX1|PAK1|LMOD3|BMP4|FZD7|MAML1
	GO_ACTIN_MEDIATED_CELL_CONTRACTION	16	120	0.0650117	0.371668	1.58679	10052|122786|140465|23327|3757|388591|5144|55742|57669|6548|6640|7134|7138|7139|7169|857	GJC1|FRMD6|MYL6B|NEDD4L|KCNH2|RNF207|PDE4D|PARVA|EPB41L5|SLC9A1|SNTA1|TNNC1|TNNT1|TNNT2|TPM2|CAV1
	GO_REGULATION_OF_CALCIUM_ION_TRANSPORT	29	244	0.0650445	0.371668	1.39152	10859|2149|25|2534|2771|2852|29763|304|3064|3208|3306|4638|4987|5144|5159|5311|5335|5336|57190|5743|57620|6347|6376|6548|7220|7466|784|857|9454	LILRB1|F2R|ABL1|FYN|GNAI2|GPER1|PACSIN3|ANXA2P2|HTT|HPCA|HSPA2|MYLK|OPRL1|PDE4D|PDGFRB|PKD2|PLCG1|PLCG2|SELENON|PTGS2|STIM2|CCL2|CX3CL1|SLC9A1|TRPC1|WFS1|CACNB3|CAV1|HOMER3
	GO_RESPONSE_TO_REACTIVE_OXYGEN_SPECIES	27	231	0.0650711	0.371668	1.41003	100|10013|1017|10494|10628|116988|1277|1398|1545|207|2113|2176|23411|25|2534|347|348|3586|4137|5159|5311|5660|6382|65018|7351|7703|84557	ADA|HDAC6|CDK2|STK25|TXNIP|AGAP3|COL1A1|CRK|CYP1B1|AKT1|ETS1|FANCC|SIRT1|ABL1|FYN|APOD|APOE|IL10|MAPT|PDGFRB|PKD2|PSAP|SDC1|PINK1|UCP2|PCGF2|MAP1LC3A
	GO_NEGATIVE_REGULATION_OF_LIPID_METABOLIC_PROCESS	11	75	0.0653371	0.371668	1.7761	100287171|207|23409|23411|27120|2852|347|348|3553|376497|55198	WASHC1|AKT1|SIRT4|SIRT1|DKKL1|GPER1|APOD|APOE|IL1B|SLC27A1|APPL2
	GO_MAINTENANCE_OF_PROTEIN_LOCATION_IN_CELL	11	74	0.0653371	0.371668	1.7761	10945|10956|1627|207|23353|3192|3309|6500|65018|81573|857	KDELR1|OS9|DBN1|AKT1|SUN1|HNRNPU|HSPA5|SKP1|PINK1|ANKRD13C|CAV1
	GO_SPINAL_CORD_MOTOR_NEURON_DIFFERENTIATION	6	32	0.0657352	0.371668	2.30839	3670|4779|6659|79600|81544|8543	ISL1|NFE2L1|SOX4|TCTN1|GDPD5|LMO4
	GO_INTRA_GOLGI_VESICLE_MEDIATED_TRANSPORT	6	33	0.0657352	0.371668	2.30839	1314|1523|26958|2802|51226|8775	COPA|CUX1|COPG2|GOLGA3|COPZ2|NAPA
	GO_REPRODUCTIVE_BEHAVIOR	6	32	0.0657352	0.371668	2.30839	153222|4861|5270|5728|7543|8648	CREBRF|NPAS1|SERPINE2|PTEN|ZFX|NCOA1
	GO_NEGATIVE_REGULATION_OF_SIGNAL_TRANSDUCTION_BY_P53_CLASS_MEDIATOR	6	33	0.0657352	0.371668	2.30839	1859|23411|25946|5716|64844|8444	DYRK1A|SIRT1|ZNF385A|PSMD10|MARCH7|DYRK3
	GO_CARDIAC_EPITHELIAL_TO_MESENCHYMAL_TRANSITION	6	32	0.0657352	0.371668	2.30839	2022|27250|3037|4487|7048|90	ENG|PDCD4|HAS2|MSX1|TGFBR2|ACVR1
	GO_RECEPTOR_CATABOLIC_PROCESS	6	34	0.0657352	0.371668	2.30839	1173|161|304|348|7405|83891	AP2M1|AP2A2|ANXA2P2|APOE|UVRAG|SNX25
	GO_VASCULAR_ENDOTHELIAL_GROWTH_FACTOR_PRODUCTION	6	33	0.0657352	0.371668	2.30839	1545|3553|3572|3670|5743|727	CYP1B1|IL1B|IL6ST|ISL1|PTGS2|C5
	GO_POSITIVE_REGULATION_OF_G_PROTEIN_COUPLED_RECEPTOR_SIGNALING_PATHWAY	6	32	0.0657352	0.371668	2.30839	2535|2852|29978|55|5578|858	FZD2|GPER1|UBQLN2|ACPP|PRKCA|CAV2
	GO_POSITIVE_REGULATION_OF_UBIQUITIN_PROTEIN_TRANSFERASE_ACTIVITY	6	33	0.0657352	0.371668	2.30839	2801|5728|64689|65018|84930|8555	GOLGA2|PTEN|GORASP1|PINK1|MASTL|CDC14B
	GO_REGULATION_OF_DEVELOPMENTAL_GROWTH	39	344	0.066341	0.371668	1.32227	1027|10500|10505|1385|207|2261|23327|25|25836|2593|2664|2690|348|3720|375790|4035|4131|4137|5048|5058|51316|54910|5600|5728|5747|583|6259|652|657|6722|7048|79068|8153|81565|8455|8829|8851|9723|9798	CDKN1B|SEMA6C|SEMA4F|CREB1|AKT1|FGFR3|NEDD4L|ABL1|NIPBL|GAMT|GDI1|GHR|APOE|JARID2|AGRN|LRP1|MAP1B|MAPT|PAFAH1B1|PAK1|PLAC8|SEMA4C|MAPK11|PTEN|PTK2|BBS2|RYK|BMP4|BMPR1A|SRF|TGFBR2|FTO|RND2|NDEL1|ATRN|NRP1|CDK5R1|SEMA3E|IST1
	GO_NEUROMUSCULAR_JUNCTION_DEVELOPMENT	8	48	0.0664119	0.371668	2.00131	1399|1639|2119|2149|375790|3913|4898|784	CRKL|DCTN1|ETV5|F2R|AGRN|LAMB2|NRDC|CACNB3
	GO_HISTONE_H3_K9_MODIFICATION	8	48	0.0664119	0.371668	2.00131	200186|23411|26036|3720|4204|4297|8850|9682	CRTC2|SIRT1|ZNF451|JARID2|MECP2|KMT2A|KAT2B|KDM4A
	GO_REGULATION_OF_CAMP_MEDIATED_SIGNALING	8	50	0.0664119	0.371668	2.00131	2771|333|493|4987|5140|5144|5578|64784	GNAI2|APLP1|ATP2B4|OPRL1|PDE3B|PDE4D|PRKCA|CRTC3
	GO_RESPONSE_TO_AMINO_ACID_STARVATION	8	48	0.0664119	0.371668	2.00131	10325|10670|23367|440275|55846|7351|79726|84557	RRAGB|RRAGA|LARP1|EIF2AK4|ITFG2|UCP2|WDR59|MAP1LC3A
	GO_POSITIVE_REGULATION_OF_LEUKOCYTE_CELL_CELL_ADHESION	26	218	0.066453	0.371668	1.41669	100|100133941|10725|10808|10859|1948|1949|207|2113|2534|3037|3553|3572|3606|3707|3956|5058|57178|5914|6347|64115|7048|80381|8440|857|861	ADA|CD24|NFAT5|HSPH1|LILRB1|EFNB2|EFNB3|AKT1|ETS1|FYN|HAS2|IL1B|IL6ST|IL18|ITPKB|LGALS1|PAK1|ZMIZ1|RARA|CCL2|VSIR|TGFBR2|CD276|NCK2|CAV1|RUNX1
	GO_PROTEIN_POLYUBIQUITINATION	36	309	0.0667693	0.371668	1.3378	10013|10475|10477|117854|142678|148203|22954|23291|23327|25897|26145|26232|26234|26270|329|4779|51366|54476|54708|54765|5716|57162|64682|64844|6500|6502|7267|7314|80204|81847|85363|867|8881|89910|9025|9781	HDAC6|TRIM38|UBE2E3|TRIM6|MIB2|ZNF738|TRIM32|FBXW11|NEDD4L|RNF19A|IRF2BP1|FBXO2|FBXL5|FBXO6|BIRC2|NFE2L1|UBR5|RNF216|MARCH5|TRIM44|PSMD10|PELI1|ANAPC1|MARCH7|SKP1|SKP2|TTC3|UBB|FBXO11|RNF146|TRIM5|CBL|CDC16|UBE3B|RNF8|RNF144A
	GO_NEGATIVE_REGULATION_OF_EPITHELIAL_CELL_PROLIFERATION	20	163	0.0668716	0.371668	1.49558	1021|1027|1028|1030|1948|2719|348|3670|55081|55679|5728|6347|652|7026|7057|84913|857|858|94|9500	CDK6|CDKN1B|CDKN1C|CDKN2B|EFNB2|GPC3|APOE|ISL1|IFT57|LIMS2|PTEN|CCL2|BMP4|NR2F2|THBS1|ATOH8|CAV1|CAV2|ACVRL1|MAGED1
	GO_POSITIVE_REGULATION_OF_KIDNEY_DEVELOPMENT	7	41	0.0669526	0.371668	2.12223	100133941|3217|5159|55366|652|8710|9500	CD24|HOXB7|PDGFRB|LGR4|BMP4|SERPINB7|MAGED1
	GO_STEM_CELL_DIVISION	7	41	0.0669526	0.371668	2.12223	2119|5048|51176|57216|81606|8202|8324	ETV5|PAFAH1B1|LEF1|VANGL2|LBH|NCOA3|FZD7
	GO_SEMAPHORIN_PLEXIN_SIGNALING_PATHWAY	7	40	0.0669526	0.371668	2.12223	10500|10505|23654|5361|54910|8829|9723	SEMA6C|SEMA4F|PLXNB2|PLXNA1|SEMA4C|NRP1|SEMA3E
	GO_FIBROBLAST_MIGRATION	7	44	0.0669526	0.371668	2.12223	207|5058|55198|7057|7145|84159|8874	AKT1|PAK1|APPL2|THBS1|TNS1|ARID5B|ARHGEF7
	GO_ENERGY_RESERVE_METABOLIC_PROCESS	12	86	0.0671393	0.371668	1.71631	207|2778|283209|3572|5213|5256|5504|7360|8445|8908|89801|9852	AKT1|GNAS|PGM2L1|IL6ST|PFKM|PHKA2|PPP1R2|UGP2|DYRK2|GYG2|PPP1R3F|EPM2AIP1
	GO_REGULATION_OF_RESPONSE_TO_ENDOPLASMIC_RETICULUM_STRESS	12	82	0.0671393	0.371668	1.71631	10956|23411|23645|2907|29978|3309|4779|7466|7917|8440|857|8975	OS9|SIRT1|PPP1R15A|GRINA|UBQLN2|HSPA5|NFE2L1|WFS1|BAG6|NCK2|CAV1|USP13
	GO_SOMITE_DEVELOPMENT	13	92	0.0682963	0.371668	1.66881	23509|4088|51176|5523|57669|57728|642658|657|7403|7516|8313|84695|9968	POFUT1|SMAD3|LEF1|PPP2R3A|EPB41L5|WDR19|SCX|BMPR1A|KDM6A|XRCC2|AXIN2|LOXL3|MED12
	GO_REGULATION_OF_PROTEIN_LOCALIZATION_TO_PLASMA_MEMBRANE	13	93	0.0682963	0.371668	1.66881	1173|1601|207|23433|245812|25999|2852|3688|4035|8301|85409|9495|9912	AP2M1|DAB2|AKT1|RHOQ|CNPY4|CLIP3|GPER1|ITGB1|LRP1|PICALM|NKD2|AKAP5|ARHGAP44
	GO_VESICLE_DOCKING	10	65	0.0683373	0.371668	1.81984	2054|26258|4905|51134|51762|65009|6811|6812|858|8615	STX2|BLOC1S6|NSF|CEP83|RAB8B|NDRG4|STX5|STXBP1|CAV2|USO1
	GO_REGULATION_OF_CELLULAR_RESPONSE_TO_INSULIN_STIMULUS	10	70	0.0683373	0.371668	1.81984	23411|2771|3553|5058|55198|57727|64710|7248|8473|896	SIRT1|GNAI2|IL1B|PAK1|APPL2|NCOA5|NUCKS1|TSC1|OGT|CCND3
	GO_REGULATION_OF_THYROID_HORMONE_MEDIATED_SIGNALING_PATHWAY	2	5	0.0687575	0.371668	6.66154	5547|8648	PRCP|NCOA1
	GO_MUSCULAR_SEPTUM_MORPHOGENESIS	2	5	0.0687575	0.371668	6.66154	2535|57216	FZD2|VANGL2
	GO_TRICUSPID_VALVE_MORPHOGENESIS	2	5	0.0687575	0.371668	6.66154	657|7048	BMPR1A|TGFBR2
	GO_ATRIAL_SEPTUM_PRIMUM_MORPHOGENESIS	2	5	0.0687575	0.371668	6.66154	6659|90	SOX4|ACVR1
	GO_POLYPHOSPHATE_CATABOLIC_PROCESS	2	5	0.0687575	0.371668	6.66154	58497|663	PRUNE1|BNIP2
	GO_COMMON_PARTNER_SMAD_PROTEIN_PHOSPHORYLATION	2	6	0.0687575	0.371668	6.66154	652|7048	BMP4|TGFBR2
	GO_PUTRESCINE_BIOSYNTHETIC_PROCESS	2	5	0.0687575	0.371668	6.66154	113451|51582	AZIN2|AZIN1
	GO_REGULATION_OF_MRNA_EXPORT_FROM_NUCLEUS	2	5	0.0687575	0.371668	6.66154	29072|55677	SETD2|IWS1
	GO_LONG_CHAIN_FATTY_ACID_IMPORT_ACROSS_PLASMA_MEMBRANE	2	5	0.0687575	0.371668	6.66154	207|7057	AKT1|THBS1
	GO_PEPTIDYL_LYSINE_OXIDATION	2	5	0.0687575	0.371668	6.66154	84171|84695	LOXL4|LOXL3
	GO_GLOSSOPHARYNGEAL_NERVE_DEVELOPMENT	2	5	0.0687575	0.371668	6.66154	3213|89797	HOXB3|NAV2
	GO_RADIAL_GLIA_GUIDED_MIGRATION_OF_PURKINJE_CELL	2	5	0.0687575	0.371668	6.66154	23543|473	RBFOX2|RERE
	GO_APOPTOTIC_CHROMOSOME_CONDENSATION	2	5	0.0687575	0.371668	6.66154	22985|2852	ACIN1|GPER1
	GO_REGULATION_OF_INOSITOL_1_4_5_TRISPHOSPHATE_SENSITIVE_CALCIUM_RELEASE_CHANNEL_ACTIVITY	2	7	0.0687575	0.371668	6.66154	3064|5311	HTT|PKD2
	GO_TRANSPOSITION_RNA_MEDIATED	2	5	0.0687575	0.371668	6.66154	23318|4343	TUT4|MOV10
	GO_ACTIVATION_OF_STORE_OPERATED_CALCIUM_CHANNEL_ACTIVITY	2	5	0.0687575	0.371668	6.66154	5336|57620	PLCG2|STIM2
	GO_NEGATIVE_REGULATION_OF_IMMATURE_T_CELL_PROLIFERATION	2	5	0.0687575	0.371668	6.66154	23240|652	TMEM131L|BMP4
	GO_GALACTOSE_CATABOLIC_PROCESS_VIA_UDP_GALACTOSE	2	5	0.0687575	0.371668	6.66154	2584|2592	GALK1|GALT
	GO_POSITIVE_REGULATION_OF_MAINTENANCE_OF_SISTER_CHROMATID_COHESION	2	5	0.0687575	0.371668	6.66154	55719|84250	SLF2|SLF1
	GO_CELL_MIGRATION_INVOLVED_IN_VASCULOGENESIS	2	5	0.0687575	0.371668	6.66154	29072|5159	SETD2|PDGFRB
	GO_OXIDATIVE_RNA_DEMETHYLATION	2	5	0.0687575	0.371668	6.66154	54890|79068	ALKBH5|FTO
	GO_STRESS_GRANULE_DISASSEMBLY	2	5	0.0687575	0.371668	6.66154	3831|8444	KLC1|DYRK3
	GO_CELL_MIGRATION_INVOLVED_IN_KIDNEY_DEVELOPMENT	2	5	0.0687575	0.371668	6.66154	5159|57216	PDGFRB|VANGL2
	GO_MYOFIBROBLAST_DIFFERENTIATION	2	6	0.0687575	0.371668	6.66154	27250|94241	PDCD4|TP53INP1
	GO_NEURON_DEATH_IN_RESPONSE_TO_HYDROGEN_PEROXIDE	2	5	0.0687575	0.371668	6.66154	3586|65018	IL10|PINK1
	GO_INTRINSIC_APOPTOTIC_SIGNALING_PATHWAY_IN_RESPONSE_TO_HYDROGEN_PEROXIDE	2	5	0.0687575	0.371668	6.66154	10494|65018	STK25|PINK1
	GO_TRANSFORMING_GROWTH_FACTOR_BETA_SECRETION	2	5	0.0687575	0.371668	6.66154	10859|3685	LILRB1|ITGAV
	GO_STRAND_INVASION	2	5	0.0687575	0.371668	6.66154	11144|7516	DMC1|XRCC2
	GO_REPLICATION_FORK_ARREST	2	5	0.0687575	0.371668	6.66154	2956|4437	MSH6|MSH3
	GO_MODULATION_BY_HOST_OF_VIRAL_RELEASE_FROM_HOST_CELL	2	5	0.0687575	0.371668	6.66154	858|9126	CAV2|SMC3
	GO_CARBON_CATABOLITE_REGULATION_OF_TRANSCRIPTION	2	5	0.0687575	0.371668	6.66154	6722|8648	SRF|NCOA1
	GO_ADENOSINE_METABOLIC_PROCESS	2	5	0.0687575	0.371668	6.66154	22978|55	NT5C2|ACPP
	GO_RESPONSE_TO_HYDROSTATIC_PRESSURE	2	5	0.0687575	0.371668	6.66154	493|5311	ATP2B4|PKD2
	GO_CHONDROBLAST_DIFFERENTIATION	2	5	0.0687575	0.371668	6.66154	3491|5914	CCN1|RARA
	GO_DICHOTOMOUS_SUBDIVISION_OF_TERMINAL_UNITS_INVOLVED_IN_SALIVARY_GLAND_BRANCHING	2	5	0.0687575	0.371668	6.66154	5361|8829	PLXNA1|NRP1
	GO_CARDIAC_PACEMAKER_CELL_DIFFERENTIATION	2	5	0.0687575	0.371668	6.66154	6926|9794	TBX3|MAML1
	GO_CELL_ADHESION_INVOLVED_IN_HEART_MORPHOGENESIS	2	5	0.0687575	0.371668	6.66154	7048|90	TGFBR2|ACVR1
	GO_MONOCYTE_AGGREGATION	2	5	0.0687575	0.371668	6.66154	3037|3553	HAS2|IL1B
	GO_HISTONE_H2A_K63_LINKED_UBIQUITINATION	2	5	0.0687575	0.371668	6.66154	51366|9025	UBR5|RNF8
	GO_CELLULAR_RESPONSE_TO_LEAD_ION	2	5	0.0687575	0.371668	6.66154	308|5743	ANXA5|PTGS2
	GO_DETERMINATION_OF_LIVER_LEFT_RIGHT_ASYMMETRY	2	6	0.0687575	0.371668	6.66154	27031|5311	NPHP3|PKD2
	GO_GLOMERULUS_VASCULATURE_MORPHOGENESIS	2	5	0.0687575	0.371668	6.66154	5159|652	PDGFRB|BMP4
	GO_MINUS_END_DIRECTED_ORGANELLE_TRANSPORT_ALONG_MICROTUBULE	2	5	0.0687575	0.371668	6.66154	1778|23299	DYNC1H1|BICD2
	GO_MAINTENANCE_OF_PROTEIN_LOCATION_IN_MITOCHONDRION	2	5	0.0687575	0.371668	6.66154	207|65018	AKT1|PINK1
	GO_DNA_REPAIR_COMPLEX_ASSEMBLY	2	5	0.0687575	0.371668	6.66154	11144|157777	DMC1|MCMDC2
	GO_REGULATION_OF_LONG_CHAIN_FATTY_ACID_IMPORT_INTO_CELL	2	5	0.0687575	0.371668	6.66154	207|7057	AKT1|THBS1
	GO_POSITIVE_REGULATION_OF_INTRINSIC_APOPTOTIC_SIGNALING_PATHWAY_BY_P53_CLASS_MEDIATOR	2	5	0.0687575	0.371668	6.66154	4487|7314	MSX1|UBB
	GO_REGULATION_OF_PEPTIDYL_SERINE_DEPHOSPHORYLATION	2	5	0.0687575	0.371668	6.66154	23075|23645	SWAP70|PPP1R15A
	GO_POSITIVE_REGULATION_OF_PROTEIN_MONOUBIQUITINATION	2	5	0.0687575	0.371668	6.66154	329|7314	BIRC2|UBB
	GO_POSITIVE_REGULATION_OF_I_KAPPAB_PHOSPHORYLATION	2	5	0.0687575	0.371668	6.66154	207|6376	AKT1|CX3CL1
	GO_NEGATIVE_REGULATION_OF_PERK_MEDIATED_UNFOLDED_PROTEIN_RESPONSE	2	5	0.0687575	0.371668	6.66154	23645|8440	PPP1R15A|NCK2
	GO_REGULATION_OF_BASEMENT_MEMBRANE_ASSEMBLY_INVOLVED_IN_EMBRYONIC_BODY_MORPHOGENESIS	2	5	0.0687575	0.371668	6.66154	23187|23332	PHLDB1|CLASP1
	GO_POSITIVE_REGULATION_OF_PROTEIN_CATABOLIC_PROCESS_IN_THE_VACUOLE	2	5	0.0687575	0.371668	6.66154	4035|975	LRP1|CD81
	GO_POSITIVE_REGULATION_OF_NEUROMUSCULAR_JUNCTION_DEVELOPMENT	2	5	0.0687575	0.371668	6.66154	1639|375790	DCTN1|AGRN
	GO_REGULATION_OF_MYOFIBROBLAST_DIFFERENTIATION	2	5	0.0687575	0.371668	6.66154	27250|94241	PDCD4|TP53INP1
	GO_POSITIVE_REGULATION_OF_PROTEIN_LOCALIZATION_TO_CELL_CORTEX	2	5	0.0687575	0.371668	6.66154	2037|4926	EPB41L2|NUMA1
	GO_NEGATIVE_REGULATION_OF_GUANYL_NUCLEOTIDE_EXCHANGE_FACTOR_ACTIVITY	2	5	0.0687575	0.371668	6.66154	26086|3925	GPSM1|STMN1
	GO_REGULATION_OF_LYSOSOME_ORGANIZATION	2	5	0.0687575	0.371668	6.66154	2896|55353	GRN|LAPTM4B
	GO_POSITIVE_REGULATION_OF_SPINDLE_ASSEMBLY	2	5	0.0687575	0.371668	6.66154	1778|4926	DYNC1H1|NUMA1
	GO_POSITIVE_REGULATION_OF_CAMP_DEPENDENT_PROTEIN_KINASE_ACTIVITY	2	5	0.0687575	0.371668	6.66154	23411|493	SIRT1|ATP2B4
	GO_REGULATION_OF_T_HELPER_1_CELL_CYTOKINE_PRODUCTION	2	5	0.0687575	0.371668	6.66154	3553|3606	IL1B|IL18
	GO_REGULATION_OF_PLATELET_DERIVED_GROWTH_FACTOR_RECEPTOR_ALPHA_SIGNALING_PATHWAY	2	5	0.0687575	0.371668	6.66154	867|868	CBL|CBLB
	GO_POSITIVE_REGULATION_OF_ENDOCYTIC_RECYCLING	2	5	0.0687575	0.371668	6.66154	10938|30846	EHD1|EHD2
	GO_NEGATIVE_REGULATION_OF_CD8_POSITIVE_ALPHA_BETA_T_CELL_ACTIVATION	2	6	0.0687575	0.371668	6.66154	10859|64115	LILRB1|VSIR
	GO_REGULATION_OF_CAVEOLIN_MEDIATED_ENDOCYTOSIS	2	5	0.0687575	0.371668	6.66154	23327|9094	NEDD4L|UNC119
	GO_POSITIVE_REGULATION_OF_CELL_CYCLE_PHASE_TRANSITION	14	107	0.0689493	0.371668	1.63017	1654|207|25942|27085|3306|4204|55904|595|5962|6604|8444|8450|896|994	DDX3X|AKT1|SIN3A|MTBP|HSPA2|MECP2|KMT2E|CCND1|RDX|SMARCD3|DYRK3|CUL4B|CCND3|CDC25B
	GO_GLAND_MORPHOGENESIS	16	119	0.0691473	0.371668	1.57115	10765|10818|2119|25928|4478|5268|5361|55679|55727|59277|652|6926|7043|7048|857|8829	KDM5B|FRS2|ETV5|SOSTDC1|MSN|SERPINB5|PLXNA1|LIMS2|BTBD7|NTN4|BMP4|TBX3|TGFB3|TGFBR2|CAV1|NRP1
	GO_MUSCLE_ADAPTATION	16	132	0.0691473	0.371668	1.57115	29995|3553|3572|3720|4088|493|5058|5578|5747|6442|6548|7132|7134|7138|9475|9682	LMCD1|IL1B|IL6ST|JARID2|SMAD3|ATP2B4|PAK1|PRKCA|PTK2|SGCA|SLC9A1|TNFRSF1A|TNNC1|TNNT1|ROCK2|KDM4A
	GO_REGULATION_OF_MRNA_CATABOLIC_PROCESS	24	198	0.0691877	0.371668	1.43195	10644|10949|207|23367|23369|23435|253943|3192|399664|4343|54464|54890|55095|5578|57060|5716|6041|7314|79068|8087|8313|87178|90806|9475	IGF2BP2|HNRNPA0|AKT1|LARP1|PUM2|TARDBP|YTHDF3|HNRNPU|MEX3D|MOV10|XRN1|ALKBH5|SAMD4B|PRKCA|PCBP4|PSMD10|RNASEL|UBB|FTO|FXR1|AXIN2|PNPT1|ANGEL2|ROCK2
	GO_RESPONSE_TO_KETONE	24	197	0.0691877	0.371668	1.43195	10628|112|117155|196|207|23095|23367|23411|25942|2720|2782|3208|4129|4478|4678|54464|595|7043|7057|811|857|8648|867|9475	TXNIP|ADCY6|CATSPER2|AHR|AKT1|KIF1B|LARP1|SIRT1|SIN3A|GLB1|GNB1|HPCA|MAOB|MSN|NASP|XRN1|CCND1|TGFB3|THBS1|CALR|CAV1|NCOA1|CBL|ROCK2
	GO_REGULATION_OF_PROTEIN_LOCALIZATION_TO_CELL_PERIPHERY	15	111	0.0692054	0.371668	1.59814	1173|1601|2037|207|23433|245812|25999|2852|3688|4035|4926|8301|85409|9495|9912	AP2M1|DAB2|EPB41L2|AKT1|RHOQ|CNPY4|CLIP3|GPER1|ITGB1|LRP1|NUMA1|PICALM|NKD2|AKAP5|ARHGAP44
	GO_NEGATIVE_REGULATION_OF_BINDING	21	164	0.0694679	0.371668	1.47161	10763|1454|146198|1601|207|23032|25942|26086|2801|3309|3586|3670|3925|4487|51176|567|57669|6612|857|9044|9355	NES|CSNK1E|ZFP90|DAB2|AKT1|USP33|SIN3A|GPSM1|GOLGA2|HSPA5|IL10|ISL1|STMN1|MSX1|LEF1|B2M|EPB41L5|SUMO3|CAV1|BTAF1|LHX2
	GO_REGULATION_OF_ENDOTHELIAL_CELL_MIGRATION	26	225	0.0695161	0.371668	1.40896	10769|207|2113|23411|25|25960|27286|2896|348|4204|4215|5335|5547|5578|5743|5747|652|7026|7057|811|84913|8613|8829|90627|94|9475	PLK2|AKT1|ETS1|SIRT1|ABL1|ADGRA2|SRPX2|GRN|APOE|MECP2|MAP3K3|PLCG1|PRCP|PRKCA|PTGS2|PTK2|BMP4|NR2F2|THBS1|CALR|ATOH8|PLPP3|NRP1|STARD13|ACVRL1|ROCK2
	GO_SISTER_CHROMATID_COHESION	9	63	0.0710834	0.371668	1.87632	10735|23047|23244|25836|5518|55719|8313|84250|9126	STAG2|PDS5B|PDS5A|NIPBL|PPP2R1A|SLF2|AXIN2|SLF1|SMC3
	GO_MICROTUBULE_ANCHORING	5	26	0.0712402	0.371668	2.50024	1639|23299|23332|51199|84984	DCTN1|BICD2|CLASP1|NIN|CEP19
	GO_GLANDULAR_EPITHELIAL_CELL_DEVELOPMENT	5	25	0.0712402	0.371668	2.50024	1021|51092|5914|652|9575	CDK6|SIDT2|RARA|BMP4|CLOCK
	GO_CENTRAL_NERVOUS_SYSTEM_PROJECTION_NEURON_AXONOGENESIS	5	25	0.0712402	0.371668	2.50024	104|113246|23077|5048|51199	ADARB1|C12orf57|MYCBP2|PAFAH1B1|NIN
	GO_PHOSPHATIDYLINOSITOL_DEPHOSPHORYLATION	5	25	0.0712402	0.371668	2.50024	3636|4952|56623|5728|8897	INPPL1|OCRL|INPP5E|PTEN|MTMR3
	GO_CEREBELLAR_PURKINJE_CELL_LAYER_DEVELOPMENT	5	25	0.0712402	0.371668	2.50024	3309|372|4628|473|8925	HSPA5|ARCN1|MYH10|RERE|HERC1
	GO_SYNAPSE_MATURATION	5	25	0.0712402	0.371668	2.50024	22859|22883|4774|5064|5728	ADGRL1|CLSTN1|NFIA|PALM|PTEN
	GO_EXCITATORY_SYNAPSE_ASSEMBLY	5	25	0.0712402	0.371668	2.50024	23654|27020|3556|5728|57555	PLXNB2|NPTN|IL1RAP|PTEN|NLGN2
	GO_NEGATIVE_REGULATION_OF_DENDRITIC_SPINE_DEVELOPMENT	3	12	0.0713654	0.371668	3.74851	10769|50807|5728	PLK2|ASAP1|PTEN
	GO_NEGATIVE_REGULATION_OF_GLYCOPROTEIN_BIOSYNTHETIC_PROCESS	3	12	0.0713654	0.371668	3.74851	1839|81618|9445	HBEGF|ITM2C|ITM2B
	GO_DNA_INTEGRATION	3	11	0.0713654	0.371668	3.74851	57523|6018|6419	NYNRIN|RLF|SETMAR
	GO_NEGATIVE_REGULATION_OF_NEUROTRANSMITTER_SECRETION	3	12	0.0713654	0.371668	3.74851	23208|25953|41	SYT11|PNKD|ASIC1
	GO_RESPONSE_TO_VITAMIN_E	3	11	0.0713654	0.371668	3.74851	100|1277|595	ADA|COL1A1|CCND1
	GO_TRACHEA_MORPHOGENESIS	3	11	0.0713654	0.371668	3.74851	3202|652|7048	HOXA5|BMP4|TGFBR2
	GO_PIGMENT_ACCUMULATION	3	12	0.0713654	0.371668	3.74851	10981|164|26258	RAB32|AP1G1|BLOC1S6
	GO_DENDRITIC_CELL_ANTIGEN_PROCESSING_AND_PRESENTATION	3	11	0.0713654	0.371668	3.74851	10392|7057|968	NOD1|THBS1|CD68
	GO_MITRAL_VALVE_DEVELOPMENT	3	11	0.0713654	0.371668	3.74851	657|6659|90	BMPR1A|SOX4|ACVR1
	GO_CELLULAR_RESPONSE_TO_NITROGEN_STARVATION	3	13	0.0713654	0.371668	3.74851	23710|81631|84557	GABARAPL1|MAP1LC3B|MAP1LC3A
	GO_RESPONSE_TO_SELENIUM_ION	3	11	0.0713654	0.371668	3.74851	140606|4129|6414	SELENOM|MAOB|SELENOP
	GO_NEGATIVE_REGULATION_OF_CELL_FATE_COMMITMENT	3	11	0.0713654	0.371668	3.74851	25928|8324|84695	SOSTDC1|FZD7|LOXL3
	GO_POSITIVE_REGULATION_OF_HEAT_GENERATION	3	11	0.0713654	0.371668	3.74851	3553|376497|5743	IL1B|SLC27A1|PTGS2
	GO_REGULATION_OF_CELL_CELL_ADHESION_MEDIATED_BY_INTEGRIN	3	11	0.0713654	0.371668	3.74851	100|23075|65125	ADA|SWAP70|WNK1
	GO_CERAMIDE_TRANSPORT	3	11	0.0713654	0.371668	3.74851	51054|5360|5660	PLEKHA8P1|PLTP|PSAP
	GO_NEGATIVE_REGULATION_OF_TYROSINE_PHOSPHORYLATION_OF_STAT_PROTEIN	3	11	0.0713654	0.371668	3.74851	5518|79893|857	PPP2R1A|GGNBP2|CAV1
	GO_POSITIVE_REGULATION_OF_COLLATERAL_SPROUTING	3	11	0.0713654	0.371668	3.74851	4035|8153|9798	LRP1|RND2|IST1
	GO_POSITIVE_REGULATION_OF_HISTONE_H3_K9_METHYLATION	3	11	0.0713654	0.371668	3.74851	23411|3720|4204	SIRT1|JARID2|MECP2
	GO_MAINTENANCE_OF_ORGANELLE_LOCATION	3	12	0.0713654	0.371668	3.74851	5048|57584|7405	PAFAH1B1|ARHGAP21|UVRAG
	GO_CARDIAC_NEURAL_CREST_CELL_DIFFERENTIATION_INVOLVED_IN_HEART_DEVELOPMENT	3	11	0.0713654	0.371668	3.74851	2348|5308|652	FOLR1|PITX2|BMP4
	GO_INTERLEUKIN_27_MEDIATED_SIGNALING_PATHWAY	3	11	0.0713654	0.371668	3.74851	3572|3716|7297	IL6ST|JAK1|TYK2
	GO_EXTRACELLULAR_MATRIX_CONSTITUENT_SECRETION	3	11	0.0713654	0.371668	3.74851	1490|2022|7132	CCN2|ENG|TNFRSF1A
	GO_POSITIVE_REGULATION_OF_NEURON_PROJECTION_REGENERATION	3	12	0.0713654	0.371668	3.74851	2896|4035|81565	GRN|LRP1|NDEL1
	GO_POSITIVE_REGULATION_OF_PODOSOME_ASSEMBLY	3	11	0.0713654	0.371668	3.74851	4478|50807|6624	MSN|ASAP1|FSCN1
	GO_CELL_PROLIFERATION_IN_BONE_MARROW	3	11	0.0713654	0.371668	3.74851	2323|4215|51176	FLT3LG|MAP3K3|LEF1
	GO_MACROPHAGE_APOPTOTIC_PROCESS	3	11	0.0713654	0.371668	3.74851	1029|1514|23411	CDKN2A|CTSL|SIRT1
	GO_GLOMERULAR_MESANGIAL_CELL_PROLIFERATION	3	11	0.0713654	0.371668	3.74851	5159|652|8710	PDGFRB|BMP4|SERPINB7
	GO_PRESYNAPTIC_MEMBRANE_ORGANIZATION	3	12	0.0713654	0.371668	3.74851	348|5728|57555	APOE|PTEN|NLGN2
	GO_REGULATION_OF_MEMBRANE_REPOLARIZATION_DURING_ACTION_POTENTIAL	3	13	0.0713654	0.371668	3.74851	388591|784|857	RNF207|CACNB3|CAV1
	GO_REGULATION_OF_NEUROMUSCULAR_JUNCTION_DEVELOPMENT	3	11	0.0713654	0.371668	3.74851	1399|1639|375790	CRKL|DCTN1|AGRN
	GO_LYSOSOMAL_PROTEIN_CATABOLIC_PROCESS	3	11	0.0713654	0.371668	3.74851	3920|4035|55353	LAMP2|LRP1|LAPTM4B
	GO_REGULATION_OF_ASPARTIC_TYPE_PEPTIDASE_ACTIVITY	3	11	0.0713654	0.371668	3.74851	2896|8301|9475	GRN|PICALM|ROCK2
	GO_NEGATIVE_REGULATION_OF_PROTEIN_LOCALIZATION_TO_CELL_SURFACE	3	13	0.0713654	0.371668	3.74851	23327|257364|8301	NEDD4L|SNX33|PICALM
	GO_POSITIVE_REGULATION_OF_AUTOPHAGOSOME_ASSEMBLY	3	11	0.0713654	0.371668	3.74851	22930|5305|8408	RAB3GAP1|PIP4K2A|ULK1
	GO_MAMMARY_GLAND_DEVELOPMENT	18	142	0.072284	0.375949	1.51528	10765|1385|139596|207|2119|25928|3202|4487|5066|51176|595|652|6926|7043|7048|81606|857|8648	KDM5B|CREB1|UPRT|AKT1|ETV5|SOSTDC1|HOXA5|MSX1|PAM|LEF1|CCND1|BMP4|TBX3|TGFB3|TGFBR2|LBH|CAV1|NCOA1
	GO_NEGATIVE_REGULATION_OF_CELLULAR_PROTEIN_CATABOLIC_PROCESS	12	85	0.0722938	0.375949	1.69205	10956|23274|23429|28996|304|4130|51322|55353|64844|6599|7917|8473	OS9|CLEC16A|RYBP|HIPK2|ANXA2P2|MAP1A|WAC|LAPTM4B|MARCH7|SMARCC1|BAG6|OGT
	GO_DOUBLE_STRAND_BREAK_REPAIR	28	239	0.0724709	0.376593	1.38295	10039|10097|10721|11144|157777|2067|22909|22992|25836|29072|472|51366|55719|56907|56916|57599|6419|64710|7158|7405|7516|8365|84142|84250|84515|9025|9656|9665	PARP3|ACTR2|POLQ|DMC1|MCMDC2|ERCC1|FAN1|KDM2A|NIPBL|SETD2|ATM|UBR5|SLF2|SPIRE1|SMARCAD1|WDR48|SETMAR|NUCKS1|TP53BP1|UVRAG|XRCC2|HIST1H4H|ABRAXAS1|SLF1|MCM8|RNF8|MDC1|MARF1
	GO_SEQUESTERING_OF_CALCIUM_ION	17	131	0.072964	0.378876	1.53408	2149|22821|25|2852|3064|308|309|51196|5144|5311|5335|5336|55283|57190|6376|7220|811	F2R|RASA3|ABL1|GPER1|HTT|ANXA5|ANXA6|PLCE1|PDE4D|PKD2|PLCG1|PLCG2|MCOLN3|SELENON|CX3CL1|TRPC1|CALR
	GO_PROTEIN_KINASE_B_SIGNALING	31	269	0.0730683	0.379139	1.35758	10461|10818|1839|2022|207|2261|2264|23411|2534|2852|3480|3553|3606|3688|4157|4254|50507|5159|5296|5526|56917|5728|5747|5880|6237|6347|6376|6453|65018|7057|7301	MERTK|FRS2|HBEGF|ENG|AKT1|FGFR3|FGFR4|SIRT1|FYN|GPER1|IGF1R|IL1B|IL18|ITGB1|MC1R|KITLG|NOX4|PDGFRB|PIK3R2|PPP2R5B|MEIS3|PTEN|PTK2|RAC2|RRAS|CCL2|CX3CL1|ITSN1|PINK1|THBS1|TYRO3
	GO_CELL_MIGRATION_INVOLVED_IN_SPROUTING_ANGIOGENESIS	13	101	0.073222	0.379379	1.6476	10769|1948|2050|207|25|27286|3688|4215|5743|6722|7057|8829|90627	PLK2|EFNB2|EPHB4|AKT1|ABL1|SRPX2|ITGB1|MAP3K3|PTGS2|SRF|THBS1|NRP1|STARD13
	GO_REGULATION_OF_CARBOHYDRATE_BIOSYNTHETIC_PROCESS	13	97	0.073222	0.379379	1.6476	1196|1407|140710|207|23411|2852|3037|55578|8445|8473|8850|89801|9852	CLK2|CRY1|SOGA1|AKT1|SIRT1|GPER1|HAS2|SUPT20H|DYRK2|OGT|KAT2B|PPP1R3F|EPM2AIP1
	GO_POSITIVE_REGULATION_OF_RECEPTOR_MEDIATED_ENDOCYTOSIS	8	51	0.0733348	0.379407	1.95243	1601|304|408|5336|54806|567|867|8976	DAB2|ANXA2P2|ARRB1|PLCG2|AHI1|B2M|CBL|WASL
	GO_SOMATIC_RECOMBINATION_OF_IMMUNOGLOBULIN_GENE_SEGMENTS	8	51	0.0733348	0.379407	1.95243	10039|1235|2067|23075|2956|3586|7158|9025	PARP3|CCR6|ERCC1|SWAP70|MSH6|IL10|TP53BP1|RNF8
	GO_REGULATION_OF_CHROMOSOME_SEGREGATION	14	103	0.0736573	0.380278	1.61135	1063|10783|1778|23369|25836|3192|472|4926|55719|64682|7175|8313|84250|84861	CENPF|NEK6|DYNC1H1|PUM2|NIPBL|HNRNPU|ATM|NUMA1|SLF2|ANAPC1|TPR|AXIN2|SLF1|KLHL22
	GO_PROTEIN_LOCALIZATION_TO_NUCLEUS	29	249	0.0737588	0.380278	1.37161	100101267|10049|10628|1277|207|23353|23435|23633|2534|25942|26092|30000|3192|347|4088|4487|51366|51715|5296|55198|55929|5743|6500|652|7175|811|868|8720|9670	POM121C|DNAJB6|TXNIP|COL1A1|AKT1|SUN1|TARDBP|KPNA6|FYN|SIN3A|TOR1AIP1|TNPO2|HNRNPU|APOD|SMAD3|MSX1|UBR5|RAB23|PIK3R2|APPL2|DMAP1|PTGS2|SKP1|BMP4|TPR|CALR|CBLB|MBTPS1|IPO13
	GO_REGULATION_OF_PHOSPHOLIPID_METABOLIC_PROCESS	10	67	0.0742848	0.380278	1.78725	100287171|2261|22863|29062|5159|5296|5747|7410|8897|975	WASHC1|FGFR3|ATG14|WDR91|PDGFRB|PIK3R2|PTK2|VAV2|MTMR3|CD81
	GO_SOMATIC_DIVERSIFICATION_OF_IMMUNE_RECEPTORS	10	71	0.0742848	0.380278	1.78725	10039|10721|1235|2067|23075|2956|3586|51176|7158|9025	PARP3|POLQ|CCR6|ERCC1|SWAP70|MSH6|IL10|LEF1|TP53BP1|RNF8
	GO_CELLULAR_RESPONSE_TO_AMINO_ACID_STIMULUS	10	66	0.0742848	0.380278	1.78725	10325|10670|1277|1290|1291|1307|23677|2534|352954|84861	RRAGB|RRAGA|COL1A1|COL5A2|COL6A1|COL16A1|SH3BP4|FYN|CASTOR3|KLHL22
	GO_CARBOHYDRATE_BIOSYNTHETIC_PROCESS	25	209	0.074297	0.380278	1.40782	113189|1196|1407|140710|200186|207|2131|2132|230|23411|2530|283209|2852|3037|3340|55501|55578|7360|8445|8473|8509|8850|8908|89801|9852	CHST14|CLK2|CRY1|SOGA1|CRTC2|AKT1|EXT1|EXT2|ALDOC|SIRT1|FUT8|PGM2L1|GPER1|HAS2|NDST1|CHST12|SUPT20H|UGP2|DYRK2|OGT|NDST2|KAT2B|GYG2|PPP1R3F|EPM2AIP1
	GO_HEXOSE_CATABOLIC_PROCESS	6	33	0.0744332	0.380278	2.22281	2530|2584|2592|2720|283209|5213	FUT8|GALK1|GALT|GLB1|PGM2L1|PFKM
	GO_GRANULOCYTE_DIFFERENTIATION	6	33	0.0744332	0.380278	2.22281	10221|140685|51176|5914|6670|861	TRIB1|ZBTB46|LEF1|RARA|SP3|RUNX1
	GO_PROTEIN_PALMITOYLATION	6	34	0.0744332	0.380278	2.22281	23390|25999|29801|51125|55625|79683	ZDHHC17|CLIP3|ZDHHC8|GOLGA7|ZDHHC7|ZDHHC14
	GO_REGULATION_OF_CELL_FATE_COMMITMENT	6	36	0.0744332	0.380278	2.22281	25928|652|657|8324|84695|8543	SOSTDC1|BMP4|BMPR1A|FZD7|LOXL3|LMO4
	GO_POSITIVE_REGULATION_OF_MORPHOGENESIS_OF_AN_EPITHELIUM	6	34	0.0744332	0.380278	2.22281	25|3217|54806|55366|652|9500	ABL1|HOXB7|AHI1|LGR4|BMP4|MAGED1
	GO_POSITIVE_REGULATION_OF_DENDRITIC_SPINE_MORPHOGENESIS	4	19	0.0746467	0.380278	2.85671	10097|1627|4076|5048	ACTR2|DBN1|CAPRIN1|PAFAH1B1
	GO_TRANSCYTOSIS	4	18	0.0746467	0.380278	2.85671	2217|4035|8301|8615	FCGRT|LRP1|PICALM|USO1
	GO_ACTIVATION_OF_PROTEIN_KINASE_A_ACTIVITY	4	18	0.0746467	0.380278	2.85671	112|115|133619|5573	ADCY6|ADCY9|PRRC1|PRKAR1A
	GO_POSITIVE_REGULATION_OF_TRANSCRIPTION_OF_NOTCH_RECEPTOR_TARGET	4	18	0.0746467	0.380278	2.85671	1387|64783|8850|9794	CREBBP|RBM15|KAT2B|MAML1
	GO_LIPID_DROPLET_ORGANIZATION	4	19	0.0746467	0.380278	2.85671	128637|22930|23197|5738	TBC1D20|RAB3GAP1|FAF2|PTGFRN
	GO_NEGATIVE_REGULATION_OF_NITRIC_OXIDE_BIOSYNTHETIC_PROCESS	4	20	0.0746467	0.380278	2.85671	3586|493|857|9475	IL10|ATP2B4|CAV1|ROCK2
	GO_KERATINOCYTE_MIGRATION	4	19	0.0746467	0.380278	2.85671	1839|3037|5728|9448	HBEGF|HAS2|PTEN|MAP4K4
	GO_PEPTIDYL_SERINE_DEPHOSPHORYLATION	4	18	0.0746467	0.380278	2.85671	23075|23645|5518|9647	SWAP70|PPP1R15A|PPP2R1A|PPM1F
	GO_POSTSYNAPTIC_NEUROTRANSMITTER_RECEPTOR_INTERNALIZATION	4	18	0.0746467	0.380278	2.85671	1759|1948|3208|64854	DNM1|EFNB2|HPCA|USP46
	GO_REGULATION_OF_SYNAPTIC_VESICLE_ENDOCYTOSIS	4	18	0.0746467	0.380278	2.85671	1759|23208|5532|57030	DNM1|SYT11|PPP3CB|SLC17A7
	GO_NEGATIVE_REGULATION_OF_CARDIAC_MUSCLE_TISSUE_DEVELOPMENT	7	42	0.0746879	0.380278	2.05971	10818|3720|5058|5600|5728|7048|8324	FRS2|JARID2|PAK1|MAPK11|PTEN|TGFBR2|FZD7
	GO_EYE_MORPHOGENESIS	19	148	0.0753847	0.383549	1.48709	10220|10818|113246|128637|1290|1296|2195|25836|28996|4237|5308|54806|55000|6015|652|65979|6670|8289|84678	GDF11|FRS2|C12orf57|TBC1D20|COL5A2|COL8A2|FAT1|NIPBL|HIPK2|MFAP2|PITX2|AHI1|TUG1|RING1|BMP4|PHACTR4|SP3|ARID1A|KDM2B
	GO_POSITIVE_REGULATION_OF_NIK_NF_KAPPAB_SIGNALING	11	75	0.0763989	0.38815	1.72041	10392|10725|10920|11156|27250|3553|3606|3987|54765|7205|811	NOD1|NFAT5|COPS8|PTP4A3|PDCD4|IL1B|IL18|LIMS1|TRIM44|TRIP6|CALR
	GO_CELLULAR_RESPONSE_TO_MECHANICAL_STIMULUS	11	77	0.0763989	0.38815	1.72041	1277|2022|207|3553|4055|4214|5743|642658|6548|7132|835	COL1A1|ENG|AKT1|IL1B|LTBR|MAP3K1|PTGS2|SCX|SLC9A1|TNFRSF1A|CASP2
	GO_POSITIVE_REGULATION_OF_PEPTIDASE_ACTIVITY	23	190	0.0775298	0.393609	1.42281	10392|1490|1654|2149|23411|23786|2534|2852|2896|317|3491|408|4088|4137|5118|55081|6300|64115|65018|8301|857|9475|9647	NOD1|CCN2|DDX3X|F2R|SIRT1|BCL2L13|FYN|GPER1|GRN|APAF1|CCN1|ARRB1|SMAD3|MAPT|PCOLCE|IFT57|MAPK12|VSIR|PINK1|PICALM|CAV1|ROCK2|PPM1F
	GO_SOMATIC_DIVERSIFICATION_OF_IMMUNE_RECEPTORS_VIA_GERMLINE_RECOMBINATION_WITHIN_A_SINGLE_LOCUS	9	60	0.0776733	0.393609	1.83799	10039|1235|2067|23075|2956|3586|51176|7158|9025	PARP3|CCR6|ERCC1|SWAP70|MSH6|IL10|LEF1|TP53BP1|RNF8
	GO_LAMELLIPODIUM_ORGANIZATION	12	85	0.0776962	0.393609	1.66846	10163|23380|3688|5880|6624|6642|7410|7414|8440|84962|85464|8874	WASF2|SRGAP2|ITGB1|RAC2|FSCN1|SNX1|VAV2|VCL|NCK2|AJUBA|SSH2|ARHGEF7
	GO_POSITIVE_REGULATION_OF_OSSIFICATION	12	86	0.0776962	0.393609	1.66846	196527|23051|25836|2778|3491|3572|4088|4090|652|657|7043|90	ANO6|ZHX3|NIPBL|GNAS|CCN1|IL6ST|SMAD3|SMAD5|BMP4|BMPR1A|TGFB3|ACVR1
	GO_KIDNEY_MORPHOGENESIS	13	95	0.0783721	0.396311	1.62692	27031|2719|3217|5159|5311|54806|55366|5613|57216|652|6659|80144|9500	NPHP3|GPC3|HOXB7|PDGFRB|PKD2|AHI1|LGR4|PRKX|VANGL2|BMP4|SOX4|FRAS1|MAGED1
	GO_REACTIVE_OXYGEN_SPECIES_BIOSYNTHETIC_PROCESS	15	118	0.0783979	0.396311	1.56468	1545|207|23564|2534|3553|3586|4088|4129|493|50507|5311|5743|857|8729|9475	CYP1B1|AKT1|DDAH2|FYN|IL1B|IL10|SMAD3|MAOB|ATP2B4|NOX4|PKD2|PTGS2|CAV1|GBF1|ROCK2
	GO_CAMERA_TYPE_EYE_MORPHOGENESIS	15	111	0.0783979	0.396311	1.56468	10220|10818|113246|128637|1296|2195|28996|5308|54806|6015|652|65979|6670|8289|84678	GDF11|FRS2|C12orf57|TBC1D20|COL8A2|FAT1|HIPK2|PITX2|AHI1|RING1|BMP4|PHACTR4|SP3|ARID1A|KDM2B
	GO_IMPORT_INTO_NUCLEUS	19	153	0.0794566	0.401375	1.47548	100101267|10628|207|23435|23633|30000|347|4088|51366|51715|5296|55198|55929|5743|652|7175|868|8720|9670	POM121C|TXNIP|AKT1|TARDBP|KPNA6|TNPO2|APOD|SMAD3|UBR5|RAB23|PIK3R2|APPL2|DMAP1|PTGS2|BMP4|TPR|CBLB|MBTPS1|IPO13
	GO_PROTEIN_TRANSPORT_ALONG_MICROTUBULE	10	67	0.0805458	0.406296	1.7558	22858|23059|23162|3192|3797|4130|55081|57728|6103|9371	ICK|CLUAP1|MAPK8IP3|HNRNPU|KIF3C|MAP1A|IFT57|WDR19|RPGR|KIF3B
	GO_POSITIVE_REGULATION_OF_RESPONSE_TO_WOUNDING	10	70	0.0805458	0.406296	1.7558	1839|196527|2149|2896|4035|4638|7048|7057|81565|8613	HBEGF|ANO6|F2R|GRN|LRP1|MYLK|TGFBR2|THBS1|NDEL1|PLPP3
	GO_ANTERIOR_POSTERIOR_AXIS_SPECIFICATION	8	50	0.0806777	0.406671	1.90588	10818|2719|57669|652|6722|6926|7403|79971	FRS2|GPC3|EPB41L5|BMP4|SRF|TBX3|KDM6A|WLS
	GO_REGULATION_OF_RECEPTOR_BINDING	5	26	0.0818858	0.411879	2.38091	304|3586|51176|567|8829	ANXA2P2|IL10|LEF1|B2M|NRP1
	GO_PHARYNGEAL_SYSTEM_DEVELOPMENT	5	26	0.0818858	0.411879	2.38091	2348|3670|652|657|90	FOLR1|ISL1|BMP4|BMPR1A|ACVR1
	GO_RESPONSE_TO_MISFOLDED_PROTEIN	5	26	0.0818858	0.411879	2.38091	10013|202052|29954|55757|7917	HDAC6|DNAJC18|POMT2|UGGT2|BAG6
	GO_NEGATIVE_REGULATION_OF_MAP_KINASE_ACTIVITY	11	77	0.082346	0.413898	1.69386	11329|142679|1847|27250|348|3553|5518|652|6609|81848|857	STK38|DUSP19|DUSP5|PDCD4|APOE|IL1B|PPP2R1A|BMP4|SMPD1|SPRY4|CAV1
	GO_NEGATIVE_REGULATION_OF_AXON_EXTENSION	7	42	0.082926	0.415766	2.00078	10500|10505|54910|6259|8829|8851|9723	SEMA6C|SEMA4F|SEMA4C|RYK|NRP1|CDK5R1|SEMA3E
	GO_MODIFICATION_BY_SYMBIONT_OF_HOST_MORPHOLOGY_OR_PHYSIOLOGY	7	47	0.082926	0.415766	2.00078	10318|10670|28996|3685|4088|440275|8812	TNIP1|RRAGA|HIPK2|ITGAV|SMAD3|EIF2AK4|CCNK
	GO_INOSITOL_PHOSPHATE_BIOSYNTHETIC_PROCESS	7	42	0.082926	0.415766	2.00078	113026|2852|3707|51196|5335|5336|9807	PLCD3|GPER1|ITPKB|PLCE1|PLCG1|PLCG2|IP6K1
	GO_T_CELL_PROLIFERATION	22	181	0.0829531	0.415766	1.42218	100133941|10859|23240|25|2534|2615|3553|3572|3586|3606|4478|5532|5573|57162|5880|64115|64844|652|7048|80381|8440|896	CD24|LILRB1|TMEM131L|ABL1|FYN|LRRC32|IL1B|IL6ST|IL10|IL18|MSN|PPP3CB|PRKAR1A|PELI1|RAC2|VSIR|MARCH7|BMP4|TGFBR2|CD276|NCK2|CCND3
	GO_CELLULAR_GLUCOSE_HOMEOSTASIS	19	151	0.0836717	0.418863	1.46405	23411|25942|26056|26137|2852|3480|3956|4035|408|50507|51092|5165|5296|5532|64710|6659|6722|7351|9448	SIRT1|SIN3A|RAB11FIP5|ZBTB20|GPER1|IGF1R|LGALS1|LRP1|ARRB1|NOX4|SIDT2|PDK3|PIK3R2|PPP3CB|NUCKS1|SOX4|SRF|UCP2|MAP4K4
	GO_MAINTENANCE_OF_PROTEIN_LOCATION	14	105	0.0836895	0.418863	1.57497	10945|10956|1627|207|23353|3192|3309|3586|5311|5716|6500|65018|81573|857	KDELR1|OS9|DBN1|AKT1|SUN1|HNRNPU|HSPA5|IL10|PKD2|PSMD10|SKP1|PINK1|ANKRD13C|CAV1
	GO_PEPTIDYL_ASPARAGINE_MODIFICATION	6	34	0.0837527	0.418882	2.14332	2530|4245|432|55757|84061|90411	FUT8|MGAT1|ASGR1|UGGT2|MAGT1|MCFD2
	GO_REGULATION_OF_DNA_METABOLIC_PROCESS	33	290	0.0838389	0.419016	1.32371	10039|10097|1017|10721|2067|207|23049|23411|2852|29072|2956|3005|3192|3586|4204|4297|4437|472|51366|54464|55719|56907|56916|6018|6419|64710|7158|8239|8313|84142|84250|9025|9887	PARP3|ACTR2|CDK2|POLQ|ERCC1|AKT1|SMG1|SIRT1|GPER1|SETD2|MSH6|H1F0|HNRNPU|IL10|MECP2|KMT2A|MSH3|ATM|UBR5|XRN1|SLF2|SPIRE1|SMARCAD1|RLF|SETMAR|NUCKS1|TP53BP1|USP9X|AXIN2|ABRAXAS1|SLF1|RNF8|SMG7
	GO_MUSCLE_CELL_PROLIFERATION	27	241	0.0841592	0.42032	1.36687	10221|1027|147912|1839|207|27250|2771|2852|347|3586|3606|3720|4209|5058|5159|5573|5600|5728|5743|6376|65009|6502|652|657|7043|7048|7057	TRIB1|CDKN1B|SIX5|HBEGF|AKT1|PDCD4|GNAI2|GPER1|APOD|IL10|IL18|JARID2|MEF2D|PAK1|PDGFRB|PRKAR1A|MAPK11|PTEN|PTGS2|CX3CL1|NDRG4|SKP2|BMP4|BMPR1A|TGFB3|TGFBR2|THBS1
	GO_NEGATIVE_REGULATION_OF_MUSCLE_TISSUE_DEVELOPMENT	9	61	0.0846231	0.421742	1.80117	10818|3720|5058|51176|5600|5728|652|7048|8324	FRS2|JARID2|PAK1|LEF1|MAPK11|PTEN|BMP4|TGFBR2|FZD7
	GO_POSITIVE_REGULATION_OF_INTRINSIC_APOPTOTIC_SIGNALING_PATHWAY	9	59	0.0846231	0.421742	1.80117	138151|23411|4487|5326|5414|7314|8440|857|90427	NACC2|SIRT1|MSX1|PLAGL2|SEPTIN4|UBB|NCK2|CAV1|BMF
	GO_NEGATIVE_REGULATION_OF_VIRAL_GENOME_REPLICATION	9	60	0.0846231	0.421742	1.80117	10318|10410|10581|117854|3609|440275|6041|63901|8812	TNIP1|IFITM3|IFITM2|TRIM6|ILF3|EIF2AK4|RNASEL|FAM111A|CCNK
	GO_REGULATION_OF_CHEMOTAXIS	25	213	0.0847719	0.422186	1.38427	10500|10505|1235|1948|196527|23053|23075|23077|25960|4088|4354|5159|54910|57688|5880|6259|6347|65125|7057|727|7423|811|8829|9647|9723	SEMA6C|SEMA4F|CCR6|EFNB2|ANO6|ZSWIM8|SWAP70|MYCBP2|ADGRA2|SMAD3|MPP1|PDGFRB|SEMA4C|ZSWIM6|RAC2|RYK|CCL2|WNK1|THBS1|C5|VEGFB|CALR|NRP1|PPM1F|SEMA3E
	GO_NEGATIVE_REGULATION_OF_CYTOSKELETON_ORGANIZATION	18	144	0.0850478	0.423261	1.47779	10013|10163|10432|118|1859|22919|23075|23271|23332|25999|3925|56203|57551|5962|6709|8850|89795|91663	HDAC6|WASF2|RBM14|ADD1|DYRK1A|MAPRE1|SWAP70|CAMSAP2|CLASP1|CLIP3|STMN1|LMOD3|TAOK1|RDX|SPTAN1|KAT2B|NAV3|MYADM
	GO_PROTEIN_DNA_COMPLEX_SUBUNIT_ORGANIZATION	31	281	0.0852926	0.424181	1.334	1063|11144|11198|1385|157777|26054|29072|29855|3005|3017|404672|4678|6046|64061|6599|6602|6604|6605|7259|7314|7343|7994|80152|8289|8349|8365|8450|85236|8554|9013|9025	CENPF|DMC1|SUPT16H|CREB1|MCMDC2|SENP6|SETD2|UBN1|H1F0|HIST1H2BD|GTF2H5|NASP|BRD2|TSPYL2|SMARCC1|SMARCD1|SMARCD3|SMARCE1|TSPYL1|UBB|UBTF|KAT6A|CENPT|ARID1A|HIST2H2BE|HIST1H4H|CUL4B|HIST1H2BK|PIAS1|TAF1C|RNF8
	GO_POSITIVE_REGULATION_OF_ESTABLISHMENT_OF_PROTEIN_LOCALIZATION	48	438	0.0862139	0.428304	1.25463	10055|11156|117854|192683|2149|23435|24145|25|2534|26229|2852|3208|3553|3556|3586|3670|4035|408|4088|4628|4947|5058|5116|51366|51496|5174|5213|5296|5494|5532|55929|5600|5743|57555|58480|5880|65018|6659|7043|7175|727|784|79567|79971|8851|90550|9662|9747	SAE1|PTP4A3|TRIM6|SCAMP5|F2R|TARDBP|PANX1|ABL1|FYN|B3GAT3|GPER1|HPCA|IL1B|IL1RAP|IL10|ISL1|LRP1|ARRB1|SMAD3|MYH10|OAZ2|PAK1|PCNT|UBR5|CTDSPL2|PDZK1|PFKM|PIK3R2|PPM1A|PPP3CB|DMAP1|MAPK11|PTGS2|NLGN2|RHOU|RAC2|PINK1|SOX4|TGFB3|TPR|C5|CACNB3|RIPOR1|WLS|CDK5R1|MCU|CEP135|TCAF1
	GO_POSITIVE_REGULATION_OF_CYTOKINE_PRODUCTION	49	449	0.086243	0.428304	1.25151	10392|10554|10859|11128|117854|1385|1387|1545|1654|192683|2149|22954|23369|24145|25|26065|26137|27297|29072|329|330|340061|353091|3553|3556|3572|3586|3606|3670|4035|4088|5144|5336|55666|5600|567|57162|5743|57493|5914|6376|7057|727|80381|84265|84632|861|8710|9475	NOD1|AGPAT1|LILRB1|POLR3A|TRIM6|CREB1|CREBBP|CYP1B1|DDX3X|SCAMP5|F2R|TRIM32|PUM2|PANX1|ABL1|LSM14A|ZBTB20|CRCP|SETD2|BIRC2|BIRC3|TMEM173|RAET1G|IL1B|IL1RAP|IL6ST|IL10|IL18|ISL1|LRP1|SMAD3|PDE4D|PLCG2|NPLOC4|MAPK11|B2M|PELI1|PTGS2|HEG1|RARA|CX3CL1|THBS1|C5|CD276|POLR3GL|AFAP1L2|RUNX1|SERPINB7|ROCK2
	GO_REGULATION_OF_MRNA_PROCESSING	17	139	0.0863117	0.428344	1.49347	10181|10284|10657|1655|1859|23543|25962|26576|3192|55677|6429|6431|6432|64783|6829|79171|83759	RBM5|SAP18|KHDRBS1|DDX5|DYRK1A|RBFOX2|VIRMA|SRPK3|HNRNPU|IWS1|SRSF4|SRSF6|SRSF7|RBM15|SUPT5H|RBM42|RBM4B
	GO_GLYCEROLIPID_METABOLIC_PROCESS	27	230	0.0876721	0.428516	1.35993	114884|22863|23049|23167|23175|23411|23659|255043|285172|348|3636|3931|4204|4952|5048|5159|5296|5297|5298|5305|56623|5728|728233|79887|857|8897|9807	OSBPL10|ATG14|SMG1|EFR3A|LPIN1|SIRT1|PLA2G15|TMEM86B|FAM126B|APOE|INPPL1|LCAT|MECP2|OCRL|PAFAH1B1|PDGFRB|PIK3R2|PI4KA|PI4KB|PIP4K2A|INPP5E|PTEN|PI4KAP1|PLBD1|CAV1|MTMR3|IP6K1
	GO_POLARIZED_EPITHELIAL_CELL_DIFFERENTIATION	4	19	0.0880254	0.428516	2.6662	4478|4649|54806|5754	MSN|MYO9A|AHI1|PTK7
	GO_LYMPH_VESSEL_MORPHOGENESIS	4	19	0.0880254	0.428516	2.6662	54345|5532|5784|94	SOX18|PPP3CB|PTPN14|ACVRL1
	GO_MATURE_B_CELL_DIFFERENTIATION_INVOLVED_IN_IMMUNE_RESPONSE	4	19	0.0880254	0.428516	2.6662	100|3956|5336|55846	ADA|LGALS1|PLCG2|ITFG2
	GO_G_PROTEIN_COUPLED_ACETYLCHOLINE_RECEPTOR_SIGNALING_PATHWAY	4	19	0.0880254	0.428516	2.6662	2771|2782|375790|8851	GNAI2|GNB1|AGRN|CDK5R1
	GO_SNARE_COMPLEX_ASSEMBLY	4	19	0.0880254	0.428516	2.6662	27072|6812|6843|7405	VPS41|STXBP1|VAMP1|UVRAG
	GO_NEGATIVE_REGULATION_OF_PEPTIDYL_LYSINE_ACETYLATION	4	19	0.0880254	0.428516	2.6662	23411|25942|26036|4204	SIRT1|SIN3A|ZNF451|MECP2
	GO_RESPONSE_TO_FIBROBLAST_GROWTH_FACTOR	19	151	0.0880308	0.428516	1.4528	10765|10818|1277|1399|1490|2261|2264|23543|25778|27020|2817|3340|53834|5430|6347|7057|79801|81848|867	KDM5B|FRS2|COL1A1|CRKL|CCN2|FGFR3|FGFR4|RBFOX2|DSTYK|NPTN|GPC1|NDST1|FGFRL1|POLR2A|CCL2|THBS1|SHCBP1|SPRY4|CBL
	GO_MONOSACCHARIDE_METABOLIC_PROCESS	19	153	0.0880308	0.428516	1.4528	11188|145173|207|230|23275|23411|23509|2584|2592|347|3487|3636|4779|5165|7033|8445|89801|9563|9852	NISCH|B3GLCT|AKT1|ALDOC|POFUT2|SIRT1|POFUT1|GALK1|GALT|APOD|IGFBP4|INPPL1|NFE2L1|PDK3|TFF3|DYRK2|PPP1R3F|H6PD|EPM2AIP1
	GO_ALCOHOL_CATABOLIC_PROCESS	8	53	0.0884401	0.428516	1.86131	1593|217|348|4952|56623|5728|6718|6817	CYP27A1|ALDH2|APOE|OCRL|INPP5E|PTEN|AKR1D1|SULT1A1
	GO_POSITIVE_REGULATION_OF_ION_TRANSPORT	31	267	0.0885529	0.428516	1.32823	196527|207|2149|22930|25|2852|304|3064|3306|348|3553|3757|388591|4638|5159|5174|5311|5335|5336|57620|6347|6376|65018|65125|6548|6812|7220|7466|784|857|9747	ANO6|AKT1|F2R|RAB3GAP1|ABL1|GPER1|ANXA2P2|HTT|HSPA2|APOE|IL1B|KCNH2|RNF207|MYLK|PDGFRB|PDZK1|PKD2|PLCG1|PLCG2|STIM2|CCL2|CX3CL1|PINK1|WNK1|SLC9A1|STXBP1|TRPC1|WFS1|CACNB3|CAV1|TCAF1
	GO_DIENCEPHALON_DEVELOPMENT	11	77	0.0885721	0.428516	1.6681	1385|2113|22930|3670|4487|5308|652|657|7314|8648|8829	CREB1|ETS1|RAB3GAP1|ISL1|MSX1|PITX2|BMP4|BMPR1A|UBB|NCOA1|NRP1
	GO_CARDIAC_CONDUCTION_SYSTEM_DEVELOPMENT	3	12	0.0889321	0.428516	3.33197	657|6926|9794	BMPR1A|TBX3|MAML1
	GO_REGULATION_OF_RAC_PROTEIN_SIGNAL_TRANSDUCTION	3	13	0.0889321	0.428516	3.33197	1398|8473|9912	CRK|OGT|ARHGAP44
	GO_KERATAN_SULFATE_CATABOLIC_PROCESS	3	12	0.0889321	0.428516	3.33197	2720|2799|3073	GLB1|GNS|HEXA
	GO_REGULATION_OF_PLASMA_MEMBRANE_ORGANIZATION	3	12	0.0889321	0.428516	3.33197	23207|50807|8976	PLEKHM2|ASAP1|WASL
	GO_LATERAL_VENTRICLE_DEVELOPMENT	3	12	0.0889321	0.428516	3.33197	1021|4628|84678	CDK6|MYH10|KDM2B
	GO_EMBRYONIC_CAMERA_TYPE_EYE_FORMATION	3	12	0.0889321	0.428516	3.33197	10818|65979|8289	FRS2|PHACTR4|ARID1A
	GO_ESTROGEN_METABOLIC_PROCESS	3	12	0.0889321	0.428516	3.33197	1545|25976|6817	CYP1B1|TIPARP|SULT1A1
	GO_NEGATIVE_REGULATION_OF_FATTY_ACID_METABOLIC_PROCESS	3	12	0.0889321	0.428516	3.33197	207|23409|55198	AKT1|SIRT4|APPL2
	GO_ADENOSINE_RECEPTOR_SIGNALING_PATHWAY	3	13	0.0889321	0.428516	3.33197	100|2771|55	ADA|GNAI2|ACPP
	GO_ETHANOL_OXIDATION	3	12	0.0889321	0.428516	3.33197	128|217|55902	ADH5|ALDH2|ACSS2
	GO_MITOTIC_NUCLEAR_ENVELOPE_DISASSEMBLY	3	12	0.0889321	0.428516	3.33197	10783|23175|5578	NEK6|LPIN1|PRKCA
	GO_PROGRAMMED_CELL_DEATH_INVOLVED_IN_CELL_DEVELOPMENT	3	12	0.0889321	0.428516	3.33197	3553|4254|835	IL1B|KITLG|CASP2
	GO_DERMATAN_SULFATE_BIOSYNTHETIC_PROCESS	3	12	0.0889321	0.428516	3.33197	113189|1464|55501	CHST14|CSPG4|CHST12
	GO_MAINTENANCE_OF_SISTER_CHROMATID_COHESION	3	12	0.0889321	0.428516	3.33197	25836|55719|84250	NIPBL|SLF2|SLF1
	GO_REGULATION_OF_HIPPO_SIGNALING	3	12	0.0889321	0.428516	3.33197	284086|4140|84962	NEK8|MARK3|AJUBA
	GO_REGULATION_OF_LYSOSOMAL_LUMEN_PH	3	12	0.0889321	0.428516	3.33197	1203|2896|84286	CLN5|GRN|TMEM175
	GO_AMYLOID_PRECURSOR_PROTEIN_BIOSYNTHETIC_PROCESS	3	12	0.0889321	0.428516	3.33197	63941|81618|9445	NECAB3|ITM2C|ITM2B
	GO_DETECTION_OF_MECHANICAL_STIMULUS_INVOLVED_IN_SENSORY_PERCEPTION_OF_PAIN	3	12	0.0889321	0.428516	3.33197	23621|2534|784	BACE1|FYN|CACNB3
	GO_CELL_CELL_ADHESION_INVOLVED_IN_GASTRULATION	3	12	0.0889321	0.428516	3.33197	3586|65125|91663	IL10|WNK1|MYADM
	GO_COMMISSURAL_NEURON_AXON_GUIDANCE	3	12	0.0889321	0.428516	3.33197	6259|64221|8829	RYK|ROBO3|NRP1
	GO_ER_ASSOCIATED_MISFOLDED_PROTEIN_CATABOLIC_PROCESS	3	12	0.0889321	0.428516	3.33197	29954|55757|7917	POMT2|UGGT2|BAG6
	GO_SEMINIFEROUS_TUBULE_DEVELOPMENT	3	12	0.0889321	0.428516	3.33197	128637|57599|7314	TBC1D20|WDR48|UBB
	GO_PROGRAMMED_CELL_DEATH_IN_RESPONSE_TO_REACTIVE_OXYGEN_SPECIES	3	14	0.0889321	0.428516	3.33197	10013|10494|65018	HDAC6|STK25|PINK1
	GO_MAST_CELL_MIGRATION	3	13	0.0889321	0.428516	3.33197	23075|5880|7423	SWAP70|RAC2|VEGFB
	GO_REGULATION_OF_POSTSYNAPTIC_NEUROTRANSMITTER_RECEPTOR_INTERNALIZATION	3	12	0.0889321	0.428516	3.33197	1948|3208|64854	EFNB2|HPCA|USP46
	GO_TRANS_SYNAPTIC_SIGNALING_MODULATING_SYNAPTIC_TRANSMISSION	3	12	0.0889321	0.428516	3.33197	1949|2149|27020	EFNB3|F2R|NPTN
	GO_REGULATION_OF_HISTONE_H3_K9_TRIMETHYLATION	3	12	0.0889321	0.428516	3.33197	23411|4204|9682	SIRT1|MECP2|KDM4A
	GO_POSITIVE_REGULATION_OF_PROTEIN_POLYUBIQUITINATION	3	12	0.0889321	0.428516	3.33197	329|64844|6502	BIRC2|MARCH7|SKP2
	GO_REGULATION_OF_DENDRITIC_SPINE_MAINTENANCE	3	12	0.0889321	0.428516	3.33197	23613|2534|348	ZMYND8|FYN|APOE
	GO_REGULATION_OF_OXIDOREDUCTASE_ACTIVITY	14	106	0.0890162	0.428516	1.55739	10013|10392|207|23409|23564|25|2771|348|3553|375704|493|51070|857|8976	HDAC6|NOD1|AKT1|SIRT4|DDAH2|ABL1|GNAI2|APOE|IL1B|ENHO|ATP2B4|NOSIP|CAV1|WASL
	GO_NEGATIVE_REGULATION_OF_EXTRINSIC_APOPTOTIC_SIGNALING_PATHWAY	14	104	0.0890162	0.428516	1.55739	207|2534|3064|3553|3685|51530|55023|57448|6376|652|7057|8682|8829|90	AKT1|FYN|HTT|IL1B|ITGAV|ZC3HC1|PHIP|BIRC6|CX3CL1|BMP4|THBS1|PEA15|NRP1|ACVR1
	GO_SENSORY_PERCEPTION_OF_PAIN	14	104	0.0890162	0.428516	1.55739	2149|23621|2534|3218|3586|4157|4204|4987|55|5743|57555|6347|6548|784	F2R|BACE1|FYN|HOXB8|IL10|MC1R|MECP2|OPRL1|ACPP|PTGS2|NLGN2|CCL2|SLC9A1|CACNB3
	GO_REGULATION_OF_PHAGOCYTOSIS	12	90	0.0892505	0.429351	1.62319	10461|196527|23208|3553|3685|4035|4240|55198|5728|6347|725|811	MERTK|ANO6|SYT11|IL1B|ITGAV|LRP1|MFGE8|APPL2|PTEN|CCL2|C4BPB|CALR
	GO_REGULATION_OF_MRNA_SPLICING_VIA_SPLICEOSOME	13	101	0.0893515	0.429544	1.58707	10181|10284|10657|1655|1859|23543|3192|6429|6431|6432|64783|79171|83759	RBM5|SAP18|KHDRBS1|DDX5|DYRK1A|RBFOX2|HNRNPU|SRSF4|SRSF6|SRSF7|RBM15|RBM42|RBM4B
	GO_MULTI_MULTICELLULAR_ORGANISM_PROCESS	26	222	0.0899533	0.432143	1.36427	10916|1307|133|139596|1508|2057|207|2113|2182|23633|27120|3553|3678|5066|5270|5743|5914|6670|7026|7043|7048|7351|79602|811|8289|85360	MAGED2|COL16A1|ADM|UPRT|CTSB|EPOR|AKT1|ETS1|ACSL4|KPNA6|DKKL1|IL1B|ITGA5|PAM|SERPINE2|PTGS2|RARA|SP3|NR2F2|TGFB3|TGFBR2|UCP2|ADIPOR2|CALR|ARID1A|SYDE1
	GO_POSITIVE_REGULATION_OF_EPITHELIAL_CELL_PROLIFERATION	24	203	0.090679	0.435333	1.38214	10765|1893|207|23411|2896|3037|3586|3912|3915|5335|5578|5654|57599|595|6431|652|657|7423|79805|8324|858|8742|8829|94	KDM5B|ECM1|AKT1|SIRT1|GRN|HAS2|IL10|LAMB1|LAMC1|PLCG1|PRKCA|HTRA1|WDR48|CCND1|SRSF6|BMP4|BMPR1A|VEGFB|VASH2|FZD7|CAV2|TNFSF12|NRP1|ACVRL1
	GO_MUSCLE_SYSTEM_PROCESS	50	473	0.0912638	0.437843	1.24221	100|10052|10398|11214|113246|140465|1490|1760|2149|23327|2593|2852|29995|309|3553|3572|3720|3757|388591|4088|4090|4638|493|5058|51196|5144|5578|56203|5743|5747|583|59|6442|6525|6535|6548|6640|6722|6752|7132|7134|7138|7139|7169|7414|7423|857|9475|9682|9826	ADA|GJC1|MYL9|AKAP13|C12orf57|MYL6B|CCN2|DMPK|F2R|NEDD4L|GAMT|GPER1|LMCD1|ANXA6|IL1B|IL6ST|JARID2|KCNH2|RNF207|SMAD3|SMAD5|MYLK|ATP2B4|PAK1|PLCE1|PDE4D|PRKCA|LMOD3|PTGS2|PTK2|BBS2|ACTA2|SGCA|SMTN|SLC6A8|SLC9A1|SNTA1|SRF|SSTR2|TNFRSF1A|TNNC1|TNNT1|TNNT2|TPM2|VCL|VEGFB|CAV1|ROCK2|KDM4A|ARHGEF11
	GO_ERK1_AND_ERK2_CASCADE	35	314	0.0913637	0.438025	1.29995	10318|10392|10818|1399|1490|152007|2149|2261|2264|25|25778|27020|2771|2852|338761|348|3491|3553|3685|4035|408|50507|51277|5159|5578|5728|6237|6347|6376|6464|65009|652|7786|81848|8829	TNIP1|NOD1|FRS2|CRKL|CCN2|GLIPR2|F2R|FGFR3|FGFR4|ABL1|DSTYK|NPTN|GNAI2|GPER1|C1QL4|APOE|CCN1|IL1B|ITGAV|LRP1|ARRB1|NOX4|DNAJC27|PDGFRB|PRKCA|PTEN|RRAS|CCL2|CX3CL1|SHC1|NDRG4|BMP4|MAP3K12|SPRY4|NRP1
	GO_PITUITARY_GLAND_DEVELOPMENT	7	43	0.0916636	0.438569	1.94514	1385|2113|3670|4487|5308|652|657	CREB1|ETS1|ISL1|MSX1|PITX2|BMP4|BMPR1A
	GO_ACTIVIN_RECEPTOR_SIGNALING_PATHWAY	7	43	0.0916636	0.438569	1.94514	10272|10370|23592|4088|60436|90|94	FSTL3|CITED2|LEMD3|SMAD3|TGIF2|ACVR1|ACVRL1
	GO_MITOCHONDRION_LOCALIZATION	7	44	0.0916636	0.438569	1.94514	10013|23095|4131|4137|5819|66008|7314	HDAC6|KIF1B|MAP1B|MAPT|NECTIN2|TRAK2|UBB
	GO_POSITIVE_REGULATION_OF_GENE_EXPRESSION_EPIGENETIC	9	61	0.0919327	0.439559	1.76576	3005|5253|57492|6602|8289|8850|9013|9031|9757	H1F0|PHF2|ARID1B|SMARCD1|ARID1A|KAT2B|TAF1C|BAZ1B|KMT2B
	GO_RESPONSE_TO_ACID_CHEMICAL	38	337	0.0927012	0.440687	1.28328	1027|10325|10670|112|1196|1277|1290|1291|1307|1385|1490|1592|171023|207|2348|23677|2534|2782|3208|352954|472|493|5159|5165|5311|5743|5754|5914|65018|6602|7351|7584|8273|8322|8324|8463|84861|8648	CDKN1B|RRAGB|RRAGA|ADCY6|CLK2|COL1A1|COL5A2|COL6A1|COL16A1|CREB1|CCN2|CYP26A1|ASXL1|AKT1|FOLR1|SH3BP4|FYN|GNB1|HPCA|CASTOR3|ATM|ATP2B4|PDGFRB|PDK3|PKD2|PTGS2|PTK7|RARA|PINK1|SMARCD1|UCP2|ZNF35|SLC10A3|FZD4|FZD7|TEAD2|KLHL22|NCOA1
	GO_PROTEIN_LOCALIZATION_TO_GOLGI_APPARATUS	5	27	0.0933234	0.440687	2.27272	10133|23299|55690|79567|8729	OPTN|BICD2|PACS1|RIPOR1|GBF1
	GO_RESPONSE_TO_THYROID_HORMONE	5	27	0.0933234	0.440687	2.27272	1508|1514|308|4005|5962	CTSB|CTSL|ANXA5|LMO2|RDX
	GO_NEGATIVE_REGULATION_OF_PEPTIDYL_SERINE_PHOSPHORYLATION	5	28	0.0933234	0.440687	2.27272	5144|79893|8440|857|9647	PDE4D|GGNBP2|NCK2|CAV1|PPM1F
	GO_INNERVATION	5	27	0.0933234	0.440687	2.27272	104|3670|4909|5270|8829	ADARB1|ISL1|NTF4|SERPINE2|NRP1
	GO_NEGATIVE_REGULATION_OF_OSTEOCLAST_DIFFERENTIATION	5	27	0.0933234	0.440687	2.27272	10272|10401|10859|11025|9935	FSTL3|PIAS3|LILRB1|LILRB3|MAFB
	GO_POSITIVE_REGULATION_OF_LIPID_KINASE_ACTIVITY	6	36	0.093686	0.440687	2.06931	2261|22863|5159|5747|7410|975	FGFR3|ATG14|PDGFRB|PTK2|VAV2|CD81
	GO_POSITIVE_REGULATION_OF_DENDRITE_MORPHOGENESIS	6	37	0.093686	0.440687	2.06931	10097|1523|1627|26039|4076|5048	ACTR2|CUX1|DBN1|SS18L1|CAPRIN1|PAFAH1B1
	GO_MRNA_CIS_SPLICING_VIA_SPLICEOSOME	6	55	0.093686	0.440687	2.06931	11193|55660|6429|6431|6432|83759	WBP4|PRPF40A|SRSF4|SRSF6|SRSF7|RBM4B
	GO_REGULATION_OF_COFACTOR_METABOLIC_PROCESS	6	37	0.093686	0.440687	2.06931	10013|2534|5165|55066|5880|65018	HDAC6|FYN|PDK3|PDPR|RAC2|PINK1
	GO_REGULATION_OF_MEMBRANE_REPOLARIZATION	6	38	0.093686	0.440687	2.06931	23327|3757|388591|6640|784|857	NEDD4L|KCNH2|RNF207|SNTA1|CACNB3|CAV1
	GO_NEGATIVE_REGULATION_OF_VASCULAR_SMOOTH_MUSCLE_CELL_PROLIFERATION	6	41	0.093686	0.440687	2.06931	1027|27250|2852|3586|5728|7043	CDKN1B|PDCD4|GPER1|IL10|PTEN|TGFB3
	GO_REGULATION_OF_METAL_ION_TRANSPORT	42	383	0.0937083	0.440687	1.26531	10859|1760|196527|207|2149|23327|25|2534|2771|2852|29763|304|3064|3208|3306|3757|388591|4638|493|4987|5144|5159|5270|5311|5335|5336|54800|567|57190|5728|5743|57620|6347|6376|65125|6548|6640|7220|7466|784|857|9454	LILRB1|DMPK|ANO6|AKT1|F2R|NEDD4L|ABL1|FYN|GNAI2|GPER1|PACSIN3|ANXA2P2|HTT|HPCA|HSPA2|KCNH2|RNF207|MYLK|ATP2B4|OPRL1|PDE4D|PDGFRB|SERPINE2|PKD2|PLCG1|PLCG2|KLHL24|B2M|SELENON|PTEN|PTGS2|STIM2|CCL2|CX3CL1|WNK1|SLC9A1|SNTA1|TRPC1|WFS1|CACNB3|CAV1|HOMER3
	GO_NEGATIVE_REGULATION_OF_PROTEOLYSIS_INVOLVED_IN_CELLULAR_PROTEIN_CATABOLIC_PROCESS	10	71	0.0940115	0.440687	1.69611	10956|23274|23429|28996|4130|51322|64844|6599|7917|8473	OS9|CLEC16A|RYBP|HIPK2|MAP1A|WAC|MARCH7|SMARCC1|BAG6|OGT
	GO_RESPONSE_TO_LIGHT_STIMULUS	35	312	0.0945401	0.440687	1.29509	1385|1387|1407|2067|207|22954|23411|27020|2782|2956|3688|388531|408|4157|4204|4212|440275|51455|5424|5743|595|65009|83759|84446|8450|85461|8554|8863|90427|9094|9187|94241|9575|9600|9768	CREB1|CREBBP|CRY1|ERCC1|AKT1|TRIM32|SIRT1|NPTN|GNB1|MSH6|ITGB1|RGS9BP|ARRB1|MC1R|MECP2|MEIS2|EIF2AK4|REV1|POLD1|PTGS2|CCND1|NDRG4|RBM4B|BRSK1|CUL4B|TANC1|PIAS1|PER3|BMF|UNC119|SLC24A1|TP53INP1|CLOCK|PITPNM1|PCLAF
	GO_VESICLE_MEDIATED_TRANSPORT_IN_SYNAPSE	24	203	0.094645	0.440687	1.37417	1138|1176|1759|1948|2054|22883|22930|23208|23413|23621|254263|26258|3208|5532|57030|57555|6453|64854|65018|6812|6843|8301|8775|9783	CHRNA5|AP3S1|DNM1|EFNB2|STX2|CLSTN1|RAB3GAP1|SYT11|NCS1|BACE1|CNIH2|BLOC1S6|HPCA|PPP3CB|SLC17A7|NLGN2|ITSN1|USP46|PINK1|STXBP1|VAMP1|PICALM|NAPA|RIMS3
	GO_PHOSPHOLIPID_BIOSYNTHETIC_PROCESS	27	233	0.0949883	0.440687	1.34626	10554|1119|23175|3636|376497|3931|472|4952|5296|5297|5298|5305|5336|54545|55224|56623|56895|56910|57153|5728|57664|5783|65258|84962|8760|8897|9600	AGPAT1|CHKA|LPIN1|INPPL1|SLC27A1|LCAT|ATM|OCRL|PIK3R2|PI4KA|PI4KB|PIP4K2A|PLCG2|MTMR12|ETNK2|INPP5E|AGPAT4|STARD7|SLC44A2|PTEN|PLEKHA4|PTPN13|MPPE1|AJUBA|CDS2|MTMR3|PITPNM1
	GO_NEGATIVE_REGULATION_OF_RESPONSE_TO_DNA_DAMAGE_STIMULUS	11	81	0.0950775	0.440687	1.64312	10721|1859|2067|22954|23411|25946|51366|5716|64844|7158|8444	POLQ|DYRK1A|ERCC1|TRIM32|SIRT1|ZNF385A|UBR5|PSMD10|MARCH7|TP53BP1|DYRK3
	GO_POSITIVE_REGULATION_OF_HEMOPOIESIS	22	183	0.095169	0.440687	1.39496	100|10221|10443|116151|1385|140685|2113|22985|2323|2778|3202|342371|3606|3707|4254|51176|5578|57178|5914|64115|7048|861	ADA|TRIB1|N4BP2L2|FAM210B|CREB1|ZBTB46|ETS1|ACIN1|FLT3LG|GNAS|HOXA5|ATXN1L|IL18|ITPKB|KITLG|LEF1|PRKCA|ZMIZ1|RARA|VSIR|TGFBR2|RUNX1
	GO_REGULATION_OF_LEUKOCYTE_MIGRATION	22	187	0.095169	0.440687	1.39496	100|1235|1398|1399|1893|196527|207|23075|326|347|4254|4354|4478|5880|6347|65125|7057|727|7423|811|83692|8976	ADA|CCR6|CRK|CRKL|ECM1|ANO6|AKT1|SWAP70|AIRE|APOD|KITLG|MPP1|MSN|RAC2|CCL2|WNK1|THBS1|C5|VEGFB|CALR|CD99L2|WASL
	GO_MRNA_3_END_PROCESSING	13	98	0.0951825	0.440687	1.56787	10250|22794|22828|23248|25888|25962|55197|6429|6431|6432|6829|87178|9877	SRRM1|CASC3|SCAF8|RPRD2|ZNF473|VIRMA|RPRD1A|SRSF4|SRSF6|SRSF7|SUPT5H|PNPT1|ZC3H11A
	GO_CYTOSKELETON_DEPENDENT_CYTOKINESIS	13	97	0.0951825	0.440687	1.56787	10097|200942|257364|3925|4628|4735|51203|5414|55964|56907|9094|9493|9798	ACTR2|KLHDC8B|SNX33|STMN1|MYH10|SEPTIN2|NUSAP1|SEPTIN4|SEPTIN3|SPIRE1|UNC119|KIF23|IST1
	GO_RESPONSE_TO_LEUKEMIA_INHIBITORY_FACTOR	13	96	0.0951825	0.440687	1.56787	10765|11156|1385|165324|1974|22808|23411|3192|3720|5118|6432|8322|84159	KDM5B|PTP4A3|CREB1|UBXN2A|EIF4A2|MRAS|SIRT1|HNRNPU|JARID2|PCOLCE|SRSF7|FZD4|ARID5B
	GO_POSITIVE_REGULATION_OF_ATPASE_ACTIVITY	8	53	0.0966199	0.440687	1.81898	10049|26092|3192|3306|51726|6419|7139|8775	DNAJB6|TOR1AIP1|HNRNPU|HSPA2|DNAJB11|SETMAR|TNNT2|NAPA
	GO_REGULATION_OF_HISTONE_H3_K36_METHYLATION	2	6	0.097036	0.440687	4.99643	54880|55677	BCOR|IWS1
	GO_NEGATIVE_REGULATION_OF_CYTOKINE_SECRETION_INVOLVED_IN_IMMUNE_RESPONSE	2	6	0.097036	0.440687	4.99643	10859|3586	LILRB1|IL10
	GO_TRICUSPID_VALVE_DEVELOPMENT	2	6	0.097036	0.440687	4.99643	657|7048	BMPR1A|TGFBR2
	GO_SEPTUM_PRIMUM_DEVELOPMENT	2	6	0.097036	0.440687	4.99643	6659|90	SOX4|ACVR1
	GO_MEIOTIC_CHROMOSOME_CONDENSATION	2	6	0.097036	0.440687	4.99643	10051|23310	SMC4|NCAPD3
	GO_RESPONSE_TO_IRON_II_ION	2	6	0.097036	0.440687	4.99643	48|84557	ACO1|MAP1LC3A
	GO_POSITIVE_REGULATION_OF_CYTOPLASMIC_MRNA_PROCESSING_BODY_ASSEMBLY	2	6	0.097036	0.440687	4.99643	255967|4848	PAN3|CNOT2
	GO_NEGATIVE_REGULATION_OF_PLASMINOGEN_ACTIVATION	2	6	0.097036	0.440687	4.99643	5270|7057	SERPINE2|THBS1
	GO_REGULATION_OF_SYNAPTIC_VESICLE_PRIMING	2	6	0.097036	0.440687	4.99643	6812|8775	STXBP1|NAPA
	GO_REGULATION_OF_MICROTUBULE_NUCLEATION	2	6	0.097036	0.440687	4.99643	1639|4204	DCTN1|MECP2
	GO_FREE_UBIQUITIN_CHAIN_POLYMERIZATION	2	6	0.097036	0.440687	4.99643	117854|65018	TRIM6|PINK1
[truncated: 2,847 more rows]

## Sheet: DEGs_Shared_down_144h marked
Supplementary Table S2: GSEA based on GO term "Biological process" for genes downregulated in both HT29-Snail1-HA clones 4F5 and 3C2 treated with Dox for 6 d
[truncated: 3,202 more rows]
