# Supplementary material for: SMAD4 mutations do not preclude epithelial–mesenchymal transition in colorectal cancer
Source: Oncogene. 2021 Dec 3;41(6):824–37. doi: 10.1038/s41388-021-02128-2 (PMC8816731; doi:10.1038/s41388-021-02128-2)
Supplement: Supplementary file 4 — Supplementary Table S3 [file 41388_2021_2128_MOESM4_ESM.xlsx]

## Sheet: GSEA EMT core signatures
Supplementary Table S3: GSEA with EMT core signatures for DEGs common to HT29-Snail1-HA cell clones 4F5 and 3C2 treated with Dox for 6 d
	Publication	Count	Size	p-value	adj. p-value	odds ratio	Entrez-IDs	Gene symbols
	Gröger et al., 2012	54	131	1.09347e-13	4.37389e-13	4.21305968803152	100133941|100506658|10103|10205|1031|10398|1040|10437|10551|11001|1277|1291|1525|1545|161291|1992|1999|2014|2041|2261|23208|2707|27293|2878|3037|3606|3728|3872|3898|3918|4072|4131|4155|51599|5270|5318|5357|5376|5493|5578|5652|5655|58191|6286|6590|6692|6850|6876|7035|7052|8140|8829|9053|999	CD24|OCLN|TSPAN1|MPZL2|CDKN2C|MYL9|CDS1|IFI30|AGR2|SLC27A2|COL1A1|COL6A1|CXADR|CYP1B1|TMEM30B|SERPINB1|ELF3|EMP3|EPHA1|FGFR3|SYT11|GJB3|SMPDL3B|GPX3|HAS2|IL18|JUP|KRT17|LAD1|LAMC2|EPCAM|MAP1B|MBP|LSR|SERPINE2|PKP2|PLS1|PMP22|PPL|PRKCA|PRSS8|KLK10|CXCL16|S100P|SLPI|SPINT1|SYK|TAGLN|TFPI|TGM2|SLC7A5|NRP1|MAP7|CDH1
	Taube et al., 2010	76	252	1.37321e-12	2.74642e-12	2.95239257030659	100506658|10053|10103|10194|1031|10397|10398|1040|10437|10653|11259|1290|1308|1474|1525|1594|161291|1824|1839|1875|1893|1992|2041|2261|23179|23286|23650|2707|27293|29995|3037|306|3487|3553|3557|3606|3664|3691|3728|386757|3872|3875|3898|4642|4919|5118|51226|51599|5357|5376|54830|55620|5583|55930|5652|5655|56649|57111|57402|64759|6535|6590|6768|6850|6876|6926|7041|79083|79767|79901|79977|8829|90627…	OCLN|AP1M2|TSPAN1|TSHZ1|CDKN2C|NDRG1|MYL9|CDS1|IFI30|SPINT2|FILIP1L|COL5A2|COL17A1|CST6|CXADR|CYP27B1|TMEM30B|DSC2|HBEGF|E2F5|ECM1|SERPINB1|EPHA1|FGFR3|RGL1|WWC1|TRIM29|GJB3|SMPDL3B|LMCD1|HAS2|ANXA3|IGFBP4|IL1B|IL1RN|IL18|IRF6|ITGB4|JUP|SLC6A10P|KRT17|KRT18|LAD1|MYO1D|ROR1|PCOLCE|COPZ2|LSR|PLS1|PMP22|NUP62CL|STAP2|PRKCH|MYO5C|PRSS8|KLK10|TMPRSS4|RAB25|S100A14|TNS3|SLC6A8|SLPI|ST14|SYK|TAGLN|TBX3|…
	Cook et al., 2020	37	103	6.17557e-08	8.2341e-08	3.34395153899964	10133|10551|10769|132299|1514|1718|1999|2512|26499|302|3309|3685|378|3855|3856|3875|3880|39|3914|3918|3956|4131|440|481|51129|5270|54985|567|56937|57761|6303|6525|7045|7052|7277|8870|8974	OPTN|AGR2|PLK2|OCIAD2|CTSL|DHCR24|ELF3|FTL|PLEK2|ANXA2|HSPA5|ITGAV|ARF4|KRT7|KRT8|KRT18|KRT19|ACAT2|LAMB3|LAMC2|LGALS1|MAP1B|ASNS|ATP1B1|ANGPTL4|SERPINE2|HCFC1R1|B2M|PMEPA1|TRIB3|SAT1|SMTN|TGFBI|TGM2|TUBA4A|IER3|P4HA2
	Mak et al., 2016	25	77	7.29885e-05	7.29885e-05	2.80434999353727	100506658|1040|123920|1277|1290|1291|164|1783|2014|2065|23208|23452|3664|5118|5159|5376|54845|5652|5654|57530|6692|79977|9053|91862|999	OCLN|CDS1|CMTM3|COL1A1|COL5A2|COL6A1|AP1G1|DYNC1LI2|EMP3|ERBB3|SYT11|ANGPTL2|IRF6|PCOLCE|PDGFRB|PMP22|ESRP1|PRSS8|HTRA1|CGN|SPINT1|GRHL2|MAP7|MARVELD3|CDH1
	References:
	Gröger, Christian J., Markus Grubinger, Thomas Waldhör, Klemens Vierlinger, and Wolfgang Mikulits. 2012.
	“Meta-Analysis of Gene Expression Signatures Defining the Epithelial to Mesenchymal Transition During Cancer Progression.” PloS one 7 (12): e51136. https://doi.org/10.1371/journal.pone.0051136.
	Taube, Joseph H., Jason I. Herschkowitz, Kakajan Komurov, Alicia Y. Zhou, Supriya Gupta, Jing Yang, Kimberly Hartwell et al. 2010.
	“Core Epithelial-to-Mesenchymal Transition Interactome Gene-Expression Signature Is Associated with Claudin-Low and Metaplastic Breast Cancer Subtypes.” Proceedings of the National Academy of Sciences of the United States of America 107 (35): 15449–54. https://doi.org/10.1073/pnas.1004900107.
	Cook, David P., and Barbara C. Vanderhyden. 2020.
	“Context Specificity of the EMT Transcriptional Response.” Nature communications 11 (1): 2142. https://doi.org/10.1038/s41467-020-16066-2.
	Mak, Milena P., Pan Tong, Lixia Diao, Robert J. Cardnell, Don L. Gibbons, William N. William, Ferdinandos Skoulidis et al. 2016.
	“A Patient-Derived, Pan-Cancer EMT Signature Identifies Global Molecular Alterations and Immune Target Enrichment Following Epithelial-to-Mesenchymal Transition.” Clinical Cancer Research 22 (3): 609–20. https://doi.org/10.1158/1078-0432.CCR-15-0876.
