# Supplementary material for: SMAD4 mutations do not preclude epithelial–mesenchymal transition in colorectal cancer
Source: Oncogene. 2021 Dec 3;41(6):824–37. doi: 10.1038/s41388-021-02128-2 (PMC8816731; doi:10.1038/s41388-021-02128-2)
Supplement: Supplementary file 5 — Supplementary Table S4 [file 41388_2021_2128_MOESM5_ESM.xlsx]

## Sheet: 141 overlapping genes
Supplementary Table S4: The 141 genes shared between the DEGs common to HT29-Snail1-HA cell clones 4F5 and 3C2 treated with Dox for 6 d and four EMT core signatures
	Gene symbol	Direction of regulation in both HT29-Snail1-HA clones	logFC in clone 4F5 compared to ctrl after 6 d Dox	adj. p-value in clone 4F5 compared to ctrl after 6 d Dox	logFC in clone 3C2 compared to ctrl after 6 d Dox	adj. p-value in clone 3C2 compared to ctrl after 6 d Dox	Entrez-ID	EMT core signatures contained in
	EMP3	Up	3.66371	2.72999e-11	4.17027	3.13582e-12	2014	Mak et al. 2016, Groeger et al. 2012
	SERPINE2	Up	3.57612	4.3941e-14	3.25455	2.26717e-13	5270	Groeger et al. 2012, Cook et al. 2020
	TAGLN	Up	3.33125	9.88476e-13	3.41316	8.22746e-13	6876	Taube et al. 2010, Groeger et al. 2012
	ANGPTL4	Up	3.11528	1.51924e-12	3.8065	6.28703e-14	51129	Cook et al. 2020
	NRP1	Up	2.98379	5.81868e-13	3.49329	5.44704e-14	8829	Taube et al. 2010, Groeger et al. 2012
	GPX3	Up	2.87265	3.98885e-13	2.74094	1.09192e-12	2878	Groeger et al. 2012
	CYBRD1	Up	2.64574	7.63506e-11	2.67812	6.74883e-11	79901	Taube et al. 2010
	CYP1B1	Up	2.5676	6.62886e-09	2.09805	1.91799e-07	1545	Groeger et al. 2012
	PMP22	Up	2.5402	2.00351e-11	1.75711	1.1715e-08	5376	Mak et al. 2016, Taube et al. 2010, Groeger et al. 2012
	PCOLCE	Up	2.34039	3.98885e-13	2.07167	4.07007e-12	5118	Mak et al. 2016, Taube et al. 2010
	RGL1	Up	2.30167	1.01676e-10	1.49704	1.45761e-07	23179	Taube et al. 2010
	TGFB1I1	Up	2.07942	3.80568e-11	1.68402	1.59156e-09	7041	Taube et al. 2010
	LGALS1	Up	2.03095	2.48979e-08	3.16194	1.50644e-11	3956	Cook et al. 2020
	CMTM3	Up	1.73501	5.78613e-09	1.78649	3.8047e-09	123920	Mak et al. 2016
	HCFC1R1	Up	1.69197	5.91272e-07	1.70889	5.58086e-07	54985	Cook et al. 2020
	HAS2	Up	1.6521	1.44322e-08	1.20858	2.04941e-06	3037	Taube et al. 2010, Groeger et al. 2012
	MYL9	Up	1.63593	1.37648e-09	1.89501	1.19446e-10	10398	Taube et al. 2010, Groeger et al. 2012
	TSHZ1	Up	1.52568	1.54796e-06	1.29438	1.57162e-05	10194	Taube et al. 2010
	ECM1	Up	1.39824	6.54492e-06	3.01399	3.08419e-11	1893	Taube et al. 2010
	TNS3	Up	1.3968	3.3936e-05	0.977369	0.00176129	64759	Taube et al. 2010
	COL5A2	Up	1.38317	4.20429e-08	0.475737	0.0131291	1290	Mak et al. 2016, Taube et al. 2010
	COL1A1	Up	1.32305	1.96559e-08	0.597271	0.00089081	1277	Mak et al. 2016, Groeger et al. 2012
	SYT11	Up	1.25749	3.3063e-07	1.21817	5.86322e-07	23208	Mak et al. 2016, Groeger et al. 2012
	IGFBP4	Up	1.21159	1.35822e-06	2.45256	1.32883e-11	3487	Taube et al. 2010
	ITGAV	Up	1.19115	7.43658e-05	1.25028	4.24718e-05	3685	Cook et al. 2020
	KRT17	Up	1.1836	2.50083e-07	2.23219	6.08976e-12	3872	Taube et al. 2010, Groeger et al. 2012
	HBEGF	Up	1.14838	1.55458e-07	0.995817	1.4372e-06	1839	Taube et al. 2010
	TBX3	Up	1.12779	3.85271e-05	0.85013	0.000936191	6926	Taube et al. 2010
	ANGPTL2	Up	1.1019	1.90169e-06	1.22089	4.57905e-07	23452	Mak et al. 2016
	TRAM2	Up	1.07421	2.94458e-06	0.991655	9.36675e-06	9697	Taube et al. 2010
	CD24	Up	1.03373	4.24264e-05	0.623084	0.0073492	100133941	Groeger et al. 2012
	IL18	Up	1.03194	0.00047282	1.04726	0.000414351	3606	Taube et al. 2010, Groeger et al. 2012
	SLC6A8	Up	0.964889	0.000196235	1.27915	6.12852e-06	6535	Taube et al. 2010
	SLC6A10P	Up	0.932097	7.35694e-05	1.22555	2.10977e-06	386757	Taube et al. 2010
	LMCD1	Up	0.882911	3.10073e-05	0.887562	3.11505e-05	29995	Taube et al. 2010
	IL1B	Up	0.859292	7.71661e-05	0.621018	0.00238951	3553	Taube et al. 2010
	COPZ2	Up	0.853521	1.26128e-05	0.879379	9.11817e-06	51226	Taube et al. 2010
	NDRG1	Up	0.850631	0.00123258	1.16078	4.1151e-05	10397	Taube et al. 2010
	FTL	Up	0.849218	0.0035945	0.73021	0.0118275	2512	Cook et al. 2020
	TGFBI	Up	0.813028	0.000189318	0.41473	0.0483317	7045	Cook et al. 2020
	IFI30	Up	0.809876	0.000921074	1.43482	7.94277e-07	10437	Taube et al. 2010, Groeger et al. 2012
	COL6A1	Up	0.778841	5.85416e-05	1.55079	2.29427e-09	1291	Mak et al. 2016, Groeger et al. 2012
	PDGFRB	Up	0.767162	0.000577283	0.483224	0.0261608	5159	Mak et al. 2016
	PLK2	Up	0.732214	0.000238014	0.420496	0.0277581	10769	Cook et al. 2020
	ARF4	Up	0.702853	0.000427608	0.526445	0.00641806	378	Cook et al. 2020
	CTSL	Up	0.64337	0.00497178	0.964276	8.54861e-05	1514	Cook et al. 2020
	AP1G1	Up	0.636419	0.00448744	0.838419	0.000324982	164	Mak et al. 2016
	OPTN	Up	0.619761	0.00719181	1.09728	1.9414e-05	10133	Cook et al. 2020
	DYNC1LI2	Up	0.614377	0.000486664	0.919624	3.63457e-06	1783	Mak et al. 2016
	B2M	Up	0.60808	0.00975571	0.590423	0.0122449	567	Cook et al. 2020
	PRKCA	Up	0.604963	0.00784023	0.661327	0.0038952	5578	Groeger et al. 2012
	SMTN	Up	0.589045	0.0117871	0.601771	0.0102875	6525	Cook et al. 2020
	P4HA2	Up	0.571602	0.0137424	1.3527	1.22602e-06	8974	Cook et al. 2020
	FILIP1L	Up	0.533071	0.00913861	1.21906	8.87839e-07	11259	Taube et al. 2010
	FGFR3	Up	0.520066	0.00242562	0.736006	6.35924e-05	2261	Taube et al. 2010, Groeger et al. 2012
	STARD13	Up	0.502534	0.0106428	0.412597	0.0380784	90627	Taube et al. 2010
	MYO1D	Up	0.46292	0.0419173	0.766597	0.000881774	4642	Taube et al. 2010
	CDKN2C	Up	0.423155	0.0366504	0.68135	0.000919625	1031	Taube et al. 2010, Groeger et al. 2012
	MAP1B	Up	0.405471	0.0207387	0.445586	0.0109463	4131	Groeger et al. 2012, Cook et al. 2020
	HSPA5	Up	0.39117	0.0492369	0.685644	0.000667555	3309	Cook et al. 2020
	HTRA1	Up	0.346326	0.0268376	0.584458	0.00032729	5654	Mak et al. 2016
	CYP27B1	Down	-0.465247	0.00771455	-0.432243	0.0133431	1594	Taube et al. 2010
	IRF6	Down	-0.466089	0.0160432	-0.46648	0.0160843	3664	Mak et al. 2016, Taube et al. 2010
	KRT7	Down	-0.510204	0.00725287	-0.654764	0.00079058	3855	Cook et al. 2020
	SLC7A5	Down	-0.553743	0.00874343	-1.22734	1.28456e-06	8140	Groeger et al. 2012
	ESRP1	Down	-0.563631	0.00513777	-0.603162	0.00294803	54845	Mak et al. 2016
	PKP2	Down	-0.660821	0.000467971	-0.451703	0.0134225	5318	Groeger et al. 2012
	GRHL2	Down	-0.673342	0.00201579	-0.928292	6.877e-05	79977	Mak et al. 2016, Taube et al. 2010
	ACAT2	Down	-0.69834	0.00136272	-0.780671	0.000454422	39	Cook et al. 2020
	SAT1	Down	-0.709509	0.00042812	-0.497485	0.0105969	6303	Cook et al. 2020
	OCLN	Down	-0.75122	8.12875e-05	-0.852954	1.73586e-05	100506658	Mak et al. 2016, Taube et al. 2010, Groeger et al. 2012
	ANXA2	Down	-0.76392	0.00295298	-0.842648	0.00120912	302	Cook et al. 2020
	IER3	Down	-0.76687	0.0064174	-1.35572	1.66141e-05	8870	Cook et al. 2020
	STAP2	Down	-0.783057	0.000123458	-0.97279	8.45955e-06	55620	Taube et al. 2010
	LAMC2	Down	-0.792669	0.000124261	-0.515335	0.00802195	3918	Groeger et al. 2012, Cook et al. 2020
	AP1M2	Down	-0.792954	0.000290875	-0.722223	0.000794548	10053	Taube et al. 2010
	OCIAD2	Down	-0.805072	0.000947595	-0.642016	0.00717527	132299	Cook et al. 2020
	LSR	Down	-0.810906	0.000317048	-0.59834	0.00577219	51599	Taube et al. 2010, Groeger et al. 2012
	CDS1	Down	-0.834394	0.00389981	-0.880728	0.00246332	1040	Mak et al. 2016, Taube et al. 2010, Groeger et al. 2012
	PRKCH	Down	-0.906399	4.14881e-05	-0.808851	0.00016755	5583	Taube et al. 2010
	CLDN1	Down	-0.927567	7.58796e-05	-1.51045	8.79497e-08	9076	Taube et al. 2010
	TMPRSS4	Down	-0.928692	0.000118609	-0.543967	0.0164258	56649	Taube et al. 2010
	MAP7	Down	-0.964816	2.62828e-05	-1.00191	1.73548e-05	9053	Mak et al. 2016, Groeger et al. 2012
	TGM2	Down	-0.973258	0.00398171	-1.0674	0.00176758	7052	Groeger et al. 2012, Cook et al. 2020
	PMEPA1	Down	-0.983868	0.000573183	-0.958602	0.000765227	56937	Cook et al. 2020
	TUBA4A	Down	-1.00928	0.000131687	-1.0958	5.05369e-05	7277	Cook et al. 2020
	SMPDL3B	Down	-1.02746	4.6102e-05	-0.914787	0.000189271	27293	Taube et al. 2010, Groeger et al. 2012
	IL1RN	Down	-1.04352	1.51896e-05	-1.10741	7.38573e-06	3557	Taube et al. 2010
	ELMO3	Down	-1.07469	1.33009e-06	-0.545817	0.00362232	79767	Taube et al. 2010
	EPHA1	Down	-1.11306	4.66129e-05	-0.948951	0.000309758	2041	Taube et al. 2010, Groeger et al. 2012
	MARVELD3	Down	-1.16337	3.99352e-06	-0.931252	7.38706e-05	91862	Mak et al. 2016
	TRIM29	Down	-1.21661	0.000238014	-1.12553	0.000559358	23650	Taube et al. 2010
	PPL	Down	-1.2186	3.40379e-06	-0.790756	0.000666249	5493	Groeger et al. 2012
	SYK	Down	-1.22587	3.24761e-05	-1.5219	1.90676e-06	6850	Taube et al. 2010, Groeger et al. 2012
	PLEK2	Down	-1.23899	1.41568e-07	-1.1393	5.73884e-07	26499	Cook et al. 2020
	S100A14	Down	-1.34233	8.59902e-06	-1.03421	0.00022021	57402	Taube et al. 2010
	DSC2	Down	-1.34447	1.39339e-08	-0.805465	2.92265e-05	1824	Taube et al. 2010
	LAMB3	Down	-1.36548	3.95482e-08	-1.21346	2.84544e-07	3914	Cook et al. 2020
	ATP1B1	Down	-1.36765	1.41963e-05	-0.934831	0.00114255	481	Cook et al. 2020
	JUP	Down	-1.4091	1.19261e-08	-0.941398	6.05514e-06	3728	Taube et al. 2010, Groeger et al. 2012
	E2F5	Down	-1.42673	1.45296e-08	-1.33302	4.97704e-08	1875	Taube et al. 2010
	DHCR24	Down	-1.44878	3.43806e-07	-1.44359	3.96425e-07	1718	Cook et al. 2020
	TFPI	Down	-1.45628	1.63257e-06	-1.07772	8.81786e-05	7035	Groeger et al. 2012
	AGR2	Down	-1.52694	1.50199e-05	-1.302	0.000112534	10551	Groeger et al. 2012, Cook et al. 2020
	KRT8	Down	-1.55711	3.73957e-08	-1.28761	7.91442e-07	3856	Cook et al. 2020
	COL17A1	Down	-1.57655	3.72721e-07	-1.13436	3.75824e-05	1308	Taube et al. 2010
	GJB3	Down	-1.59777	1.43818e-08	-0.822364	0.000182421	2707	Taube et al. 2010, Groeger et al. 2012
	MPZL2	Down	-1.60619	1.19698e-07	-1.49221	4.17233e-07	10205	Groeger et al. 2012
	KLK10	Down	-1.65512	2.64595e-10	-0.525658	0.00214406	5655	Taube et al. 2010, Groeger et al. 2012
	WWC1	Down	-1.70559	2.25538e-10	-1.9171	3.11439e-11	23286	Taube et al. 2010
	SLPI	Down	-1.73751	4.28661e-09	-0.507847	0.0153418	6590	Taube et al. 2010, Groeger et al. 2012
	SPINT1	Down	-1.73871	3.65084e-08	-1.44529	7.13926e-07	6692	Mak et al. 2016, Groeger et al. 2012
	CXADR	Down	-1.74163	1.7117e-10	-1.67103	3.74071e-10	1525	Taube et al. 2010, Groeger et al. 2012
	TRIB3	Down	-1.74694	2.11692e-07	-1.20862	3.89262e-05	57761	Cook et al. 2020
	PRSS8	Down	-1.76365	1.36237e-06	-0.918147	0.00296758	5652	Mak et al. 2016, Taube et al. 2010, Groeger et al. 2012
	SLC27A2	Down	-1.78707	2.20479e-09	-2.03483	2.62869e-10	11001	Groeger et al. 2012
	LAD1	Down	-1.78963	3.75351e-09	-1.52835	5.3114e-08	3898	Taube et al. 2010, Groeger et al. 2012
	TSPAN1	Down	-1.82281	1.77085e-05	-1.1131	0.00381217	10103	Taube et al. 2010, Groeger et al. 2012
	KRT18	Down	-1.92841	2.75409e-06	-1.69746	1.64875e-05	3875	Taube et al. 2010, Cook et al. 2020
	CDH1	Down	-1.93732	7.44841e-10	-1.22524	1.20686e-06	999	Mak et al. 2016, Taube et al. 2010, Groeger et al. 2012
	SERPINB1	Down	-1.94714	1.63336e-09	-1.85324	3.87979e-09	1992	Taube et al. 2010, Groeger et al. 2012
	SPINT2	Down	-1.94941	3.79004e-09	-1.01496	5.89864e-05	10653	Taube et al. 2010
	ELF3	Down	-1.95077	7.81153e-10	-1.51524	5.36138e-08	1999	Groeger et al. 2012, Cook et al. 2020
	CGN	Down	-1.95527	1.26435e-10	-1.69506	1.67351e-09	57530	Mak et al. 2016
	NUP62CL	Down	-2.05551	5.56344e-12	-1.88328	2.99479e-11	54830	Taube et al. 2010
	MLPH	Down	-2.11139	9.86604e-11	-1.72859	3.2401e-09	79083	Taube et al. 2010
	KRT19	Down	-2.11921	4.11189e-11	-2.5907	1.28593e-12	3880	Cook et al. 2020
	ANXA3	Down	-2.24763	3.78689e-07	-1.47926	0.000110651	306	Taube et al. 2010
	CXCL16	Down	-2.3241	4.13393e-12	-2.56752	9.37875e-13	58191	Groeger et al. 2012
	PLS1	Down	-2.3249	2.52878e-11	-2.02324	3.05703e-10	5357	Taube et al. 2010, Groeger et al. 2012
	MBP	Down	-2.3713	9.32e-12	-1.96165	2.95851e-10	4155	Groeger et al. 2012
	ITGB4	Down	-2.38663	6.38737e-12	-1.6092	6.57368e-09	3691	Taube et al. 2010
	ASNS	Down	-2.49586	9.31424e-13	-1.80656	3.05703e-10	440	Cook et al. 2020
	TMEM30B	Down	-2.66571	2.58088e-13	-2.28171	3.98952e-12	161291	Taube et al. 2010, Groeger et al. 2012
	CST6	Down	-2.71824	1.6366e-09	-2.53421	5.59271e-09	1474	Taube et al. 2010
	MYO5C	Down	-2.7859	2.12212e-12	-2.53687	1.26495e-11	55930	Taube et al. 2010
	ERBB3	Down	-2.85391	4.5727e-12	-2.05424	1.65691e-09	2065	Mak et al. 2016
	ST14	Down	-3.19172	8.96702e-14	-2.83687	8.22746e-13	6768	Taube et al. 2010
	EPCAM	Down	-3.46742	4.65296e-14	-3.42453	6.29656e-14	4072	Groeger et al. 2012
	RAB25	Down	-3.5744	1.32269e-14	-2.90461	5.5217e-13	57111	Taube et al. 2010
	S100P	Down	-4.315	5.11159e-16	-4.02077	1.91312e-15	6286	Groeger et al. 2012
