# Supplementary material for: SMAD4 mutations do not preclude epithelial–mesenchymal transition in colorectal cancer
Source: Oncogene. 2021 Dec 3;41(6):824–37. doi: 10.1038/s41388-021-02128-2 (PMC8816731; doi:10.1038/s41388-021-02128-2)
Supplement: Supplementary file 6 — Supplementary Table S5 [file 41388_2021_2128_MOESM6_ESM.xlsx]

## Sheet: GSEA ConsensusPathDB
Supplementary Table S5: GSEA based on the ConsensusPathDB database for DEGs common to HT29-Snail1-HA clones 4F5 and 3C2 treated with Dox for 6 d
	(relevant terms and adj. p-values are highlighted in bold)
	Term	Count	Size	p-value	adj. p-value	odds ratio	Entrez-IDs	Gene symbols
	Signaling mediated by p38-gamma and p38-delta	9	11	2.03666e-06	0.00108035	24.669084123908	3925|4137|51776|5585|5603|5606|595|6300|6640	STMN1|MAPT|MAP3K20|PKN1|MAPK13|MAP2K3|CCND1|MAPK12|SNTA1
	Signaling Pathways in Glioblastoma	29	80	4.16479e-06	0.00108035	3.12880915120061	1017|1021|1027|1029|1030|1031|2065|207|2956|3265|3480|3667|4303|472|5159|5287|5296|5335|5336|54206|5578|5583|5594|5604|5606|5728|595|7248|867	CDK2|CDK6|CDKN1B|CDKN2A|CDKN2B|CDKN2C|ERBB3|AKT1|MSH6|HRAS|IGF1R|IRS1|FOXO4|ATM|PDGFRB|PIK3C2B|PIK3R2|PLCG1|PLCG2|ERRFI1|PRKCA|PRKCH|MAPK1|MAP2K1|MAP2K3|PTEN|CCND1|TSC1|CBL
	Endocytosis	55	202	5.35416e-06	0.00108035	2.13762959299989	10938|1173|128866|155382|1601|161|1759|2065|2149|2261|2264|22905|23327|2348|23550|23624|26056|26286|2869|29082|30846|3265|3306|3480|408|4088|50807|50855|51100|55616|55738|56904|57403|5869|60682|64145|64411|6456|7037|7043|7048|79643|79720|80223|8027|84364|84552|857|858|867|868|9135|9727|9744|998	EHD1|AP2M1|CHMP4B|VPS37D|DAB2|AP2A2|DNM1|ERBB3|F2R|FGFR3|FGFR4|EPN2|NEDD4L|FOLR1|PSD4|CBLC|RAB11FIP5|ARFGAP3|GRK5|CHMP4A|EHD2|HRAS|HSPA2|IGF1R|ARRB1|SMAD3|ASAP1|PARD6A|SH3GLB1|ASAP3|ARFGAP1|SH3GLB2|RAB22A|RAB5B|SMAP1|RBSN|ARAP3|SH3GL2|TFRC|TGFB3|TGFBR2|CHMP6|VPS37B|RAB11FIP1|STAM|ARFGAP2|PARD6G|CAV1|CAV2|CBL|CBLB|RABEP1|RAB11FIP3|ACAP1|CDC42
	Androgen receptor signaling pathway	30	85	5.36569e-06	0.00108035	3.00156841878969	10401|1385|1387|207|2119|2288|23411|24149|354|4088|5296|56924|57178|5728|5747|595|6605|7041|8031|811|8202|8554|857|8611|8648|8850|90427|9475|9612|998	PIAS3|CREB1|CREBBP|AKT1|ETV5|FKBP4|SIRT1|ZNF318|KLK3|SMAD3|PIK3R2|PAK6|ZMIZ1|PTEN|PTK2|CCND1|SMARCE1|TGFB1I1|NCOA4|CALR|NCOA3|PIAS1|CAV1|PLPP1|NCOA1|KAT2B|BMF|ROCK2|NCOR2|CDC42
	Signaling events mediated by focal adhesion kinase	24	62	7.52769e-06	0.00108035	3.47231515753275	1398|1793|2113|23162|2534|2886|3678|3685|3688|5058|50807|5335|5594|5604|5747|595|6237|7414|8440|87|8874|8976|9475|9826	CRK|DOCK1|ETS1|MAPK8IP3|FYN|GRB7|ITGA5|ITGAV|ITGB1|PAK1|ASAP1|PLCG1|MAPK1|MAP2K1|PTK2|CCND1|RRAS|VCL|NCK2|ACTN1|ARHGEF7|WASL|ROCK2|ARHGEF11
	Integrin-mediated cell adhesion	33	99	7.67109e-06	0.00108035	2.75211693884483	1398|1793|207|2534|3265|3655|3678|3682|3685|3688|3691|5058|5296|5594|5604|5606|56924|5747|5880|6300|6414|6464|7145|726|7410|7414|7791|823|857|858|8874|9475|998	CRK|DOCK1|AKT1|FYN|HRAS|ITGA6|ITGA5|ITGAE|ITGAV|ITGB1|ITGB4|PAK1|PIK3R2|MAPK1|MAP2K1|MAP2K3|PAK6|PTK2|RAC2|MAPK12|SELENOP|SHC1|TNS1|CAPN5|VAV2|VCL|ZYX|CAPN1|CAV1|CAV2|ARHGEF7|ROCK2|CDC42
	a6b1 and a6b4 Integrin signaling	19	46	1.04207e-05	0.00120781	4.17496881554854	1308|2065|207|2810|3265|3655|3688|3691|3912|3913|3914|3915|3918|5376|5578|6464|7534|928|999	COL17A1|ERBB3|AKT1|SFN|HRAS|ITGA6|ITGB1|ITGB4|LAMB1|LAMB2|LAMB3|LAMC1|LAMC2|PMP22|PRKCA|SHC1|YWHAZ|CD9|CDH1
	EGF-Core	34	106	1.14348e-05	0.00120781	2.63605881352662	11183|1385|1398|1839|1857|2065|2113|2872|3265|3480|3667|3716|4088|4214|4215|4609|5058|51776|5594|5600|5603|5604|5606|57551|5880|6300|6464|7039|7048|7786|7867|9064|9448|998	MAP4K5|CREB1|CRK|HBEGF|DVL3|ERBB3|ETS1|MKNK2|HRAS|IGF1R|IRS1|JAK1|SMAD3|MAP3K1|MAP3K3|MYC|PAK1|MAP3K20|MAPK1|MAPK11|MAPK13|MAP2K1|MAP2K3|TAOK1|RAC2|MAPK12|SHC1|TGFA|TGFBR2|MAP3K12|MAPKAPK3|MAP3K6|MAP4K4|CDC42
	G1 Phase	17	40	1.71857e-05	0.00161355	4.44533459146457	1021|1022|1027|1029|1030|1031|1875|5518|5934|595|6500|6502|7027|7311|7314|896|902	CDK6|CDK7|CDKN1B|CDKN2A|CDKN2B|CDKN2C|E2F5|PPP2R1A|RBL2|CCND1|SKP1|SKP2|TFDP1|UBA52|UBB|CCND3|CCNH
	TGF_beta_Receptor	48	179	3.39345e-05	0.00286746	2.0831266215296	10131|1017|1021|114790|1387|1398|1601|1875|2022|207|2113|2130|23339|23645|26145|4088|4303|4609|4800|4802|4830|4831|50855|51176|51433|5296|5494|5575|5594|5606|5747|57559|5934|595|64219|64682|6500|654364|6642|6662|7027|7043|7048|857|861|8648|8850|8881	TRAP1|CDK2|CDK6|STK11IP|CREBBP|CRK|DAB2|E2F5|ENG|AKT1|ETS1|EWSR1|VPS39|PPP1R15A|IRF2BP1|SMAD3|FOXO4|MYC|NFYA|NFYC|NME1|NME2|PARD6A|LEF1|ANAPC5|PIK3R2|PPM1A|PRKAR1B|MAPK1|MAP2K3|PTK2|STAMBPL1|RBL2|CCND1|PJA1|ANAPC1|SKP1|NME1-NME2|SNX1|SOX9|TFDP1|TGFB3|TGFBR2|CAV1|RUNX1|NCOA1|KAT2B|CDC16
	Shigellosis	22	61	4.78398e-05	0.00367496	3.18099123236137	10163|10392|1398|1399|1793|2017|23291|25|3576|3678|3688|4793|5594|5600|5603|6300|7414|81873|8767|8976|9475|998	WASF2|NOD1|CRK|CRKL|DOCK1|CTTN|FBXW11|ABL1|CXCL8|ITGA5|ITGB1|NFKBIB|MAPK1|MAPK11|MAPK13|MAPK12|VCL|ARPC5L|RIPK2|WASL|ROCK2|CDC42
	Integrated Breast Cancer Pathway	42	152	7.20268e-05	0.00507189	2.12190528784131	1017|1022|10600|1385|140739|1605|196|207|23077|23411|23613|25|2664|2896|28996|2956|301|3667|3716|4609|472|5058|5245|5296|5594|57178|5728|595|6237|637|64781|657|7035|7048|7175|7248|8202|84640|8554|994|998|999	CDK2|CDK7|USP16|CREB1|UBE2F|DAG1|AHR|AKT1|MYCBP2|SIRT1|ZMYND8|ABL1|GDI1|GRN|HIPK2|MSH6|ANXA1|IRS1|JAK1|MYC|ATM|PAK1|PHB|PIK3R2|MAPK1|ZMIZ1|PTEN|CCND1|RRAS|BID|CERK|BMPR1A|TFPI|TGFBR2|TPR|TSC1|NCOA3|USP38|PIAS1|CDC25B|CDC42|CDH1
	putrescine degradation III	5	5	8.80232e-05	0.00563143	Inf	112483|217|224|4129|6303	SAT2|ALDH2|ALDH3A2|MAOB|SAT1
	Focal Adhesion	48	184	9.84501e-05	0.00563143	1.9735801374344	10188|10420|1277|1290|1398|1793|207|2534|329|330|3480|3655|3678|3682|3685|3688|3691|3912|3913|3914|3915|3918|4638|5058|5159|5296|5594|5604|5606|56924|5728|5747|5753|5880|595|6300|6464|7057|7414|7423|7791|823|857|858|87|896|9475|998	TNK2|TESK2|COL1A1|COL5A2|CRK|DOCK1|AKT1|FYN|BIRC2|BIRC3|IGF1R|ITGA6|ITGA5|ITGAE|ITGAV|ITGB1|ITGB4|LAMB1|LAMB2|LAMB3|LAMC1|LAMC2|MYLK|PAK1|PDGFRB|PIK3R2|MAPK1|MAP2K1|MAP2K3|PAK6|PTEN|PTK2|PTK6|RAC2|CCND1|MAPK12|SHC1|THBS1|VCL|VEGFB|ZYX|CAPN1|CAV1|CAV2|ACTN1|CCND3|ROCK2|CDC42
	TCR	60	248	9.99663e-05	0.00563143	1.81815793169744	100|10019|10480|10657|1385|1387|1398|1399|1654|1859|191|2026|203068|2058|207|23390|25|2534|2539|27347|302|3635|397|47|4793|5058|51466|52|5287|5296|5297|5315|5335|5336|5532|55740|55860|5594|5600|5604|5747|57530|6461|6464|6850|7037|7277|7410|7534|801|84959|8631|867|868|8767|8874|9019|90427|9094|9454	ADA|SH2B3|EIF3M|KHDRBS1|CREB1|CREBBP|CRK|CRKL|DDX3X|DYRK1A|AHCY|ENO2|TUBB|EPRS|AKT1|ZDHHC17|ABL1|FYN|G6PD|STK39|ANXA2|INPP5D|ARHGDIB|ACLY|NFKBIB|PAK1|EVL|ACP1|PIK3C2B|PIK3R2|PI4KA|PKM|PLCG1|PLCG2|PPP3CB|ENAH|ACTR10|MAPK1|MAPK11|MAP2K1|PTK2|CGN|SHB|SHC1|SYK|TFRC|TUBA4A|VAV2|YWHAZ|CALM1|UBASH3B|SKAP1|CBL|CBLB|RIPK2|ARHGEF7|MPZL1|BMF|UNC119|HOMER3
	E-cadherin signaling in the nascent adherens junction	15	39	0.000144521	0.00763254	3.9198217267641	10163|1398|2017|207|26999|3682|3728|4830|4831|55740|595|654364|7410|998|999	WASF2|CRK|CTTN|AKT1|CYFIP2|ITGAE|JUP|NME1|NME2|ENAH|CCND1|NME1-NME2|VAV2|CDC42|CDH1
	EPHB forward signaling	16	41	0.00015574	0.00773294	3.65900674592853	1398|1948|1949|2050|2886|3265|5058|5594|5604|5747|6237|6453|6464|8976|9448|998	CRK|EFNB2|EFNB3|EPHB4|GRB7|HRAS|PAK1|MAPK1|MAP2K1|PTK2|RRAS|ITSN1|SHC1|WASL|MAP4K4|CDC42
	Proteoglycan biosynthesis	13	31	0.000164725	0.00773294	4.45740050066593	11285|1314|2131|2132|2135|22856|26229|26958|372|55501|56548|79586|9469	B4GALT7|COPA|EXT1|EXT2|EXTL2|CHSY1|B3GAT3|COPG2|ARCN1|CHST12|CHST7|CHPF|CHST3
	Rho GTPase cycle	35	127	0.00020289	0.00819866	2.16332367440456	11214|115703|2245|23263|23380|23433|2664|27237|29|397|4649|4952|50650|51306|5296|55114|55615|57522|58480|5880|64411|6453|64857|7410|84986|85360|8874|89846|90627|9322|9754|9826|9828|9912|998	AKAP13|ARHGAP33|FGD1|MCF2L|SRGAP2|RHOQ|GDI1|ARHGEF16|ABR|ARHGDIB|MYO9A|OCRL|ARHGEF3|FAM13B|PIK3R2|ARHGAP17|PRR5|SRGAP1|RHOU|RAC2|ARAP3|ITSN1|PLEKHG2|VAV2|ARHGAP19|SYDE1|ARHGEF7|FGD3|STARD13|TRIP10|STARD8|ARHGEF11|ARHGEF17|ARHGAP44|CDC42
	Validated targets of C-MYC transcriptional repression	24	75	0.000206602	0.00819866	2.63717220743896	1027|1030|10301|10397|1050|1052|10608|1385|223|22943|3655|3688|3691|3956|4088|4609|4800|4802|5159|595|6352|7709|84233|9414	CDKN1B|CDKN2B|DLEU1|NDRG1|CEBPA|CEBPD|MXD4|CREB1|ALDH9A1|DKK1|ITGA6|ITGB1|ITGB4|LGALS1|SMAD3|MYC|NFYA|NFYC|PDGFRB|CCND1|CCL5|ZBTB17|TMEM126A|TJP2
	Pyruvate metabolism	16	41	0.000219013	0.00819866	3.51245059694449	10873|1737|217|223|224|3029|31|38|39|4199|4200|5106|5160|5315|55902|98	ME3|DLAT|ALDH2|ALDH9A1|ALDH3A2|HAGH|ACACA|ACAT1|ACAT2|ME1|ME2|PCK2|PDHA1|PKM|ACSS2|ACYP2
	Lysine degradation	18	49	0.000222163	0.00819866	3.18761561089593	1892|217|223|224|2639|29072|38|39|4297|51111|51166|5351|5352|55904|6419|79709|9739|9757	ECHS1|ALDH2|ALDH9A1|ALDH3A2|GCDH|SETD2|ACAT1|ACAT2|KMT2A|KMT5B|AADAT|PLOD1|PLOD2|KMT2E|SETMAR|COLGALT1|SETD1A|KMT2B
	Integrin-linked kinase signaling	17	46	0.000223159	0.00819866	3.3326022048201	10398|1385|207|26472|3987|55679|55742|595|63916|7145|7791|8440|8607|87|8874|9793|998	MYL9|CREB1|AKT1|PPP1R14B|LIMS1|LIMS2|PARVA|CCND1|ELMO2|TNS1|ZYX|NCK2|RUVBL1|ACTN1|ARHGEF7|CKAP5|CDC42
	Purine nucleotides nucleosides metabolism	31	109	0.000275883	0.00971338	2.24267650427295	100|11164|112|115|132|158|205|22978|2618|3251|353|3614|3615|3704|471|4830|4831|4832|4833|4860|4882|51251|5140|5143|5144|5147|5315|654364|9060|9061|955	ADA|NUDT5|ADCY6|ADCY9|ADK|ADSL|AK4|NT5C2|GART|HPRT1|APRT|IMPDH1|IMPDH2|ITPA|ATIC|NME1|NME2|NME3|NME4|PNP|NPR2|NT5C3A|PDE3B|PDE4C|PDE4D|PDE6D|PKM|NME1-NME2|PAPSS2|PAPSS1|ENTPD6
	Senescence and Autophagy	30	105	0.000310424	0.0104923	2.25920122173817	1027|1029|1277|22863|23710|3159|3265|3480|3553|3572|3576|3916|3920|4088|4297|51100|5111|5594|5604|5606|5728|6041|7057|7405|81631|8408|84557|8804|9140|994	CDKN1B|CDKN2A|COL1A1|ATG14|GABARAPL1|HMGA1|HRAS|IGF1R|IL1B|IL6ST|CXCL8|LAMP1|LAMP2|SMAD3|KMT2A|SH3GLB1|PCNA|MAPK1|MAP2K1|MAP2K3|PTEN|RNASEL|THBS1|UVRAG|MAP1LC3B|ULK1|MAP1LC3A|CREG1|ATG12|CDC25B
	cell cycle: g1/s check point	11	26	0.000415282	0.0134967	4.63990413137761	1017|1021|1027|1029|1030|1719|25|4088|472|595|7027	CDK2|CDK6|CDKN1B|CDKN2A|CDKN2B|DHFR|ABL1|SMAD3|ATM|CCND1|TFDP1
	Fc gamma R-mediated phagocytosis	27	97	0.000439151	0.0137438	2.31821935807465	10163|1398|1399|1759|207|3635|3636|4082|5058|50807|5296|5335|5336|55616|5578|5594|5604|5880|65108|6850|7410|81873|8611|8612|8613|8976|998	WASF2|CRK|CRKL|DNM1|AKT1|INPP5D|INPPL1|MARCKS|PAK1|ASAP1|PIK3R2|PLCG1|PLCG2|ASAP3|PRKCA|MAPK1|MAP2K1|RAC2|MARCKSL1|SYK|VAV2|ARPC5L|PLPP1|PLPP2|PLPP3|WASL|CDC42
	FoxO family signaling	17	50	0.000541039	0.0159475	3.00960378932887	1017|1027|1387|1454|1455|1456|207|23411|2810|4303|53944|5934|6446|6502|6648|7534|8850	CDK2|CDKN1B|CREBBP|CSNK1E|CSNK1G2|CSNK1G3|AKT1|SIRT1|SFN|FOXO4|CSNK1G1|RBL2|SGK1|SKP2|SOD2|YWHAZ|KAT2B
	Class I PI3K signaling events	16	45	0.000558722	0.0159475	3.13560584057234	11033|2534|27071|3265|3635|3636|381|5335|5336|5728|64411|6446|6850|9265|9266|9267	ADAP1|FYN|DAPP1|HRAS|INPP5D|INPPL1|ARF5|PLCG1|PLCG2|PTEN|ARAP3|SGK1|SYK|CYTH3|CYTH2|CYTH1
	TGF-Core	15	42	0.000566185	0.0159475	3.29191103904727	10097|10220|1385|207|4088|4090|4609|5594|652|657|7043|7048|8312|90|94	ACTR2|GDF11|CREB1|AKT1|SMAD3|SMAD5|MYC|MAPK1|BMP4|BMPR1A|TGFB3|TGFBR2|AXIN1|ACVR1|ACVRL1
	c-MYB transcription factor network	25	85	0.000668756	0.018229	2.3276145141941	100|1021|1027|1029|10401|1050|1052|1314|136|1387|2113|25942|28996|3265|330|4069|4254|4602|4609|463|51176|5250|5743|595|6595	ADA|CDK6|CDKN1B|CDKN2A|PIAS3|CEBPA|CEBPD|COPA|ADORA2B|CREBBP|ETS1|SIN3A|HIPK2|HRAS|BIRC3|LYZ|KITLG|MYB|MYC|ZFHX3|LEF1|SLC25A3|PTGS2|CCND1|SMARCA2
	Prostaglandin formation from arachidonate	13	33	0.000758801	0.0200371	3.56501791713165	1314|26958|28231|28232|372|4257|4258|4259|5742|5743|80142|8611|8613	COPA|COPG2|SLCO4A1|SLCO3A1|ARCN1|MGST1|MGST2|MGST3|PTGS1|PTGS2|PTGES2|PLPP1|PLPP3
	SREBP signalling	17	50	0.000923211	0.0236301	2.82701254569298	10483|10484|1385|2194|22872|31|47|4800|51128|51141|5468|6319|6713|6720|8720|949|9632	SEC23B|SEC23A|CREB1|FASN|SEC31A|ACACA|ACLY|NFYA|SAR1B|INSIG2|PPARG|SCD|SQLE|SREBF1|MBTPS1|SCARB1|SEC24C
	RhoA signaling pathway	16	47	0.000978761	0.0236301	2.92625025565523	1027|3491|3688|4478|50855|5585|5606|5728|5962|6300|6456|6548|6722|7414|9475|998	CDKN1B|CCN1|ITGB1|MSN|PARD6A|PKN1|MAP2K3|PTEN|RDX|MAPK12|SH3GL2|SLC9A1|SRF|VCL|ROCK2|CDC42
	Wnt Signaling Pathway	16	46	0.000978761	0.0236301	2.92625025565523	1021|1454|1856|1857|207|4609|4919|51176|53944|5468|5578|595|607|6259|7248|8313	CDK6|CSNK1E|DVL2|DVL3|AKT1|MYC|ROR1|LEF1|CSNK1G1|PPARG|PRKCA|CCND1|BCL9|RYK|TSC1|AXIN2
	Intracellular Signalling Through Adenosine Receptor A2b and Adenosine	14	38	0.00105213	0.0241233	3.19966288007979	136|1385|207|2778|2782|3265|3914|4214|5058|50855|5594|5600|8874|998	ADORA2B|CREB1|AKT1|GNAS|GNB1|HRAS|LAMB3|MAP3K1|PAK1|PARD6A|MAPK1|MAPK11|ARHGEF7|CDC42
	integrin signaling pathway	13	34	0.00105629	0.0241233	3.39506991790403	1399|2534|3265|3688|5747|6464|7145|7414|7791|823|857|87|9221	CRKL|FYN|HRAS|ITGB1|PTK2|SHC1|TNS1|VCL|ZYX|CAPN1|CAV1|ACTN1|NOLC1
	VEGF Signaling Pathway	18	55	0.0010981	0.0244183	2.66976105670667	1398|207|3265|3685|5281|5287|5335|5336|5578|5583|5594|5600|5603|5604|5606|6300|7423|8829	CRK|AKT1|HRAS|ITGAV|PIGF|PIK3C2B|PLCG1|PLCG2|PRKCA|PRKCH|MAPK1|MAPK11|MAPK13|MAP2K1|MAP2K3|MAPK12|VEGFB|NRP1
	TGF beta Signaling Pathway	31	117	0.00123671	0.0259557	2.00427229676076	10131|1601|1875|207|2113|23327|3688|4088|4609|50855|51377|5296|5494|5594|5604|5606|5747|57559|5934|595|64219|6464|6500|7027|7041|7048|8312|8462|8554|857|998	TRAP1|DAB2|E2F5|AKT1|ETS1|NEDD4L|ITGB1|SMAD3|MYC|PARD6A|UCHL5|PIK3R2|PPM1A|MAPK1|MAP2K1|MAP2K3|PTK2|STAMBPL1|RBL2|CCND1|PJA1|SHC1|SKP1|TFDP1|TGFB1I1|TGFBR2|AXIN1|KLF11|PIAS1|CAV1|CDC42
	Neurotrophin signaling pathway	32	121	0.00125819	0.0259557	1.97612785313021	10019|10818|1398|1399|207|25|3265|3654|3656|3667|397|4214|4215|4793|4909|5296|5335|5336|5594|5600|5603|5604|5664|57498|6272|6300|6464|801|818|8767|9500|998	SH2B3|FRS2|CRK|CRKL|AKT1|ABL1|HRAS|IRAK1|IRAK2|IRS1|ARHGDIB|MAP3K1|MAP3K3|NFKBIB|NTF4|PIK3R2|PLCG1|PLCG2|MAPK1|MAPK11|MAPK13|MAP2K1|PSEN2|KIDINS220|SORT1|MAPK12|SHC1|CALM1|CAMK2G|RIPK2|MAGED1|CDC42
	Doxorubicin Pathway (Cardiomyocyte Cell), Pharmacodynamics	10	24	0.00125939	0.0259557	4.21675111750493	10327|48|498|509|513|515|54205|5880|7155|8644	AKR1A1|ACO1|ATP5F1A|ATP5F1C|ATP5F1D|ATP5PB|CYCS|RAC2|TOP2B|AKR1C3
	Wnt signaling pathway	38	151	0.00129037	0.0259611	1.84909870945715	10725|11261|1387|1454|1856|1857|22943|23291|23401|2535|27101|4088|4316|4609|51176|5518|5525|5526|5532|5578|5613|57216|57680|5880|595|6500|6907|80326|8061|818|8312|8313|8322|8324|85409|8607|896|9475	NFAT5|CHP1|CREBBP|CSNK1E|DVL2|DVL3|DKK1|FBXW11|FRAT2|FZD2|CACYBP|SMAD3|MMP7|MYC|LEF1|PPP2R1A|PPP2R5A|PPP2R5B|PPP3CB|PRKCA|PRKX|VANGL2|CHD8|RAC2|CCND1|SKP1|TBL1X|WNT10A|FOSL1|CAMK2G|AXIN1|AXIN2|FZD4|FZD7|NKD2|RUVBL1|CCND3|ROCK2
	HTLV-I infection	59	263	0.0015464	0.0289601	1.60048666644544	1029|1030|1031|10725|112|11261|115|1385|1387|1856|1857|200186|207|2113|22808|2535|291|292|3108|3125|3265|3601|3716|4055|4088|4214|4215|4487|4602|4609|472|5111|51433|5159|5296|54107|5424|5532|5613|595|6237|64682|64784|6722|7043|7048|7132|7419|7494|80326|8061|811|8322|8324|8829|8850|8881|896|94241	CDKN2A|CDKN2B|CDKN2C|NFAT5|ADCY6|CHP1|ADCY9|CREB1|CREBBP|DVL2|DVL3|CRTC2|AKT1|ETS1|MRAS|FZD2|SLC25A4|SLC25A5|HLA-DMA|HLA-DRB3|HRAS|IL15RA|JAK1|LTBR|SMAD3|MAP3K1|MAP3K3|MSX1|MYB|MYC|ATM|PCNA|ANAPC5|PDGFRB|PIK3R2|POLE3|POLD1|PPP3CB|PRKX|CCND1|RRAS|ANAPC1|CRTC3|SRF|TGFB3|TGFBR2|TNFRSF1A|VDAC3|XBP1|WNT10A|FOSL1|CALR|FZD4|FZD7|NRP1|KAT2B|CDC16|CCND3|TP53INP1
	Coregulation of Androgen receptor activity	19	66	0.00157382	0.0289601	2.48264819485137	10106|1021|1029|10401|207|2288|23054|24149|354|5036|57178|595|6722|7041|7113|8031|8554|896|9039	CTDSP2|CDK6|CDKN2A|PIAS3|AKT1|FKBP4|NCOA6|ZNF318|KLK3|PA2G4|ZMIZ1|CCND1|SRF|TGFB1I1|TMPRSS2|NCOA4|PIAS1|CCND3|UBA3
	Leptin signaling pathway	19	61	0.00157382	0.0289601	2.48264819485137	10657|1385|207|2534|31|3265|3553|3557|3667|3716|5140|5296|5335|5594|5604|595|6464|8648|998	KHDRBS1|CREB1|AKT1|FYN|ACACA|HRAS|IL1B|IL1RN|IRS1|JAK1|PDE3B|PIK3R2|PLCG1|MAPK1|MAP2K1|CCND1|SHC1|NCOA1|CDC42
	Small cell lung cancer	24	84	0.00158761	0.0289601	2.19647638303211	1017|1021|1027|1030|207|317|329|330|3655|3685|3688|3912|3913|3914|3915|3918|4609|5296|54205|5728|5743|5747|595|6502	CDK2|CDK6|CDKN1B|CDKN2B|AKT1|APAF1|BIRC2|BIRC3|ITGA6|ITGAV|ITGB1|LAMB1|LAMB2|LAMB3|LAMC1|LAMC2|MYC|PIK3R2|CYCS|PTEN|PTGS2|PTK2|CCND1|SKP2
	Hedgehog signaling events mediated by Gli proteins	16	49	0.00163987	0.0289601	2.74288853855521	10284|1387|1454|1455|1456|207|23291|25942|27148|2771|2782|51715|53944|5604|8405|8554	SAP18|CREBBP|CSNK1E|CSNK1G2|CSNK1G3|AKT1|FBXW11|SIN3A|STK36|GNAI2|GNB1|RAB23|CSNK1G1|MAP2K1|SPOP|PIAS1
	Biosynthesis of unsaturated fatty acids	9	21	0.00164507	0.0289601	4.48427947523914	11332|30|51|51144|6319|79071|79966|8310|9200	ACOT7|ACAA1|ACOX1|HSD17B12|SCD|ELOVL6|SCD5|ACOX3|HACD1
	triacylglycerol biosynthesis	10	25	0.00186232	0.0321156	3.91529348972566	10554|10555|51099|56894|56895|64748|84803|8611|8612|8613	AGPAT1|AGPAT2|ABHD5|AGPAT3|AGPAT4|PLPPR2|GPAT3|PLPP1|PLPP2|PLPP3
	IL4	19	65	0.00194542	0.03274	2.42484339910619	1050|1387|207|2113|3597|3635|3667|3716|5296|5336|5594|5600|5747|6464|6850|7297|8027|8202|867	CEBPA|CREBBP|AKT1|ETS1|IL13RA1|INPP5D|IRS1|JAK1|PIK3R2|PLCG2|MAPK1|MAPK11|PTK2|SHC1|SYK|TYK2|STAM|NCOA3|CBL
	DNA damage response (only ATM dependent)	25	91	0.00197603	0.03274	2.11207797022815	1027|1029|1856|1857|197259|207|25|3667|4088|4214|4609|472|5106|5594|5728|5880|5934|595|6464|6648|80326|8061|8312|896|998	CDKN1B|CDKN2A|DVL2|DVL3|MLKL|AKT1|ABL1|IRS1|SMAD3|MAP3K1|MYC|ATM|PCK2|MAPK1|PTEN|RAC2|RBL2|CCND1|SHC1|SOD2|WNT10A|FOSL1|AXIN1|CCND3|CDC42
	Chronic myeloid leukemia	21	73	0.00229402	0.0372777	2.26011061008784	1021|1027|1029|1398|1399|207|23624|25|3265|4088|4609|5296|5594|5604|595|6464|7043|7048|861|867|868	CDK6|CDKN1B|CDKN2A|CRK|CRKL|AKT1|CBLC|ABL1|HRAS|SMAD3|MYC|PIK3R2|MAPK1|MAP2K1|CCND1|SHC1|TGFB3|TGFBR2|RUNX1|CBL|CBLB
	Leukotriene metabolism	27	101	0.00245365	0.0391126	2.00389757331237	10449|10455|11001|11332|129401|1545|1577|1892|217|218|2182|223|224|23225|240|29785|30|3028|4257|4258|4259|51|51703|54830|79023|8260|8310	ACAA2|ECI2|SLC27A2|ACOT7|NUP35|CYP1B1|CYP3A5|ECHS1|ALDH2|ALDH3A1|ACSL4|ALDH9A1|ALDH3A2|NUP210|ALOX5|CYP2S1|ACAA1|HSD17B10|MGST1|MGST2|MGST3|ACOX1|ACSL5|NUP62CL|NUP37|NAA10|ACOX3
	Membrane Trafficking	10	25	0.00267819	0.0391126	3.65405915977737	10484|22872|26258|408|51128|55738|6456|8673|8729|8775	SEC23A|SEC31A|BLOC1S6|ARRB1|SAR1B|ARFGAP1|SH3GL2|VAMP8|GBF1|NAPA
	heparan sulfate biosynthesis	10	25	0.00267819	0.0391126	3.65405915977737	11285|2131|2132|2135|2137|26035|26229|3340|8509|9957	B4GALT7|EXT1|EXT2|EXTL2|EXTL3|GLCE|B3GAT3|NDST1|NDST2|HS3ST1
	Regulation of CDC42 activity	12	34	0.00268742	0.0391126	3.13295542399152	2245|23263|4830|4831|5335|55114|6453|654364|7410|8412|8874|998	FGD1|MCF2L|NME1|NME2|PLCG1|ARHGAP17|ITSN1|NME1-NME2|VAV2|BCAR3|ARHGEF7|CDC42
	MAPK Cascade	11	29	0.00273094	0.0391126	3.35003538598906	22821|3265|4155|4214|4215|5594|5604|5606|6237|6300|7786	RASA3|HRAS|MBP|MAP3K1|MAP3K3|MAPK1|MAP2K1|MAP2K3|RRAS|MAPK12|MAP3K12
	Thyroid cancer	11	29	0.00273094	0.0391126	3.35003538598906	3265|4609|51176|5468|5594|5604|595|7170|7175|8031|999	HRAS|MYC|LEF1|PPARG|MAPK1|MAP2K1|CCND1|TPM3|TPR|NCOA4|CDH1
	Insulin Pathway	15	48	0.00289077	0.0407116	2.65385138961514	1398|207|23265|23433|3265|3635|3667|50855|54536|6446|6464|8440|857|867|9322	CRK|AKT1|EXOC7|RHOQ|HRAS|INPP5D|IRS1|PARD6A|EXOC6|SGK1|SHC1|NCK2|CAV1|CBL|TRIP10
	mapkinase signaling pathway	17	58	0.002976	0.0412249	2.4542636989017	1050|11183|1385|3265|4209|4214|4215|4609|5058|5594|5600|5603|5604|5606|6300|7786|9448	CEBPA|MAP4K5|CREB1|HRAS|MEF2D|MAP3K1|MAP3K3|MYC|PAK1|MAPK1|MAPK11|MAPK13|MAP2K1|MAP2K3|MAPK12|MAP3K12|MAP4K4
	Mitochondrial Electron Transport Chain	8	19	0.0032888	0.0429462	4.38348689703801	291|498|509|513|515|54205|6389|7384	SLC25A4|ATP5F1A|ATP5F1C|ATP5F1D|ATP5PB|CYCS|SDHA|UQCRC1
	Steroid biosynthesis	8	18	0.0032888	0.0429462	4.38348689703801	10682|1594|1717|1718|50814|51478|6307|7108	EBP|CYP27B1|DHCR7|DHCR24|NSDHL|HSD17B7|MSMO1|TM7SF2
	E2F transcription factor network	21	77	0.00330183	0.0429462	2.17459175727943	1017|1027|1029|1031|10419|1050|1387|1719|1875|23411|23429|26959|317|4609|472|5934|6595|7027|8824|8850|896	CDK2|CDKN1B|CDKN2A|CDKN2C|PRMT5|CEBPA|CREBBP|DHFR|E2F5|SIRT1|RYBP|HBP1|APAF1|MYC|ATM|RBL2|SMARCA2|TFDP1|CES2|KAT2B|CCND3
	IL-1 signaling pathway	16	51	0.00330355	0.0429462	2.50765640891593	207|3553|3556|3654|3656|4214|4215|4793|5296|5335|5594|5604|57162|6347|7334|7335	AKT1|IL1B|IL1RAP|IRAK1|IRAK2|MAP3K1|MAP3K3|NFKBIB|PIK3R2|PLCG1|MAPK1|MAP2K1|PELI1|CCL2|UBE2N|UBE2V1
	MAPK signaling pathway	38	160	0.00343145	0.0435224	1.72608551583023	1398|1399|1847|207|22808|23162|3309|3553|3925|408|4137|4214|4609|4909|5058|5159|51776|5494|5532|5583|5594|5603|5604|57551|5801|5880|6300|6722|7043|7048|7786|835|8649|9064|929|9448|994|998	CRK|CRKL|DUSP5|AKT1|MRAS|MAPK8IP3|HSPA5|IL1B|STMN1|ARRB1|MAPT|MAP3K1|MYC|NTF4|PAK1|PDGFRB|MAP3K20|PPM1A|PPP3CB|PRKCH|MAPK1|MAPK13|MAP2K1|TAOK1|PTPRR|RAC2|MAPK12|SRF|TGFB3|TGFBR2|MAP3K12|CASP2|LAMTOR3|MAP3K6|CD14|MAP4K4|CDC25B|CDC42
	p73 transcription factor network	22	79	0.00345088	0.0435224	2.11846866470726	100|1017|1021|2194|23151|2319|23327|23411|25|2810|3029|3556|3716|4609|5265|54894|5600|6273|835|8611|8682|9518	ADA|CDK2|CDK6|FASN|GRAMD4|FLOT2|NEDD4L|SIRT1|ABL1|SFN|HAGH|IL1RAP|JAK1|MYC|SERPINA1|RNF43|MAPK11|S100A2|CASP2|PLPP1|PEA15|GDF15
	TSH signaling pathway	19	65	0.00353008	0.0438664	2.2663610216469	1017|1027|1385|207|23513|2771|2778|2782|3265|3480|3716|4609|5144|5296|5594|5604|5606|5934|896	CDK2|CDKN1B|CREB1|AKT1|SCRIB|GNAI2|GNAS|GNB1|HRAS|IGF1R|JAK1|MYC|PDE4D|PIK3R2|MAPK1|MAP2K1|MAP2K3|RBL2|CCND3
	PDGFR-alpha signaling pathway	9	22	0.00363763	0.0440464	3.79385457001986	1398|1399|3685|3716|5335|6461|6464|6722|857	CRK|CRKL|ITGAV|JAK1|PLCG1|SHB|SHC1|SRF|CAV1
	agrin in postsynaptic differentiation	15	48	0.00364882	0.0440464	2.57082404979271	1605|2017|3688|375790|3912|3913|3914|3915|3918|5058|5594|56924|5747|8874|998	DAG1|CTTN|ITGB1|AGRN|LAMB1|LAMB2|LAMB3|LAMC1|LAMC2|PAK1|MAPK1|PAK6|PTK2|ARHGEF7|CDC42
	Retinoic acid receptors-mediated signaling	11	30	0.00371752	0.0440843	3.17354997229139	1022|1387|207|5578|5594|5914|8202|8648|8850|902|9612	CDK7|CREBBP|AKT1|PRKCA|MAPK1|RARA|NCOA3|NCOA1|KAT2B|CCNH|NCOR2
	signaling pathway from g-protein families	10	26	0.00375629	0.0440843	3.42549344657963	1385|2778|2782|3265|5335|5532|5573|5575|5578|5604	CREB1|GNAS|GNB1|HRAS|PLCG1|PPP3CB|PRKAR1A|PRKAR1B|PRKCA|MAP2K1
	IFN-gamma pathway	14	45	0.00400435	0.0457253	2.64723436411419	1387|1399|207|3459|3553|3716|4214|5594|5604|801|80142|818|8554|867	CREBBP|CRKL|AKT1|IFNGR1|IL1B|JAK1|MAP3K1|MAPK1|MAP2K1|CALM1|PTGES2|CAMK2G|PIAS1|CBL
	LKB1 signaling events	14	45	0.00400435	0.0457253	2.64723436411419	114790|1385|200186|2118|23387|2810|4137|4609|51765|5664|6604|7248|7534|84446	STK11IP|CREB1|CRTC2|ETV4|SIK3|SFN|MAPT|MYC|STK26|PSEN2|SMARCD3|TSC1|YWHAZ|BRSK1
	Signaling events mediated by Hepatocyte Growth Factor Receptor (c-Met)	22	84	0.00407834	0.0459493	2.08183928677521	1398|1399|207|2113|3265|3635|3636|4214|5058|50855|5335|5594|5604|5747|57610|6456|6464|8440|867|8976|998|999	CRK|CRKL|AKT1|ETS1|HRAS|INPP5D|INPPL1|MAP3K1|PAK1|PARD6A|PLCG1|MAPK1|MAP2K1|PTK2|RANBP10|SH3GL2|SHC1|NCK2|CBL|WASL|CDC42|CDH1
	Beta1 integrin cell surface interactions	19	66	0.00425214	0.0469381	2.21802196096106	1277|1290|1291|1464|3655|3678|3685|3688|3912|3913|3914|3915|3918|4192|7045|7052|7057|929|975	COL1A1|COL5A2|COL6A1|CSPG4|ITGA6|ITGA5|ITGAV|ITGB1|LAMB1|LAMB2|LAMB3|LAMC1|LAMC2|MDK|TGFBI|TGM2|THBS1|CD14|CD81
	salvage pathways of pyrimidine ribonucleotides	7	16	0.0042772	0.0469381	4.79344070747661	139596|4830|4831|4832|4833|654364|7371	UPRT|NME1|NME2|NME3|NME4|NME1-NME2|UCK2
	EGF-Ncore	17	57	0.00448824	0.0480072	2.33130231952797	142679|1847|23162|2534|3635|3636|3654|408|55003|5578|56940|5728|8312|8649|867|8682|9043	DUSP19|DUSP5|MAPK8IP3|FYN|INPP5D|INPPL1|IRAK1|ARRB1|PAK1IP1|PRKCA|DUSP22|PTEN|AXIN1|LAMTOR3|CBL|PEA15|SPAG9
	p53 pathway	17	59	0.00448824	0.0480072	2.33130231952797	1017|1029|10419|11186|1387|1454|1455|1456|207|25|28996|472|53944|6502|80204|8445|8850	CDK2|CDKN2A|PRMT5|RASSF1|CREBBP|CSNK1E|CSNK1G2|CSNK1G3|AKT1|ABL1|HIPK2|ATM|CSNK1G1|SKP2|FBXO11|DYRK2|KAT2B
	Nucleotide Metabolism	8	19	0.00491876	0.049456	3.98469179400314	158|1719|3251|3614|4831|5424|6303|6723	ADSL|DHFR|HPRT1|IMPDH1|NME2|POLD1|SAT1|SRM
	Nectin adhesion pathway	11	32	0.0049691	0.049456	3.0147140067689	1398|3685|5159|5747|5817|5818|5819|7410|9076|998|999	CRK|ITGAV|PDGFRB|PTK2|PVR|NECTIN1|NECTIN2|VAV2|CLDN1|CDC42|CDH1
	Nongenotropic Androgen signaling	11	32	0.0049691	0.049456	3.0147140067689	1385|207|2771|2782|3265|5335|5336|5594|5604|5747|998	CREB1|AKT1|GNAI2|GNB1|HRAS|PLCG1|PLCG2|MAPK1|MAP2K1|PTK2|CDC42
	Thiopurine Pathway, Pharmacokinetics/Pharmacodynamics	11	32	0.0049691	0.049456	3.0147140067689	100|10057|132|1719|191|2618|3177|3251|3614|3704|6470	ADA|ABCC5|ADK|DHFR|AHCY|GART|SLC29A2|HPRT1|IMPDH1|ITPA|SHMT1
	Bile acid biosynthesis	16	53	0.00504426	0.049456	2.37173494612888	10998|11001|11332|1593|217|218|223|224|28231|30|3283|51|6718|81539|8310|8714	SLC27A5|SLC27A2|ACOT7|CYP27A1|ALDH2|ALDH3A1|ALDH9A1|ALDH3A2|SLCO4A1|ACAA1|HSD3B1|ACOX1|AKR1D1|SLC38A1|ACOX3|ABCC3
	Interferon type I	16	54	0.00504426	0.049456	2.37173494612888	10401|1385|1398|1399|2534|27250|3667|3716|4214|5296|5606|6773|7297|79109|8554|867	PIAS3|CREB1|CRK|CRKL|FYN|PDCD4|IRS1|JAK1|MAP3K1|PIK3R2|MAP2K3|STAT2|TYK2|MAPKAP1|PIAS1|CBL
	Regulation of Microtubule Cytoskeleton	14	44	0.00505196	0.049456	2.55889754197158	10420|207|22919|23332|25|3925|4131|4137|5058|50855|5578|5728|57551|998	TESK2|AKT1|MAPRE1|CLASP1|ABL1|STMN1|MAP1B|MAPT|PAK1|PARD6A|PRKCA|PTEN|TAOK1|CDC42
	TLR NFkB	19	69	0.00509192	0.049456	2.17169952932438	3553|3556|3654|387521|4793|5682|5684|5686|5687|5691|5700|5704|5713|5716|5718|6500|7334|7335|929	IL1B|IL1RAP|IRAK1|TMEM189|NFKBIB|PSMA1|PSMA3|PSMA5|PSMA6|PSMB3|PSMC1|PSMC4|PSMD7|PSMD10|PSMD12|SKP1|UBE2N|UBE2V1|CD14
	transcription factor creb and its extracellular signals	10	27	0.00515076	0.049459	3.22382372803914	1385|207|2778|3265|5573|5575|5578|5594|6464|818	CREB1|AKT1|GNAS|HRAS|PRKAR1A|PRKAR1B|PRKCA|MAPK1|SHC1|CAMK2G
	Axon guidance	57	268	0.00525538	0.0498966	1.50769134087506	100133941|10398|10507|1173|1277|1290|1291|1385|161|1742|1759|1793|23332|23380|25|2534|2817|3265|3678|3685|3688|375790|3912|3915|4478|4628|4756|5058|51466|5335|5361|55740|5594|5604|56924|5747|57522|57698|5880|59277|5962|6237|64221|6456|6709|7410|784|79784|8440|8506|8829|8851|8976|9475|9723|9826|998	CD24|MYL9|SEMA4D|AP2M1|COL1A1|COL5A2|COL6A1|CREB1|AP2A2|DLG4|DNM1|DOCK1|CLASP1|SRGAP2|ABL1|FYN|GPC1|HRAS|ITGA5|ITGAV|ITGB1|AGRN|LAMB1|LAMC1|MSN|MYH10|NEO1|PAK1|EVL|PLCG1|PLXNA1|ENAH|MAPK1|MAP2K1|PAK6|PTK2|SRGAP1|SHTN1|RAC2|NTN4|RDX|RRAS|ROBO3|SH3GL2|SPTAN1|VAV2|CACNB3|MYH14|NCK2|CNTNAP1|NRP1|CDK5R1|WASL|ROCK2|SEMA3E|ARHGEF11|CDC42
	Glycerophospholipid metabolism	22	85	0.00561983	0.0516758	2.01225238708629	10162|1040|10434|10554|10555|1119|1609|23175|23659|375775|3931|54675|55224|56894|56895|5833|84803|8611|8612|8613|8760|9791	LPCAT3|CDS1|LYPLA1|AGPAT1|AGPAT2|CHKA|DGKQ|LPIN1|PLA2G15|PNPLA7|LCAT|CRLS1|ETNK2|AGPAT3|AGPAT4|PCYT2|GPAT3|PLPP1|PLPP2|PLPP3|CDS2|PTDSS1
	Wnt Mammals	29	119	0.005702	0.0516758	1.80955756751309	1387|1454|1856|1857|22943|23401|2535|2817|375790|51176|5682|5684|5686|5687|5691|5700|5704|5713|5716|5718|607|6382|6500|7088|80326|8312|8313|8322|8324	CREBBP|CSNK1E|DVL2|DVL3|DKK1|FRAT2|FZD2|GPC1|AGRN|LEF1|PSMA1|PSMA3|PSMA5|PSMA6|PSMB3|PSMC1|PSMC4|PSMD7|PSMD10|PSMD12|BCL9|SDC1|SKP1|TLE1|WNT10A|AXIN1|AXIN2|FZD4|FZD7
	B Cell Receptor Signaling Pathway	24	93	0.00577396	0.0516758	1.93730934112827	1385|1398|1399|207|2113|2534|27071|3265|3635|4209|4609|5296|5335|5336|5594|5604|5880|6464|6850|7410|7462|8462|867|998	CREB1|CRK|CRKL|AKT1|ETS1|FYN|DAPP1|HRAS|INPP5D|MEF2D|MYC|PIK3R2|PLCG1|PLCG2|MAPK1|MAP2K1|RAC2|SHC1|SYK|VAV2|LAT2|KLF11|CBL|CDC42
	Neurotrophic factor-mediated Trk receptor signaling	18	65	0.00579015	0.0516758	2.19424531458171	10818|1398|1399|1759|1793|23263|23327|25|3265|4909|5335|5594|5604|595|6464|9093|9500|998	FRS2|CRK|CRKL|DNM1|DOCK1|MCF2L|NEDD4L|ABL1|HRAS|NTF4|PLCG1|MAPK1|MAP2K1|CCND1|SHC1|DNAJA3|MAGED1|CDC42
	Regulation of retinoblastoma protein	18	66	0.00579015	0.0516758	2.19424531458171	1017|1021|1027|1029|1050|1052|1158|1387|1997|23411|25|5468|5600|595|6046|6502|7027|896	CDK2|CDK6|CDKN1B|CDKN2A|CEBPA|CEBPD|CKM|CREBBP|ELF1|SIRT1|ABL1|PPARG|MAPK11|CCND1|BRD2|SKP2|TFDP1|CCND3
	Urea cycle and metabolism of arginine, proline, glutamate, aspartate and asparagine	26	106	0.00580971	0.0516758	1.87798903490567	10166|129401|1384|1468|217|218|223|224|23225|2730|2806|2876|4129|4257|4258|4259|4953|5033|54830|55157|57038|79023|79944|81539|8659|8974	SLC25A15|NUP35|CRAT|SLC25A10|ALDH2|ALDH3A1|ALDH9A1|ALDH3A2|NUP210|GCLM|GOT2|GPX1|MAOB|MGST1|MGST2|MGST3|ODC1|P4HA1|NUP62CL|DARS2|RARS2|NUP37|L2HGDH|SLC38A1|ALDH4A1|P4HA2
	Glycerolipid metabolism	16	54	0.0061595	0.0542164	2.30919550870494	10327|10554|10555|11343|1609|217|223|224|23175|56894|56895|84803|8611|8612|8613|9388	AKR1A1|AGPAT1|AGPAT2|MGLL|DGKQ|ALDH2|ALDH9A1|ALDH3A2|LPIN1|AGPAT3|AGPAT4|GPAT3|PLPP1|PLPP2|PLPP3|LIPG
	Other types of O-glycan biosynthesis	14	46	0.00630955	0.0544038	2.4761631364708	145173|23275|23509|2526|283464|29954|3955|54575|54576|54578|6487|7364|79709|8473	B3GLCT|POFUT2|POFUT1|FUT4|GXYLT1|POMT2|LFNG|UGT1A10|UGT1A8|UGT1A6|ST3GAL3|UGT2B7|COLGALT1|OGT
	Vasopressin-regulated water reabsorption	14	45	0.00630955	0.0544038	2.4761631364708	112|115|1385|1639|1778|1781|1783|2778|360|397|4905|5613|5869|64764	ADCY6|ADCY9|CREB1|DCTN1|DYNC1H1|DYNC1I2|DYNC1LI2|GNAS|AQP3|ARHGDIB|NSF|PRKX|RAB5B|CREB3L2
	Syndecan-4-mediated signaling events	11	32	0.00653162	0.0548354	2.87100514454759	3678|3688|4192|5578|5747|6352|7035|7057|8324|84309|87	ITGA5|ITGB1|MDK|PRKCA|PTK2|CCL5|TFPI|THBS1|FZD7|NUDT16L1|ACTN1
	erk and pi-3 kinase are necessary for collagen binding in corneal epithelia	11	32	0.00653162	0.0548354	2.87100514454759	3688|4638|5335|5594|5604|5747|7145|7414|7791|823|87	ITGB1|MYLK|PLCG1|MAPK1|MAP2K1|PTK2|TNS1|VCL|ZYX|CAPN1|ACTN1
	Salmonella infection	22	86	0.00655429	0.0548354	1.97917469954734	10163|1778|1781|1783|23207|3459|3553|3576|3606|3831|4628|5585|5594|5600|5603|6300|79784|81873|8976|929|9475|998	WASF2|DYNC1H1|DYNC1I2|DYNC1LI2|PLEKHM2|IFNGR1|IL1B|CXCL8|IL18|KLC1|MYH10|PKN1|MAPK1|MAPK11|MAPK13|MAPK12|MYH14|ARPC5L|WASL|CD14|ROCK2|CDC42
	Integrins in angiogenesis	18	65	0.00691605	0.0558779	2.14643427040407	1027|1277|1290|1291|207|25960|3480|3667|3685|4240|5297|5298|5594|5747|6382|7048|7414|867	CDKN1B|COL1A1|COL5A2|COL6A1|AKT1|ADGRA2|IGF1R|IRS1|ITGAV|MFGE8|PI4KA|PI4KB|MAPK1|PTK2|SDC1|TGFBR2|VCL|CBL
	Reelin signaling pathway	10	28	0.00691971	0.0558779	3.04456350955958	1399|207|2534|3688|4131|4137|5048|7804|8440|8851	CRKL|AKT1|FYN|ITGB1|MAP1B|MAPT|PAFAH1B1|LRP8|NCK2|CDK5R1
	influence of ras and rho proteins on g1 to s transition	10	29	0.00691971	0.0558779	3.04456350955958	1017|1021|1027|207|3265|5058|5594|5604|595|7027	CDK2|CDK6|CDKN1B|AKT1|HRAS|PAK1|MAPK1|MAP2K1|CCND1|TFDP1
	Valine, leucine and isoleucine degradation	15	50	0.00694341	0.0558779	2.35009670324044	10449|1892|217|218|223|26275|3028|3712|5096|56922|587|641649|6541|8140|81539	ACAA2|ECHS1|ALDH2|ALDH3A1|ALDH9A1|HIBCH|HSD17B10|IVD|PCCB|MCCC1|BCAT2|TMEM91|SLC7A1|SLC7A5|SLC38A1
	Arf1 pathway	8	20	0.00710122	0.056457	3.65241405866186	10945|1173|1314|50807|55738|8615|8729|9266	KDELR1|AP2M1|COPA|ASAP1|ARFGAP1|USO1|GBF1|CYTH2
	VEGFR3 signaling in lymphatic endothelium	9	25	0.007149	0.056457	3.28764833285831	1277|1385|1398|207|3678|3688|5594|5600|6464	COL1A1|CREB1|CRK|AKT1|ITGA5|ITGB1|MAPK1|MAPK11|SHC1
	Apoptotic execution phase	12	37	0.00773222	0.0604975	2.63108286141993	100506658|10134|118|22985|329|4137|51765|5339|5747|6709|9414|999	OCLN|BCAP31|ADD1|ACIN1|BIRC2|MAPT|STK26|PLEC|PTK2|SPTAN1|TJP2|CDH1
	Proteasome Degradation	18	66	0.00821281	0.0636681	2.10066156679692	10197|5682|5684|5686|5687|5691|5700|5704|5706|5713|5716|5718|5720|7311|7314|7317|7318|7347	PSME3|PSMA1|PSMA3|PSMA5|PSMA6|PSMB3|PSMC1|PSMC4|PSMC6|PSMD7|PSMD10|PSMD12|PSME1|UBA52|UBB|UBA1|UBA7|UCHL3
	Alpha4 beta1 integrin signaling events	11	34	0.00845371	0.0649399	2.74019237464724	1398|1793|3688|4192|5573|5575|5747|7057|7534|929|975	CRK|DOCK1|ITGB1|MDK|PRKAR1A|PRKAR1B|PTK2|THBS1|YWHAZ|CD14|CD81
	B cell receptor signaling	22	101	0.00880583	0.0670354	1.91595436970056	2534|27071|3265|387521|4793|5296|5336|5594|5604|5682|5684|5686|5687|5691|5700|5704|5713|5716|5718|6850|7334|7335	FYN|DAPP1|HRAS|TMEM189|NFKBIB|PIK3R2|PLCG2|MAPK1|MAP2K1|PSMA1|PSMA3|PSMA5|PSMA6|PSMB3|PSMC1|PSMC4|PSMD7|PSMD10|PSMD12|SYK|UBE2N|UBE2V1
	Arf6 trafficking events	14	50	0.00956861	0.0688511	2.32590162845631	23162|23265|3655|3678|3685|3688|3831|4830|4831|54536|654364|9043|9744|999	MAPK8IP3|EXOC7|ITGA6|ITGA5|ITGAV|ITGB1|KLC1|NME1|NME2|EXOC6|NME1-NME2|SPAG9|ACAP1|CDH1
	IL-7 signaling pathway	9	25	0.00966383	0.0688511	3.08201069321937	1027|207|2534|3716|4609|5296|5594|5604|595	CDKN1B|AKT1|FYN|JAK1|MYC|PIK3R2|MAPK1|MAP2K1|CCND1
	Ubiquitin mediated proteolysis	32	137	0.00967188	0.0688511	1.67342487627119	10055|10401|10477|140739|22954|23291|23327|23624|26232|326|329|330|4214|51366|51433|51619|55958|57448|64682|6500|6502|7317|7318|7334|8450|8554|867|868|8881|8925|89910|9039	SAE1|PIAS3|UBE2E3|UBE2F|TRIM32|FBXW11|NEDD4L|CBLC|FBXO2|AIRE|BIRC2|BIRC3|MAP3K1|UBR5|ANAPC5|UBE2D4|KLHL9|BIRC6|ANAPC1|SKP1|SKP2|UBA1|UBA7|UBE2N|CUL4B|PIAS1|CBL|CBLB|CDC16|HERC1|UBE3B|UBA3
	Mycophenolic acid Pathway, Pharmacokinetics	7	17	0.00974114	0.0688511	3.83428366068037	1577|3614|3615|54575|54576|7364|8824	CYP3A5|IMPDH1|IMPDH2|UGT1A10|UGT1A8|UGT2B7|CES2
	Phytanic acid peroxisomal oxidation	7	17	0.00974114	0.0688511	3.83428366068037	11001|2182|26061|30|51|51703|8310	SLC27A2|ACSL4|HACL1|ACAA1|ACOX1|ACSL5|ACOX3
	aspirin blocks signaling pathway involved in platelet activation	7	17	0.00974114	0.0688511	3.83428366068037	2149|2782|3265|5578|5594|5604|5742	F2R|GNB1|HRAS|PRKCA|MAPK1|MAP2K1|PTGS1
	endocytotic role of ndk phosphins and dynamin	7	17	0.00974114	0.0688511	3.83428366068037	1173|1759|4830|4831|5532|654364|8301	AP2M1|DNM1|NME1|NME2|PPP3CB|NME1-NME2|PICALM
	Interleukin-11 Signaling Pathway	12	40	0.00974309	0.0688511	2.52978783813527	10401|1385|207|2534|3265|3572|3590|3716|5296|5594|7297|8554	PIAS3|CREB1|AKT1|FYN|HRAS|IL6ST|IL11RA|JAK1|PIK3R2|MAPK1|TYK2|PIAS1
	3-phosphoinositide degradation	8	21	0.00994063	0.0688511	3.37127811190909	23203|3635|3636|4952|56623|5728|64419|8897	PMPCA|INPP5D|INPPL1|OCRL|INPP5E|PTEN|MTMR14|MTMR3
	Steroid Biosynthesis	8	21	0.00994063	0.0688511	3.37127811190909	10682|1718|39|50814|51478|6307|6713|7108	EBP|DHCR24|ACAT2|NSDHL|HSD17B7|MSMO1|SQLE|TM7SF2
	p38 signaling mediated by MAPKAP kinases	8	22	0.00994063	0.0688511	3.37127811190909	1385|2810|5600|6722|7054|7534|7867|994	CREB1|SFN|MAPK11|SRF|TH|YWHAZ|MAPKAPK3|CDC25B
	Regulation of nuclear SMAD2/3 signaling	20	78	0.0100545	0.0690739	1.95924871323462	1017|10284|1030|10401|1385|1387|1745|207|25942|3586|3915|4088|4303|4609|60436|6670|7709|861|8648|8850	CDK2|SAP18|CDKN2B|PIAS3|CREB1|CREBBP|DLX1|AKT1|SIN3A|IL10|LAMC1|SMAD3|FOXO4|MYC|TGIF2|SP3|ZBTB17|RUNX1|NCOA1|KAT2B
	NOD-like receptor signaling pathway	16	57	0.010739	0.0723346	2.13989550514715	10392|329|330|3553|3576|3606|4793|5594|5600|5603|6300|6347|6352|64170|7205|8767	NOD1|BIRC2|BIRC3|IL1B|CXCL8|IL18|NFKBIB|MAPK1|MAPK11|MAPK13|MAPK12|CCL2|CCL5|CARD9|TRIP6|RIPK2
	IL8- and CXCR2-mediated signaling events	11	34	0.010786	0.0723346	2.62104065351757	1759|207|2769|2771|2782|3576|408|5518|5578|5880|867	DNM1|AKT1|GNA15|GNAI2|GNB1|CXCL8|ARRB1|PPP2R1A|PRKCA|RAC2|CBL
	TOR signaling	11	34	0.010786	0.0723346	2.62104065351757	10325|10670|207|25989|51422|55615|5578|7248|79109|8408|998	RRAGB|RRAGA|AKT1|ULK3|PRKAG2|PRR5|PRKCA|TSC1|MAPKAP1|ULK1|CDC42
	pyrimidine ribonucleotides interconversion	5	11	0.0112131	0.0746067	5.47555493507594	4830|4831|4832|4833|654364	NME1|NME2|NME3|NME4|NME1-NME2
	Wnt Signaling Pathway and Pluripotency	24	98	0.0114418	0.0755335	1.80400859760133	10009|1387|1454|1856|1857|2535|4316|4609|4800|5048|51176|5518|5523|5578|5583|595|80326|8061|8312|8313|8322|8324|85409|896	ZBTB33|CREBBP|CSNK1E|DVL2|DVL3|FZD2|MMP7|MYC|NFYA|PAFAH1B1|LEF1|PPP2R1A|PPP2R3A|PRKCA|PRKCH|CCND1|WNT10A|FOSL1|AXIN1|AXIN2|FZD4|FZD7|NKD2|CCND3
	Folate metabolism	10	31	0.0118277	0.0774762	2.73965412130874	1719|2618|471|4830|4831|4832|4833|5315|6470|654364	DHFR|GART|ATIC|NME1|NME2|NME3|NME4|PKM|SHMT1|NME1-NME2
	Notch	16	58	0.012753	0.0822775	2.08884523062564	207|23013|23509|3955|51176|55502|55851|5594|5664|6015|6500|6502|83464|8850|9612|9794	AKT1|SPEN|POFUT1|LFNG|LEF1|HES6|PSENEN|MAPK1|PSEN2|RING1|SKP1|SKP2|APH1B|KAT2B|NCOR2|MAML1
	TSH	9	26	0.0127914	0.0822775	2.90056606078199	1385|23513|2771|2778|3265|3309|3480|5606|811	CREB1|SCRIB|GNAI2|GNAS|HRAS|HSPA5|IGF1R|MAP2K3|CALR
	AndrogenReceptor	33	148	0.0128528	0.0822775	1.61772495930669	1022|10401|1050|1385|1655|196|207|23054|23411|25942|291|3169|3309|3572|4088|5296|55128|56924|57178|5728|5747|595|6605|7041|8031|8202|857|8648|8850|896|902|9612|994	CDK7|PIAS3|CEBPA|CREB1|DDX5|AHR|AKT1|NCOA6|SIRT1|SIN3A|SLC25A4|FOXA1|HSPA5|IL6ST|SMAD3|PIK3R2|TRIM68|PAK6|ZMIZ1|PTEN|PTK2|CCND1|SMARCE1|TGFB1I1|NCOA4|NCOA3|CAV1|NCOA1|KAT2B|CCND3|CCNH|NCOR2|CDC25B
	Methotrexate Pathway	3	5	0.0130524	0.0825474	16.4205151980954	1719|2618|471	DHFR|GART|ATIC
	angiogenesis overview	17	63	0.0130904	0.0825474	2.02660778155964	10818|1398|1605|207|2886|50507|5058|5335|5578|5594|5600|5604|6461|6464|7077|8829|998	FRS2|CRK|DAG1|AKT1|GRB7|NOX4|PAK1|PLCG1|PRKCA|MAPK1|MAPK11|MAP2K1|SHB|SHC1|TIMP2|NRP1|CDC42
	PAR1-mediated thrombin signaling events	13	44	0.0132033	0.0826409	2.29865490367362	11214|1759|2149|2769|2771|2782|408|5578|5585|6642|7791|9138|9475	AKAP13|DNM1|F2R|GNA15|GNAI2|GNB1|ARRB1|PRKCA|PKN1|SNX1|ZYX|ARHGEF1|ROCK2
	transcription regulation by methyltransferase of carm1	6	14	0.0133008	0.0826409	4.10738010331359	1385|1387|5573|5575|5914|8202	CREB1|CREBBP|PRKAR1A|PRKAR1B|RARA|NCOA3
	Fatty acid elongation	8	23	0.0135423	0.0835276	3.1303115788974	10449|11332|1892|51144|64834|79071|83401|9200	ACAA2|ACOT7|ECHS1|HSD17B12|ELOVL1|ELOVL6|ELOVL3|HACD1
	TNFalpha	44	211	0.0145548	0.0885675	1.49213116973285	10013|10238|11124|1385|1387|1654|207|2091|22821|23291|23633|2720|2734|28511|28512|329|330|4174|4214|4215|4793|5134|5585|5594|5700|5713|5718|57761|5977|6128|6132|637|64332|6500|6599|6605|6850|7132|7534|8237|835|857|9043|9533	HDAC6|DCAF7|FAF1|CREB1|CREBBP|DDX3X|AKT1|FBL|RASA3|FBXW11|KPNA6|GLB1|GLG1|NKIRAS2|NKIRAS1|BIRC2|BIRC3|MCM5|MAP3K1|MAP3K3|NFKBIB|PDCD2|PKN1|MAPK1|PSMC1|PSMD7|PSMD12|TRIB3|DPF2|RPL6|RPL8|BID|NFKBIZ|SKP1|SMARCC1|SMARCE1|SYK|TNFRSF1A|YWHAZ|USP11|CASP2|CAV1|SPAG9|POLR1C
	ErbB signaling pathway	15	54	0.0146261	0.0885675	2.10862593136169	1027|1398|1839|2065|23624|25|3265|4609|5335|5578|5594|5604|5747|595|7039	CDKN1B|CRK|HBEGF|ERBB3|CBLC|ABL1|HRAS|MYC|PLCG1|PRKCA|MAPK1|MAP2K1|PTK2|CCND1|TGFA
	Direct p53 effectors	32	144	0.0146961	0.0885675	1.61165020484587	10397|1387|1655|1820|1847|22943|255488|25946|2810|2876|3064|3169|317|4800|4802|5111|51499|5268|5458|57060|5728|6273|637|6376|665|7027|7039|857|8812|94241|9448|9518	NDRG1|CREBBP|DDX5|ARID3A|DUSP5|DKK1|RNF144B|ZNF385A|SFN|GPX1|HTT|FOXA1|APAF1|NFYA|NFYC|PCNA|TRIAP1|SERPINB5|POU4F2|PCBP4|PTEN|S100A2|BID|CX3CL1|BNIP3L|TFDP1|TGFA|CAV1|CCNK|TP53INP1|MAP4K4|GDF15
	Lissencephaly gene (LIS1) in neuronal migration and development	10	33	0.0150937	0.0885675	2.60918776074076	10726|1778|25|4131|5048|7804|801|81565|8851|998	NUDC|DYNC1H1|ABL1|MAP1B|PAFAH1B1|LRP8|CALM1|NDEL1|CDK5R1|CDC42
	DroToll-like	17	65	0.0153236	0.0885675	1.98340403943659	354|55851|5664|5682|5684|5686|5687|5691|5700|5704|5713|5716|5718|649|83464|835|837	KLK3|PSENEN|PSEN2|PSMA1|PSMA3|PSMA5|PSMA6|PSMB3|PSMC1|PSMC4|PSMD7|PSMD10|PSMD12|BMP1|APH1B|CASP2|CASP4
	Leukocyte transendothelial migration	27	116	0.0154067	0.0885675	1.68371535762992	100506658|10398|1365|1366|24146|2771|3688|4267|4478|5296|5335|5336|5578|5600|5603|5747|5880|6300|7410|7414|83593|87|9075|9076|90952|9475|998	OCLN|MYL9|CLDN3|CLDN7|CLDN15|GNAI2|ITGB1|CD99|MSN|PIK3R2|PLCG1|PLCG2|PRKCA|MAPK11|MAPK13|PTK2|RAC2|MAPK12|VAV2|VCL|RASSF5|ACTN1|CLDN2|CLDN1|ESAM|ROCK2|CDC42
	Regulation of nuclear beta catenin signaling and target gene transcription	20	81	0.0154678	0.0885675	1.85919332602372	1029|1857|22943|26959|2810|3491|3576|4609|51176|5308|57680|595|607|6500|6907|7088|7534|8313|9968|999	CDKN2A|DVL3|DKK1|HBP1|SFN|CCN1|CXCL8|MYC|LEF1|PITX2|CHD8|CCND1|BCL9|SKP1|TBL1X|TLE1|YWHAZ|AXIN2|MED12|CDH1
	AP-1 transcription factor network	18	70	0.0154704	0.0885675	1.93556369985464	1027|1029|1385|1997|2113|2167|3491|3576|3586|4602|4609|5728|595|6347|7054|7205|8061|9988	CDKN1B|CDKN2A|CREB1|ELF1|ETS1|FABP4|CCN1|CXCL8|IL10|MYB|MYC|PTEN|CCND1|CCL2|TH|TRIP6|FOSL1|DMTF1
	Signaling events mediated by VEGFR1 and VEGFR2	18	72	0.0154704	0.0885675	1.93556369985464	207|23291|2534|3685|5335|5578|5594|5600|5604|5606|5747|6461|7414|801|8440|857|867|998	AKT1|FBXW11|FYN|ITGAV|PLCG1|PRKCA|MAPK1|MAPK11|MAP2K1|MAP2K3|PTK2|SHB|VCL|CALM1|NCK2|CAV1|CBL|CDC42
	IL6	19	78	0.0155124	0.0885675	1.89448502184111	10401|1387|2065|207|2534|3265|3572|3716|4303|5296|5335|5594|5604|6446|6464|7297|83939|8648|867	PIAS3|CREBBP|ERBB3|AKT1|FYN|HRAS|IL6ST|JAK1|FOXO4|PIK3R2|PLCG1|MAPK1|MAP2K1|SGK1|SHC1|TYK2|EIF2A|NCOA1|CBL
	VEGF signaling pathway	19	76	0.0155124	0.0885675	1.89448502184111	10725|11261|207|3265|5296|5335|5336|5532|5578|5594|5600|5603|5604|5743|5747|5880|6300|7867|998	NFAT5|CHP1|AKT1|HRAS|PIK3R2|PLCG1|PLCG2|PPP3CB|PRKCA|MAPK1|MAPK11|MAPK13|MAP2K1|PTGS2|PTK2|RAC2|MAPK12|MAPKAPK3|CDC42
	TGF-Ncore	13	45	0.0160039	0.0907601	2.22670516418302	10106|10401|1601|23291|23327|23411|23645|28996|4214|51377|5494|8312|8554	CTDSP2|PIAS3|DAB2|FBXW11|NEDD4L|SIRT1|PPP1R15A|HIPK2|MAP3K1|UCHL5|PPM1A|AXIN1|PIAS1
	nfkb activation by nontypeable hemophilus influenzae	9	29	0.0166116	0.0935789	2.73911619381827	1387|3553|3576|4088|5600|5606|7043|7048|9448	CREBBP|IL1B|CXCL8|SMAD3|MAPK11|MAP2K3|TGFB3|TGFBR2|MAP4K4
	Glycogen Metabolism	11	36	0.0168885	0.0945085	2.41102463195498	2992|5256|5257|5518|5523|5525|5526|5834|7360|801|8908	GYG1|PHKA2|PHKB|PPP2R1A|PPP2R3A|PPP2R5A|PPP2R5B|PYGB|UGP2|CALM1|GYG2
	Collagen formation	17	65	0.017842	0.0981806	1.94200554143041	10491|10536|1277|1290|1291|1296|1307|1308|27239|5118|5351|5352|55214|64175|649|79709|871	CRTAP|P3H3|COL1A1|COL5A2|COL6A1|COL8A2|COL16A1|COL17A1|GPR162|PCOLCE|PLOD1|PLOD2|P3H2|P3H1|BMP1|COLGALT1|SERPINH1
	Glycoprotein VI platelet signaling	5	11	0.0179712	0.0981806	4.56294675469343	1277|1605|2534|5336|994	COL1A1|DAG1|FYN|PLCG2|CDC25B
	Plexin-D1 Signaling	8	24	0.0180095	0.0981806	2.92147502884076	3655|3678|3685|3688|6237|8153|8829|9723	ITGA6|ITGA5|ITGAV|ITGB1|RRAS|RND2|NRP1|SEMA3E
	ccr3 signaling in eosinophils	8	23	0.0180095	0.0981806	2.92147502884076	2778|2782|3265|5578|5594|5604|5747|9475	GNAS|GNB1|HRAS|PRKCA|MAPK1|MAP2K1|PTK2|ROCK2
	Bladder cancer	12	42	0.0182447	0.0981961	2.26772529729953	1029|11186|2261|3265|3576|4609|5594|5604|595|7057|7423|999	CDKN2A|RASSF1|FGFR3|HRAS|CXCL8|MYC|MAPK1|MAP2K1|CCND1|THBS1|VEGFB|CDH1
	Stabilization and expansion of the E-cadherin adherens junction	12	43	0.0182447	0.0981961	2.26772529729953	144100|26999|3480|360|362|4026|55740|5819|7414|7791|87|999	PLEKHA7|CYFIP2|IGF1R|AQP3|AQP5|LPP|ENAH|NECTIN2|VCL|ZYX|ACTN1|CDH1
	WNT-Ncore	10	32	0.0189856	0.100636	2.49035110559598	1601|22943|23291|2719|408|4088|5308|607|7088|9968	DAB2|DKK1|FBXW11|GPC3|ARRB1|SMAD3|PITX2|BCL9|TLE1|MED12
	Glutathione metabolism	7	20	0.0190554	0.100636	3.194892903694	2539|26873|2730|2876|2877|2878|3417	G6PD|OPLAH|GCLM|GPX1|GPX2|GPX3|IDH1
	prion pathway	7	21	0.0190554	0.100636	3.194892903694	10049|3309|3912|3913|3914|3915|3918	DNAJB6|HSPA5|LAMB1|LAMB2|LAMB3|LAMC1|LAMC2
	pten dependent cell cycle arrest and apoptosis	6	15	0.0193165	0.101382	3.65077099828825	1027|207|3688|5728|5747|6464	CDKN1B|AKT1|ITGB1|PTEN|PTK2|SHC1
	IL3	14	52	0.0199196	0.103264	2.07403704227385	1385|1398|1399|207|3265|3635|5296|5578|5594|5604|6464|6850|7534|867	CREB1|CRK|CRKL|AKT1|HRAS|INPP5D|PIK3R2|PRKCA|MAPK1|MAP2K1|SHC1|SYK|YWHAZ|CBL
	mechanism of gene regulation by peroxisome proliferators via ppara	14	52	0.0199196	0.103264	2.07403704227385	10062|10370|1387|2195|4199|4609|51|5573|5575|5578|5594|65003|8648|9612	NR1H3|CITED2|CREBBP|FAT1|ME1|MYC|ACOX1|PRKAR1A|PRKAR1B|PRKCA|MAPK1|MRPL11|NCOA1|NCOR2
	insulin	19	79	0.0204435	0.10443	1.82787763186101	1974|207|2810|3265|3667|4303|51422|5296|5518|5523|5525|5526|5594|5604|5728|6464|7248|7534|8672	EIF4A2|AKT1|SFN|HRAS|IRS1|FOXO4|PRKAG2|PIK3R2|PPP2R1A|PPP2R3A|PPP2R5A|PPP2R5B|MAPK1|MAP2K1|PTEN|SHC1|TSC1|YWHAZ|EIF4G3
	Colorectal cancer	16	62	0.0205943	0.10443	1.94934086139476	207|2956|4088|4437|4609|51176|5296|54205|5594|5604|5880|595|7043|7048|8312|8313	AKT1|MSH6|SMAD3|MSH3|MYC|LEF1|PIK3R2|CYCS|MAPK1|MAP2K1|RAC2|CCND1|TGFB3|TGFBR2|AXIN1|AXIN2
	Integrin	28	125	0.0205952	0.10443	1.61728026540977	1277|1290|1291|1296|1307|1398|1793|2534|2817|3265|3655|3678|3682|3685|3688|3691|375790|3914|3918|5594|5604|5747|6382|6464|7414|857|9126|998	COL1A1|COL5A2|COL6A1|COL8A2|COL16A1|CRK|DOCK1|FYN|GPC1|HRAS|ITGA6|ITGA5|ITGAE|ITGAV|ITGB1|ITGB4|AGRN|LAMB3|LAMC2|MAPK1|MAP2K1|PTK2|SDC1|SHC1|VCL|CAV1|SMC3|CDC42
	G13 Signaling Pathway	11	37	0.0207623	0.10443	2.31827267434189	10188|397|5296|5305|5585|801|85415|8976|9138|9475|998	TNK2|ARHGDIB|PIK3R2|PIP4K2A|PKN1|CALM1|RHPN2|WASL|ARHGEF1|ROCK2|CDC42
	Insulin Signalling	11	38	0.0207623	0.10443	2.31827267434189	1737|207|3265|3667|47|5140|5160|5594|5604|6464|8893	DLAT|AKT1|HRAS|IRS1|ACLY|PDE3B|PDHA1|MAPK1|MAP2K1|SHC1|EIF2B5
	Factors involved in megakaryocyte development and platelet production	9	28	0.0212026	0.104773	2.59495209566588	1017|221037|25|25942|3705|4602|50808|55604|64145	CDK2|JMJD1C|ABL1|SIN3A|ITPK1|MYB|AK3|CARMIL1|RBSN
	IL-7	9	28	0.0212026	0.104773	2.59495209566588	207|2534|3667|3716|5594|5604|6464|8027|868	AKT1|FYN|IRS1|JAK1|MAPK1|MAP2K1|SHC1|STAM|CBLB
	adp-ribosylation factor	9	28	0.0212026	0.104773	2.59495209566588	10945|1314|26286|50807|55738|8729|9265|9266|9267	KDELR1|COPA|ARFGAP3|ASAP1|ARFGAP1|GBF1|CYTH3|CYTH2|CYTH1
	Plasma membrane estrogen receptor signaling	12	42	0.0220458	0.108306	2.19202256966098	1839|207|2769|2771|2778|2782|3265|3480|4478|5600|6464|9475	HBEGF|AKT1|GNA15|GNAI2|GNAS|GNB1|HRAS|IGF1R|MSN|MAPK11|SHC1|ROCK2
	Regulation of RhoA activity	13	47	0.0229291	0.108684	2.09551950856068	1027|11214|23263|29|397|50650|55200|57522|64411|7410|9138|9826|9828	CDKN1B|AKAP13|MCF2L|ABR|ARHGDIB|ARHGEF3|PLEKHG6|SRGAP1|ARAP3|VAV2|ARHGEF1|ARHGEF11|ARHGEF17
	C-MYC pathway	8	25	0.0234397	0.108684	2.73857859190506	1029|26959|4609|5525|6502|7709|8312|8607	CDKN2A|HBP1|MYC|PPP2R5A|SKP2|ZBTB17|AXIN1|RUVBL1
	Smooth Muscle Contraction	8	24	0.0234397	0.108684	2.73857859190506	10398|140465|4638|59|7169|7170|7414|801	MYL9|MYL6B|MYLK|ACTA2|TPM2|TPM3|VCL|CALM1
	Triacylglyceride Synthesis	8	24	0.0234397	0.108684	2.73857859190506	10554|10555|56894|56895|8540|8611|8612|8613	AGPAT1|AGPAT2|AGPAT3|AGPAT4|AGPS|PLPP1|PLPP2|PLPP3
	caspase cascade in apoptosis	8	24	0.0234397	0.108684	2.73857859190506	317|329|330|397|6720|835|837|84823	APAF1|BIRC2|BIRC3|ARHGDIB|SREBF1|CASP2|CASP4|LMNB2
	Netrin-mediated signaling events	10	34	0.0235647	0.108684	2.38207474276236	1793|2534|4131|5058|5335|5594|5604|5747|8976|998	DOCK1|FYN|MAP1B|PAK1|PLCG1|MAPK1|MAP2K1|PTK2|WASL|CDC42
	angiotensin ii mediated activation of jnk pathway via pyk2 dependent signaling	10	36	0.0235647	0.108684	2.38207474276236	1399|3265|4209|4214|5058|5335|5578|5594|5604|6464	CRKL|HRAS|MEF2D|MAP3K1|PAK1|PLCG1|PRKCA|MAPK1|MAP2K1|SHC1
	bioactive peptide induced signaling pathway	10	33	0.0235647	0.108684	2.38207474276236	2534|2782|3265|4137|4638|5335|5578|5594|6464|818	FYN|GNB1|HRAS|MAPT|MYLK|PLCG1|PRKCA|MAPK1|SHC1|CAMK2G
	phospholipids as signalling intermediaries	10	33	0.0235647	0.108684	2.38207474276236	207|2782|3265|3685|5578|5594|5604|5747|6464|6609	AKT1|GNB1|HRAS|ITGAV|PRKCA|MAPK1|MAP2K1|PTK2|SHC1|SMPD1
	Pertussis	18	74	0.0236234	0.108684	1.82762028112388	10392|2771|3553|3576|3586|3654|3678|3688|5594|5600|5603|6300|715|716|725|727|801|929	NOD1|GNAI2|IL1B|CXCL8|IL10|IRAK1|ITGA5|ITGB1|MAPK1|MAPK11|MAPK13|MAPK12|C1R|C1S|C4BPB|C5|CALM1|CD14
	Fatty Acid Elongation In Mitochondria	4	8	0.0236662	0.108684	5.47417011001141	10449|10935|1892|3028	ACAA2|PRDX3|ECHS1|HSD17B10
	Nucleotide Sugars Metabolism	4	8	0.0236662	0.108684	5.47417011001141	2582|2584|2592|7360	GALE|GALK1|GALT|UGP2
	CXCR3-mediated signaling events	11	38	0.0252516	0.113373	2.23229470229361	1759|207|2771|2782|3265|408|5594|5600|5604|5606|79109	DNM1|AKT1|GNAI2|GNB1|HRAS|ARRB1|MAPK1|MAPK11|MAP2K1|MAP2K3|MAPKAP1
	Canonical Wnt signaling pathway	7	20	0.0254923	0.113373	2.94898371967267	1856|1857|53944|5525|8312|85409|857	DVL2|DVL3|CSNK1G1|PPP2R5A|AXIN1|NKD2|CAV1
	E-cadherin signaling in keratinocytes	7	21	0.0254923	0.113373	2.94898371967267	207|2534|3728|5335|7791|84962|999	AKT1|FYN|JUP|PLCG1|ZYX|AJUBA|CDH1
	Estrogen signaling pathway	7	20	0.0254923	0.113373	2.94898371967267	1385|207|2778|2782|2852|5594|5604	CREB1|AKT1|GNAS|GNB1|GPER1|MAPK1|MAP2K1
	HH-Ncore	7	20	0.0254923	0.113373	2.94898371967267	10284|1859|27148|2719|408|51715|8405	SAP18|DYRK1A|STK36|GPC3|ARRB1|RAB23|SPOP
	lissencephaly gene (lis1) in neuronal migration and development	7	20	0.0254923	0.113373	2.94898371967267	1639|25|25981|5048|7804|81565|8851	DCTN1|ABL1|DNAH1|PAFAH1B1|LRP8|NDEL1|CDK5R1
	p38 MAPK signaling pathway	9	29	0.0266378	0.117234	2.46507071128182	10912|4214|4215|472|5600|5606|57551|801|9064	GADD45G|MAP3K1|MAP3K3|ATM|MAPK11|MAP2K3|TAOK1|CALM1|MAP3K6
	the information processing pathway at the ifn beta enhancer	9	29	0.0266378	0.117234	2.46507071128182	1387|2971|3664|5430|6599|6602|6605|8289|8850	CREBBP|GTF3A|IRF6|POLR2A|SMARCC1|SMARCD1|SMARCE1|ARID1A|KAT2B
	the igf-1 receptor and longevity	6	16	0.0269468	0.11798	3.28552292230211	207|3265|3480|3667|6464|6648	AKT1|HRAS|IGF1R|IRS1|SHC1|SOD2
	Wnt	17	68	0.0273264	0.119025	1.82736309030409	1021|1454|1856|1857|207|22943|3728|4035|4919|51176|5578|595|607|8312|8322|8324|999	CDK6|CSNK1E|DVL2|DVL3|AKT1|DKK1|JUP|LRP1|ROR1|LEF1|PRKCA|CCND1|BCL9|AXIN1|FZD4|FZD7|CDH1
	Posttranslational regulation of adherens junction stability and dissassembly	14	57	0.0275163	0.119237	1.96751670978696	10009|1387|25|2534|3265|3480|3728|4316|4830|4831|654364|6642|998|999	ZBTB33|CREBBP|ABL1|FYN|HRAS|IGF1R|JUP|MMP7|NME1|NME2|NME1-NME2|SNX1|CDC42|CDH1
	Activation of Chaperones by ATF6-alpha	3	5	0.0288837	0.122647	8.20973516601042	3309|4800|8720	HSPA5|NFYA|MBTPS1
	Nifedipine Activity	3	5	0.0288837	0.122647	8.20973516601042	5111|5594|5604	PCNA|MAPK1|MAP2K1
	dTMP <i>de novo</i> biosynthesis	3	5	0.0288837	0.122647	8.20973516601042	1719|200895|6470	DHFR|DHFR2|SHMT1
	superpathway of serine and glycine biosynthesis I	3	5	0.0288837	0.122647	8.20973516601042	29968|337867|6470	PSAT1|UBAC2|SHMT1
	role of erk5 in neuronal survival pathway	8	28	0.0299224	0.126087	2.57749230153312	1385|207|3265|4209|5335|5594|5604|6464	CREB1|AKT1|HRAS|MEF2D|PLCG1|MAPK1|MAP2K1|SHC1
	Alzheimers Disease	19	79	0.0299922	0.126087	1.73619254522962	11261|23621|2902|3028|317|348|3553|4035|4137|54205|5532|55851|5594|5664|637|7132|801|823|8851	CHP1|BACE1|GRIN1|HSD17B10|APAF1|APOE|IL1B|LRP1|MAPT|CYCS|PPP3CB|PSENEN|MAPK1|PSEN2|BID|TNFRSF1A|CALM1|CAPN1|CDK5R1
	Signaling events regulated by Ret tyrosine kinase	11	40	0.030404	0.126915	2.15246480454252	10818|1385|1398|2886|3265|3667|55715|5578|5594|5747|6464	FRS2|CREB1|CRK|GRB7|HRAS|IRS1|DOK4|PRKCA|MAPK1|PTK2|SHC1
	Adipogenesis	28	130	0.0304896	0.126915	1.55158912051506	10062|1050|1052|10555|123|1385|1592|1675|196|23175|2971|3159|3572|3667|4088|4209|5106|5468|57761|5914|5934|6319|649|652|6720|6773|8648|9612	NR1H3|CEBPA|CEBPD|AGPAT2|PLIN2|CREB1|CYP26A1|CFD|AHR|LPIN1|GTF3A|HMGA1|IL6ST|IRS1|SMAD3|MEF2D|PCK2|PPARG|TRIB3|RARA|RBL2|SCD|BMP1|BMP4|SREBF1|STAT2|NCOA1|NCOR2
	WNT-Core	12	44	0.0313501	0.129857	2.05483439941829	1385|1856|1857|207|4088|51176|53944|6259|8312|8313|8322|8324	CREB1|DVL2|DVL3|AKT1|SMAD3|LEF1|CSNK1G1|RYK|AXIN1|AXIN2|FZD4|FZD7
	TGF-beta receptor signaling	13	52	0.031858	0.130742	1.97894148968158	100506658|1490|1601|23327|23645|4088|50855|6464|7043|7048|8312|83939|857	OCLN|CCN2|DAB2|NEDD4L|PPP1R15A|SMAD3|PARD6A|SHC1|TGFB3|TGFBR2|AXIN1|EIF2A|CAV1
	IL1	14	56	0.0320279	0.130742	1.91803753981277	207|3553|3556|3557|3654|3656|387521|4793|5296|5594|5606|57162|7334|7335	AKT1|IL1B|IL1RAP|IL1RN|IRAK1|IRAK2|TMEM189|NFKBIB|PIK3R2|MAPK1|MAP2K3|PELI1|UBE2N|UBE2V1
	Non-small cell lung cancer	14	54	0.0320279	0.130742	1.91803753981277	1021|1029|11186|207|3265|5296|5335|5336|5578|5594|5604|595|7039|83593	CDK6|CDKN2A|RASSF1|AKT1|HRAS|PIK3R2|PLCG1|PLCG2|PRKCA|MAPK1|MAP2K1|CCND1|TGFA|RASSF5
	VEGFR1 specific signals	9	31	0.0329849	0.132888	2.34758574491095	207|5335|5578|5594|7423|801|857|867|8829	AKT1|PLCG1|PRKCA|MAPK1|VEGFB|CALM1|CAV1|CBL|NRP1
	fmlp induced chemokine gene expression in hmc-1 cells	9	30	0.0329849	0.132888	2.34758574491095	2769|2782|3265|5058|5532|5578|5594|5604|5606	GNA15|GNB1|HRAS|PAK1|PPP3CB|PRKCA|MAPK1|MAP2K1|MAP2K3
	Cellular roles of Anthrax toxin	7	22	0.0332681	0.132888	2.73804131529856	118429|3553|3606|5594|5604|5606|801	ANTXR2|IL1B|IL18|MAPK1|MAP2K1|MAP2K3|CALM1
	Glycosphingolipid biosynthesis - ganglioseries	7	21	0.0332681	0.132888	2.73804131529856	1314|2583|26958|27090|2720|3073|372	COPA|B4GALNT1|COPG2|ST6GALNAC4|GLB1|HEXA|ARCN1
	Melanogenesis	23	101	0.0333399	0.132888	1.61706260845469	112|115|1385|1387|1856|1857|2535|2771|2778|3265|4157|4254|51176|5578|5594|5604|5613|64764|801|80326|818|8322|8324	ADCY6|ADCY9|CREB1|CREBBP|DVL2|DVL3|FZD2|GNAI2|GNAS|HRAS|MC1R|KITLG|LEF1|PRKCA|MAPK1|MAP2K1|PRKX|CREB3L2|CALM1|WNT10A|CAMK2G|FZD4|FZD7
	Prolactin Signaling Pathway	18	75	0.0346819	0.137588	1.73113962610077	10401|207|2534|3265|3667|3688|3716|4609|4793|5058|5296|5594|5604|5747|6464|7410|7534|867	PIAS3|AKT1|FYN|HRAS|IRS1|ITGB1|JAK1|MYC|NFKBIB|PAK1|PIK3R2|MAPK1|MAP2K1|PTK2|SHC1|VAV2|YWHAZ|CBL
	HGF	10	36	0.0350127	0.138251	2.19128349639036	1398|1399|1793|3265|5335|5336|5594|5604|5880|6464	CRK|CRKL|DOCK1|HRAS|PLCG1|PLCG2|MAPK1|MAP2K1|RAC2|SHC1
	CDC42 signaling events	17	72	0.0354701	0.139115	1.7582099052259	10097|10188|23265|3265|4214|4735|5058|50855|55740|5594|5606|7410|867|8874|8976|998|999	ACTR2|TNK2|EXOC7|HRAS|MAP3K1|SEPTIN2|PAK1|PARD6A|ENAH|MAPK1|MAP2K3|VAV2|CBL|ARHGEF7|WASL|CDC42|CDH1
	M Phase	24	111	0.0356015	0.139115	1.58576867759646	1063|10726|10735|22919|23332|2801|5048|5518|5525|5526|5594|57551|5862|5905|64689|79023|80152|81565|81929|8548|8615|9126|9493|9793	CENPF|NUDC|STAG2|MAPRE1|CLASP1|GOLGA2|PAFAH1B1|PPP2R1A|PPP2R5A|PPP2R5B|MAPK1|TAOK1|RAB2A|RANGAP1|GORASP1|NUP37|CENPT|NDEL1|SEH1L|BLZF1|USO1|SMC3|KIF23|CKAP5
	Beta-agonist/Beta-blocker Pathway, Pharmacodynamics	16	66	0.0361544	0.139115	1.78971858753111	112|115|1998|2771|2778|2782|2788|408|5143|5144|5578|5583|5594|6548|6549|9368	ADCY6|ADCY9|ELF2|GNAI2|GNAS|GNB1|GNG7|ARRB1|PDE4C|PDE4D|PRKCA|PRKCH|MAPK1|SLC9A1|SLC9A2|SLC9A3R1
	Bisphosphonate Pathway, Pharmacodynamics	6	17	0.0363318	0.139115	2.98669179408941	22808|3265|5880|6237|6713|998	MRAS|HRAS|RAC2|RRAS|SQLE|CDC42
	Fructose and Mannose Degradation	6	17	0.0363318	0.139115	2.98669179408941	197258|2203|2762|5372|6652|7264	FCSK|FBP1|GMDS|PMM1|SORD|TSTA3
	PDGF	12	47	0.0369306	0.139115	1.99249076016496	1398|207|3265|4214|5058|5159|5296|5335|5594|5604|6464|998	CRK|AKT1|HRAS|MAP3K1|PAK1|PDGFRB|PIK3R2|PLCG1|MAPK1|MAP2K1|SHC1|CDC42
	Kit receptor signaling pathway	14	55	0.0370531	0.139115	1.87120309921964	1398|207|2886|3265|3635|4137|4254|5296|5335|5578|5594|5604|6464|867	CRK|AKT1|GRB7|HRAS|INPP5D|MAPT|KITLG|PIK3R2|PLCG1|PRKCA|MAPK1|MAP2K1|SHC1|CBL
	Validated transcriptional targets of TAp63 isoforms	14	55	0.0370531	0.139115	1.87120309921964	100|1029|1728|2125|2319|25|26959|2877|3691|4240|5268|6273|6604|9518	ADA|CDKN2A|NQO1|EVPL|FLOT2|ABL1|HBP1|GPX2|ITGB4|MFGE8|SERPINB5|S100A2|SMARCD3|GDF15
	Angiopoietin receptor Tie2-mediated signaling	13	51	0.0371578	0.139115	1.92516526364777	1398|1997|1998|207|2113|2534|2886|3678|3688|5058|5594|5747|6464	CRK|ELF1|ELF2|AKT1|ETS1|FYN|GRB7|ITGA5|ITGB1|PAK1|MAPK1|PTK2|SHC1
	Cysteine Metabolism	4	9	0.0374649	0.139115	4.37929445554129	2730|2805|4357|79587	GCLM|GOT1|MPST|CARS2
	adenosine nucleotides degradation II	4	10	0.0374649	0.139115	4.37929445554129	100|22978|4860|51251	ADA|NT5C2|PNP|NT5C3A
	glutathione redox reactions I	4	9	0.0374649	0.139115	4.37929445554129	2876|2877|2878|493869	GPX1|GPX2|GPX3|GPX8
	ALK1 signaling events	8	27	0.0375363	0.139115	2.43417218030384	2022|4090|5594|7043|7048|857|90|94	ENG|SMAD5|MAPK1|TGFB3|TGFBR2|CAV1|ACVR1|ACVRL1
	Interferon alpha-beta signaling	8	26	0.0375363	0.139115	2.43417218030384	10410|10581|2634|3429|3430|3434|6041|6773	IFITM3|IFITM2|GBP2|IFI27|IFI35|IFIT1|RNASEL|STAT2
	CD4 T cell receptor signaling	27	135	0.0381975	0.140861	1.52672336536923	207|2534|3125|3265|387521|4793|5296|5335|5336|5532|5594|5604|5682|5684|5686|5687|5691|5700|5704|5713|5716|5718|5880|7334|7335|801|8061	AKT1|FYN|HLA-DRB3|HRAS|TMEM189|NFKBIB|PIK3R2|PLCG1|PLCG2|PPP3CB|MAPK1|MAP2K1|PSMA1|PSMA3|PSMA5|PSMA6|PSMB3|PSMC1|PSMC4|PSMD7|PSMD10|PSMD12|RAC2|UBE2N|UBE2V1|CALM1|FOSL1
	effects of calcineurin in keratinocyte differentiation	5	13	0.0383409	0.140861	3.42173870399887	4082|5335|5532|5578|6670	MARCKS|PLCG1|PPP3CB|PRKCA|SP3
	B cell receptor signaling pathway	18	78	0.0391007	0.143031	1.70119709520627	10725|11025|11261|207|27071|3265|3635|3636|4793|5296|5336|5532|5594|5604|5880|6850|7410|975	NFAT5|LILRB3|CHP1|AKT1|DAPP1|HRAS|INPP5D|INPPL1|NFKBIB|PIK3R2|PLCG2|PPP3CB|MAPK1|MAP2K1|RAC2|SYK|VAV2|CD81
	HIF-1-alpha transcription factor network	16	66	0.0411102	0.148454	1.75382642941419	10370|10397|123|133|1385|1387|2022|207|2113|3099|4088|5315|7033|7037|79365|8648	CITED2|NDRG1|PLIN2|ADM|CREB1|CREBBP|ENG|AKT1|ETS1|HK2|SMAD3|PKM|TFF3|TFRC|BHLHE41|NCOA1
	KitReceptor	16	67	0.0411102	0.148454	1.75382642941419	1398|1399|2057|25|2534|2886|3265|3635|4254|5296|5335|5578|5594|6464|867|868	CRK|CRKL|EPOR|ABL1|FYN|GRB7|HRAS|INPP5D|KITLG|PIK3R2|PLCG1|PRKCA|MAPK1|SHC1|CBL|CBLB
	TNF	16	67	0.0411102	0.148454	1.75382642941419	317|4793|54205|5682|5684|5686|5687|5691|5700|5704|5713|5716|5718|637|7132|8767	APAF1|NFKBIB|CYCS|PSMA1|PSMA3|PSMA5|PSMA6|PSMB3|PSMC1|PSMC4|PSMD7|PSMD10|PSMD12|BID|TNFRSF1A|RIPK2
	IGF signaling	10	36	0.0419836	0.150168	2.1069079656652	207|3265|3480|3487|354|3667|5296|5594|5604|6464	AKT1|HRAS|IGF1R|IGFBP4|KLK3|IRS1|PIK3R2|MAPK1|MAP2K1|SHC1
	Circadian rhythm - mammal	7	22	0.0424734	0.150168	2.55551823968604	1407|1454|23291|6500|79365|8863|9575	CRY1|CSNK1E|FBXW11|SKP1|BHLHE41|PER3|CLOCK
	ctcf: first multivalent nuclear factor	7	23	0.0424734	0.150168	2.55551823968604	1027|1029|4090|4609|5728|7043|7048	CDKN1B|CDKN2A|SMAD5|MYC|PTEN|TGFB3|TGFBR2
	erk1/erk2 mapk signaling pathway	7	22	0.0424734	0.150168	2.55551823968604	2872|3265|4609|5594|5604|5801|6464	MKNK2|HRAS|MYC|MAPK1|MAP2K1|PTPRR|SHC1
	tumor suppressor arf inhibits ribosomal biogenesis	7	24	0.0424734	0.150168	2.55551823968604	1029|207|25|4609|472|4793|9533	CDKN2A|AKT1|ABL1|MYC|ATM|NFKBIB|POLR1C
	Energy Metabolism	12	47	0.0431766	0.151387	1.93359636918332	1385|2101|23411|4209|51106|51422|5468|5532|7019|7351|818|8648	CREB1|ESRRA|SIRT1|MEF2D|TFB1M|PRKAG2|PPARG|PPP3CB|TFAM|UCP2|CAMK2G|NCOA1
	Tryptophan metabolism	12	46	0.0431766	0.151387	1.93359636918332	1545|1718|1892|217|223|224|2639|3028|38|4129|51166|51366	CYP1B1|DHCR24|ECHS1|ALDH2|ALDH9A1|ALDH3A2|GCDH|HSD17B10|ACAT1|MAOB|AADAT|UBR5
	IL2	18	78	0.0439146	0.153338	1.67226946065284	1017|1385|1398|1399|207|2113|2534|3667|3716|5296|5594|5604|6446|6461|6464|6850|867|9445	CDK2|CREB1|CRK|CRKL|AKT1|ETS1|FYN|IRS1|JAK1|PIK3R2|MAPK1|MAP2K1|SGK1|SHB|SHC1|SYK|CBL|ITM2B
	Adherens junction	17	73	0.0452565	0.156729	1.69408545436985	10163|1387|2534|3480|4088|51176|52|5594|5818|5819|5880|7048|7414|87|8976|998|999	WASF2|CREBBP|FYN|IGF1R|SMAD3|LEF1|ACP1|MAPK1|NECTIN1|NECTIN2|RAC2|TGFBR2|VCL|ACTN1|WASL|CDC42|CDH1
	Antigen processing and presentation	17	76	0.0452565	0.156729	1.69408545436985	10197|10437|1385|1508|1514|3108|3125|3306|3309|4800|4802|567|5720|5993|6891|6892|811	PSME3|IFI30|CREB1|CTSB|CTSL|HLA-DMA|HLA-DRB3|HSPA2|HSPA5|NFYA|NFYC|B2M|PSME1|RFX5|TAP2|TAPBP|CALR
	TCR Signaling Pathway	20	91	0.0457715	0.157865	1.61233674142534	10019|1385|1398|1399|207|2534|3265|3553|3601|5058|5296|5335|5594|5604|6464|8631|867|868|8767|998	SH2B3|CREB1|CRK|CRKL|AKT1|FYN|HRAS|IL1B|IL15RA|PAK1|PIK3R2|PLCG1|MAPK1|MAP2K1|SHC1|SKAP1|CBL|CBLB|RIPK2|CDC42
	Renal cell carcinoma	16	70	0.046534	0.159842	1.71934163919162	1387|1398|1399|207|2113|2271|3265|5058|5296|5594|5604|56924|7039|7043|7423|998	CREBBP|CRK|CRKL|AKT1|ETS1|FH|HRAS|PAK1|PIK3R2|MAPK1|MAP2K1|PAK6|TGFA|TGFB3|VEGFB|CDC42
	Internalization of ErbB1	10	39	0.0498433	0.169829	2.02879599475587	1759|3265|5747|6453|6456|6464|867|868|8874|998	DNM1|HRAS|PTK2|ITSN1|SH3GL2|SHC1|CBL|CBLB|ARHGEF7|CDC42
	Squalene and cholesterol biosynthesis	10	37	0.0498433	0.169829	2.02879599475587	10682|129401|1717|23225|50814|54830|6307|6713|7108|79023	EBP|NUP35|DHCR7|NUP210|NSDHL|NUP62CL|MSMO1|SQLE|TM7SF2|NUP37
	FOXM1 transcription factor network	11	42	0.0502599	0.170561	1.94393989441765	1017|1029|1063|1387|2119|4609|5604|595|6502|7039|994	CDK2|CDKN2A|CENPF|CREBBP|ETV5|MYC|MAP2K1|CCND1|SKP2|TGFA|CDC25B
	Galactose Metabolism	5	14	0.0522521	0.173831	3.04139861448055	2582|2584|2592|2720|7360	GALE|GALK1|GALT|GLB1|UGP2
	Nicotinate and Nicotinamide Metabolism	5	14	0.0522521	0.173831	3.04139861448055	22978|23475|4837|4860|55191	NT5C2|QPRT|NNMT|PNP|NADSYN1
	Propanoate Metabolism	5	14	0.0522521	0.173831	3.04139861448055	1892|26275|31|38|5096	ECHS1|HIBCH|ACACA|ACAT1|PCCB
	phosphorylation of mek1 by cdk5/p35 down regulates the map kinase pathway	5	14	0.0522521	0.173831	3.04139861448055	3265|5594|5604|6464|8851	HRAS|MAPK1|MAP2K1|SHC1|CDK5R1
	pyrimidine deoxyribonucleotides <i>de novo</i> biosynthesis I	5	15	0.0522521	0.173831	3.04139861448055	4830|4831|4832|4833|654364	NME1|NME2|NME3|NME4|NME1-NME2
	Protein export	7	23	0.0531764	0.176212	2.39580117384785	196294|3309|5018|58477|6727|83943|90701	IMMP1L|HSPA5|OXA1L|SRPRB|SRP14|IMMP2L|SEC11C
	LPA receptor mediated events	15	63	0.0540086	0.177276	1.71238499115432	112|115|1398|1839|207|2769|2771|2782|3265|3576|4137|5335|5747|7205|9138	ADCY6|ADCY9|CRK|HBEGF|AKT1|GNA15|GNAI2|GNB1|HRAS|CXCL8|MAPT|PLCG1|PTK2|TRIP6|ARHGEF1
	Selenium Pathway	18	83	0.0547891	0.177276	1.61725929758386	10935|140606|240|241|2876|2877|2878|3553|51714|55163|57190|5742|5743|6347|6414|6648|80308|949	PRDX3|SELENOM|ALOX5|ALOX5AP|GPX1|GPX2|GPX3|IL1B|SELENOT|PNPO|SELENON|PTGS1|PTGS2|CCL2|SELENOP|SOD2|FLAD1|SCARB1
	COPI Mediated Transport	4	10	0.0549661	0.177276	3.64912997483596	1314|372|55738|8729	COPA|ARCN1|ARFGAP1|GBF1
	Lactose Synthesis	4	10	0.0549661	0.177276	3.64912997483596	2592|4831|654364|7360	GALT|NME2|NME1-NME2|UGP2
	Lysosome Vesicle Biogenesis	4	10	0.0549661	0.177276	3.64912997483596	162|164|408|6456	AP1B1|AP1G1|ARRB1|SH3GL2
	bile acid biosynthesis, neutral pathway	4	10	0.0549661	0.177276	3.64912997483596	10998|1593|6718|80270	SLC27A5|CYP27A1|AKR1D1|HSD3B7
	noradrenaline and adrenaline degradation	4	10	0.0549661	0.177276	3.64912997483596	1312|217|224|4129	COMT|ALDH2|ALDH3A2|MAOB
	Mitochondrial Gene Expression	6	19	0.0607365	0.193669	2.5269458196582	1385|2101|3054|51106|5442|7019	CREB1|ESRRA|HCFC1|TFB1M|POLRMT|TFAM
	nitric oxide signaling pathway	6	19	0.0607365	0.193669	2.5269458196582	1742|2902|5532|5573|5575|5578	DLG4|GRIN1|PPP3CB|PRKAR1A|PRKAR1B|PRKCA
	tgf beta signaling pathway	6	20	0.0607365	0.193669	2.5269458196582	1387|4088|5604|7043|7048|999	CREBBP|SMAD3|MAP2K1|TGFB3|TGFBR2|CDH1
	regulation of eif-4e and p70s6 kinase	7	25	0.065421	0.207822	2.25464600247117	207|2690|3667|5578|5594|5704|5728	AKT1|GHR|IRS1|PRKCA|MAPK1|PSMC4|PTEN
	Beta3 integrin cell surface interactions	11	44	0.0674985	0.20813	1.82582329531384	1277|3491|3685|3912|3915|5159|5817|6382|7045|7048|7057	COL1A1|CCN1|ITGAV|LAMB1|LAMC1|PDGFRB|PVR|SDC1|TGFBI|TGFBR2|THBS1
	FOXA1 transcription factor network	11	45	0.0674985	0.20813	1.82582329531384	1027|1387|162|3169|354|4774|5265|7026|725|7494|8202	CDKN1B|CREBBP|AP1B1|FOXA1|KLK3|NFIA|SERPINA1|NR2F2|C4BPB|XBP1|NCOA3
	Galactose metabolism	11	44	0.0674985	0.20813	1.82582329531384	11046|11182|1314|23193|26958|2720|372|5213|5214|81031|8702	SLC35D2|SLC2A6|COPA|GANAB|COPG2|GLB1|ARCN1|PFKM|PFKP|SLC2A10|B4GALT4
	Oxidative Stress	8	30	0.0677439	0.20813	2.08614742989054	1728|2876|2878|4257|4784|50507|54578|6648	NQO1|GPX1|GPX3|MGST1|NFIX|NOX4|UGT1A6|SOD2
	Validated nuclear estrogen receptor alpha network	15	65	0.068264	0.20813	1.64370566021222	11331|162|3298|4609|5111|5458|57658|595|7494|8202|8313|8543|8648|9039|9612	PHB2|AP1B1|HSF2|MYC|PCNA|POU4F2|CALCOCO1|CCND1|XBP1|NCOA3|AXIN2|LMO4|NCOA1|UBA3|NCOR2
	ATM pathway	9	35	0.06855	0.20813	1.97163980227766	25|472|637|7158|7334|84142|9025|9126|9656	ABL1|ATM|BID|TP53BP1|UBE2N|ABRAXAS1|RNF8|SMC3|MDC1
	BMP2 signaling TAK1	5	15	0.06872	0.20813	2.73696773692475	5600|5603|5606|6300|657	MAPK11|MAPK13|MAP2K3|MAPK12|BMPR1A
	Estrogen Metabolism Pathway	5	16	0.06872	0.20813	2.73696773692475	1312|1545|54576|6817|7364	COMT|CYP1B1|UGT1A8|SULT1A1|UGT2B7
	Etoposide Pathway, Pharmacokinetics/Pharmacodynamics	5	15	0.06872	0.20813	2.73696773692475	1577|5742|5743|7155|8714	CYP3A5|PTGS1|PTGS2|TOP2B|ABCC3
	Metabolism of water-soluble vitamins and cofactors	5	16	0.06872	0.20813	2.73696773692475	1719|2194|23475|80308|80347	DHFR|FASN|QPRT|FLAD1|COASY
	Sulfation Biotransformation Reaction	5	18	0.06872	0.20813	2.73696773692475	2539|6817|6820|9060|9061	G6PD|SULT1A1|SULT2B1|PAPSS2|PAPSS1
	Validated nuclear estrogen receptor beta network	5	15	0.06872	0.20813	2.73696773692475	6605|7561|8202|8648|9039	SMARCE1|ZNF14|NCOA3|NCOA1|UBA3
	cadmium induces dna synthesis and proliferation in macrophages	5	16	0.06872	0.20813	2.73696773692475	3265|4609|5578|5594|5604	HRAS|MYC|PRKCA|MAPK1|MAP2K1
	TGF-beta signaling pathway	18	83	0.0744135	0.224569	1.54119494716377	1030|1387|1875|4088|4090|4609|5308|5518|5594|6500|652|657|7027|7043|7048|7057|90|9475	CDKN2B|CREBBP|E2F5|SMAD3|SMAD5|MYC|PITX2|PPP2R1A|MAPK1|SKP1|BMP4|BMPR1A|TFDP1|TGFB3|TGFBR2|THBS1|ACVR1|ROCK2
	Eicosanoid Synthesis	6	20	0.0758412	0.225654	2.34633376635573	240|241|5742|5743|80142|9536	ALOX5|ALOX5AP|PTGS1|PTGS2|PTGES2|PTGES
	Prolidase Deficiency(PD)	6	20	0.0758412	0.225654	2.34633376635573	2058|2593|2805|435|57038|8659	EPRS|GAMT|GOT1|ASL|RARS2|ALDH4A1
	Regulation of cytoplasmic and nuclear SMAD2/3 signaling	6	20	0.0758412	0.225654	2.34633376635573	10106|4088|4214|5494|5594|801	CTDSP2|SMAD3|MAP3K1|PPM1A|MAPK1|CALM1
	role of mal in rho-mediated activation of srf	6	21	0.0758412	0.225654	2.34633376635573	3265|4214|5594|5604|6722|998	HRAS|MAP3K1|MAPK1|MAP2K1|SRF|CDC42
	Fc epsilon RI signaling pathway	17	81	0.0777677	0.229242	1.55248014119066	207|2534|3265|3635|5296|5335|5336|5578|5594|5600|5603|5604|5606|5880|6300|6850|7410	AKT1|FYN|HRAS|INPP5D|PIK3R2|PLCG1|PLCG2|PRKCA|MAPK1|MAPK11|MAPK13|MAP2K1|MAP2K3|RAC2|MAPK12|SYK|VAV2
	Methionine and cysteine metabolism	17	78	0.0777677	0.229242	1.55248014119066	129401|1314|1468|191|1951|23225|26958|27430|2806|284129|372|4357|54830|65010|79023|79587|92935	NUP35|COPA|SLC25A10|AHCY|CELSR3|NUP210|COPG2|MAT2B|GOT2|SLC26A11|ARCN1|MPST|NUP62CL|SLC26A6|NUP37|CARS2|MARS2
	Glutamate Glutamine metabolism	7	27	0.0792259	0.229242	2.12929421859193	2058|217|223|224|2730|2875|8659	EPRS|ALDH2|ALDH9A1|ALDH3A2|GCLM|GPT|ALDH4A1
	Vitamin B9 (folate) metabolism	7	26	0.0792259	0.229242	2.12929421859193	1314|2348|26958|291|292|372|6470	COPA|FOLR1|COPG2|SLC25A4|SLC25A5|ARCN1|SHMT1
	Betaine Metabolism	3	7	0.0794887	0.229242	4.10449436154552	191|223|55349	AHCY|ALDH9A1|CHDH
	Metformin Pathway, Pharmacokinetics	3	7	0.0794887	0.229242	4.10449436154552	11001|222962|376497	SLC27A2|SLC29A4|SLC27A1
	Phase I, non P450	3	8	0.0794887	0.229242	4.10449436154552	5445|5446|8824	PON2|PON3|CES2
	ethanol degradation IV	3	7	0.0794887	0.229242	4.10449436154552	217|224|55902	ALDH2|ALDH3A2|ACSS2
	overview of telomerase rna component gene hterc transcriptional regulation	3	7	0.0794887	0.229242	4.10449436154552	4800|4802|6670	NFYA|NFYC|SP3
	Signaling mediated by p38-alpha and p38-beta	9	35	0.0801591	0.230251	1.89554783407571	1385|2664|26959|3856|3880|5600|5743|6548|7867	CREB1|GDI1|HBP1|KRT8|KRT19|MAPK11|PTGS2|SLC9A1|MAPKAPK3
	Prostaglandin Synthesis and Regulation	8	31	0.0803835	0.230251	1.99126185798184	301|302|306|308|309|5742|5743|6277	ANXA1|ANXA2|ANXA3|ANXA5|ANXA6|PTGS1|PTGS2|S100A6
	Validated targets of C-MYC transcriptional activation	18	88	0.0818793	0.233743	1.51739977704307	10935|11235|1387|3159|4088|4609|4830|4831|4953|5213|5274|6470|654364|7037|7343|8061|8607|91942	PRDX3|PDCD10|CREBBP|HMGA1|SMAD3|MYC|NME1|NME2|ODC1|PFKM|SERPINI1|SHMT1|NME1-NME2|TFRC|UBTF|FOSL1|RUVBL1|NDUFAF2
	Signaling events mediated by HDAC Class I	13	57	0.0823224	0.234217	1.65607571614138	10284|10419|1108|1387|23225|25942|5468|57459|5905|7132|79084|8850|9612	SAP18|PRMT5|CHD4|CREBBP|NUP210|SIN3A|PPARG|GATAD2B|RANGAP1|TNFRSF1A|WDR77|KAT2B|NCOR2
	p53 signaling pathway	15	68	0.0848225	0.240259	1.58031240667912	1017|1021|1029|10912|2810|317|472|5268|54205|5728|595|637|64393|7057|896	CDK2|CDK6|CDKN2A|GADD45G|SFN|APAF1|ATM|SERPINB5|CYCS|PTEN|CCND1|BID|ZMAT3|THBS1|CCND3
	Regulation of Androgen receptor activity	12	51	0.0852991	0.240259	1.68533137650083	1050|10513|1387|23411|354|5585|6595|6599|6605|7113|8648|8850	CEBPA|APPBP2|CREBBP|SIRT1|KLK3|PKN1|SMARCA2|SMARCC1|SMARCE1|TMPRSS2|NCOA1|KAT2B
	Synaptic Vesicle Pathway	12	52	0.0852991	0.240259	1.68533137650083	10497|1173|161|1759|2054|291|4905|57030|6809|6812|81539|8775	UNC13B|AP2M1|AP2A2|DNM1|STX2|SLC25A4|NSF|SLC17A7|STX3|STXBP1|SLC38A1|NAPA
	Arf6 downstream pathway	5	17	0.0877077	0.245407	2.48806290374109	4830|4831|5594|654364|9727	NME1|NME2|MAPK1|NME1-NME2|RAB11FIP3
	Biopterin metabolism	5	16	0.0877077	0.245407	2.48806290374109	1951|5092|65010|6541|81539	CELSR3|PCBD1|SLC26A6|SLC7A1|SLC38A1
	Proton Pump Inhibitor Pathway, Pharmacodynamics	11	46	0.0881403	0.245804	1.72130020453952	112|113026|115|2778|51196|5287|5335|5336|5578|5583|6752	ADCY6|PLCD3|ADCY9|GNAS|PLCE1|PIK3C2B|PLCG1|PLCG2|PRKCA|PRKCH|SSTR2
	Thromboxane A2 receptor signaling	13	57	0.0922423	0.252926	1.61834714123101	1759|207|2534|2769|2771|2782|5578|5583|5600|6850|7052|9138|9368	DNM1|AKT1|FYN|GNA15|GNAI2|GNB1|PRKCA|PRKCH|MAPK11|SYK|TGM2|ARHGEF1|SLC9A3R1
	IGF-Core	6	22	0.0928705	0.252926	2.18980810221309	1385|207|3480|3667|4303|998	CREB1|AKT1|IGF1R|IRS1|FOXO4|CDC42
	Valproic Acid Pathway, Pharmacokinetics	6	21	0.0928705	0.252926	2.18980810221309	3712|54575|54576|54578|6296|7364	IVD|UGT1A10|UGT1A8|UGT1A6|ACSM3|UGT2B7
	phosphoinositides and their downstream targets	6	21	0.0928705	0.252926	2.18980810221309	207|2971|5213|5214|5335|7410	AKT1|GTF3A|PFKM|PFKP|PLCG1|VAV2
	IL1-mediated signaling events	9	38	0.0928843	0.252926	1.82531130291887	23085|3553|3556|3557|3654|387521|4215|7334|7335	ERC1|IL1B|IL1RAP|IL1RN|IRAK1|TMEM189|MAP3K3|UBE2N|UBE2V1
	N-cadherin signaling events	9	39	0.0928843	0.252926	1.82531130291887	1639|2017|22919|3728|5335|801|818|8312|998	DCTN1|CTTN|MAPRE1|JUP|PLCG1|CALM1|CAMK2G|AXIN1|CDC42
	signal transduction through il1r	9	37	0.0928843	0.252926	1.82531130291887	3553|3556|3557|3654|3656|4214|5606|7043|9448	IL1B|IL1RAP|IL1RN|IRAK1|IRAK2|MAP3K1|MAP2K3|TGFB3|MAP4K4
	Epithelial cell signaling in Helicobacter pylori infection	15	68	0.0939862	0.252926	1.55040923395286	10312|10392|155066|1839|3576|5058|525|526|5335|5336|5600|5603|6300|6352|998	TCIRG1|NOD1|ATP6V0E2|HBEGF|CXCL8|PAK1|ATP6V1B1|ATP6V1B2|PLCG1|PLCG2|MAPK11|MAPK13|MAPK12|CCL5|CDC42
	Pancreatic cancer	15	70	0.0939862	0.252926	1.55040923395286	1021|1029|207|3716|4088|5296|5594|5604|5880|595|7039|7043|7048|7423|998	CDK6|CDKN2A|AKT1|JAK1|SMAD3|PIK3R2|MAPK1|MAP2K1|RAC2|CCND1|TGFA|TGFB3|TGFBR2|VEGFB|CDC42
	Aurora A signaling	8	31	0.0943241	0.252926	1.90442828057673	207|5058|6867|81565|84962|8874|9793|994	AKT1|PAK1|TACC1|NDEL1|AJUBA|ARHGEF7|CKAP5|CDC25B
	Ascorbate and aldarate metabolism	7	27	0.0945853	0.252926	2.01716289305979	217|223|224|54575|54576|54578|7364	ALDH2|ALDH9A1|ALDH3A2|UGT1A10|UGT1A8|UGT1A6|UGT2B7
	Integration of energy metabolism	7	26	0.0945853	0.252926	2.01716289305979	10554|2194|3670|4082|47|5578|6888	AGPAT1|FASN|ISL1|MARCKS|ACLY|PRKCA|TALDO1
	TLR ECSIT MEKK1 JNK	7	26	0.0945853	0.252926	2.01716289305979	3553|3556|3654|4214|5604|5606|929	IL1B|IL1RAP|IRAK1|MAP3K1|MAP2K1|MAP2K3|CD14
	Endometrial cancer	12	52	0.0960158	0.255136	1.64310644303995	207|3265|4609|51176|5296|5594|5604|5728|595|8312|8313|999	AKT1|HRAS|MYC|LEF1|PIK3R2|MAPK1|MAP2K1|PTEN|CCND1|AXIN1|AXIN2|CDH1
	Signaling events mediated by Stem cell factor receptor (c-Kit)	12	53	0.0960158	0.255136	1.64310644303995	10019|1387|1399|2057|207|3265|4254|5287|5604|5728|6464|867	SH2B3|CREBBP|CRKL|EPOR|AKT1|HRAS|KITLG|PIK3C2B|MAP2K1|PTEN|SHC1|CBL
	Validated transcriptional targets of deltaNp63 isoforms	11	47	0.0997581	0.264249	1.67339329847107	100|1029|1052|11047|2194|26959|2810|2877|472|5525|861	ADA|CDKN2A|CEBPD|ADRM1|FASN|HBP1|SFN|GPX2|ATM|PPP2R5A|RUNX1
	iron metabolism in placenta	4	12	0.100683	0.265039	2.73643143461758	30061|48|4891|7037	SLC40A1|ACO1|SLC11A2|TFRC
	phospholipase c-epsilon pathway	4	12	0.100683	0.265039	2.73643143461758	2778|51196|5573|5575	GNAS|PLCE1|PRKAR1A|PRKAR1B
	GMCSF-mediated signaling events	9	38	0.106719	0.280054	1.76002504326184	1438|3265|3635|5594|5604|6347|6464|6850|7534	CSF2RA|HRAS|INPP5D|MAPK1|MAP2K1|CCL2|SHC1|SYK|YWHAZ
	Amyotrophic lateral sclerosis (ALS)	12	53	0.107509	0.281255	1.60294111715112	11261|2876|2902|317|54205|5532|5600|5603|5606|6300|637|7132	CHP1|GPX1|GRIN1|APAF1|CYCS|PPP3CB|MAPK11|MAPK13|MAP2K3|MAPK12|BID|TNFRSF1A
	Endothelins	14	65	0.108852	0.281962	1.53365721345938	112|115|1398|207|2769|2771|2778|3265|5578|5583|5594|5604|6548|998	ADCY6|ADCY9|CRK|AKT1|GNA15|GNAI2|GNAS|HRAS|PRKCA|PRKCH|MAPK1|MAP2K1|SLC9A1|CDC42
	Synaptic vesicle cycle	14	64	0.108852	0.281962	1.53365721345938	10312|10497|1173|155066|161|1759|2054|4905|525|526|57030|6809|6812|8775	TCIRG1|UNC13B|AP2M1|ATP6V0E2|AP2A2|DNM1|STX2|NSF|ATP6V1B1|ATP6V1B2|SLC17A7|STX3|STXBP1|NAPA
	Cyclophosphamide Pathway, Pharmacodynamics	5	17	0.109114	0.281962	2.28071598336373	10327|128|2067|217|218	AKR1A1|ADH5|ERCC1|ALDH2|ALDH3A1
	Inositol Metabolism	5	17	0.109114	0.281962	2.28071598336373	113026|23729|3628|3705|5297	PLCD3|SHPK|INPP1|ITPK1|PI4KA
	DARPP-32 events	7	27	0.111469	0.284137	1.91604993582337	5143|5144|5518|5532|5573|5575|801	PDE4C|PDE4D|PPP2R1A|PPP3CB|PRKAR1A|PRKAR1B|CALM1
	Syndecan-3-mediated signaling events	7	27	0.111469	0.284137	1.91604993582337	2017|2261|2264|2534|3576|55851|83464	CTTN|FGFR3|FGFR4|FYN|CXCL8|PSENEN|APH1B
	Nicotinate Nicotinamide metabolism	6	23	0.111769	0.284137	2.05287577916084	22978|23475|4837|4860|51251|55191	NT5C2|QPRT|NNMT|PNP|NT5C3A|NADSYN1
	Intracellular Signalling Through Prostacyclin Receptor and Prostacyclin	3	8	0.112982	0.284137	3.28340145869541	2778|2782|4638	GNAS|GNB1|MYLK
	Methylation Pathways	3	8	0.112982	0.284137	3.28340145869541	1312|27430|4837	COMT|MAT2B|NNMT
	Rapid glucocorticoid signaling	3	8	0.112982	0.284137	3.28340145869541	2778|2782|5600	GNAS|GNB1|MAPK11
	Tenofovir/Adefovir Pathway, Pharmacokinetics	3	8	0.112982	0.284137	3.28340145869541	205|4830|4831	AK4|NME1|NME2
	ethanol degradation II	3	8	0.112982	0.284137	3.28340145869541	217|224|55902	ALDH2|ALDH3A2|ACSS2
	oxidative ethanol degradation III	3	9	0.112982	0.284137	3.28340145869541	217|224|55902	ALDH2|ALDH3A2|ACSS2
	p75(NTR)-mediated signaling	15	71	0.114097	0.285492	1.49386511364786	207|317|329|330|3654|4316|4909|54205|55851|6272|6464|83464|84894|8767|9500	AKT1|APAF1|BIRC2|BIRC3|IRAK1|MMP7|NTF4|CYCS|PSENEN|SORT1|SHC1|APH1B|LINGO1|RIPK2|MAGED1
	Lysine metabolism	13	60	0.114197	0.285492	1.54781539101472	129401|217|218|223|23225|2639|29072|51148|51166|54830|6470|79023|9739	NUP35|ALDH2|ALDH3A1|ALDH9A1|NUP210|GCDH|SETD2|CERCAM|AADAT|NUP62CL|SHMT1|NUP37|SETD1A
	De novo fatty acid biosynthesis	10	43	0.116985	0.28989	1.65933135659444	11000|11332|129401|23225|376497|5476|54830|6319|64834|79023	SLC27A3|ACOT7|NUP35|NUP210|SLC27A1|CTSA|NUP62CL|SCD|ELOVL1|NUP37
	PLK1 signaling events	10	44	0.116985	0.28989	1.65933135659444	10726|10735|2801|4957|5058|5518|64689|8555|9475|994	NUDC|STAG2|GOLGA2|ODF2|PAK1|PPP2R1A|GORASP1|CDC14B|ROCK2|CDC25B
	Selenium Metabolism and Selenoproteins	10	45	0.116985	0.28989	1.65933135659444	140606|22929|2876|2877|2878|51714|57190|6414|6670|8991	SELENOM|SEPHS1|GPX1|GPX2|GPX3|SELENOT|SELENON|SELENOP|SP3|SELENBP1
	Vibrio cholerae infection	12	54	0.119774	0.295932	1.56469228839686	10312|10945|115|155066|2778|525|526|5335|5336|5578|5613|9414	TCIRG1|KDELR1|ADCY9|ATP6V0E2|GNAS|ATP6V1B1|ATP6V1B2|PLCG1|PLCG2|PRKCA|PRKX|TJP2
	Apoptosis	17	83	0.122776	0.302467	1.43266026140911	1029|207|317|329|330|3480|3664|4214|4609|4793|54205|637|665|7132|835|837|8718	CDKN2A|AKT1|APAF1|BIRC2|BIRC3|IGF1R|IRF6|MAP3K1|MYC|NFKBIB|CYCS|BID|BNIP3L|TNFRSF1A|CASP2|CASP4|TNFRSF25
	Base excision repair	8	33	0.12603	0.308681	1.75195754827174	10039|143|23583|4913|5111|54107|5424|8930	PARP3|PARP4|SMUG1|NTHL1|PCNA|POLE3|POLD1|MBD4
	Serotonin HTR1 Group and FOS Pathway	8	33	0.12603	0.308681	1.75195754827174	1385|2771|4214|5594|5604|5606|6722|7867	CREB1|GNAI2|MAP3K1|MAPK1|MAP2K1|MAP2K3|SRF|MAPKAPK3
	eukaryotic protein translation	4	15	0.128391	0.309951	2.43239048002327	1974|3692|8672|9669	EIF4A2|EIF6|EIF4G3|EIF5B
	extrinsic prothrombin activation pathway	4	13	0.128391	0.309951	2.43239048002327	2149|463|5627|7035	F2R|ZFHX3|PROS1|TFPI
	EGF	7	28	0.129824	0.309951	1.82479994485295	2810|3265|4214|5594|5604|6464|7534	SFN|HRAS|MAP3K1|MAPK1|MAP2K1|SHC1|YWHAZ
	Insulin-mediated glucose transport	7	31	0.129824	0.309951	1.82479994485295	207|23433|2810|7534|801|9322|9882	AKT1|RHOQ|SFN|YWHAZ|CALM1|TRIP10|TBC1D4
	Methotrexate Pathway (Cancer Cell), Pharmacodynamics	7	29	0.129824	0.309951	1.82479994485295	100|136|1719|2618|471|6470|8714	ADA|ADORA2B|DHFR|GART|ATIC|SHMT1|ABCC3
	thrombin signaling and protease-activated receptors	7	28	0.129824	0.309951	1.82479994485295	2149|2782|5578|8729|9265|9266|9267	F2R|GNB1|PRKCA|GBF1|CYTH3|CYTH2|CYTH1
	Nucleotide excision repair	10	46	0.13154	0.309951	1.61043784231928	1022|2067|404672|5111|54107|5424|5982|5985|8450|902	CDK7|ERCC1|GTF2H5|PCNA|POLE3|POLD1|RFC2|RFC5|CUL4B|CCNH
	Angiogenesis	6	23	0.132449	0.309951	1.93186417133861	1387|207|5335|5594|5747|7077	CREBBP|AKT1|PLCG1|MAPK1|PTK2|TIMP2
	Canonical NF-kappaB pathway	6	24	0.132449	0.309951	1.93186417133861	23085|329|472|5578|7132|8767	ERC1|BIRC2|ATM|PRKCA|TNFRSF1A|RIPK2
	Histidine degradation	6	23	0.132449	0.309951	1.93186417133861	217|218|221|223|224|4129	ALDH2|ALDH3A1|ALDH3B1|ALDH9A1|ALDH3A2|MAOB
	Prostaglandin Leukotriene metabolism	6	23	0.132449	0.309951	1.93186417133861	240|5742|5743|80142|8644|9536	ALOX5|PTGS1|PTGS2|PTGES2|AKR1C3|PTGES
	growth hormone signaling pathway	6	24	0.132449	0.309951	1.93186417133861	2690|3667|5335|5578|6464|6722	GHR|IRS1|PLCG1|PRKCA|SHC1|SRF
	how progesterone initiates the oocyte maturation	6	23	0.132449	0.309951	1.93186417133861	2778|2782|3265|5573|5575|5594	GNAS|GNB1|HRAS|PRKAR1A|PRKAR1B|MAPK1
	JAK-STAT-Ncore	5	18	0.132784	0.309951	2.10519533612087	10401|3654|3656|8027|8554	PIAS3|IRAK1|IRAK2|STAM|PIAS1
	Pathway_PA165959425	5	18	0.132784	0.309951	2.10519533612087	207|3265|5159|5594|5604	AKT1|HRAS|PDGFRB|MAPK1|MAP2K1
	SREBF and miR33 in cholesterol and lipid homeostasis	5	18	0.132784	0.309951	2.10519533612087	10062|2194|23411|6319|6720	NR1H3|FASN|SIRT1|SCD|SREBF1
	mets affect on macrophage differentiation	5	18	0.132784	0.309951	2.10519533612087	2113|25942|3265|5934|9612	ETS1|SIN3A|HRAS|RBL2|NCOR2
	Oocyte meiosis	22	112	0.137122	0.318623	1.33921065288777	1017|112|11261|115|23291|3480|51433|5518|5525|5526|5532|5594|5604|5613|6300|64682|6500|7534|801|818|8881|9126	CDK2|ADCY6|CHP1|ADCY9|FBXW11|IGF1R|ANAPC5|PPP2R1A|PPP2R5A|PPP2R5B|PPP3CB|MAPK1|MAP2K1|PRKX|MAPK12|ANAPC1|SKP1|YWHAZ|CALM1|CAMK2G|CDC16|SMC3
	Aldosterone-regulated sodium reabsorption	9	39	0.13763	0.318623	1.64250834001729	23327|2810|3667|481|5296|5578|5594|6337|6446	NEDD4L|SFN|IRS1|ATP1B1|PIK3R2|PRKCA|MAPK1|SCNN1A|SGK1
	Iron uptake and transport	9	39	0.13763	0.318623	1.64250834001729	10312|155066|2512|30061|4891|525|526|7037|79901	TCIRG1|ATP6V0E2|FTL|SLC40A1|SLC11A2|ATP6V1B1|ATP6V1B2|TFRC|CYBRD1
	Cocaine addiction	11	50	0.139727	0.321715	1.54441679608973	1385|1742|26086|2771|2778|2902|4129|5613|64764|7054|8851	CREB1|DLG4|GPSM1|GNAI2|GNAS|GRIN1|MAOB|PRKX|CREB3L2|TH|CDK5R1
	Drug metabolism - other enzymes	11	51	0.139727	0.321715	1.54441679608973	1577|3251|3614|3615|3704|54575|54576|54578|7364|7371|8824	CYP3A5|HPRT1|IMPDH1|IMPDH2|ITPA|UGT1A10|UGT1A8|UGT1A6|UGT2B7|UCK2|CES2
	Signaling events mediated by HDAC Class III	8	40	0.143716	0.329257	1.68448182247221	1387|23411|4209|4303|51547|55902|8365|8850	CREBBP|SIRT1|MEF2D|FOXO4|SIRT7|ACSS2|HIST1H4H|KAT2B
	DNA damage response	14	67	0.144172	0.329257	1.44660632825478	1017|1021|1027|10912|1385|25|2810|317|4609|472|54205|595|637|896	CDK2|CDK6|CDKN1B|GADD45G|CREB1|ABL1|SFN|APAF1|MYC|ATM|CYCS|CCND1|BID|CCND3
	Regulation of Telomerase	14	71	0.144172	0.329257	1.44660632825478	1027|10284|207|25|25942|4088|4609|472|5594|57169|595|65057|6670|7026	CDKN1B|SAP18|AKT1|ABL1|SIN3A|SMAD3|MYC|ATM|MAPK1|ZNFX1|CCND1|ACD|SP3|NR2F2
	Ribosome biogenesis in eukaryotes	15	79	0.148665	0.336084	1.41636067747368	10171|10436|10482|10528|2091|25996|27341|28987|3692|4809|51367|54464|55651|84916|92856	RCL1|EMG1|NXF1|NOP56|FBL|REXO2|RRP7A|NOB1|EIF6|SNU13|POP5|XRN1|NHP2|UTP4|IMP4
	AhR pathway	7	30	0.149576	0.336084	1.7417597097637	1027|1545|1728|196|218|54578|9049	CDKN1B|CYP1B1|NQO1|AHR|ALDH3A1|UGT1A6|AIP
	role of erbb2 in signal transduction and oncology	7	29	0.149576	0.336084	1.7417597097637	2065|207|3265|3716|5594|5604|6464	ERBB3|AKT1|HRAS|JAK1|MAPK1|MAP2K1|SHC1
	BCR	24	132	0.150087	0.336084	1.30184234598633	1017|1021|1022|1385|1398|1399|207|2534|27071|5296|5305|5335|5336|54205|54923|5594|5747|6464|6850|7410|7462|867|868|975	CDK2|CDK6|CDK7|CREB1|CRK|CRKL|AKT1|FYN|DAPP1|PIK3R2|PIP4K2A|PLCG1|PLCG2|CYCS|LIME1|MAPK1|PTK2|SHC1|SYK|VAV2|LAT2|CBL|CBLB|CD81
	Benzo(a)pyrene metabolism	3	10	0.150741	0.336084	2.7358954565374	10327|1545|8644	AKR1A1|CYP1B1|AKR1C3
	Glucocorticoid Pathway (Peripheral Tissue), Pharmacodynamics	3	9	0.150741	0.336084	2.7358954565374	1387|2288|8202	CREBBP|FKBP4|NCOA3
	Glutathione Metabolism	3	9	0.150741	0.336084	2.7358954565374	119391|26873|2876	GSTO2|OPLAH|GPX1
	Mismatch repair	3	9	0.150741	0.336084	2.7358954565374	2956|5111|5424	MSH6|PCNA|POLD1
	Sodium/Proton exchangers	3	9	0.150741	0.336084	2.7358954565374	6548|6549|84679	SLC9A1|SLC9A2|SLC9A7
	Glycine Serine metabolism	9	40	0.154636	0.337112	1.58943898923659	2593|2805|2806|29968|4129|50814|51144|5723|6470	GAMT|GOT1|GOT2|PSAT1|MAOB|NSDHL|HSD17B12|PSPH|SHMT1
	IL-5 signaling pathway	9	40	0.154636	0.337112	1.58943898923659	207|3716|4137|4609|5296|5594|5604|6464|6850	AKT1|JAK1|MAPT|MYC|PIK3R2|MAPK1|MAP2K1|SHC1|SYK
	Alpha9 beta1 integrin signaling events	6	25	0.154792	0.337112	1.82454450332493	101|1438|3688|6303|7052|8751	ADAM8|CSF2RA|ITGB1|SAT1|TGM2|ADAM15
	Ephrin B reverse signaling	6	24	0.154792	0.337112	1.82454450332493	1759|1948|2050|2534|5783|8440	DNM1|EFNB2|EPHB4|FYN|PTPN13|NCK2
	Glyoxylate and dicarboxylate metabolism	6	24	0.154792	0.337112	1.82454450332493	2653|38|39|48|5096|6470	GCSH|ACAT1|ACAT2|ACO1|PCCB|SHMT1
	Methionine Cysteine metabolism	6	24	0.154792	0.337112	1.82454450332493	191|27430|2805|2806|4357|51380	AHCY|MAT2B|GOT1|GOT2|MPST|CSAD
	Physiological and Pathological Hypertrophy of the Heart	6	24	0.154792	0.337112	1.82454450332493	3572|5532|5594|5600|5606|801	IL6ST|PPP3CB|MAPK1|MAPK11|MAP2K3|CALM1
	regulation of ck1/cdk5 by type 1 glutamate receptors	6	24	0.154792	0.337112	1.82454450332493	23413|2778|2782|5573|5575|8851	NCS1|GNAS|GNB1|PRKAR1A|PRKAR1B|CDK5R1
	skeletal muscle hypertrophy is regulated via akt-mtor pathway	6	25	0.154792	0.337112	1.82454450332493	207|3480|3636|5704|5728|8893	AKT1|IGF1R|INPPL1|PSMC4|PTEN|EIF2B5
	Transcriptional misregulation in cancer	32	181	0.15733	0.338954	1.24362566958803	1027|1031|1050|1655|2118|2119|2130|221037|2530|25942|330|3480|3576|3728|4005|4297|4609|472|5468|5747|5914|64332|6692|7048|7113|7403|7709|85414|861|8842|905|929	CDKN1B|CDKN2C|CEBPA|DDX5|ETV4|ETV5|EWSR1|JMJD1C|FUT8|SIN3A|BIRC3|IGF1R|CXCL8|JUP|LMO2|KMT2A|MYC|ATM|PPARG|PTK2|RARA|NFKBIZ|SPINT1|TGFBR2|TMPRSS2|KDM6A|ZBTB17|SLC45A3|RUNX1|PROM1|CCNT2|CD14
	Methionine Metabolism	5	19	0.158515	0.338954	1.95479983001568	191|27430|55349|6470|6723	AHCY|MAT2B|CHDH|SHMT1|SRM
	Serotonin Receptor 4-6-7 and NR3C Signaling	5	19	0.158515	0.338954	1.95479983001568	1385|2778|5594|5604|6722	CREB1|GNAS|MAPK1|MAP2K1|SRF
	TP53 network	5	19	0.158515	0.338954	1.95479983001568	1029|25|4609|472|637	CDKN2A|ABL1|MYC|ATM|BID
	Irinotecan Pathway, Pharmacodynamics	4	14	0.158847	0.338954	2.18907177792433	54575|54576|54578|8824	UGT1A10|UGT1A8|UGT1A6|CES2
	Keap1-Nrf2 Pathway	4	14	0.158847	0.338954	2.18907177792433	1728|2730|5578|7965	NQO1|GCLM|PRKCA|AIMP2
	Spironolactone Pathway	4	14	0.158847	0.338954	2.18907177792433	360|481|6337|6339	AQP3|ATP1B1|SCNN1A|SCNN1D
	estrogen responsive protein efp controls cell cycle and breast tumors growth	4	15	0.158847	0.338954	2.18907177792433	1017|1021|1022|2810	CDK2|CDK6|CDK7|SFN
	Acute myeloid leukemia	12	57	0.161049	0.342787	1.46013820961005	1050|207|3265|3728|4609|51176|5296|5594|5604|5914|595|861	CEBPA|AKT1|HRAS|JUP|MYC|LEF1|PIK3R2|MAPK1|MAP2K1|RARA|CCND1|RUNX1
	SNARE interactions in vesicular transport	8	36	0.162547	0.345107	1.62200383313498	10791|2054|415117|662|6809|6811|6843|8673	VAMP5|STX2|STX19|BNIP1|STX3|STX5|VAMP1|VAMP8
	Leptin	13	64	0.166345	0.352284	1.42367573574067	10657|207|2534|3480|3667|3716|5296|5335|5336|5594|5747|6464|8648	KHDRBS1|AKT1|FYN|IGF1R|IRS1|JAK1|PIK3R2|PLCG1|PLCG2|MAPK1|PTK2|SHC1|NCOA1
	Cell adhesion molecules (CAMs)	25	133	0.170556	0.356228	1.268083851251	100506658|1365|1366|24146|2734|3108|3125|3655|3685|3688|4267|4756|57555|5817|5818|5819|6382|80381|8506|9019|9075|9076|90952|965|999	OCLN|CLDN3|CLDN7|CLDN15|GLG1|HLA-DMA|HLA-DRB3|ITGA6|ITGAV|ITGB1|CD99|NEO1|NLGN2|PVR|NECTIN1|NECTIN2|SDC1|CD276|CNTNAP1|MPZL1|CLDN2|CLDN1|ESAM|CD58|CDH1
	Inflammatory Response Pathway	7	32	0.170635	0.356228	1.66593955033892	1277|3912|3913|3915|3918|7057|7132	COL1A1|LAMB1|LAMB2|LAMC1|LAMC2|THBS1|TNFRSF1A
	vegf hypoxia and angiogenesis	7	30	0.170635	0.356228	1.66593955033892	207|3265|5335|5578|5747|6464|857	AKT1|HRAS|PLCG1|PRKCA|PTK2|SHC1|CAV1
	N-Glycan biosynthesis	9	43	0.172609	0.356228	1.53968504442862	10195|11282|1314|1798|23193|2530|26958|372|4245	ALG3|MGAT4B|COPA|DPAGT1|GANAB|FUT8|COPG2|ARCN1|MGAT1
	Carnitine Synthesis	2	5	0.173266	0.356228	3.64749098449417	223|6470	ALDH9A1|SHMT1
	Riboflavin Metabolism	2	5	0.173266	0.356228	3.64749098449417	52|80308	ACP1|FLAD1
	Ubiquinone Biosynthesis	2	5	0.173266	0.356228	3.64749098449417	27235|51805	COQ2|COQ3
	Vitamin B2 (riboflavin) metabolism	2	5	0.173266	0.356228	3.64749098449417	51205|55	ACP6|ACPP
	Vitamin B6 Metabolism	2	5	0.173266	0.356228	3.64749098449417	55163|57026	PNPO|PDXP
	aspartate degradation II	2	5	0.173266	0.356228	3.64749098449417	2805|2806	GOT1|GOT2
	basic mechanism of action of ppara pparb(d) and pparg and effects on gene expression	2	5	0.173266	0.356228	3.64749098449417	5468|5742	PPARG|PTGS1
	ketolysis	2	5	0.173266	0.356228	3.64749098449417	38|39	ACAT1|ACAT2
	RXR and RAR heterodimerization with other nuclear receptor	6	26	0.178655	0.365529	1.72842233602721	10062|5468|5914|6720|8648|9612	NR1H3|PPARG|RARA|SREBF1|NCOA1|NCOR2
	stathmin and breast cancer resistance to antimicrotubule agents	6	25	0.178655	0.365529	1.72842233602721	3925|5573|5575|5603|7277|818	STMN1|PRKAR1A|PRKAR1B|MAPK13|TUBA4A|CAMK2G
	Notch-mediated HES/HEY network	10	48	0.180557	0.368528	1.47962106913516	1027|1387|23013|2690|4602|55502|7088|8648|9612|9794	CDKN1B|CREBBP|SPEN|GHR|MYB|HES6|TLE1|NCOA1|NCOR2|MAML1
	Trk receptor signaling mediated by PI3K and PLC-gamma	8	37	0.182451	0.369161	1.56399230015197	1385|207|2810|3265|5335|595|6464|7534	CREB1|AKT1|SFN|HRAS|PLCG1|CCND1|SHC1|YWHAZ
	Validated transcriptional targets of AP1 family members Fra1 and Fra2	8	37	0.182451	0.369161	1.56399230015197	1029|3576|3691|4256|595|6347|8061|9988	CDKN2A|CXCL8|ITGB4|MGP|CCND1|CCL2|FOSL1|DMTF1
	rac1 cell motility signaling pathway	8	36	0.182451	0.369161	1.56399230015197	26286|4214|4638|5058|50807|55738|8851|9138	ARFGAP3|MAP3K1|MYLK|PAK1|ASAP1|ARFGAP1|CDK5R1|ARHGEF1
	Phosphatidylinositol phosphate metabolism	18	93	0.182615	0.369161	1.31434721933315	10195|113026|129401|1314|23225|26958|3707|372|4952|51196|5281|5287|5297|5298|5305|54830|56623|79023	ALG3|PLCD3|NUP35|COPA|NUP210|COPG2|ITPKB|ARCN1|OCRL|PLCE1|PIGF|PIK3C2B|PI4KA|PI4KB|PIP4K2A|NUP62CL|INPP5E|NUP37
	S1P1 pathway	5	20	0.186073	0.374282	1.82428921993739	2771|5159|5335|5594|5743	GNAI2|PDGFRB|PLCG1|MAPK1|PTGS2
	glutathione-mediated detoxification	5	21	0.186073	0.374282	1.82428921993739	119391|2941|4257|4258|4259	GSTO2|GSTA4|MGST1|MGST2|MGST3
	IL-4 signaling pathway	11	53	0.18692	0.374282	1.4338650719418	1050|207|3635|3667|3716|5296|5594|5600|6464|7297|867	CEBPA|AKT1|INPP5D|IRS1|JAK1|PIK3R2|MAPK1|MAPK11|SHC1|TYK2|CBL
	t cell receptor signaling pathway	11	55	0.18692	0.374282	1.4338650719418	2534|26286|3265|4214|50807|5335|5532|55738|5578|5604|6464	FYN|ARFGAP3|HRAS|MAP3K1|ASAP1|PLCG1|PPP3CB|ARFGAP1|PRKCA|MAP2K1|SHC1
	Selenocompound metabolism	4	17	0.19162	0.377301	1.9900360134663	22929|9060|9061|92935	SEPHS1|PAPSS2|PAPSS1|MARS2
	il 4 signaling pathway	4	16	0.19162	0.377301	1.9900360134663	207|3159|3716|6464	AKT1|HMGA1|JAK1|SHC1
	telomeres telomerase cellular aging and immortality	4	16	0.19162	0.377301	1.9900360134663	207|4609|5430|5578	AKT1|MYC|POLR2A|PRKCA
	LIF signaling	3	10	0.191787	0.377301	2.34508411291598	1387|3572|3716	CREBBP|IL6ST|JAK1
	Lysine Degradation	3	10	0.191787	0.377301	2.34508411291598	2639|38|51166	GCDH|ACAT1|AADAT
	Selenoamino Acid Metabolism	3	10	0.191787	0.377301	2.34508411291598	191|27430|9061	AHCY|MAT2B|PAPSS1
	Vitamin D synthesis	3	10	0.191787	0.377301	2.34508411291598	1593|1594|1717	CYP27A1|CYP27B1|DHCR7
	IL17 signaling pathway	7	31	0.192892	0.377301	1.59643721471462	1052|207|3716|4793|53342|55540|5594	CEBPD|AKT1|JAK1|NFKBIB|IL17D|IL17RB|MAPK1
	Metformin Pathway, Pharmacodynamic	7	32	0.192892	0.377301	1.59643721471462	200186|23411|31|4710|472|51422|6720	CRTC2|SIRT1|ACACA|NDUFB4|ATM|PRKAG2|SREBF1
	Regulation of p38-alpha and p38-beta	7	32	0.192892	0.377301	1.59643721471462	2534|4215|5058|5600|5606|7786|998	FYN|MAP3K3|PAK1|MAPK11|MAP2K3|MAP3K12|CDC42
	IL5	10	49	0.198536	0.387443	1.44060482924073	1399|240|3265|3716|6464|6659|6850|7534|867|9094	CRKL|ALOX5|HRAS|JAK1|SHC1|SOX4|SYK|YWHAZ|CBL|UNC119
	EPO Receptor Signaling	6	26	0.203876	0.395127	1.6419113480379	2057|207|3667|5594|5604|6464	EPOR|AKT1|IRS1|MAPK1|MAP2K1|SHC1
	One Carbon Metabolism	6	27	0.203876	0.395127	1.6419113480379	1719|191|2618|27430|471|6470	DHFR|AHCY|GART|MAT2B|ATIC|SHMT1
	oxidative stress induced gene expression via nrf2	6	26	0.203876	0.395127	1.6419113480379	1385|1429|54575|54576|54578|5578	CREB1|CRYZ|UGT1A10|UGT1A8|UGT1A6|PRKCA
	Prostate cancer	17	89	0.206639	0.399565	1.29286967528994	1017|1027|1385|1387|207|3265|3480|354|51176|5159|5296|5594|5604|5728|595|64764|7039	CDK2|CDKN1B|CREB1|CREBBP|AKT1|HRAS|IGF1R|KLK3|LEF1|PDGFRB|PIK3R2|MAPK1|MAP2K1|PTEN|CCND1|CREB3L2|TGFA
	SHP2 signaling	12	61	0.208524	0.40229	1.3686532700271	10818|3265|3459|3480|3572|3667|3716|4909|5159|5604|6464|8543	FRS2|HRAS|IFNGR1|IGF1R|IL6ST|IRS1|JAK1|NTF4|PDGFRB|MAP2K1|SHC1|LMO4
	Syndecan-1-mediated signaling events	9	44	0.211214	0.40655	1.44895738531698	1277|1290|1291|2261|2264|4316|5594|6352|6382	COL1A1|COL5A2|COL6A1|FGFR3|FGFR4|MMP7|MAPK1|CCL5|SDC1
	Glutamate Metabolism	5	21	0.215198	0.41048	1.71017933652517	113451|2805|2875|55191|8659	AZIN2|GOT1|GPT|NADSYN1|ALDH4A1
	Nebivolol Pathway	5	21	0.215198	0.41048	1.71017933652517	4638|5573|7054|7139|801	MYLK|PRKAR1A|TH|TNNT2|CALM1
	TCA cycle II (eukaryotic)	5	22	0.215198	0.41048	1.71017933652517	2271|3419|48|6389|8802	FH|IDH3A|ACO1|SDHA|SUCLG1
	ras-independent pathway in nk cell-mediated cytotoxicity	5	22	0.215198	0.41048	1.71017933652517	3606|5058|5604|567|6850	IL18|PAK1|MAP2K1|B2M|SYK
	tRNA charging	8	38	0.225129	0.427714	1.45956783110471	10667|2058|2193|51067|55157|57038|79587|92935	FARS2|EPRS|FARSA|YARS2|DARS2|RARS2|CARS2|MARS2
	Glycosphingolipid biosynthesis - neolactoseries	4	16	0.226258	0.427714	1.82403409454345	10402|1314|26958|372	ST3GAL6|COPA|COPG2|ARCN1
	IGF-Ncore	4	16	0.226258	0.427714	1.82403409454345	23411|408|5728|6446	SIRT1|ARRB1|PTEN|SGK1
	calcium signaling by hbx of hepatitis b virus	4	16	0.226258	0.427714	1.82403409454345	1385|3265|5604|6464	CREB1|HRAS|MAP2K1|SHC1
	Vitamins	2	6	0.234302	0.43674	2.7353598024149	1592|1594	CYP26A1|CYP27B1
	basic mechanisms of sumoylation	2	6	0.234302	0.43674	2.7353598024149	10055|6612	SAE1|SUMO3
	dermatan sulfate degradation (metazoa)	2	6	0.234302	0.43674	2.7353598024149	3073|3423	HEXA|IDS
	estrogen biosynthesis	2	6	0.234302	0.43674	2.7353598024149	51478|8644	HSD17B7|AKR1C3
	Nucleotide GPCRs	3	11	0.235167	0.43674	2.05189920710886	10161|136|5029	LPAR6|ADORA2B|P2RY2
	Obesity / Metabolic Syndrome	3	11	0.235167	0.43674	2.05189920710886	1387|5468|8648	CREBBP|PPARG|NCOA1
	cxcr4 signaling pathway	3	11	0.235167	0.43674	2.05189920710886	2782|3265|5335	GNB1|HRAS|PLCG1
	p38MAPK events	3	11	0.235167	0.43674	2.05189920710886	3265|5600|7867	HRAS|MAPK11|MAPKAPK3
	GPCR Dopamine D1like receptor	10	50	0.236626	0.438484	1.36842464324146	1385|2778|2902|5518|5523|5525|5526|5573|5575|784	CREB1|GNAS|GRIN1|PPP2R1A|PPP2R3A|PPP2R5A|PPP2R5B|PRKAR1A|PRKAR1B|CACNB3
	Trk receptor signaling mediated by the MAPK pathway	7	33	0.240512	0.444711	1.47347823697074	1385|3265|5594|5604|5606|6722|8851	CREB1|HRAS|MAPK1|MAP2K1|MAP2K3|SRF|CDK5R1
	Doxorubicin Pathway, Pharmacokinetics	5	22	0.245619	0.450212	1.60949280060674	10327|1728|2876|374291|8644	AKR1A1|NQO1|GPX1|NDUFS7|AKR1C3
	EBV LMP1 signaling	5	22	0.245619	0.450212	1.60949280060674	3576|3654|4215|5594|6352	CXCL8|IRAK1|MAP3K3|MAPK1|CCL5
	Phosphatidylinositol Phosphate Metabolism	5	22	0.245619	0.450212	1.60949280060674	3635|5297|5305|56623|5728	INPP5D|PI4KA|PIP4K2A|INPP5E|PTEN
	pkc-catalyzed phosphorylation of inhibitory phosphoprotein of myosin phosphatase	5	22	0.245619	0.450212	1.60949280060674	2782|4638|5578|5585|9138	GNB1|MYLK|PRKCA|PKN1|ARHGEF1
	Arrhythmogenic right ventricular cardiomyopathy	14	74	0.246797	0.451393	1.27733975769858	1605|1824|3655|3678|3685|3688|3691|3728|51176|5318|6442|6443|784|87	DAG1|DSC2|ITGA6|ITGA5|ITGAV|ITGB1|ITGB4|JUP|LEF1|PKP2|SGCA|SGCB|CACNB3|ACTN1
	DNA Repair	20	114	0.249159	0.454728	1.21669646702551	1022|10309|2067|2176|23583|472|4913|5111|51455|5424|5430|5433|5982|5985|7158|7311|7314|8930|902|9656	CDK7|CCNO|ERCC1|FANCC|SMUG1|ATM|NTHL1|PCNA|REV1|POLD1|POLR2A|POLR2D|RFC2|RFC5|TP53BP1|UBA52|UBB|MBD4|CCNH|MDC1
	-arrestins in gpcr desensitization	6	30	0.257675	0.465246	1.49248854396606	1173|1759|2778|2782|408|5029	AP2M1|DNM1|GNAS|GNB1|ARRB1|P2RY2
	NOTCH-Ncore	6	28	0.257675	0.465246	1.49248854396606	142678|23509|3955|408|79365|9612	MIB2|POFUT1|LFNG|ARRB1|BHLHE41|NCOR2
	Wnt signaling network	6	28	0.257675	0.465246	1.49248854396606	22943|2535|3487|6259|8322|8324	DKK1|FZD2|IGFBP4|RYK|FZD4|FZD7
	multi-step regulation of transcription by pitx2	6	28	0.257675	0.465246	1.49248854396606	1387|22943|51176|5308|8312|85409	CREBBP|DKK1|LEF1|PITX2|AXIN1|NKD2
	p38 mapk signaling pathway	6	35	0.257675	0.465246	1.49248854396606	1385|3265|4209|4214|4609|998	CREB1|HRAS|MEF2D|MAP3K1|MYC|CDC42
	2-Hydroxyglutric Aciduria (D And L Form)	4	17	0.262302	0.471586	1.68363437138204	112724|217|38|5160	RDH13|ALDH2|ACAT1|PDHA1
	Bile Acid Biosynthesis	4	17	0.262302	0.471586	1.68363437138204	10998|1593|6718|80270	SLC27A5|CYP27A1|AKR1D1|HSD3B7
	GnRH signaling pathway	18	101	0.263711	0.472502	1.21656186422269	112|115|1839|2778|3265|4214|4215|5578|5594|5600|5603|5604|5606|5613|6300|801|818|998	ADCY6|ADCY9|HBEGF|GNAS|HRAS|MAP3K1|MAP3K3|PRKCA|MAPK1|MAPK11|MAPK13|MAP2K1|MAP2K3|PRKX|MAPK12|CALM1|CAMK2G|CDC42
	BMP signaling Dro	7	34	0.265608	0.472502	1.41882851639515	10220|1387|4088|4090|652|657|9794	GDF11|CREBBP|SMAD3|SMAD5|BMP4|BMPR1A|MAML1
	EPHA forward signaling	7	34	0.265608	0.472502	1.41882851639515	1398|1399|2041|2534|5335|7410|867	CRK|CRKL|EPHA1|FYN|PLCG1|VAV2|CBL
	Endothelin	7	35	0.265608	0.472502	1.41882851639515	2769|2778|4638|5578|5594|5604|801	GNA15|GNAS|MYLK|PRKCA|MAPK1|MAP2K1|CALM1
	p38 MAPK Signaling Pathway	7	34	0.265608	0.472502	1.41882851639515	1385|3265|4209|4214|4609|6464|998	CREB1|HRAS|MEF2D|MAP3K1|MYC|SHC1|CDC42
	ErbB2/ErbB3 signaling events	8	42	0.270978	0.480034	1.36819629984218	2065|207|3265|5532|5594|5604|6464|998	ERBB3|AKT1|HRAS|PPP3CB|MAPK1|MAP2K1|SHC1|CDC42
	inactivation of gsk3 by akt causes accumulation of b-catenin in alveolar macrophages	8	40	0.270978	0.480034	1.36819629984218	207|22943|3654|51176|595|8312|85409|929	AKT1|DKK1|IRAK1|LEF1|CCND1|AXIN1|NKD2|CD14
	regulation of bad phosphorylation	5	23	0.277055	0.487856	1.51999864541268	207|3480|4254|5573|5575	AKT1|IGF1R|KITLG|PRKAR1A|PRKAR1B
	tnf/stress related signaling	5	23	0.277055	0.487856	1.51999864541268	4214|5606|7132|835|9448	MAP3K1|MAP2K3|TNFRSF1A|CASP2|MAP4K4
	Signaling events mediated by PTP1B	10	53	0.277125	0.487856	1.30311840310721	1398|207|2534|3667|50507|5159|6464|7297|823|857	CRK|AKT1|FYN|IRS1|NOX4|PDGFRB|SHC1|TYK2|CAPN1|CAV1
	Neural Crest Differentiation	18	101	0.278409	0.488835	1.20165606048597	10013|1856|1857|2113|2261|3670|3688|4155|4487|4602|4609|5376|652|6662|8312|8313|9355|999	HDAC6|DVL2|DVL3|ETS1|FGFR3|ISL1|ITGB1|MBP|MSX1|MYB|MYC|PMP22|BMP4|SOX9|AXIN1|AXIN2|LHX2|CDH1
	Inositol Phosphate Metabolism	3	13	0.279995	0.488835	1.8237791269964	3628|3705|9807	INPP1|ITPK1|IP6K1
	antigen processing and presentation	3	12	0.279995	0.488835	1.8237791269964	354|567|6891	KLK3|B2M|TAP2
	carm1 and regulation of the estrogen receptor	3	12	0.279995	0.488835	1.8237791269964	1387|2971|5430	CREBBP|GTF3A|POLR2A
	CD40/CD40L signaling	7	35	0.291373	0.505565	1.36808223424782	207|329|330|4214|4609|5600|868	AKT1|BIRC2|BIRC3|MAP3K1|MYC|MAPK11|CBLB
	Class I PI3K signaling events mediated by Akt	7	36	0.291373	0.505565	1.36808223424782	1027|207|2810|4303|7534|79109|9882	CDKN1B|AKT1|SFN|FOXO4|YWHAZ|MAPKAP1|TBC1D4
	Nuclear receptors in lipid metabolism and toxicity	7	35	0.291373	0.505565	1.36808223424782	10062|1592|1594|5468|5914|8714|9619	NR1H3|CYP26A1|CYP27B1|PPARG|RARA|ABCC3|ABCG1
	BMP receptor signaling	8	41	0.294825	0.506705	1.32666359458582	10106|23645|25928|4090|5494|5594|652|657	CTDSP2|PPP1R15A|SOSTDC1|SMAD5|PPM1A|MAPK1|BMP4|BMPR1A
	Syndecan-2-mediated signaling events	8	42	0.294825	0.506705	1.32666359458582	2261|2264|3265|3576|3688|51399|5594|858	FGFR3|FGFR4|HRAS|CXCL8|ITGB1|TRAPPC4|MAPK1|CAV2
	Acetylcholine Synthesis	2	7	0.296228	0.506705	2.1883363665877	1119|5160	CHKA|PDHA1
	Nephrin interactions	2	7	0.296228	0.506705	2.1883363665877	2534|8976	FYN|WASL
	Tramadol Pharmacokinetics	2	7	0.296228	0.506705	2.1883363665877	54576|7364	UGT1A8|UGT2B7
	glycogen degradation II	2	8	0.296228	0.506705	2.1883363665877	55276|5834	PGM2|PYGB
	metabolism of anandamide an endogenous cannabinoid	2	7	0.296228	0.506705	2.1883363665877	2166|23646	FAAH|PLD3
	Glycosphingolipid biosynthesis - globoseries	4	18	0.299307	0.509909	1.5632940449612	1314|26958|3073|372	COPA|COPG2|HEXA|ARCN1
	er associated degradation (erad) pathway	4	18	0.299307	0.509909	1.5632940449612	10055|23193|26232|6500	SAE1|GANAB|FBXO2|SKP1
	Fas	5	24	0.309229	0.523644	1.4399227582356	2810|317|54205|637|7534	SFN|APAF1|CYCS|BID|YWHAZ
	Signal Transduction of S1P Receptor	5	24	0.309229	0.523644	1.4399227582356	207|2771|5287|5594|6300	AKT1|GNAI2|PIK3C2B|MAPK1|MAPK12
	mtor signaling pathway	5	25	0.309229	0.523644	1.4399227582356	207|2690|3667|5728|7248	AKT1|GHR|IRS1|PTEN|TSC1
	Nephrin/Neph1 signaling in the kidney podocyte	6	30	0.314684	0.530754	1.36796823930268	207|2534|50855|5335|8440|8976	AKT1|FYN|PARD6A|PLCG1|NCK2|WASL
	Statin Pathway	6	31	0.314684	0.530754	1.36796823930268	348|3931|4035|5360|6713|949	APOE|LCAT|LRP1|PLTP|SQLE|SCARB1
	AGE-RAGE pathway	12	66	0.317868	0.533	1.21615905918941	207|3667|4088|4303|4316|4478|54205|5578|5594|5604|6464|998	AKT1|IRS1|SMAD3|FOXO4|MMP7|MSN|CYCS|PRKCA|MAPK1|MAP2K1|SHC1|CDC42
	TWEAK Signaling Pathway	8	42	0.319139	0.533	1.28757381545073	207|329|330|4793|5594|6347|6352|8742	AKT1|BIRC2|BIRC3|NFKBIB|MAPK1|CCL2|CCL5|TNFSF12
	actions of nitric oxide in the heart	8	42	0.319139	0.533	1.28757381545073	207|2782|5140|5335|5573|5575|6541|857	AKT1|GNB1|PDE3B|PLCG1|PRKAR1A|PRKAR1B|SLC7A1|CAV1
	Legionellosis	10	55	0.319469	0.533	1.24373380760818	1917|23786|317|3306|3553|3576|3606|51128|54205|929	EEF1A2|BCL2L13|APAF1|HSPA2|IL1B|CXCL8|IL18|SAR1B|CYCS|CD14
	TGF Beta Signaling Pathway	10	55	0.319469	0.533	1.24373380760818	1387|2022|3265|3716|4088|4090|51176|652|7048|7057	CREBBP|ENG|HRAS|JAK1|SMAD3|SMAD5|LEF1|BMP4|TGFBR2|THBS1
	Aspartate Metabolism	3	13	0.325477	0.533	1.64131546400701	158|435|440	ADSL|ASL|ASNS
	IL9	3	13	0.325477	0.533	1.64131546400701	3716|5594|7297	JAK1|MAPK1|TYK2
	Interferon gamma signaling	3	13	0.325477	0.533	1.64131546400701	10437|567|8554	IFI30|B2M|PIAS1
	Irinotecan Pathway, Pharmacokinetics	3	13	0.325477	0.533	1.64131546400701	1577|54575|8824	CYP3A5|UGT1A10|CES2
	Osteoblast Signaling	3	14	0.325477	0.533	1.64131546400701	1277|3685|5159	COL1A1|ITGAV|PDGFRB
	Taxane Pathway, Pharmacokinetics	3	13	0.325477	0.533	1.64131546400701	1545|1577|4137	CYP1B1|CYP3A5|MAPT
	Warfarin Pathway, Pharmacodynamics	3	14	0.325477	0.533	1.64131546400701	4256|5627|813	MGP|PROS1|CALU
	b cell survival pathway	3	13	0.325477	0.533	1.64131546400701	207|3688|5977	AKT1|ITGB1|DPF2
	erythropoietin mediated neuroprotection through nf-kb	3	13	0.325477	0.533	1.64131546400701	1385|2057|6648	CREB1|EPOR|SOD2
	granzyme a mediated apoptosis pathway	3	13	0.325477	0.533	1.64131546400701	4830|4831|654364	NME1|NME2|NME1-NME2
	Signaling by Hippo	4	21	0.336852	0.549308	1.45899886480539	154796|1856|23286|9414	AMOT|DVL2|WWC1|TJP2
	gata3 participate in activating the th2 cytokine genes expression	4	19	0.336852	0.549308	1.45899886480539	2778|5573|5575|5606	GNAS|PRKAR1A|PRKAR1B|MAP2K3
	FGF	12	67	0.337386	0.549308	1.19397697885086	10818|2113|2119|2261|2264|2810|3265|5335|5336|5594|5604|7534	FRS2|ETS1|ETV5|FGFR3|FGFR4|SFN|HRAS|PLCG1|PLCG2|MAPK1|MAP2K1|YWHAZ
	Endochondral Ossification	11	64	0.339355	0.551452	1.20389585483889	1028|207|2261|2690|3480|4256|579|657|6662|801|871	CDKN1C|AKT1|FGFR3|GHR|IGF1R|MGP|NKX3-2|BMPR1A|SOX9|CALM1|SERPINH1
	Role of Calcineurin-dependent NFAT signaling in lymphocytes	10	57	0.341146	0.552356	1.2160251242662	11261|1387|2810|4209|4214|5578|5583|7534|801|9495	CHP1|CREBBP|SFN|MEF2D|MAP3K1|PRKCA|PRKCH|YWHAZ|CALM1|AKAP5
	Tyrosine Metabolism	5	25	0.341873	0.552356	1.36785431494116	1312|218|2805|50507|7054	COMT|ALDH3A1|GOT1|NOX4|TH
	corticosteroids and cardioprotection	5	27	0.341873	0.552356	1.36785431494116	207|2778|2782|301|857	AKT1|GNAS|GNB1|ANXA1|CAV1
	Endocrine and other factor-regulated calcium reabsorption	9	49	0.342673	0.552593	1.23119352164877	112|115|1173|161|1759|2778|481|5578|5613	ADCY6|ADCY9|AP2M1|AP2A2|DNM1|GNAS|ATP1B1|PRKCA|PRKX
	Urokinase-type plasminogen activator (uPA) and uPAR-mediated signaling	8	44	0.343807	0.553169	1.25070324624572	1398|1793|3678|3685|3688|4035|5159|9622	CRK|DOCK1|ITGA5|ITGAV|ITGB1|LRP1|PDGFRB|KLK4
	Signaling events mediated by HDAC Class II	7	39	0.344339	0.553169	1.27673833393509	10013|23225|2782|54880|5905|6722|9612	HDAC6|NUP210|GNB1|BCOR|RANGAP1|SRF|NCOR2
	Myometrial Relaxation and Contraction Pathways	26	155	0.357301	0.564349	1.10318141681602	112|115|122042|133|1385|27297|2778|2782|2788|2810|2869|3487|3553|408|5144|5335|5336|5573|5575|5578|5583|59|7534|784|801|818	ADCY6|ADCY9|RXFP2|ADM|CREB1|CRCP|GNAS|GNB1|GNG7|SFN|GRK5|IGFBP4|IL1B|ARRB1|PDE4D|PLCG1|PLCG2|PRKAR1A|PRKAR1B|PRKCA|PRKCH|ACTA2|YWHAZ|CACNB3|CALM1|CAMK2G
	Glial Cell Differentiation	2	8	0.35731	0.564349	1.82352431714972	4155|4478	MBP|MSN
	Leukotriene modifiers pathway, Pharmacodynamics	2	8	0.35731	0.564349	1.82352431714972	240|241	ALOX5|ALOX5AP
	Signaling by PDGF	2	8	0.35731	0.564349	1.82352431714972	2886|5335	GRB7|PLCG1
	androgen biosynthesis	2	8	0.35731	0.564349	1.82352431714972	3283|8644	HSD3B1|AKR1C3
	ketogenesis	2	8	0.35731	0.564349	1.82352431714972	38|39	ACAT1|ACAT2
	oleate biosynthesis II (animals)	2	8	0.35731	0.564349	1.82352431714972	6319|79966	SCD|SCD5
	sumoylation as a mechanism to modulate ctbp-dependent gene responses	2	8	0.35731	0.564349	1.82352431714972	7317|999	UBA1|CDH1
	west nile virus	2	8	0.35731	0.564349	1.82352431714972	317|54205	APAF1|CYCS
	Hedgehog signaling pathway	10	56	0.36306	0.569507	1.18951935856837	1454|1455|1456|23291|27148|51715|53944|5613|652|80326	CSNK1E|CSNK1G2|CSNK1G3|FBXW11|STK36|RAB23|CSNK1G1|PRKX|BMP4|WNT10A
	snRNP Assembly	9	51	0.365952	0.569507	1.20109394429402	10419|129401|22916|23225|7175|79023|79084|79833|81929	PRMT5|NUP35|NCBP2|NUP210|TPR|NUP37|WDR77|GEMIN6|SEH1L
	FOXA2 and FOXA3 transcription factor networks	8	46	0.36872	0.569507	1.21589135553694	1050|1052|126129|1385|207|3169|7037|7351	CEBPA|CEBPD|CPT1C|CREB1|AKT1|FOXA1|TFRC|UCP2
	Folate biosynthesis	3	14	0.370921	0.569507	1.49203139099395	1719|200895|250	DHFR|DHFR2|ALPP
	JNK signaling in the CD4+ TCR pathway	3	14	0.370921	0.569507	1.49203139099395	1398|1399|4214	CRK|CRKL|MAP3K1
	fibrinolysis pathway	3	14	0.370921	0.569507	1.49203139099395	2149|463|7317	F2R|ZFHX3|UBA1
	il 6 signaling pathway	3	15	0.370921	0.569507	1.49203139099395	3265|3716|6464	HRAS|JAK1|SHC1
	stress induction of hsp regulation	3	14	0.370921	0.569507	1.49203139099395	317|54205|7867	APAF1|CYCS|MAPKAPK3
	IL2 signaling events mediated by PI3K	7	39	0.371258	0.569507	1.2354707120468	207|3716|4602|4609|6464|6609|801	AKT1|JAK1|MYB|MYC|SHC1|SMPD1|CALM1
	Striated Muscle Contraction	7	38	0.371258	0.569507	1.2354707120468	10398|59|7134|7138|7139|7169|7170	MYL9|ACTA2|TNNC1|TNNT1|TNNT2|TPM2|TPM3
	Gastric acid secretion	13	75	0.373186	0.569507	1.14732938243266	112|115|2771|2778|4638|481|5578|5613|6522|6548|6752|801|818	ADCY6|ADCY9|GNAI2|GNAS|MYLK|ATP1B1|PRKCA|PRKX|SLC4A2|SLC9A1|SSTR2|CALM1|CAMK2G
	Alpha-synuclein signaling	6	32	0.37338	0.569507	1.26260398158305	2534|2869|4129|5653|6850|7054	FYN|GRK5|MAOB|KLK6|SYK|TH
	Hypothetical Network for Drug Addiction	6	32	0.37338	0.569507	1.26260398158305	11188|1385|2902|5464|5594|5604	NISCH|CREB1|GRIN1|PPA1|MAPK1|MAP2K1
	Monoamine Transport	6	32	0.37338	0.569507	1.26260398158305	10497|3553|5819|5934|7041|7054	UNC13B|IL1B|NECTIN2|RBL2|TGFB1I1|TH
	Translocation of GLUT4 to the Plasma Membrane	6	34	0.37338	0.569507	1.26260398158305	2810|51422|7534|801|9371|9882	SFN|PRKAG2|YWHAZ|CALM1|KIF3B|TBC1D4
	Hypertrophy Model	4	20	0.374547	0.569507	1.36774046109772	1839|27063|3491|3606	HBEGF|ANKRD1|CCN1|IL18
	Zidovudine Pathway, Pharmacokinetics/Pharmacodynamics	4	20	0.374547	0.569507	1.36774046109772	10057|4830|4831|7364	ABCC5|NME1|NME2|UGT2B7
	S1P2 pathway	5	26	0.374729	0.569507	1.30264917395208	2769|2771|3667|5058|5594	GNA15|GNAI2|IRS1|PAK1|MAPK1
	S1P3 pathway	5	26	0.374729	0.569507	1.30264917395208	207|2769|2771|5159|5594	AKT1|GNA15|GNAI2|PDGFRB|MAPK1
	Vitamin A (retinol) metabolism	5	26	0.374729	0.569507	1.30264917395208	1592|54575|54576|54578|7364	CYP26A1|UGT1A10|UGT1A8|UGT1A6|UGT2B7
	alk in cardiac myocytes	5	27	0.374729	0.569507	1.30264917395208	4090|652|657|7043|7048	SMAD5|BMP4|BMPR1A|TGFB3|TGFBR2
	Heart Development	8	47	0.393768	0.597367	1.18295838461011	2065|3670|5308|5594|652|657|6722|7423	ERBB3|ISL1|PITX2|MAPK1|BMP4|BMPR1A|SRF|VEGFB
	African trypanosomiasis	6	36	0.402906	0.605793	1.21575775269278	2150|3553|3586|3606|5578|7064	F2RL1|IL1B|IL10|IL18|PRKCA|THOP1
	Fluoropyrimidine Activity	6	33	0.402906	0.605793	1.21575775269278	10057|1719|23583|7371|8714|8824	ABCC5|DHFR|SMUG1|UCK2|ABCC3|CES2
	Noncanonical Wnt signaling pathway	6	34	0.402906	0.605793	1.21575775269278	1856|1857|2535|5468|8324|998	DVL2|DVL3|FZD2|PPARG|FZD7|CDC42
	O-Glycan biosynthesis	6	35	0.402906	0.605793	1.21575775269278	11046|1314|26958|372|63917|9245	SLC35D2|COPA|COPG2|ARCN1|GALNT11|GCNT3
	rho cell motility signaling pathway	6	33	0.402906	0.605793	1.21575775269278	26286|4638|50807|55738|7414|9138	ARFGAP3|MYLK|ASAP1|ARFGAP1|VCL|ARHGEF1
	3-phosphoinositide biosynthesis	5	28	0.407559	0.608647	1.24335685795131	5287|5296|5297|5298|55300	PIK3C2B|PIK3R2|PI4KA|PI4KB|PI4K2B
	FSH signaling pathway	5	27	0.407559	0.608647	1.24335685795131	1385|207|5578|5594|6446	CREB1|AKT1|PRKCA|MAPK1|SGK1
	Starch and sucrose metabolism	9	55	0.412878	0.608647	1.14508919091897	283209|3099|54575|54576|54578|55276|5834|7360|7364	PGM2L1|HK2|UGT1A10|UGT1A8|UGT1A6|PGM2|PYGB|UGP2|UGT2B7
	Vascular smooth muscle contraction	19	117	0.414679	0.608647	1.0829586434167	10398|112|115|136|140465|27094|2778|4638|4882|5578|5583|5594|5604|5613|59|801|9138|9475|9826	MYL9|ADCY6|ADCY9|ADORA2B|MYL6B|KCNMB3|GNAS|MYLK|NPR2|PRKCA|PRKCH|MAPK1|MAP2K1|PRKX|ACTA2|CALM1|ARHGEF1|ROCK2|ARHGEF11
	Activation of BH3-only proteins	3	15	0.415746	0.608647	1.36762667770689	207|637|90427	AKT1|BID|BMF
	Glycosaminoglycan biosynthesis - keratan sulfate	3	15	0.415746	0.608647	1.36762667770689	2530|6487|8702	FUT8|ST3GAL3|B4GALT4
	Pathway_PA165964473	3	17	0.415746	0.608647	1.36762667770689	2805|2806|8802	GOT1|GOT2|SUCLG1
	Signalling by NGF	3	15	0.415746	0.608647	1.36762667770689	8767|9138|9500	RIPK2|ARHGEF1|MAGED1
	gamma-aminobutyric acid receptor life cycle pathway	3	15	0.415746	0.608647	1.36762667770689	1759|4905|7317	DNM1|NSF|UBA1
	triacylglycerol degradation	3	15	0.415746	0.608647	1.36762667770689	11343|26090|9388	MGLL|ABHD12|LIPG
	Codeine and morphine metabolism	2	9	0.416329	0.608647	1.562945565251	7364|8714	UGT2B7|ABCC3
	Effects of Botulinum toxin	2	9	0.416329	0.608647	1.562945565251	10497|6812	UNC13B|STXBP1
	RalA downstream regulated genes	2	9	0.416329	0.608647	1.562945565251	5880|998	RAC2|CDC42
	Sodium/Calcium exchangers	2	9	0.416329	0.608647	1.562945565251	6543|9187	SLC8A2|SLC24A1
	pertussis toxin-insensitive ccr5 signaling in macrophage	2	11	0.416329	0.608647	1.562945565251	5335|6347	PLCG1|CCL2
	sonic hedgehog receptor ptc1 regulates cell cycle	2	9	0.416329	0.608647	1.562945565251	1022|902	CDK7|CCNH
	Melanoma	12	71	0.417168	0.60882	1.1128351774189	1021|1029|207|3265|3480|5159|5296|5594|5604|5728|595|999	CDK6|CDKN2A|AKT1|HRAS|IGF1R|PDGFRB|PIK3R2|MAPK1|MAP2K1|PTEN|CCND1|CDH1
	Cytosolic DNA-sensing pathway	10	62	0.429481	0.625709	1.1165620464698	11128|340061|3553|3606|4793|51728|55718|6352|84265|9533	POLR3A|TMEM173|IL1B|IL18|NFKBIB|POLR3K|POLR3E|CCL5|POLR3GL|POLR1C
	Arf6 signaling events	6	35	0.432327	0.628772	1.17226556922106	11033|2769|408|9265|9266|9744	ADAP1|GNA15|ARRB1|CYTH3|CYTH2|ACAP1
	RAC1 signaling pathway	9	54	0.436355	0.632452	1.11907072630817	10097|10163|124056|1398|26999|4214|5058|5606|999	ACTR2|WASF2|NOXO1|CRK|CYFIP2|MAP3K1|PAK1|MAP2K3|CDH1
	TCR signaling in na&#xef;ve CD8+ T cells	9	56	0.436355	0.632452	1.11907072630817	207|2534|3265|5335|5578|567|6464|83593|867	AKT1|FYN|HRAS|PLCG1|PRKCA|B2M|SHC1|RASSF5|CBL
	Anti-diabetic Drug Potassium Channel Inhibitors Pathway, Pharmacodynamics	5	28	0.440142	0.635761	1.18922622196662	207|3667|3670|5296|6928	AKT1|IRS1|ISL1|PIK3R2|HNF1B
	role of mef2d in t-cell apoptosis	5	30	0.440142	0.635761	1.18922622196662	2534|4209|5335|5532|5578	FYN|MEF2D|PLCG1|PPP3CB|PRKCA
	Diurnally regulated genes with circadian orthologs	8	48	0.443854	0.639383	1.12215329241675	1407|3108|51582|5281|6612|7360|8031|9575	CRY1|HLA-DMA|AZIN1|PIGF|SUMO3|UGP2|NCOA4|CLOCK
	AMPK signaling	11	69	0.444163	0.639383	1.09419022499323	126129|200186|207|2194|31|51422|5296|56731|6720|7248|79602	CPT1C|CRTC2|AKT1|FASN|ACACA|PRKAG2|PIK3R2|SLC2A4RG|SREBF1|TSC1|ADIPOR2
	eicosanoid metabolism	4	23	0.449023	0.644185	1.21562431542564	240|241|5742|9536	ALOX5|ALOX5AP|PTGS1|PTGES
	nicotine degradation II	4	23	0.449023	0.644185	1.21562431542564	29785|54575|54576|54578	CYP2S1|UGT1A10|UGT1A8|UGT1A6
	mRNA processing	20	126	0.455791	0.652786	1.05210683013142	10147|10181|10250|10482|11129|1196|1478|1479|22916|24148|3192|5430|55660|6429|6431|6432|6829|8405|84844|9129	SUGP2|RBM5|SRRM1|NXF1|CLASRP|CLK2|CSTF2|CSTF3|NCBP2|PRPF6|HNRNPU|POLR2A|PRPF40A|SRSF4|SRSF6|SRSF7|SUPT5H|SPOP|PHF5A|PRPF3
	Circadian rhythm pathway	3	16	0.459475	0.65363	1.26236022601001	1407|1454|9575	CRY1|CSNK1E|CLOCK
	Deregulation of Rab and Rab Effector Genes in Bladder Cancer	3	16	0.459475	0.65363	1.26236022601001	5874|79083|84958	RAB27B|MLPH|SYTL1
	Hedgehog Signaling Pathway	3	16	0.459475	0.65363	1.26236022601001	10284|25942|27148	SAP18|SIN3A|STK36
	ID signaling pathway	3	16	0.459475	0.65363	1.26236022601001	1017|5934|6720	CDK2|RBL2|SREBF1
	Histidine metabolism	6	35	0.46149	0.655393	1.13176938779751	217|218|223|4129|57030|6505	ALDH2|ALDH3A1|ALDH9A1|MAOB|SLC17A7|SLC1A1
	Calcium signaling in the CD4+ TCR pathway	5	29	0.472281	0.662078	1.13960063213212	11261|5743|801|8061|9495	CHP1|PTGS2|CALM1|FOSL1|AKAP5
	&gamma;-glutamyl cycle	2	10	0.472465	0.662078	1.36751296470332	26873|2730	OPLAH|GCLM
	Phenylalanine and Tyrosine Metabolism	2	10	0.472465	0.662078	1.36751296470332	2193|2805	FARSA|GOT1
	Sulfur relay system	2	10	0.472465	0.662078	1.36751296470332	4357|7263	MPST|TST
	Vinka Alkaloid Pathway, Pharmacokinetics	2	10	0.472465	0.662078	1.36751296470332	1577|8714	CYP3A5|ABCC3
	mevalonate pathway I	2	10	0.472465	0.662078	1.36751296470332	38|39	ACAT1|ACAT2
	regulation of spermatogenesis by crem	2	10	0.472465	0.662078	1.36751296470332	2778|2782	GNAS|GNB1
	regulation of transcriptional activity by pml	2	10	0.472465	0.662078	1.36751296470332	1387|23411	CREBBP|SIRT1
	Butanoate metabolism	4	23	0.485227	0.676596	1.15156876323291	1468|1892|217|51166	SLC25A10|ECHS1|ALDH2|AADAT
	Sphingolipid Metabolism	4	23	0.485227	0.676596	1.15156876323291	123099|2720|64781|8611	DEGS2|GLB1|CERK|PLPP1
	induction of apoptosis through dr3 and dr4/5 death receptors	4	23	0.485227	0.676596	1.15156876323291	637|6709|8718|8742	BID|SPTAN1|TNFRSF25|TNFSF12
	miRs in Muscle Cell Differentiation	6	42	0.490255	0.678012	1.09404449170342	4209|5573|5575|5578|5583|6722	MEF2D|PRKAR1A|PRKAR1B|PRKCA|PRKCH|SRF
	NF-kappa B signaling pathway	14	93	0.498515	0.688309	1.03487564902223	23085|329|330|3553|3576|3654|4055|472|5335|5336|5743|6850|7132|929	ERC1|BIRC2|BIRC3|IL1B|CXCL8|IRAK1|LTBR|ATM|PLCG1|PLCG2|PTGS2|SYK|TNFRSF1A|CD14
	Beta5 beta6 beta7 and beta8 integrin cell surface interactions	3	17	0.501726	0.688854	1.17210578887609	3491|3685|6382	CCN1|ITGAV|SDC1
	Serotonin Receptor 2 and ELK-SRF-GATA4 signaling	3	17	0.501726	0.688854	1.17210578887609	5594|5604|6722	MAPK1|MAP2K1|SRF
	role of nicotinic acetylcholine receptors in the regulation of apoptosis	3	17	0.501726	0.688854	1.17210578887609	207|375790|5747	AKT1|AGRN|PTK2
	BARD1 signaling events	5	31	0.503801	0.688854	1.09401539922082	1017|2130|2176|472|5111	CDK2|EWSR1|FANCC|ATM|PCNA
	Ovarian Infertility Genes	5	30	0.503801	0.688854	1.09401539922082	1027|11144|4088|472|6609	CDKN1B|DMC1|SMAD3|ATM|SMPD1
	Pyrimidine Metabolism	5	30	0.503801	0.688854	1.09401539922082	22978|3704|4860|50808|87178	NT5C2|ITPA|PNP|AK3|PNPT1
	ATR signaling pathway	6	37	0.518497	0.705552	1.05868129591528	1017|22897|5518|5982|5985|7534	CDK2|CEP164|PPP2R1A|RFC2|RFC5|YWHAZ
	Glycine, serine and threonine metabolism	6	37	0.518497	0.705552	1.05868129591528	2593|29968|4129|55349|5723|6470	GAMT|PSAT1|MAOB|CHDH|PSPH|SHMT1
	Dorso-ventral axis formation	4	24	0.520427	0.705552	1.09398632475755	2113|5594|5604|56907	ETS1|MAPK1|MAP2K1|SPIRE1
	Signaling events mediated by PRL	4	24	0.520427	0.705552	1.09398632475755	1017|11156|3688|5594	CDK2|PTP4A3|ITGB1|MAPK1
	segmentation clock	4	24	0.520427	0.705552	1.09398632475755	22943|3955|8312|85409	DKK1|LFNG|AXIN1|NKD2
	P2Y receptors	2	12	0.525198	0.705552	1.21549104342821	10161|5029	LPAR6|P2RY2
	SRF and miRs in Smooth Muscle Differentiation and Proliferation	2	19	0.525198	0.705552	1.21549104342821	4209|6722	MEF2D|SRF
	Transport of organic anions	2	11	0.525198	0.705552	1.21549104342821	28231|28232	SLCO4A1|SLCO3A1
	cardiac protection against ros	2	11	0.525198	0.705552	1.21549104342821	2876|6648	GPX1|SOD2
	regulation of eif2	2	11	0.525198	0.705552	1.21549104342821	440275|8893	EIF2AK4|EIF2B5
	role of ran in mitotic spindle regulation	2	11	0.525198	0.705552	1.21549104342821	4926|5905	NUMA1|RANGAP1
	Long-term potentiation	11	70	0.527069	0.705821	1.01975721572219	11261|1387|2902|3265|5532|5578|5594|5604|5613|801|818	CHP1|CREBBP|GRIN1|HRAS|PPP3CB|PRKCA|MAPK1|MAP2K1|PRKX|CALM1|CAMK2G
	RIG-I-like receptor signaling pathway	11	71	0.527069	0.705821	1.01975721572219	1654|340061|3576|4214|4793|54941|5600|5603|6300|79132|9140	DDX3X|TMEM173|CXCL8|MAP3K1|NFKBIB|RNF125|MAPK11|MAPK13|MAPK12|DHX58|ATG12
	nfat and hypertrophy of the heart	7	44	0.530771	0.709654	1.03480004832505	1387|1839|207|3265|5532|6464|811	CREBBP|HBEGF|AKT1|HRAS|PPP3CB|SHC1|CALR
	ErbB4 signaling events	5	31	0.534548	0.71257	1.05186497309937	1742|1839|2534|5594|6464	DLG4|HBEGF|FYN|MAPK1|SHC1
	Rheumatoid arthritis	14	93	0.534638	0.71257	1.00752453015426	10312|1514|155066|3108|3125|3553|3576|3606|525|526|6347|6352|7043|7423	TCIRG1|CTSL|ATP6V0E2|HLA-DMA|HLA-DRB3|IL1B|CXCL8|IL18|ATP6V1B1|ATP6V1B2|CCL2|CCL5|TGFB3|VEGFB
	Mineral absorption	8	51	0.541387	0.717006	1.01757748761605	2512|30061|4494|481|4891|65010|7779|79901	FTL|SLC40A1|MT1F|ATP1B1|SLC11A2|SLC26A6|SLC30A1|CYBRD1
	Hypoxic and oxygen homeostasis regulation of HIF-1-alpha	3	20	0.542209	0.717006	1.09395726829688	1029|10956|8260	CDKN2A|OS9|NAA10
	Interferon induced apoptosis	3	18	0.542209	0.717006	1.09395726829688	3716|6041|7297	JAK1|RNASEL|TYK2
	Propanoate metabolism	3	18	0.542209	0.717006	1.09395726829688	1892|217|26275	ECHS1|ALDH2|HIBCH
	internal ribosome entry pathway	3	19	0.542209	0.717006	1.09395726829688	835|837|8672	CASP2|CASP4|EIF4G3
	Glypican 1 network	4	26	0.554437	0.73203	1.04181696472258	2534|2817|7043|7048	FYN|GPC1|TGFB3|TGFBR2
	CXCR4-mediated signaling events	13	89	0.562891	0.738598	0.987451720312019	1398|1759|207|2534|2771|2782|3635|5058|5728|5747|6773|79109|998	CRK|DNM1|AKT1|FYN|GNAI2|GNB1|INPP5D|PAK1|PTEN|PTK2|STAT2|MAPKAP1|CDC42
	mRNA Splicing	16	112	0.56651	0.738598	0.983151023197433	10181|10250|10949|11100|1478|1479|22916|24148|3192|4809|5430|5433|6429|6431|6432|84844	RBM5|SRRM1|HNRNPA0|HNRNPUL1|CSTF2|CSTF3|NCBP2|PRPF6|HNRNPU|SNU13|POLR2A|POLR2D|SRSF4|SRSF6|SRSF7|PHF5A
	Morphine addiction	14	92	0.569913	0.739682	0.981578813995725	112|115|2550|2771|2778|2782|2788|2869|408|5140|5143|5144|5578|5613	ADCY6|ADCY9|GABBR1|GNAI2|GNAS|GNB1|GNG7|GRK5|ARRB1|PDE3B|PDE4C|PDE4D|PRKCA|PRKX
	NOD pathway	6	39	0.57298	0.739682	0.994397514203074	10392|3553|3606|64170|8767|9744	NOD1|IL1B|IL18|CARD9|RIPK2|ACAP1
	phospholipases	6	41	0.57298	0.739682	0.994397514203074	11145|113026|23646|51196|5335|5336	PLAAT3|PLCD3|PLD3|PLCE1|PLCG1|PLCG2
	Metabolism of nucleotides	2	13	0.574238	0.739682	1.0939282298221	100|2618	ADA|GART
	mechanism of protein import into the nucleus	2	12	0.574238	0.739682	1.0939282298221	23225|5905	NUP210|RANGAP1
	the prc2 complex sets long-term gene silencing through modification of histone tails	2	17	0.574238	0.739682	1.0939282298221	1911|6015	PHC1|RING1
	Platelet Aggregation Inhibitor Pathway, Pharmacodynamics	7	49	0.580627	0.741472	0.981618791185047	1277|2149|2769|2771|2778|5336|5742	COL1A1|F2R|GNA15|GNAI2|GNAS|PLCG2|PTGS1
	HH-Core	3	19	0.580714	0.741472	1.02550816578841	207|5604|84976	AKT1|MAP2K1|DISP1
	TSLP	3	19	0.580714	0.741472	1.02550816578841	207|3716|5594	AKT1|JAK1|MAPK1
	akt signaling pathway	3	19	0.580714	0.741472	1.02550816578841	207|2690|4303	AKT1|GHR|FOXO4
	Hematopoietic cell lineage	13	90	0.580893	0.741472	0.97386841314433	100133941|1438|2057|2323|3125|3553|3590|3655|3678|4254|7037|928|929	CD24|CSF2RA|EPOR|FLT3LG|HLA-DRB3|IL1B|IL11RA|ITGA6|ITGA5|KITLG|TFRC|CD9|CD14
	Salivary secretion	13	89	0.580893	0.741472	0.97386841314433	112|115|1469|2778|362|4069|481|493|5578|5613|6522|6548|801	ADCY6|ADCY9|CST1|GNAS|AQP5|LYZ|ATP1B1|ATP2B4|PRKCA|PRKX|SLC4A2|SLC9A1|CALM1
	Cardiac muscle contraction	11	77	0.586509	0.747511	0.970246494257747	1350|1537|481|6548|7134|7139|7169|7170|7384|7386|784	COX7C|CYC1|ATP1B1|SLC9A1|TNNC1|TNNT2|TPM2|TPM3|UQCRC1|UQCRFS1|CACNB3
	Natural killer cell mediated cytotoxicity	20	140	0.590446	0.751396	0.967806147849997	10725|10870|11261|2534|3265|3459|353091|5058|5296|5335|5336|5532|5578|5594|5604|5880|637|6464|6850|7410	NFAT5|HCST|CHP1|FYN|HRAS|IFNGR1|RAET1G|PAK1|PIK3R2|PLCG1|PLCG2|PPP3CB|PRKCA|MAPK1|MAP2K1|RAC2|BID|SHC1|SYK|VAV2
	ATF-2 transcription factor network	9	63	0.59399	0.754769	0.965060501979818	1385|1847|3576|5268|5578|5594|5600|595|7054	CREB1|DUSP5|CXCL8|SERPINB5|PRKCA|MAPK1|MAPK11|CCND1|TH
	chrebp regulation by carbohydrates and camp	6	42	0.599044	0.760048	0.965093009658292	2778|2782|5029|51422|5573|5575	GNAS|GNB1|P2RY2|PRKAG2|PRKAR1A|PRKAR1B
	Nicotine Activity on Dopaminergic Neurons	3	21	0.617096	0.776632	0.965125456465292	1138|2782|7054	CHRNA5|GNB1|TH
	Collecting duct acid secretion	4	27	0.618338	0.776632	0.95110615382166	10312|155066|525|526	TCIRG1|ATP6V0E2|ATP6V1B1|ATP6V1B2
	Histidine Metabolism	2	13	0.619467	0.776632	0.994404447409927	10196|218	PRMT3|ALDH3A1
	Methotrexate Pathway, Pharmacokinetics	2	13	0.619467	0.776632	0.994404447409927	2348|8714	FOLR1|ABCC3
	Platinum Pathway, Pharmacokinetics/Pharmacodynamics	2	13	0.619467	0.776632	0.994404447409927	1728|4489	NQO1|MT1A
	hemoglobins chaperone	2	14	0.619467	0.776632	0.994404447409927	3145|7390	HMBS|UROS
	il-10 anti-inflammatory signaling pathway	2	13	0.619467	0.776632	0.994404447409927	3586|3716	IL10|JAK1
	visual signal transduction	2	13	0.619467	0.776632	0.994404447409927	2782|408	GNB1|ARRB1
	HIF-2-alpha transcription factor network	5	36	0.620974	0.777367	0.942876012749365	10370|1387|2113|23411|4891	CITED2|CREBBP|ETS1|SIRT1|SLC11A2
	Retrograde endocannabinoid signaling	15	102	0.625338	0.781673	0.942698196759518	112|11343|115|2166|2771|2782|2788|5578|5594|5600|5603|5613|57030|5743|6300	ADCY6|MGLL|ADCY9|FAAH|GNAI2|GNB1|GNG7|PRKCA|MAPK1|MAPK11|MAPK13|PRKX|SLC17A7|PTGS2|MAPK12
	MicroRNAs in cardiomyocyte hypertrophy	14	105	0.637018	0.787966	0.933472893264291	1022|207|2535|3480|3572|4638|5296|5532|5594|5604|5606|801|8893|9475	CDK7|AKT1|FZD2|IGF1R|IL6ST|MYLK|PIK3R2|PPP3CB|MAPK1|MAP2K1|MAP2K3|CALM1|EIF2B5|ROCK2
	Glutamatergic synapse	18	126	0.638127	0.787966	0.937224091398084	112|11261|115|1742|2771|2778|2782|2788|2902|5532|5578|5594|5613|57030|6505|7220|81539|9454	ADCY6|CHP1|ADCY9|DLG4|GNAI2|GNAS|GNB1|GNG7|GRIN1|PPP3CB|PRKCA|MAPK1|PRKX|SLC17A7|SLC1A1|TRPC1|SLC38A1|HOMER3
	Adipocytokine signaling pathway	10	69	0.638765	0.787966	0.926748970766444	126129|207|2182|3667|4793|5106|51422|51703|7132|79602	CPT1C|AKT1|ACSL4|IRS1|NFKBIB|PCK2|PRKAG2|ACSL5|TNFRSF1A|ADIPOR2
	cell cycle: g2/m checkpoint	3	21	0.651272	0.799891	0.911436924879952	2810|472|5297	SFN|ATM|PI4KA
	downregulated of mta-3 in er-negative breast tumors	3	21	0.651272	0.799891	0.911436924879952	5174|7277|999	PDZK1|TUBA4A|CDH1
	hypoxia and p53 in the cardiovascular system	3	22	0.651272	0.799891	0.911436924879952	207|472|4793	AKT1|ATM|NFKBIB
	miRNAs involved in DDR	8	71	0.652329	0.800027	0.911299224406705	1021|1027|1385|25|4609|472|595|896	CDK6|CDKN1B|CREB1|ABL1|MYC|ATM|CCND1|CCND3
	JAK-STAT-Core	15	104	0.656324	0.803759	0.92140047166455	1438|2057|2690|3459|3553|3556|3572|3586|3590|3597|3601|3667|3716|6773|7297	CSF2RA|EPOR|GHR|IFNGR1|IL1B|IL1RAP|IL6ST|IL10|IL11RA|IL13RA1|IL15RA|IRS1|JAK1|STAT2|TYK2
	Benzodiazepine Pathway, Pharmacodynamics	2	14	0.660892	0.807014	0.911464412714724	291|9256	SLC25A4|TSPOAP1
	chaperones modulate interferon signaling pathway	2	15	0.660892	0.807014	0.911464412714724	3459|9093	IFNGR1|DNAJA3
	Bile secretion	10	71	0.675441	0.822092	0.896307380948365	10998|112|115|2778|481|5613|6522|6548|8714|949	SLC27A5|ADCY6|ADCY9|GNAS|ATP1B1|PRKX|SLC4A2|SLC9A1|ABCC3|SCARB1
	PI3K Cascade	10	74	0.675441	0.822092	0.896307380948365	10818|2261|2264|3667|5140|51422|5296|5494|57761|7248	FRS2|FGFR3|FGFR4|IRS1|PDE3B|PRKAG2|PIK3R2|PPM1A|TRIB3|TSC1
	Phototransduction	4	29	0.676158	0.822092	0.874942976845447	2782|408|801|9187	GNB1|ARRB1|CALM1|SLC24A1
	Proximal tubule bicarbonate reclamation	3	23	0.683206	0.829444	0.863449450470738	1468|481|5106	SLC25A10|ATP1B1|PCK2
	Celecoxib Pathway, Pharmacodynamics	8	58	0.692021	0.829444	0.87478713817618	1027|207|5468|5742|5743|784|8644|9536	CDKN1B|AKT1|PPARG|PTGS1|PTGS2|CACNB3|AKR1C3|PTGES
	Protein digestion and absorption	11	81	0.693967	0.830598	0.884360733335985	1277|1290|1291|1308|481|5547|5645|5646|6505|6543|8645	COL1A1|COL5A2|COL6A1|COL17A1|ATP1B1|PRCP|PRSS2|PRSS3|SLC1A1|SLC8A2|KCNK5
	Biogenic Amine Synthesis	2	15	0.698606	0.832613	0.841330628840023	1312|7054	COMT|TH
	GPCRs, Class C Metabotropic glutamate, pheromone	2	15	0.698606	0.832613	0.841330628840023	2550|9052	GABBR1|GPRC5A
	Insulin Synthesis and Processing	2	15	0.698606	0.832613	0.841330628840023	148867|54536	SLC30A7|EXOC6
	Arachidonic Acid Metabolism	3	23	0.712903	0.846072	0.820227260023998	5742|80142|8644	PTGS1|PTGES2|AKR1C3
	Visual signal transduction: Rods	3	24	0.712903	0.846072	0.820227260023998	2782|388531|9187	GNB1|RGS9BP|SLC24A1
	intrinsic prothrombin activation pathway	3	23	0.712903	0.846072	0.820227260023998	2149|463|5627	F2R|ZFHX3|PROS1
	GABAergic synapse	12	89	0.725704	0.860056	0.863065958284942	112|115|23710|2550|2771|2782|2788|4905|5578|5613|66008|81539	ADCY6|ADCY9|GABARAPL1|GABBR1|GNAI2|GNB1|GNG7|NSF|PRKCA|PRKX|TRAK2|SLC38A1
	Carbamazepine Pathway, Pharmacokinetics	2	16	0.732768	0.864789	0.78119408673333	1577|7364	CYP3A5|UGT2B7
	Osteoclast Signaling	2	16	0.732768	0.864789	0.78119408673333	6548|7965	SLC9A1|AIMP2
	Steroids metabolism	2	16	0.732768	0.864789	0.78119408673333	1717|6713	DHCR7|SQLE
	Regulation of RAC1 activity	5	39	0.741536	0.865467	0.804005636752717	1793|29|55114|7410|8874	DOCK1|ABR|ARHGAP17|VAV2|ARHGEF7
	Vitamin A and carotenoid metabolism	5	40	0.741536	0.865467	0.804005636752717	1592|5914|6817|6820|949	CYP26A1|RARA|SULT1A1|SULT2B1|SCARB1
	Circadian Clock	2	17	0.763574	0.886291	0.7290755619572	1407|79365	CRY1|BHLHE41
	Other glycan degradation	2	17	0.763574	0.886291	0.7290755619572	2720|3073	GLB1|HEXA
	Renin-angiotensin system	2	17	0.763574	0.886291	0.7290755619572	5476|7064	CTSA|THOP1
	Zinc transporters	2	17	0.763574	0.886291	0.7290755619572	148867|7779	SLC30A7|SLC30A1
	Hedgehog	3	26	0.765758	0.887607	0.74558006246178	1859|27148|9968	DYRK1A|STK36|MED12
	Regulation of autophagy	4	34	0.772642	0.89124	0.754084137427989	23710|25989|8408|9140	GABARAPL1|ULK3|ULK1|ATG12
	Glycine, serine, alanine and threonine metabolism	10	78	0.785095	0.896494	0.803701787457806	129401|23225|54830|55066|55349|6535|6541|79023|81539|9057	NUP35|NUP210|NUP62CL|PDPR|CHDH|SLC6A8|SLC7A1|NUP37|SLC38A1|SLC7A6
	Endogenous TLR signaling	3	26	0.78906	0.899805	0.713124637236297	3654|3656|929	IRAK1|IRAK2|CD14
	Doxorubicin Pathway (Cancer Cell), Pharmacodynamics	2	18	0.791244	0.899867	0.683471676918495	1728|2876	NQO1|GPX1
	atm signaling pathway	2	18	0.791244	0.899867	0.683471676918495	25|472	ABL1|ATM
	Calcineurin-regulated NFAT-dependent transcription in lymphocytes	6	50	0.805868	0.915267	0.745343706942191	3576|5468|5743|801|8061|868	CXCL8|PPARG|PTGS2|CALM1|FOSL1|CBLB
	IL3-mediated signaling events	3	29	0.8104	0.917821	0.683373753028255	3635|6464|7534	INPP5D|SHC1|YWHAZ
	Porphyrin metabolism	4	35	0.811614	0.917821	0.705355842586175	54575|54576|54578|7364	UGT1A10|UGT1A8|UGT1A6|UGT2B7
	Primary immunodeficiency	4	38	0.82895	0.932516	0.683275768634838	100|326|5993|6891	ADA|AIRE|RFX5|TAP2
	toll-like receptor pathway	4	36	0.82895	0.932516	0.683275768634838	3654|4214|5606|929	IRAK1|MAP3K1|MAP2K3|CD14
	Mucin type O-Glycan biosynthesis	3	31	0.829884	0.932516	0.656002865809006	29071|63917|9245	C1GALT1C1|GALNT11|GCNT3
	Long-term depression	8	70	0.844925	0.942421	0.728571878523038	2771|2778|3265|3480|5518|5578|5594|5604	GNAI2|GNAS|HRAS|IGF1R|PPP2R1A|PRKCA|MAPK1|MAP2K1
	ion channels and their functional role in vascular endothelium	5	47	0.84576	0.942421	0.683177723682997	207|2778|2782|5029|857	AKT1|GNAS|GNB1|P2RY2|CAV1
	Pancreatic secretion	12	101	0.847322	0.942421	0.762277988759526	112|115|2778|481|493|5578|5645|5646|5874|6522|6548|7220	ADCY6|ADCY9|GNAS|ATP1B1|ATP2B4|PRKCA|PRSS2|PRSS3|RAB27B|SLC4A2|SLC9A1|TRPC1
	Amine compound SLC transporters	3	29	0.847621	0.942421	0.630737362190174	126969|57153|80736	SLC44A3|SLC44A2|SLC44A4
	IL12 signaling mediated by STAT4	3	32	0.847621	0.942421	0.630737362190174	1387|2119|3606	CREBBP|ETV5|IL18
	Sphingosine 1-phosphate (S1P) pathway	2	21	0.857782	0.952465	0.575461626747597	2769|2771	GNA15|GNAI2
	Defensins	4	51	0.859644	0.95328	0.643011983273901	1235|1672|5645|5646	CCR6|DEFB1|PRSS2|PRSS3
	Intestinal immune network for IgA production	5	50	0.871675	0.964091	0.65057315560401	3108|3125|3586|3601|4055	HLA-DMA|HLA-DRB3|IL10|IL15RA|LTBR
	Type II diabetes mellitus	5	48	0.883186	0.975545	0.635408202658539	3099|3667|5296|5315|5594	HK2|IRS1|PIK3R2|PKM|MAPK1
	Signaling events mediated by the Hedgehog family	2	23	0.8907	0.977456	0.520598816114037	207|84976	AKT1|DISP1
	role of brca1 brca2 and atr in cancer susceptibility	2	23	0.8907	0.977456	0.520598816114037	2176|472	FANCC|ATM
	Downstream signaling in na&#xef;ve CD8+ T cells	7	68	0.893416	0.979165	0.659356634290122	3265|5578|5594|5604|567|801|8061	HRAS|PRKCA|MAPK1|MAP2K1|B2M|CALM1|FOSL1
	Glycosylphosphatidylinositol(GPI)-anchor biosynthesis	2	25	0.904363	0.983955	0.496907922797871	128869|5281	PIGU|PIGF
	Vitamin digestion and absorption	2	24	0.904363	0.983955	0.496907922797871	113278|949	SLC52A3|SCARB1
	SIDS Susceptibility Pathways	10	91	0.906159	0.983955	0.682686588609478	1385|3576|3586|3757|4800|55536|5573|5575|6640|7534	CREB1|CXCL8|IL10|KCNH2|NFYA|CDCA7L|PRKAR1A|PRKAR1B|SNTA1|YWHAZ
	Basal transcription factors	4	45	0.907102	0.983955	0.575198881532106	1022|404672|6873|902	CDK7|GTF2H5|TAF2|CCNH
	Carbohydrate digestion and absorption	4	44	0.907102	0.983955	0.575198881532106	207|3099|481|5296	AKT1|HK2|ATP1B1|PIK3R2
	Cytokines and Inflammatory Response	2	29	0.916416	0.991513	0.475277032965379	3553|3586	IL1B|IL10
	Maturity onset diabetes of the young	2	25	0.916416	0.991513	0.475277032965379	3110|6928	MNX1|HNF1B
	Taste transduction	5	52	0.920782	0.991551	0.581201344339418	112|2778|2782|5613|6337	ADCY6|GNAS|GNB1|PRKX|SCNN1A
	Alcoholism	20	179	0.921145	0.991551	0.737474347479528	10013|136|1385|2771|2778|2782|2788|2902|3017|3265|4129|5594|5604|6464|64764|7054|801|8349|8365|85236	HDAC6|ADORA2B|CREB1|GNAI2|GNAS|GNB1|GNG7|GRIN1|HIST1H2BD|HRAS|MAOB|MAPK1|MAP2K1|SHC1|CREB3L2|TH|CALM1|HIST2H2BE|HIST1H4H|HIST1H2BK
	ABC transporters	4	44	0.925003	0.994437	0.546378135425632	10057|6891|8714|9619	ABCC5|TAP2|ABCC3|ABCG1
	Cytokine-cytokine receptor interaction	32	265	0.926694	0.994989	0.775637761824195	1235|1438|2057|2323|2690|3459|3553|3556|3572|3576|3586|3590|3597|3601|3606|4055|4254|5159|55540|58191|6347|6352|6376|657|7043|7048|7132|7423|80301|8718|8742|90	CCR6|CSF2RA|EPOR|FLT3LG|GHR|IFNGR1|IL1B|IL1RAP|IL6ST|CXCL8|IL10|IL11RA|IL13RA1|IL15RA|IL18|LTBR|KITLG|PDGFRB|IL17RB|CXCL16|CCL2|CCL5|CX3CL1|BMPR1A|TGFB3|TGFBR2|TNFRSF1A|VEGFB|PLEKHO2|TNFRSF25|TNFSF12|ACVR1
	Selective Serotonin Reuptake Inhibitor Pathway, Pharmacodynamics	2	28	0.94455	1	0.420363877569737	2771|2778	GNAI2|GNAS
	Beta2 integrin cell surface interactions	2	29	0.95173	1	0.404772363941155	3491|7045	CCN1|TGFBI
	Meiosis	6	79	0.954172	1	0.54609722078032	10735|3017|8349|8365|85236|9126	STAG2|HIST1H2BD|HIST2H2BE|HIST1H4H|HIST1H2BK|SMC3
	Matrix Metalloproteinases	2	31	0.958016	1	0.39029450593356	4316|7077	MMP7|TIMP2
	amb2 Integrin signaling	2	32	0.963512	1	0.376815099199767	1490|4035	CCN2|LRP1
	Sympathetic Nerve Pathway (Neuroeffector Junction)	2	33	0.972503	1	0.352465147411012	133|7054	ADM|TH
	GPCRs, Other	8	102	0.98055	1	0.519707634476727	1951|2149|27239|441295|4923|59352|6752|9289	CELSR3|F2R|GPR162|OR2A9P|NTSR1|LGR6|SSTR2|ADGRG1
	Ion channel transport	4	61	0.989637	1	0.383054861342076	10079|481|493|9914	ATP9A|ATP1B1|ATP2B4|ATP2C2
	Peptide GPCRs	5	72	0.989917	1	0.41344116775061	1235|4157|4923|4987|6752	CCR6|MC1R|NTSR1|OPRL1|SSTR2
	Nicotine addiction	2	40	0.989986	1	0.287424763056043	2902|57030	GRIN1|SLC17A7
	Antiarrhythmic Pathway, Pharmacodynamics	3	55	0.994127	1	0.314908678100894	3728|3757|6543	JUP|KCNH2|SLC8A2
	Cell Differentiation - meta	2	73	0.998758	1	0.209875820422464	4209|6722	MEF2D|SRF
	Olfactory transduction	4	405	1	1	0.0556586391893206	5613|79317|801|818	PRKX|OR4K5|CALM1|CAMK2G
