# Supplementary material for: SMAD4 mutations do not preclude epithelial–mesenchymal transition in colorectal cancer
Source: Oncogene. 2021 Dec 3;41(6):824–37. doi: 10.1038/s41388-021-02128-2 (PMC8816731; doi:10.1038/s41388-021-02128-2)
Supplement: Supplementary file 7 — Supplementary Table S6 [file 41388_2021_2128_MOESM7_ESM.xlsx]

## Sheet: 3226 common DEGs
Supplementary Table S6: GSEA for MSigDB "Transcription factor targets" for 3226 genes deregulated in HT29-Snail1-HA cell clones 4F5 and 3C2 treated with Dox for 6 d
	(relevant terms and adj. p-values are highlighted in bold)
	Term	Count	Size	p-value	adj. p-value	odds ratio	Entrez-IDs	Gene symbols
	GCCATNTTG_YY1_Q6	122	436	5.15359e-12	2.94785e-09	2.20471	10042|10181|1027|10401|10436|10443|10484|10489|10554|1112|11212|11331|117246|132|133619|1399|164|1654|1778|1951|2029|221443|22794|22828|22859|22992|23047|23054|23095|23208|23215|23246|23265|23380|23435|23633|23786|24149|245812|25941|26065|26090|27131|2771|286077|29914|3005|3221|333|3609|3654|372|3720|400916|4140|4678|4779|4800|4802|4849|4905|498|5048|5116|51244|5144|515|51530|516|51747|54058|5430…	HMGXB4|RBM5|CDKN1B|PIAS3|EMG1|N4BP2L2|SEC23A|LRRC41|AGPAT1|FOXN3|PLPBP|PHB2|FTSJ3|ADK|PRRC1|CRKL|AP1G1|DDX3X|DYNC1H1|CELSR3|ENSA|OARD1|CASC3|SCAF8|ADGRL1|KDM2A|PDS5B|NCOA6|KIF1B|SYT11|PRRC2C|BOP1|EXOC7|SRGAP2|TARDBP|KPNA6|BCL2L13|ZNF318|CNPY4|TPGS2|LSM14A|ABHD12|SNX5|GNAI2|FAM83H|UBIAD1|H1F0|HOXC4|APLP1|ILF3|IRAK1|ARCN1|JARID2|CHCHD10|MARK3|NASP|NFE2L1|NFYA|NFYC|CNOT3|NSF|ATP5F1A|PAFAH1B1|PCNT|CC…
	WGGAATGY_TEF1_Q6	103	386	2.31556e-09	5.22009e-07	2.0829	10019|1017|1021|10300|1031|10401|10513|10763|10849|10867|10938|1108|11343|115572|116138|1173|1266|128218|147912|1490|152485|1654|168544|171023|1760|1857|1949|1999|2195|221037|2264|23371|25897|25928|25942|26511|2664|27286|27315|2800|284119|29109|29123|3159|3213|3229|348|3491|3572|3688|3691|3757|387640|388591|3913|3914|3918|4088|4192|4837|4909|51496|5358|5414|54462|54502|55152|55612|55719|55904|565…	SH2B3|CDK2|CDK6|KATNB1|CDKN2C|PIAS3|APPBP2|NES|CD3EAP|TSPAN9|EHD1|CHD4|MGLL|TENT5B|KLHDC3|AP2M1|CNN3|TMEM125|SIX5|CCN2|ZNF827|DDX3X|ZNF467|ASXL1|DMPK|DVL3|EFNB3|ELF3|FAT1|JMJD1C|FGFR4|TNS2|RNF19A|SOSTDC1|SIN3A|CHIC2|GDI1|SRPX2|PGAP2|GOLGA1|CAVIN1|FHOD1|ANKRD11|HMGA1|HOXB3|HOXC13|APOE|CCN1|IL6ST|ITGB1|ITGB4|KCNH2|SKIDA1|RNF207|LAMB2|LAMB3|LAMC2|SMAD3|MDK|NNMT|NTF4|CTDSPL2|PLS3|SEPTIN4|CCSER2|RBM47…
	MAZR_01	69	224	2.73781e-09	5.22009e-07	2.51491	10313|10916|1108|11100|1185|127002|1760|196|1984|2029|2119|219654|23197|23277|23564|25874|2618|2869|2872|29|29114|29763|30000|3005|3159|3169|3208|3217|3221|3655|3757|3872|3956|4137|4212|4343|4802|5048|51317|54681|54910|55904|55964|57060|57555|57599|57649|5863|6253|64207|6522|6722|6820|7227|7317|7403|7716|7750|7916|8153|818|84552|84679|84858|84894|8742|9322|9575|9912	RTN3|MAGED2|CHD4|HNRNPUL1|CLCN6|ATXN7L2|DMPK|AHR|EIF5A|ENSA|ETV5|ZCCHC24|FAF2|CLUH|DDAH2|MPC2|GART|GRK5|MKNK2|ABR|TAGLN3|PACSIN3|TNPO2|H1F0|HMGA1|FOXA1|HPCA|HOXB7|HOXC4|ITGA6|KCNH2|KRT17|LGALS1|MAPT|MEIS2|MOV10|NFYC|PAFAH1B1|PHF21A|P4HTM|SEMA4C|KMT2E|SEPTIN3|PCBP4|NLGN2|WDR48|PHF12|RGL2|RTN2|IRF2BPL|SLC4A2|SRF|SULT2B1|TRPS1|UBA1|KDM6A|VEZF1|ZMYM2|PRRC2A|RND2|CAMK2G|PARD6G|SLC9A7|ZNF503|LINGO1|TNF…
	HNF4_Q6	79	272	3.90166e-09	5.57937e-07	2.31816	10554|10608|10949|1203|133|1490|149466|157769|1839|1859|199221|2065|221037|23016|23543|24146|25836|2593|284058|2877|2886|292|3169|3202|3208|3217|339487|360|3614|3678|3898|3931|4212|4297|5058|51069|51317|51496|5174|5357|55200|55249|55622|56241|5627|57149|57466|57530|5763|5914|64114|64764|65124|6590|6692|6820|7088|716|7227|7371|7504|7580|7798|7818|79711|79893|79977|8301|83593|8407|84962|89797|89870…	AGPAT1|MXD4|HNRNPA0|CLN5|ADM|CCN2|C1orf210|FAM91A1|HBEGF|DYRK1A|DZIP1L|ERBB3|JMJD1C|EXOSC7|RBFOX2|CLDN15|NIPBL|GAMT|KANSL1|GPX2|GRB7|SLC25A5|FOXA1|HOXA5|HPCA|HOXB7|ZBTB8OS|AQP3|IMPDH1|ITGA5|LAD1|LCAT|MEIS2|KMT2A|PAK1|MRPL2|PHF21A|CTDSPL2|PDZK1|PLS1|PLEKHG6|YY1AP1|TTC27|SUSD2|PROS1|LYRM1|SCAF4|CGN|PTMS|RARA|TMBIM1|CREB3L2|SOWAHC|SLPI|SPINT1|SULT2B1|TLE1|C1S|TRPS1|UCK2|XK|ZNF32|LUZP1|DAP3|IPO4|GGNB…
	MZF1_02	70	235	1.03246e-08	1.01506e-06	2.39312	10489|10724|11193|11198|11278|122786|124540|127002|150864|171023|2029|2130|23054|23301|23466|23613|23648|24146|2534|25953|2618|26298|26959|27239|27335|283149|283248|2869|28973|30000|3005|3217|3218|3221|3480|387640|4212|4784|4802|4919|5033|5048|51566|54910|55194|55205|55611|55904|5639|56980|57060|57555|57649|5993|6522|6671|6843|6928|7916|79665|79893|8028|81563|81688|8289|84446|8545|8613|8659|9213	LRRC41|OGA|WBP4|SUPT16H|KLF12|FRMD6|MSI2|ATXN7L2|FAM117B|ASXL1|ENSA|EWSR1|NCOA6|EHBP1|CBX6|ZMYND8|SSBP3|CLDN15|FYN|PNKD|GART|EHF|HBP1|GPR162|EIF3K|BCL9L|RCOR2|GRK5|MRPS18B|TNPO2|H1F0|HOXB7|HOXB8|HOXC4|IGF1R|SKIDA1|MEIS2|NFIX|NFYC|ROR1|P4HA1|PAFAH1B1|ARMCX3|SEMA4C|EVA1B|ZNF532|OTUB1|KMT2E|PRRG2|PRDM10|PCBP4|NLGN2|PHF12|RFX5|SLC4A2|SP4|VAMP1|HNF1B|PRRC2A|DHX40|GGNBP2|MLLT10|C1orf21|C6orf62|ARID1A|B…
	ELK1_02	75	257	1.06475e-08	1.01506e-06	2.30908	10097|10363|10489|11222|112950|116138|1366|1398|140465|148423|148867|149466|162|1655|1984|201626|2135|221443|23162|23197|23583|25836|2618|26263|27085|2800|28511|28998|3159|372|4140|4800|498|51141|51244|51400|51422|51573|5257|54663|54765|5547|55757|5700|5706|5718|57337|5814|5862|6167|6341|64175|6464|65123|6829|7264|7284|7334|7570|7571|79109|7917|79183|79692|79711|79735|813|81618|84305|8545|8800|90…	ACTR2|HMG20A|LRRC41|MRPL3|MED8|KLHDC3|CLDN7|CRK|MYL6B|C1orf52|SLC30A7|C1orf210|AP1B1|DDX5|EIF5A|PDE12|EXTL2|OARD1|MAPK8IP3|FAF2|SMUG1|NIPBL|GART|FBXO22|MTBP|GOLGA1|NKIRAS2|MRPL13|HMGA1|ARCN1|MARK3|NFYA|ATP5F1A|INSIG2|CCDC174|PPME1|PRKAG2|GDE1|PHKB|WDR74|TRIM44|PRCP|UGGT2|PSMC1|PSMC6|PSMD12|SENP7|PURB|RAB2A|RPL37|SCO1|P3H1|SHC1|INTS3|SUPT5H|TSTA3|TUFM|UBE2N|ZNF22|ZNF23|MAPKAP1|BAG6|TTPAL|ZNF322|IP…
	CCCNNGGGAR_OLF1_01	89	326	2.16074e-08	1.76564e-06	2.09255	10040|10052|10197|10272|10309|10318|10735|10870|10916|114990|1158|1745|1760|1839|205327|2118|22838|22874|22936|23085|23231|23371|23433|23466|23650|24146|254428|25953|283149|2869|29|29803|3005|3208|3382|3720|4026|4035|4212|4297|4357|4756|51042|51496|51566|51780|54681|54880|54894|55222|5532|56940|56980|57060|57620|5763|60685|64221|64419|652|6605|6670|6671|7263|7334|7343|7703|7804|79109|7916|79414|7…	TOM1L1|GJC1|PSME3|FSTL3|CCNO|TNIP1|STAG2|HCST|MAGED2|VASN|CKM|DLX1|DMPK|HBEGF|C2orf69|ETV4|RNF44|PLEKHA6|ELL2|ERC1|SEL1L3|TNS2|RHOQ|CBX6|TRIM29|CLDN15|SLC41A1|PNKD|BCL9L|GRK5|ABR|REPIN1|H1F0|HPCA|ICA1|JARID2|LPP|LRP1|MEIS2|KMT2A|MPST|NEO1|ZNF593|CTDSPL2|ARMCX3|KDM3B|P4HTM|BCOR|RNF43|LRRC20|PPP3CB|DUSP22|PRDM10|PCBP4|STIM2|PTMS|ZFAND3|ROBO3|MTMR14|BMP4|SMARCE1|SP3|SP4|TST|UBE2N|UBTF|PCGF2|LRP8|MAP…
	E4F1_Q6	81	294	4.23919e-08	3.03102e-06	2.13798	10013|10197|10209|10221|10263|10554|118987|1365|1366|1385|1479|150864|1654|1831|192683|1984|22992|230|23085|23645|23786|25778|25816|26092|26470|2778|2794|2801|29978|3169|317781|3213|3491|378|4130|4750|4814|5007|5048|51134|51230|51277|51582|5308|53635|5430|55178|55197|55572|55846|55851|5718|57599|57659|5814|58191|58476|5862|5993|64207|64776|6594|6605|6662|6752|6811|7220|79586|80326|80742|81563|816…	HDAC6|PSME3|EIF1|TRIB1|CDK2AP2|AGPAT1|PDZD8|CLDN3|CLDN7|CREB1|CSTF3|FAM117B|DDX3X|TSC22D3|SCAMP5|EIF5A|KDM2A|ALDOC|ERC1|PPP1R15A|BCL2L13|DSTYK|TNFAIP8|TOR1AIP1|SEZ6L2|GNAS|GNL1|GOLGA2|UBQLN2|FOXA1|DDX51|HOXB3|CCN1|ARF4|MAP1A|NEK1|NINJ1|OSBP|PAFAH1B1|CEP83|PHF20|DNAJC27|AZIN1|PITX2|PTOV1|POLR2A|MRM3|RPRD1A|FOXRED1|ITFG2|PSENEN|PSMD12|WDR48|ZBTB4|PURB|CXCL16|TP53INP2|RAB2A|RFX5|IRF2BPL|C11orf1|SMAR…
	SP1_Q6_01	71	248	5.99744e-08	3.8117e-06	2.24619	10401|10725|10849|10873|1119|1155|115704|126789|1407|140707|1464|147807|1949|23085|23253|25837|25959|26470|2802|283149|283209|283248|283987|3229|333|334|3419|347735|3636|3925|430|4909|4947|50855|53635|5414|55718|5706|57149|57532|5819|5833|60509|6470|64748|65108|6602|6605|6876|7360|7703|8045|8153|818|84067|8407|8408|84171|8462|8463|84932|84962|85414|8554|8751|8851|90627|9064|9213|9600|9632	PIAS3|NFAT5|CD3EAP|ME3|CHKA|TBCB|EVI5L|PUSL1|CRY1|BRI3BP|CSPG4|ZNF524|EFNB3|ERC1|ANKRD12|RAB26|KANK2|SEZ6L2|GOLGA3|BCL9L|PGM2L1|RCOR2|HID1|HOXC13|APLP1|APLP2|IDH3A|SERINC2|INPPL1|STMN1|ASCL2|NTF4|OAZ2|PARD6A|PTOV1|SEPTIN4|POLR3E|PSMC6|LYRM1|NUFIP2|NECTIN2|PCYT2|AGBL5|SHMT1|PLPPR2|MARCKSL1|SMARCD1|SMARCE1|TAGLN|UGP2|PCGF2|RASSF7|RND2|CAMK2G|FAM160A2|TAGLN2|ULK1|LOXL4|KLF11|TEAD2|RAB2B|AJUBA|SLC45A…
	NRF2_01	75	274	1.22996e-07	7.03537e-06	2.14076	10097|10363|10436|10489|10808|10818|11164|11222|112950|11331|114790|127933|1355|140739|1655|1984|199704|2067|22985|23179|25836|26229|26263|27013|2771|28511|2935|4140|463|51141|51380|51400|51599|5257|54663|54765|54839|55275|55757|55851|56993|57111|57149|5718|6128|6159|6164|6167|6237|6429|6431|6464|64777|65123|7132|7284|7317|7334|7570|7571|79692|79735|81618|8242|84305|8664|8872|8874|8892|9044|90799…	ACTR2|HMG20A|EMG1|LRRC41|HSPH1|FRS2|NUDT5|MRPL3|MED8|PHB2|STK11IP|UHMK1|COX15|UBE2F|DDX5|EIF5A|ZNF585A|ERCC1|ACIN1|RGL1|NIPBL|B3GAT3|FBXO22|CNPPD1|GNAI2|NKIRAS2|GSPT1|MARK3|ZFHX3|INSIG2|CSAD|PPME1|LSR|PHKB|WDR74|TRIM44|LRRC49|VPS53|UGGT2|PSENEN|TOMM22|RAB25|LYRM1|PSMD12|RPL6|RPL29|RPL34|RPL37|RRAS|SRSF4|SRSF6|SHC1|RMND5B|INTS3|TNFRSF1A|TUFM|UBA1|UBE2N|ZNF22|ZNF23|ZNF322|TBC1D17|ITM2C|KDM5C|PYM1|E…
	ZIC1_01	73	268	2.18193e-07	1.13461e-05	2.12669	1021|1027|10272|10870|11198|11230|11278|113451|149076|1592|1639|1856|1984|2065|2182|221443|24149|25822|2690|283248|286077|28973|3208|3218|3757|3797|3918|4035|4130|4131|4800|493|51148|51176|5129|51496|5298|5376|54708|54849|54880|55000|55683|56980|57060|5754|57555|57649|58526|60436|6275|6522|7169|7284|7347|7403|7750|7804|80144|81562|81848|8301|84858|84885|8545|88455|8905|9203|92922|9500|9670|9828|9…	CDK6|CDKN1B|FSTL3|HCST|SUPT16H|PRAF2|KLF12|AZIN2|ZNF362|CYP26A1|DCTN1|DVL2|EIF5A|ERBB3|ACSL4|OARD1|ZNF318|DNAJB5|GHR|RCOR2|FAM83H|MRPS18B|HPCA|HOXB8|KCNH2|KIF3C|LAMC2|LRP1|MAP1A|MAP1B|NFYA|ATP2B4|CERCAM|LEF1|CDK18|CTDSPL2|PI4KB|PMP22|MARCH5|DEF8|BCOR|TUG1|KANSL3|PRDM10|PCBP4|PTK7|NLGN2|PHF12|MID1IP1|TGIF2|S100A4|SLC4A2|TPM2|TUFM|UCHL3|KDM6A|ZMYM2|LRP8|FRAS1|LMAN2L|SPRY4|PICALM|ZNF503|ZDHHC12|CGGB…
	YY1_02	70	252	2.67523e-07	1.27519e-05	2.15177	10042|1031|10401|10443|10899|1108|11282|132|140606|147807|164|2029|2131|22992|23215|23248|23786|245812|25941|26065|2734|283232|3005|372|400916|4140|4678|4802|4849|4957|5116|51366|51380|515|51537|51714|51747|54058|5412|54536|54954|55000|55249|55677|55718|55904|56980|57060|57456|595|6059|65008|7248|7311|7343|7403|7543|7716|7818|79084|79147|79735|8729|8812|8976|9049|9526|9805|9877|9993	HMGXB4|CDKN2C|PIAS3|N4BP2L2|JTB|CHD4|MGAT4B|ADK|SELENOM|ZNF524|AP1G1|ENSA|EXT1|KDM2A|PRRC2C|RPRD2|BCL2L13|CNPY4|TPGS2|LSM14A|GLG1|TMEM80|H1F0|ARCN1|CHCHD10|MARK3|NASP|NFYC|CNOT3|ODF2|PCNT|UBR5|CSAD|ATP5PB|MTFP1|SELENOT|LUC7L3|C21orf58|UBL3|EXOC6|FAM120C|TUG1|YY1AP1|IWS1|POLR3E|KMT2E|PRDM10|PCBP4|KIAA1143|CCND1|ABCE1|MRPL1|TSC1|UBA52|UBTF|KDM6A|ZFX|VEZF1|DAP3|WDR77|FKRP|TBC1D17|GBF1|CCNK|WASL|AIP|…
	TCF1P_Q6	72	269	6.40723e-07	2.81918e-05	2.06397	10221|1031|1063|10735|10845|11100|1112|113026|140893|147339|148479|1655|1917|22929|22985|23174|23199|23215|23277|23380|23387|25977|26088|2876|28955|29763|3217|3221|3720|3797|387640|4212|4254|4665|472|4756|51092|51317|51322|51377|5298|5308|5339|5357|5430|5468|54890|55904|56910|57102|5738|57551|57555|57659|57727|58497|5905|6303|6337|6671|6926|7043|7134|7301|79365|8543|8611|8631|9043|90799|968|9819	TRIB1|CDKN2C|CENPF|STAG2|CLPX|HNRNPUL1|FOXN3|PLCD3|RBBP8NL|C18orf25|PHF13|DDX5|EEF1A2|SEPHS1|ACIN1|ZCCHC14|GSE1|PRRC2C|CLUH|SRGAP2|SIK3|NECAP1|GGA1|GPX1|DEXI|PACSIN3|HOXB7|HOXC4|JARID2|KIF3C|SKIDA1|MEIS2|KITLG|NAB2|ATM|NEO1|SIDT2|PHF21A|WAC|UCHL5|PI4KB|PITX2|PLEC|PLS1|POLR2A|PPARG|ALKBH5|KMT2E|STARD7|C12orf4|PTGFRN|TAOK1|NLGN2|ZBTB4|NCOA5|PRUNE1|RANGAP1|SAT1|SCNN1A|SP4|TBX3|TGFB3|TNNC1|TYRO3|BHLH…
	SP1_01	65	239	9.54679e-07	3.90055e-05	2.1261	10370|10401|10497|10804|10916|10962|11100|11124|113189|118980|126789|140739|1798|1984|22883|22905|22992|2582|25959|26088|26145|283149|3159|339487|347735|3925|4035|41|430|47|4779|4802|4947|5007|5058|51317|5143|5298|55033|5523|55536|55690|57610|6015|64221|6432|65108|6594|6671|6938|7026|7175|7716|79365|79893|81566|8289|84181|84661|8509|8729|8897|9064|91663|9500	CITED2|PIAS3|UNC13B|GJB6|MAGED2|MLLT11|HNRNPUL1|FAF1|CHST14|SFXN2|PUSL1|UBE2F|DPAGT1|EIF5A|CLSTN1|EPN2|KDM2A|GALE|KANK2|GGA1|IRF2BP1|BCL9L|HMGA1|ZBTB8OS|SERINC2|STMN1|LRP1|ASIC1|ASCL2|ACLY|NFE2L1|NFYC|OAZ2|OSBP|PAK1|PHF21A|PDE4C|PI4KB|FKBP14|PPP2R3A|CDCA7L|PACS1|RANBP10|RING1|ROBO3|SRSF7|MARCKSL1|SMARCA1|SP4|TCF12|NR2F2|TPR|VEZF1|BHLHE41|GGNBP2|CSRNP2|ARID1A|CHD6|DPY30|NDST2|GBF1|MTMR3|MAP3K6|MYA…
	NFKB_Q6	69	259	1.27503e-06	4.8621e-05	2.05129	1021|10318|10725|10962|1108|128077|1490|1592|200186|2176|23013|2306|23179|23378|23429|25822|25836|25942|25953|26298|2869|28971|28987|3054|3213|3491|3557|4035|4793|481|4891|51042|51230|5140|5143|51747|54880|54894|55249|5682|57060|5743|57466|57530|57555|5993|6352|64207|65108|6919|7026|7716|7818|79071|80270|80320|80326|8543|861|87|8905|90427|91107|9122|92922|9522|9536|9887|9912	CDK6|TNIP1|NFAT5|MLLT11|CHD4|LIX1L|CCN2|CYP26A1|CRTC2|FANCC|SPEN|FOXD2|RGL1|RRP8|RYBP|DNAJB5|NIPBL|SIN3A|PNKD|EHF|GRK5|AAMDC|NOB1|HCFC1|HOXB3|CCN1|IL1RN|LRP1|NFKBIB|ATP1B1|SLC11A2|ZNF593|PHF20|PDE3B|PDE4C|LUC7L3|BCOR|RNF43|YY1AP1|PSMA1|PCBP4|PTGS2|SCAF4|CGN|NLGN2|RFX5|CCL5|IRF2BPL|MARCKSL1|TCEA2|NR2F2|VEZF1|DAP3|ELOVL6|HSD3B7|SP6|WNT10A|LMO4|RUNX1|ACTN1|AP1S2|BMF|TRIM47|SLC16A4|CCDC102A|SCAMP1|PT…
	TEF1_Q6	62	226	1.38067e-06	4.87052e-05	2.14112	100287932|10250|1031|10313|10401|10432|10763|10867|10938|10962|1108|1119|115572|118987|1266|128218|1592|1999|221037|23075|23095|23215|2348|254263|2615|27063|27315|283149|28971|3491|3688|387640|388591|3914|3915|3918|4192|481|4837|54462|5464|55719|56649|57178|57530|5763|5818|58497|60370|6337|6464|64756|7139|7414|81563|8289|84171|85414|8682|9670|9679|9877	TIMM23|SRRM1|CDKN2C|RTN3|PIAS3|RBM14|NES|TSPAN9|EHD1|MLLT11|CHD4|CHKA|TENT5B|PDZD8|CNN3|TMEM125|CYP26A1|ELF3|JMJD1C|SWAP70|KIF1B|PRRC2C|FOLR1|CNIH2|LRRC32|ANKRD1|PGAP2|BCL9L|AAMDC|CCN1|ITGB1|SKIDA1|RNF207|LAMB3|LAMC1|LAMC2|MDK|ATP1B1|NNMT|CCSER2|PPA1|SLF2|TMPRSS4|ZMIZ1|CGN|PTMS|NECTIN1|PRUNE1|AVPI1|SCNN1A|SHC1|ATPAF1|TNNT2|VCL|C1orf21|ARID1A|LOXL4|SLC45A3|PEA15|IPO13|FAM53B|ZC3H11A
	SMAD_Q6	68	255	1.44753e-06	4.87052e-05	2.0544	10194|10250|10401|10916|11100|1112|1398|140465|1454|149076|152485|1847|1911|221037|23049|23053|23199|23208|23248|23371|23550|254263|255488|28973|291|3208|3229|3757|387640|3914|3925|397|493|51087|51496|5268|5298|54880|55205|55904|56895|56937|5738|57649|5863|5914|5937|64411|6464|652|6522|6594|6670|6709|6811|6876|7175|81563|81566|8289|8405|84181|84962|8631|8829|90427|9256|968	TSHZ1|SRRM1|PIAS3|MAGED2|HNRNPUL1|FOXN3|CRK|MYL6B|CSNK1E|ZNF362|ZNF827|DUSP5|PHC1|JMJD1C|SMG1|ZSWIM8|GSE1|SYT11|RPRD2|TNS2|PSD4|CNIH2|RNF144B|MRPS18B|SLC25A4|HPCA|HOXC13|KCNH2|SKIDA1|LAMB3|STMN1|ARHGDIB|ATP2B4|YBX2|CTDSPL2|SERPINB5|PI4KB|BCOR|ZNF532|KMT2E|AGPAT4|PMEPA1|PTGFRN|PHF12|RGL2|RARA|RBMS1|ARAP3|SHC1|BMP4|SLC4A2|SMARCA1|SP3|SPTAN1|STX5|TAGLN|TPR|C1orf21|CSRNP2|ARID1A|SPOP|CHD6|AJUBA|SKAP1…
	SP3_Q3	67	250	1.91584e-06	6.0881e-05	2.04615	10209|1021|10735|10912|10916|10945|1112|11124|113451|128218|1407|148423|149175|1949|230|23509|2530|2535|25822|26065|26470|28511|3005|3218|3221|3667|3728|375704|3920|4130|4756|4882|5089|516|51754|5326|53340|5360|5430|54708|5583|56980|57555|57659|5818|60509|64207|65108|6522|6525|6670|7543|79183|79683|79893|79991|80270|80326|84446|84514|84518|8543|861|9213|9355|9632|9794	EIF1|CDK6|STAG2|GADD45G|MAGED2|KDELR1|FOXN3|FAF1|AZIN2|TMEM125|CRY1|C1orf52|MANEAL|EFNB3|ALDOC|POFUT1|FUT8|FZD2|DNAJB5|LSM14A|SEZ6L2|NKIRAS2|H1F0|HOXB8|HOXC4|IRS1|JUP|ENHO|LAMP2|MAP1A|NEO1|NPR2|PBX2|ATP5MC1|TMEM8B|PLAGL2|SPA17|PLTP|POLR2A|MARCH5|PRKCH|PRDM10|NLGN2|ZBTB4|NECTIN1|AGBL5|IRF2BPL|MARCKSL1|SLC4A2|SMTN|SP3|ZFX|TTPAL|ZDHHC14|GGNBP2|STN1|HSD3B7|WNT10A|BRSK1|GHDC|CNFN|LMO4|RUNX1|XPR1|LHX2|…
	SP1_Q2_01	67	252	2.23047e-06	6.7149e-05	2.0348	10313|10401|10608|10725|10962|11124|1119|1155|115704|1385|1407|148423|150864|1949|2065|2119|22883|22992|23054|23085|23240|23253|2530|2535|25837|26088|26145|283149|283248|3217|334|41|430|47|4779|4909|4947|5058|51230|51317|5298|54985|5523|55740|57149|57610|60509|64403|6602|6670|6926|6938|7026|7703|79365|79586|81566|818|83759|84171|84181|84932|84962|8545|8851|9043|90627	RTN3|PIAS3|MXD4|NFAT5|MLLT11|FAF1|CHKA|TBCB|EVI5L|CREB1|CRY1|C1orf52|FAM117B|EFNB3|ERBB3|ETV5|CLSTN1|KDM2A|NCOA6|ERC1|TMEM131L|ANKRD12|FUT8|FZD2|RAB26|GGA1|IRF2BP1|BCL9L|RCOR2|HOXB7|APLP2|ASIC1|ASCL2|ACLY|NFE2L1|NTF4|OAZ2|PAK1|PHF20|PHF21A|PI4KB|HCFC1R1|PPP2R3A|ENAH|LYRM1|RANBP10|AGBL5|CDH24|SMARCD1|SP3|TBX3|TCF12|NR2F2|PCGF2|BHLHE41|CHPF|CSRNP2|CAMK2G|RBM4B|LOXL4|CHD6|RAB2B|AJUBA|CGGBP1|CDK5R1|S…
	AP2_Q6_01	71	273	2.77971e-06	7.94996e-05	1.97269	10209|10579|10724|1108|11129|11282|124222|1407|147650|149076|153222|1627|1760|1949|2245|22839|22992|23048|23054|23152|23452|23509|23625|23677|25836|285605|2872|333|3757|375704|3797|3925|4131|4628|4756|4802|4909|4947|51148|51307|51780|5252|5326|54708|54880|55033|5525|5585|55904|57030|57532|5754|587|65108|65125|6560|6602|7026|7343|7750|7982|79893|81688|8289|8301|8554|90550|90627|9266|9355|9935	EIF1|TACC2|OGA|CHD4|CLASRP|MGAT4B|PAQR4|CRY1|SPACA6|ZNF362|CREBRF|DBN1|DMPK|EFNB3|FGD1|DLGAP4|KDM2A|FNBP1|NCOA6|CIC|ANGPTL2|POFUT1|FAM89B|SH3BP4|NIPBL|DTWD2|MKNK2|APLP1|KCNH2|ENHO|KIF3C|STMN1|MAP1B|MYH10|NEO1|NFYC|NTF4|OAZ2|CERCAM|FAM53C|KDM3B|PHF1|PLAGL2|MARCH5|BCOR|FKBP14|PPP2R5A|PKN1|KMT2E|SLC17A7|NUFIP2|PTK7|BCAT2|MARCKSL1|WNK1|SLC12A4|SMARCD1|NR2F2|UBTF|ZMYM2|ST7|GGNBP2|C6orf62|ARID1A|PICALM…
	AP2GAMMA_01	67	252	3.0101e-06	8.19894e-05	2.01246	10500|10519|10608|10725|11278|127002|1366|147650|149076|1949|2118|22992|23049|23152|2323|23240|23452|23466|25874|25946|2794|283248|2872|333|334|3720|3728|4131|4254|4756|5033|51042|51148|51780|5308|5355|5476|55033|5585|57532|5754|60685|65108|6560|6662|6671|7220|7343|7804|79147|7917|79567|79893|79961|79977|801|80326|80742|8289|8463|8543|9039|9043|9064|9355|9935|9993	SEMA6C|CIB1|MXD4|NFAT5|KLF12|ATXN7L2|CLDN7|SPACA6|ZNF362|EFNB3|ETV4|KDM2A|SMG1|CIC|FLT3LG|TMEM131L|ANGPTL2|CBX6|MPC2|ZNF385A|GNL1|RCOR2|MKNK2|APLP1|APLP2|JARID2|JUP|MAP1B|KITLG|NEO1|P4HA1|ZNF593|CERCAM|KDM3B|PITX2|PLP2|CTSA|FKBP14|PKN1|NUFIP2|PTK7|ZFAND3|MARCKSL1|SLC12A4|SOX9|SP4|TRPC1|UBTF|LRP8|FKRP|BAG6|RIPOR1|GGNBP2|DENND2D|GRHL2|CALM1|WNT10A|PRR3|ARID1A|TEAD2|LMO4|UBA3|SPAG9|MAP3K6|LHX2|MAFB|…
	AP2ALPHA_01	65	243	3.34937e-06	8.70836e-05	2.02912	10500|10519|10608|10725|11278|1366|140576|147650|149076|1760|2118|22992|23049|23152|23240|23466|25874|2794|283248|2872|333|334|3340|3720|4035|4131|4254|5033|51148|51780|5308|5355|54776|55033|5526|5585|57532|5914|60685|64834|65108|6560|6662|6670|6671|7220|7343|7804|79147|7917|79567|79977|80326|80742|8289|84171|84557|8463|8543|9039|9043|9064|90952|9935|9993	SEMA6C|CIB1|MXD4|NFAT5|KLF12|CLDN7|S100A16|SPACA6|ZNF362|DMPK|ETV4|KDM2A|SMG1|CIC|TMEM131L|CBX6|MPC2|GNL1|RCOR2|MKNK2|APLP1|APLP2|NDST1|JARID2|LRP1|MAP1B|KITLG|P4HA1|CERCAM|KDM3B|PITX2|PLP2|PPP1R12C|FKBP14|PPP2R5B|PKN1|NUFIP2|RARA|ZFAND3|ELOVL1|MARCKSL1|SLC12A4|SOX9|SP3|SP4|TRPC1|UBTF|LRP8|FKRP|BAG6|RIPOR1|GRHL2|WNT10A|PRR3|ARID1A|LOXL4|MAP1LC3A|TEAD2|LMO4|UBA3|SPAG9|MAP3K6|ESAM|MAFB|DGCR2
	NFMUE1_Q6	65	249	5.2297e-06	0.00013006	1.99498	10042|10051|10181|10250|10307|10401|10489|116228|132|1778|2029|2131|221443|22883|22992|23215|23248|25941|283232|28511|29914|3005|3654|372|4140|4678|4800|4802|4849|4957|5116|51366|51380|515|51530|51537|51747|54058|54536|55249|57060|57403|57456|595|64978|7248|7403|7543|7818|79084|79147|8019|80204|8242|8301|84067|8509|8729|8976|9126|9213|9794|9819|9877|9993	HMGXB4|SMC4|RBM5|SRRM1|APBB3|PIAS3|LRRC41|COX20|ADK|DYNC1H1|ENSA|EXT1|OARD1|CLSTN1|KDM2A|PRRC2C|RPRD2|TPGS2|TMEM80|NKIRAS2|UBIAD1|H1F0|IRAK1|ARCN1|MARK3|NASP|NFYA|NFYC|CNOT3|ODF2|PCNT|UBR5|CSAD|ATP5PB|ZC3HC1|MTFP1|LUC7L3|C21orf58|EXOC6|YY1AP1|PCBP4|RAB22A|KIAA1143|CCND1|MRPL38|TSC1|KDM6A|ZFX|DAP3|WDR77|FKRP|BRD3|FBXO11|KDM5C|PICALM|FAM160A2|NDST2|GBF1|WASL|SMC3|XPR1|MAML1|TSC22D2|ZC3H11A|DGCR2
	CETS1P54_01	68	265	6.27714e-06	0.000149605	1.94691	10097|10363|10489|10870|10969|1112|11222|112950|122704|127933|140739|148867|162|1984|199704|2135|2264|22897|23660|25836|26229|284058|2935|3221|3590|415117|4678|4898|49856|51070|51141|51244|51400|51422|51573|51645|54663|54765|54839|55198|55757|56993|57149|5718|5863|6128|6237|6431|6464|65123|7570|7584|7728|7917|79692|79735|813|81618|84305|84913|8545|9044|90627|9245|9632|9761|9877|9988	ACTR2|HMG20A|LRRC41|HCST|EBNA1BP2|FOXN3|MRPL3|MED8|MRPL52|UHMK1|UBE2F|SLC30A7|AP1B1|EIF5A|ZNF585A|EXTL2|FGFR4|CEP164|ZKSCAN5|NIPBL|B3GAT3|KANSL1|GSPT1|HOXC4|IL11RA|STX19|NASP|NRDC|WRAP73|NOSIP|INSIG2|CCDC174|PPME1|PRKAG2|GDE1|PPIL1|WDR74|TRIM44|LRRC49|APPL2|UGGT2|TOMM22|LYRM1|PSMD12|RGL2|RPL6|RRAS|SRSF6|SHC1|INTS3|ZNF22|ZNF35|ZNF175|BAG6|ZNF322|TBC1D17|CALU|ITM2C|PYM1|ATOH8|CGGBP1|BTAF1|STARD13|G…
	YY1_Q6	65	250	8.05964e-06	0.000183179	1.96196	10042|10401|10443|10489|1196|132|147807|1778|1951|2029|22794|22859|23208|23215|23246|23435|245812|25941|27131|29914|3221|3654|372|4137|4140|4678|4802|4849|498|5116|51244|515|51530|51537|54058|5430|54536|55000|55197|55249|55904|57060|57403|57456|57659|595|60386|65010|7248|7317|7403|7543|7818|79084|79147|79823|84305|84916|8729|8812|89891|93643|9526|9877|9993	HMGXB4|PIAS3|N4BP2L2|LRRC41|CLK2|ADK|ZNF524|DYNC1H1|CELSR3|ENSA|CASC3|ADGRL1|SYT11|PRRC2C|BOP1|TARDBP|CNPY4|TPGS2|SNX5|UBIAD1|HOXC4|IRAK1|ARCN1|MAPT|MARK3|NASP|NFYC|CNOT3|ATP5F1A|PCNT|CCDC174|ATP5PB|ZC3HC1|MTFP1|C21orf58|POLR2A|EXOC6|TUG1|RPRD1A|YY1AP1|KMT2E|PCBP4|RAB22A|KIAA1143|ZBTB4|CCND1|SLC25A19|SLC26A6|TSC1|UBA1|KDM6A|ZFX|DAP3|WDR77|FKRP|CAMKMT|PYM1|UTP4|GBF1|CCNK|WDR34|TJAP1|MPDU1|ZC3H11A|…
	MYCMAX_B	69	272	8.32631e-06	0.000183179	1.91573	10147|10171|10221|1050|10625|10735|114884|117155|1398|147912|149076|150864|1984|2130|22839|23286|23481|26064|26470|27131|284716|292|30000|3159|3208|3221|3609|3670|3757|390|3912|3925|430|442213|4905|50808|51324|51422|53635|54941|55683|56915|57060|5754|5833|595|60436|6059|64207|6505|65108|6659|6722|7804|79071|79188|79365|79683|81563|81847|8301|8405|84962|84969|9043|90627|90799|9811|9873	SUGP2|RCL1|TRIB1|CEBPA|IVNS1ABP|STAG2|OSBPL10|CATSPER2|CRK|SIX5|ZNF362|FAM117B|EIF5A|EWSR1|DLGAP4|WWC1|PES1|RAI14|SEZ6L2|SNX5|RIMKLA|SLC25A5|TNPO2|HMGA1|HPCA|HOXC4|ILF3|ISL1|KCNH2|RND3|LAMB1|STMN1|ASCL2|PTCHD4|NSF|AK3|SPG21|PRKAG2|PTOV1|RNF125|KANSL3|EXOSC5|PCBP4|PTK7|PCYT2|CCND1|TGIF2|ABCE1|IRF2BPL|SLC1A1|MARCKSL1|SOX4|SRF|LRP8|ELOVL6|TMEM43|BHLHE41|ZDHHC14|C1orf21|RNF146|PICALM|SPOP|AJUBA|TOX2|…
	AP1_C	70	279	1.09066e-05	0.000231058	1.88659	10313|10477|10897|10912|10950|1173|118932|127002|1307|153769|1859|2041|2119|2130|2167|23199|23291|23645|23710|24146|255488|256586|25996|26232|2810|29763|3423|3586|362|3654|387640|3915|3918|4026|4054|4130|4602|481|5002|51390|5159|526|5268|5339|5414|55718|57658|5801|5833|59277|63941|64073|6595|7262|7277|7414|794|79735|8061|81033|8408|84958|85464|8682|8751|8975|9475|968|9761|9891	RTN3|UBE2E3|YIF1A|GADD45G|BTG3|AP2M1|ANKRD22|ATXN7L2|COL16A1|SH3RF2|DYRK1A|EPHA1|ETV5|EWSR1|FABP4|GSE1|FBXW11|PPP1R15A|GABARAPL1|CLDN15|RNF144B|LYSMD2|REXO2|FBXO2|SFN|PACSIN3|IDS|IL10|AQP5|IRAK1|SKIDA1|LAMC1|LAMC2|LPP|LTBP3|MAP1A|MYB|ATP1B1|SLC22A18|AIG1|PDGFRB|ATP6V1B2|SERPINB5|PLEC|SEPTIN4|POLR3E|CALCOCO1|PTPRR|PCYT2|NTN4|NECAB3|C19orf33|SMARCA2|PHLDA2|TUBA4A|VCL|CALB2|TBC1D17|FOSL1|KCNH6|ULK1|…
	SRF_Q4	60	229	1.33665e-05	0.000273059	1.98323	1027|10360|10370|10398|10735|10912|1158|1465|1490|1847|1857|2101|23054|28971|29|291|309|3202|3215|3872|4026|4130|4212|4430|4487|4638|473|51307|51596|51776|53834|5468|5523|57149|57649|6272|6376|6446|6722|6876|6907|7026|7041|7057|7134|7169|7170|7414|7425|7504|8436|85458|8613|87|871|8925|9475|9807|9828|9891	CDKN1B|NPM3|CITED2|MYL9|STAG2|GADD45G|CKM|CSRP1|CCN2|DUSP5|DVL3|ESRRA|NCOA6|AAMDC|ABR|SLC25A4|ANXA6|HOXA5|HOXB5|KRT17|LPP|MAP1A|MEIS2|MYO1B|MSX1|MYLK|RERE|FAM53C|CUTA|MAP3K20|FGFRL1|PPARG|PPP2R3A|LYRM1|PHF12|SORT1|CX3CL1|SGK1|SRF|TAGLN|TBL1X|NR2F2|TGFB1I1|THBS1|TNNC1|TPM2|TPM3|VCL|VGF|XK|CAVIN2|DIXDC1|PLPP3|ACTN1|SERPINH1|HERC1|ROCK2|IP6K1|ARHGEF17|NUAK1
	MAZ_Q6	52	192	1.7481e-05	0.000344797	2.07815	10062|10401|10724|1266|127002|148479|149076|200186|2029|219654|22874|22883|23208|23248|23648|25874|283248|2869|29763|3208|347735|4076|4192|430|4343|473|4802|4919|493|5033|51317|51322|55222|55611|5993|607|6464|65108|6811|6920|7170|7709|8028|818|8289|84265|84858|9213|9679|9682|9877|9887	NR1H3|PIAS3|OGA|CNN3|ATXN7L2|PHF13|ZNF362|CRTC2|ENSA|ZCCHC24|PLEKHA6|CLSTN1|SYT11|RPRD2|SSBP3|MPC2|RCOR2|GRK5|PACSIN3|HPCA|SERINC2|CAPRIN1|MDK|ASCL2|MOV10|RERE|NFYC|ROR1|ATP2B4|P4HA1|PHF21A|WAC|LRRC20|OTUB1|RFX5|BCL9|SHC1|MARCKSL1|STX5|TCEA3|TPM3|ZBTB17|MLLT10|CAMK2G|ARID1A|POLR3GL|ZNF503|XPR1|FAM53B|KDM4A|ZC3H11A|SMG7
	ETF_Q6	36	120	1.84868e-05	0.000352482	2.47737	10250|11124|113451|127002|148479|149076|200186|22883|23053|23065|23248|23633|23648|254428|2782|387640|3898|473|4774|4802|51154|51322|51377|55249|5532|65108|7709|7804|7818|8027|81563|818|8289|8543|90550|9213	SRRM1|FAF1|AZIN2|ATXN7L2|PHF13|ZNF362|CRTC2|CLSTN1|ZSWIM8|EMC1|RPRD2|KPNA6|SSBP3|SLC41A1|GNB1|SKIDA1|LAD1|RERE|NFIA|NFYC|MRTO4|WAC|UCHL5|YY1AP1|PPP3CB|MARCKSL1|ZBTB17|LRP8|DAP3|STAM|C1orf21|CAMK2G|ARID1A|LMO4|MCU|XPR1
	BACH1_01	66	264	2.10608e-05	0.000388606	1.87846	10163|10221|10477|10783|10897|1200|128866|152485|153769|161|1742|1778|1824|1839|1859|1893|1917|2014|2026|2167|23199|23243|23645|23710|255488|25996|283149|2876|3159|3169|3213|3557|3691|3856|387640|3880|3914|3915|3918|4026|4204|4602|481|5007|51646|5339|55|5713|5718|5801|5833|59277|6046|64073|6446|66008|7262|79784|8407|85414|85464|8727|91107|9289|9805|9891	WASF2|TRIB1|UBE2E3|NEK6|YIF1A|TPP1|CHMP4B|ZNF827|SH3RF2|AP2A2|DLG4|DYNC1H1|DSC2|HBEGF|DYRK1A|ECM1|EEF1A2|EMP3|ENO2|FABP4|GSE1|ANKRD28|PPP1R15A|GABARAPL1|RNF144B|REXO2|BCL9L|GPX1|HMGA1|FOXA1|HOXB3|IL1RN|ITGB4|KRT8|SKIDA1|KRT19|LAMB3|LAMC1|LAMC2|LPP|MECP2|MYB|ATP1B1|OSBP|YPEL5|PLEC|ACPP|PSMD7|PSMD12|PTPRR|PCYT2|NTN4|BRD2|C19orf33|SGK1|TRAK2|PHLDA2|MYH14|TAGLN2|SLC45A3|SSH2|CTNNAL1|TRIM47|ADGRG1|SCR…
	HNF4_DR1_Q3	66	266	2.39947e-05	0.000428906	1.86873	10062|10970|11083|112950|1187|119467|127002|140606|162|1639|171023|1822|1949|1979|201191|2063|2065|2101|221037|2261|23016|255488|2584|25874|25960|2869|29072|3029|3169|3202|3920|3931|4035|442213|4487|4628|481|51069|51087|51596|5174|51776|5339|55003|55200|56203|5653|5763|5937|6431|6446|6470|65003|65010|7088|7851|7923|81848|81889|8301|84304|8509|8540|8729|8874|9761	NR1H3|CKAP4|DIDO1|MED8|CLCNKA|CLRN3|ATXN7L2|SELENOM|AP1B1|DCTN1|ASXL1|ATN1|EFNB3|EIF4EBP2|SAMD14|NR2F6|ERBB3|ESRRA|JMJD1C|FGFR3|EXOSC7|RNF144B|GALK1|MPC2|ADGRA2|GRK5|SETD2|HAGH|FOXA1|HOXA5|LAMP2|LCAT|LRP1|PTCHD4|MSX1|MYH10|ATP1B1|MRPL2|YBX2|CUTA|PDZK1|MAP3K20|PLEC|PAK1IP1|PLEKHG6|LMOD3|KLK6|PTMS|RBMS1|SRSF6|SGK1|SHMT1|MRPL11|SLC26A6|TLE1|MALL|HSD17B8|SPRY4|FAHD1|PICALM|NUDT22|NDST2|AGPS|GBF1|ARHG…
	SP1_Q4_01	66	262	2.73026e-05	0.000473245	1.8591	10013|10162|10397|10401|10608|10725|10873|1119|1385|1407|154807|2041|22992|23054|23075|23085|23564|245812|25959|2794|2802|283248|3217|334|3925|41|430|4678|4802|4909|4947|51069|51317|51667|5372|55033|5509|5706|57149|5754|58473|60509|64748|6602|6605|7360|7703|79365|80742|818|83759|84171|84181|8462|8463|84932|84962|85414|8545|8554|8851|90557|90627|9138|91409|9988	HDAC6|LPCAT3|NDRG1|PIAS3|MXD4|NFAT5|ME3|CHKA|CREB1|CRY1|VKORC1L1|EPHA1|KDM2A|NCOA6|SWAP70|ERC1|DDAH2|CNPY4|KANK2|GNL1|GOLGA3|RCOR2|HOXB7|APLP2|STMN1|ASIC1|ASCL2|NASP|NFYC|NTF4|OAZ2|MRPL2|PHF21A|NUB1|PMM1|FKBP14|PPP1R3D|PSMC6|LYRM1|PTK7|PLEKHB1|AGBL5|PLPPR2|SMARCD1|SMARCE1|UGP2|PCGF2|BHLHE41|PRR3|CAMK2G|RBM4B|LOXL4|CHD6|KLF11|TEAD2|RAB2B|AJUBA|SLC45A3|CGGBP1|PIAS1|CDK5R1|CCDC74A|STARD13|ARHGEF1|CC…
	MYC_Q2	50	188	4.87618e-05	0.000820346	2.01169	10420|10625|10726|10969|1108|11128|118980|127002|132|2101|221|22874|23065|23378|23411|25996|26519|283149|283248|28992|29914|3208|3229|3601|3925|4055|4297|5036|50808|51042|51154|515|55210|56165|5664|57530|5866|5993|6018|7106|7405|7804|79084|79365|79887|8061|8407|84881|9670|9873	TESK2|IVNS1ABP|NUDC|EBNA1BP2|CHD4|POLR3A|SFXN2|ATXN7L2|ADK|ESRRA|ALDH3B1|PLEKHA6|EMC1|RRP8|SIRT1|REXO2|TIMM10|BCL9L|RCOR2|MACROD1|UBIAD1|HPCA|HOXC13|IL15RA|STMN1|LTBR|KMT2A|PA2G4|AK3|ZNF593|MRTO4|ATP5PB|ATAD3A|TDRD1|PSEN2|CGN|RAB3IL1|RFX5|RLF|TSPAN4|UVRAG|LRP8|WDR77|BHLHE41|PLBD1|FOSL1|TAGLN2|RPUSD4|IPO13|FCHSD2
	MYAATNNNNNNNGGC_UNKNOWN	34	113	5.1528e-05	0.000842115	2.39843	10449|10567|1063|118987|147912|1745|2119|221443|23075|23613|2876|30000|387640|399664|430|4800|5007|5414|56980|5754|57669|5818|6431|6713|7088|7289|7297|7494|81566|81688|84858|8509|8976|9912	ACAA2|RABAC1|CENPF|PDZD8|SIX5|DLX1|ETV5|OARD1|SWAP70|ZMYND8|GPX1|TNPO2|SKIDA1|MEX3D|ASCL2|NFYA|OSBP|SEPTIN4|PRDM10|PTK7|EPB41L5|NECTIN1|SRSF6|SQLE|TLE1|TULP3|TYK2|XBP1|CSRNP2|C6orf62|ZNF503|NDST2|WASL|ARHGAP44
	AP1_Q6_01	65	269	6.5884e-05	0.0010389	1.8025	10791|10897|10912|11183|118932|127002|161|1760|1859|1917|2167|23164|23291|23645|23710|2550|255488|25996|2707|2876|29763|310|3423|3557|3654|3757|3915|4026|4130|4602|4898|5159|55603|55700|56203|5684|56924|5713|57169|5718|5801|6046|63941|6446|6595|66008|7262|7277|7414|7425|79735|8313|8407|8727|8975|90627|91107|93099|9445|9475|9500|9522|9727|9805|9891	VAMP5|YIF1A|GADD45G|MAP4K5|ANKRD22|ATXN7L2|AP2A2|DMPK|DYRK1A|EEF1A2|FABP4|MPRIP|FBXW11|PPP1R15A|GABARAPL1|GABBR1|RNF144B|REXO2|GJB3|GPX1|PACSIN3|ANXA7|IDS|IL1RN|IRAK1|KCNH2|LAMC1|LPP|MAP1A|MYB|NRDC|PDGFRB|TENT5A|MAP7D1|LMOD3|PSMA3|PAK6|PSMD7|ZNFX1|PSMD12|PTPRR|BRD2|NECAB3|SGK1|SMARCA2|TRAK2|PHLDA2|TUBA4A|VCL|VGF|TBC1D17|AXIN2|TAGLN2|CTNNAL1|USP13|STARD13|TRIM47|DMKN|ITM2B|ROCK2|MAGED1|SCAMP1|RAB1…
	USF2_Q6	63	255	6.72016e-05	0.0010389	1.81989	1031|10420|10625|10726|10969|1108|11124|11128|118980|127002|132|1798|2101|221|22874|23065|23179|23215|23378|23411|25996|26519|283149|283248|28992|29914|3208|3229|339487|3601|3925|4055|4297|5036|50808|51018|51042|51154|515|55210|56165|5664|57530|57609|5866|5993|6018|60370|607|7106|7405|7804|79084|79365|79887|8061|8301|8407|84858|84881|9126|9670|9873	CDKN2C|TESK2|IVNS1ABP|NUDC|EBNA1BP2|CHD4|FAF1|POLR3A|SFXN2|ATXN7L2|ADK|DPAGT1|ESRRA|ALDH3B1|PLEKHA6|EMC1|RGL1|PRRC2C|RRP8|SIRT1|REXO2|TIMM10|BCL9L|RCOR2|MACROD1|UBIAD1|HPCA|HOXC13|ZBTB8OS|IL15RA|STMN1|LTBR|KMT2A|PA2G4|AK3|RRP15|ZNF593|MRTO4|ATP5PB|ATAD3A|TDRD1|PSEN2|CGN|DIP2B|RAB3IL1|RFX5|RLF|AVPI1|BCL9|TSPAN4|UVRAG|LRP8|WDR77|BHLHE41|PLBD1|FOSL1|PICALM|TAGLN2|ZNF503|RPUSD4|SMC3|IPO13|FCHSD2
	EGR1_01	66	271	7.3381e-05	0.00106281	1.78542	10221|1031|11124|11343|1176|152485|164|1655|1856|1984|200186|2118|22883|22992|23098|23301|25822|25836|25837|25941|25996|26470|2902|3159|3202|3218|334|3614|4602|4665|4802|5048|51176|5118|54206|54521|54870|54985|55000|55677|57532|57599|5763|6046|64207|64219|6926|7343|7347|7425|7504|7750|79085|8045|84679|84881|84959|8545|861|90627|90799|9129|9131|9140|9213|9782	TRIB1|CDKN2C|FAF1|MGLL|AP3S1|ZNF827|AP1G1|DDX5|DVL2|EIF5A|CRTC2|ETV4|CLSTN1|KDM2A|SARM1|EHBP1|DNAJB5|NIPBL|RAB26|TPGS2|REXO2|SEZ6L2|GRIN1|HMGA1|HOXA5|HOXB8|APLP2|IMPDH1|MYB|NAB2|NFYC|PAFAH1B1|LEF1|PCOLCE|ERRFI1|WDR44|QRICH1|HCFC1R1|TUG1|IWS1|NUFIP2|WDR48|PTMS|BRD2|IRF2BPL|PJA1|TBX3|UBTF|UCHL3|VGF|XK|ZMYM2|SLC25A23|RASSF7|SLC9A7|RPUSD4|UBASH3B|CGGBP1|RUNX1|STARD13|CEP95|PRPF3|AIFM1|ATG12|XPR1|MATR3
	CCAWNWWNNNGGC_UNKNOWN	28	88	7.41144e-05	0.00106281	2.60931	10013|10042|1031|10949|10979|1277|132|147807|164|23786|25|26065|283102|3221|372|4130|4849|51530|51582|54836|55063|55249|57403|6303|7248|7543|7818|79147	HDAC6|HMGXB4|CDKN2C|HNRNPA0|FERMT2|COL1A1|ADK|ZNF524|AP1G1|BCL2L13|ABL1|LSM14A|KRT8P41|HOXC4|ARCN1|MAP1A|CNOT3|ZC3HC1|AZIN1|BSPRY|ZCWPW1|YY1AP1|RAB22A|SAT1|TSC1|ZFX|DAP3|FKRP
	CEBPB_01	65	268	7.43221e-05	0.00106281	1.79338	10221|10449|10873|10916|1112|119559|1203|1454|152007|157769|164|1745|1859|2051|2167|2319|25980|26298|27347|2876|29123|2992|3202|3221|3553|3586|3614|3678|387640|4035|4082|430|432|51307|51317|51574|51703|5308|54206|5493|5494|5509|55827|5606|57492|665|6718|6907|716|7169|7798|79767|81544|81848|8239|84513|84617|8543|8727|8905|90427|9043|9315|95681|9682	TRIB1|ACAA2|ME3|MAGED2|FOXN3|SFXN4|CLN5|CSNK1E|GLIPR2|FAM91A1|AP1G1|DLX1|DYRK1A|EPHB6|FABP4|FLOT2|AAR2|EHF|STK39|GPX1|ANKRD11|GYG1|HOXA5|HOXC4|IL1B|IL10|IMPDH1|ITGA5|SKIDA1|LRP1|MARCKS|ASCL2|ASGR1|FAM53C|PHF21A|LARP7|ACSL5|PITX2|ERRFI1|PPL|PPM1A|PPP1R3D|DCAF6|MAP2K3|ARID1B|BNIP3L|AKR1D1|TBL1X|C1S|TPM2|LUZP1|ELMO3|GDPD5|SPRY4|USP9X|PLPP5|TUBB6|LMO4|CTNNAL1|AP1S2|BMF|SPAG9|NREP|CEP41|KDM4A
	SRF_Q6	61	247	7.73337e-05	0.00107335	1.82873	1027|10360|10370|10398|10449|10912|1158|1277|1454|1760|1847|1857|23095|25|25942|286077|28971|29|29072|291|309|3202|3215|3872|4026|4130|4487|4638|473|51307|51776|53834|5468|5523|57149|57649|6376|6541|6722|6876|7026|7041|7057|7134|7169|7170|7414|80308|8061|8301|84181|84233|8436|85458|8613|87|8925|90627|91663|9475|9782	CDKN1B|NPM3|CITED2|MYL9|ACAA2|GADD45G|CKM|COL1A1|CSNK1E|DMPK|DUSP5|DVL3|KIF1B|ABL1|SIN3A|FAM83H|AAMDC|ABR|SETD2|SLC25A4|ANXA6|HOXA5|HOXB5|KRT17|LPP|MAP1A|MSX1|MYLK|RERE|FAM53C|MAP3K20|FGFRL1|PPARG|PPP2R3A|LYRM1|PHF12|CX3CL1|SLC7A1|SRF|TAGLN|NR2F2|TGFB1I1|THBS1|TNNC1|TPM2|TPM3|VCL|FLAD1|FOSL1|PICALM|CHD6|TMEM126A|CAVIN2|DIXDC1|PLPP3|ACTN1|HERC1|STARD13|MYADM|ROCK2|MATR3
	E4BP4_01	56	224	7.88124e-05	0.00107335	1.88269	10019|118987|1454|1655|1831|2029|2118|2119|218|2182|221037|22883|22905|23048|23179|23208|23231|23332|23371|23543|253943|25836|26145|26511|27166|29114|3221|3572|3614|4204|50808|5106|51199|51366|55107|5606|56937|57026|57492|5818|6303|6431|64400|6456|7403|79071|79683|801|84548|8473|8905|90627|90799|9215|9315|998	SH2B3|PDZD8|CSNK1E|DDX5|TSC22D3|ENSA|ETV4|ETV5|ALDH3A1|ACSL4|JMJD1C|CLSTN1|EPN2|FNBP1|RGL1|SYT11|SEL1L3|CLASP1|TNS2|RBFOX2|YTHDF3|NIPBL|IRF2BP1|CHIC2|PRELID1|TAGLN3|HOXC4|IL6ST|IMPDH1|MECP2|AK3|PCK2|NIN|UBR5|ANO1|MAP2K3|PMEPA1|PDXP|ARID1B|NECTIN1|SAT1|SRSF6|AKTIP|SH3GL2|KDM6A|ELOVL6|ZDHHC14|CALM1|TMEM185A|OGT|AP1S2|STARD13|CEP95|LARGE1|NREP|CDC42
	MYCMAX_03	64	263	8.48228e-05	0.00111575	1.79243	10221|10280|1031|10325|10370|10420|10912|1108|153222|1654|1951|221|22874|23179|23277|23411|23466|24149|25948|25996|26470|27131|2719|2778|3073|3215|3217|339487|3609|3916|3925|4953|51105|51176|51230|51537|51596|5336|5476|54830|5494|55193|5585|55964|57609|5866|6018|60436|6046|64089|6470|64773|6745|7403|79596|79720|7994|80142|81847|8301|84858|8645|8905|9126	TRIB1|SIGMAR1|CDKN2C|RRAGB|CITED2|TESK2|GADD45G|CHD4|CREBRF|DDX3X|CELSR3|ALDH3B1|PLEKHA6|RGL1|CLUH|SIRT1|CBX6|ZNF318|KBTBD2|REXO2|SEZ6L2|SNX5|GPC3|GNAS|HEXA|HOXB5|HOXB7|ZBTB8OS|ILF3|LAMP1|STMN1|ODC1|PHF20L1|LEF1|PHF20|MTFP1|CUTA|PLCG2|CTSA|NUP62CL|PPM1A|PBRM1|PKN1|SEPTIN3|DIP2B|RAB3IL1|RLF|TGIF2|BRD2|SNX16|SHMT1|PCED1A|SSR1|KDM6A|RNF219|VPS37B|KAT6A|PTGES2|RNF146|PICALM|ZNF503|KCNK5|AP1S2|SMC3
	CMYB_01	63	260	8.5827e-05	0.00111575	1.80083	10055|10162|10370|10432|10653|10735|10906|11343|1384|157769|1745|1856|2118|221443|23466|2583|26092|26470|2794|283149|3213|3218|3487|3678|3707|387521|3925|41|4800|4947|4957|5048|51087|51306|51307|51322|51400|5308|54870|55000|55152|55249|55502|55565|56980|57532|57555|57727|58497|60509|65244|7170|7301|7534|7709|7818|8028|80742|8509|85360|8555|8636|9043	SAE1|LPCAT3|CITED2|RBM14|SPINT2|STAG2|TRAFD1|MGLL|CRAT|FAM91A1|DLX1|DVL2|ETV4|OARD1|CBX6|B4GALNT1|TOR1AIP1|SEZ6L2|GNL1|BCL9L|HOXB3|HOXB8|IGFBP4|ITGA5|ITPKB|TMEM189|STMN1|ASIC1|NFYA|OAZ2|ODF2|PAFAH1B1|YBX2|FAM13B|FAM53C|WAC|PPME1|PITX2|QRICH1|TUG1|DALRD3|YY1AP1|HES6|ZNF821|PRDM10|NUFIP2|NLGN2|NCOA5|PRUNE1|AGBL5|SPATS2|TPM3|TYRO3|YWHAZ|ZBTB17|DAP3|MLLT10|PRR3|NDST2|SYDE1|CDC14B|SSNA1|SPAG9
	CEBP_Q2_01	66	276	9.28403e-05	0.00116306	1.76789	10221|1028|10420|10935|1112|11278|113451|1203|126299|157769|1745|1778|1974|2051|2119|23332|23371|23387|26137|2872|30061|3029|3202|3217|3221|3491|3925|4215|430|432|4628|4756|4784|5144|51703|5308|5357|5493|5509|55107|5606|5728|57492|57530|5862|64332|6938|7798|7916|79823|79961|811|81848|81889|8239|8436|8444|84513|8543|8905|9043|91860|9315|9388|95681|9736	TRIB1|CDKN1C|TESK2|PRDX3|FOXN3|KLF12|AZIN2|CLN5|ZNF428|FAM91A1|DLX1|DYNC1H1|EIF4A2|EPHB6|ETV5|CLASP1|TNS2|SIK3|ZBTB20|MKNK2|SLC40A1|HAGH|HOXA5|HOXB7|HOXC4|CCN1|STMN1|MAP3K3|ASCL2|ASGR1|MYH10|NEO1|NFIX|PDE4D|ACSL5|PITX2|PLS1|PPL|PPP1R3D|ANO1|MAP2K3|PTEN|ARID1B|CGN|RAB2A|NFKBIZ|TCF12|LUZP1|PRRC2A|CAMKMT|DENND2D|CALR|SPRY4|FAHD1|USP9X|CAVIN2|DYRK3|PLPP5|LMO4|AP1S2|SPAG9|CALML4|NREP|LIPG|CEP41|USP34
	ZID_01	64	267	9.55665e-05	0.00116306	1.78327	10009|10205|10500|10745|1108|11100|11183|11198|11235|114904|1173|124540|127002|128866|139728|149175|1655|1831|2065|221037|221443|23174|25822|25941|286077|286262|29114|3218|3670|4082|4204|4212|4800|4957|5036|5048|5274|54839|54897|55000|55033|55194|57532|5862|617|6303|64207|64976|6671|7057|7158|7334|7403|7504|79590|79875|83590|8412|8416|8851|90799|9245|9728|9912	ZBTB33|MPZL2|SEMA6C|PHTF1|CHD4|HNRNPUL1|MAP4K5|SUPT16H|PDCD10|C1QTNF6|AP2M1|MSI2|ATXN7L2|CHMP4B|PNCK|MANEAL|DDX5|TSC22D3|ERBB3|JMJD1C|OARD1|ZCCHC14|DNAJB5|TPGS2|FAM83H|TPRN|TAGLN3|HOXB8|ISL1|MARCKS|MECP2|MEIS2|NFYA|ODF2|PA2G4|PAFAH1B1|SERPINI1|LRRC49|CASZ1|TUG1|FKBP14|EVA1B|NUFIP2|RAB2A|BCS1L|SAT1|IRF2BPL|MRPL40|SP4|THBS1|TP53BP1|UBE2N|KDM6A|XK|MRPL24|THSD4|TMUB1|BCAR3|ANXA9|CDK5R1|CEP95|GCNT3|SE…
	NRF1_Q6	64	264	9.55665e-05	0.00116306	1.78327	10051|10209|10250|10263|10653|10916|124222|126272|126299|127002|1398|1984|221443|22992|23248|23466|24148|2530|26286|27335|2800|284086|28973|29093|3221|337867|353116|4035|4090|41|4137|4204|4303|4800|5116|51293|51306|51400|5252|54058|5458|54954|55063|56915|57337|64207|6432|65123|7917|81848|8242|83693|8405|84245|84306|8506|8615|8645|9049|92806|9500|9526|9575|9632	SMC4|EIF1|SRRM1|CDK2AP2|SPINT2|MAGED2|PAQR4|EID2B|ZNF428|ATXN7L2|CRK|EIF5A|OARD1|KDM2A|RPRD2|CBX6|PRPF6|FUT8|ARFGAP3|EIF3K|GOLGA1|NEK8|MRPS18B|MRPL22|HOXC4|UBAC2|RILPL1|LRP1|SMAD5|ASIC1|MAPT|MECP2|FOXO4|NFYA|PCNT|CD320|FAM13B|PPME1|PHF1|C21orf58|POU4F2|FAM120C|ZCWPW1|EXOSC5|SENP7|IRF2BPL|SRSF7|INTS3|BAG6|SPRY4|KDM5C|HSDL1|SPOP|MRI1|PDCD2L|CNTNAP1|USO1|KCNK5|AIP|CENPBD1|MAGED1|MPDU1|CLOCK|SEC24C
	CRGAARNNNNCGA_UNKNOWN	18	47	0.000119708	0.00142652	3.40782	10009|1385|1387|148867|2135|22985|347735|4303|51176|51322|5296|55082|65244|6709|8301|83590|9049|9968	ZBTB33|CREB1|CREBBP|SLC30A7|EXTL2|ACIN1|SERINC2|FOXO4|LEF1|WAC|PIK3R2|ARGLU1|SPATS2|SPTAN1|PICALM|TMUB1|AIP|MED12
	E2F1_Q3_01	61	251	0.000126136	0.00147244	1.78942	1021|1028|10301|10497|10735|11100|116028|1984|24149|2530|26088|26145|27010|28971|2935|3145|3209|348|3615|3670|375704|3925|3956|4082|4130|4212|4609|4919|5029|51230|51317|51366|55063|5557|55761|55904|57649|5818|5862|63916|6432|6594|7026|7227|7804|79077|801|8061|8153|81873|8313|84067|85236|8545|88455|9213|9266|9355|93643|9768|9794	CDK6|CDKN1C|DLEU1|UNC13B|STAG2|HNRNPUL1|RMI2|EIF5A|ZNF318|FUT8|GGA1|IRF2BP1|TPK1|AAMDC|GSPT1|HMBS|HOXA13|APOE|IMPDH2|ISL1|ENHO|STMN1|LGALS1|MARCKS|MAP1A|MEIS2|MYC|ROR1|P2RY2|PHF20|PHF21A|UBR5|ZCWPW1|PRIM1|TTC17|KMT2E|PHF12|NECTIN1|RAB2A|ELMO2|SRSF7|SMARCA1|NR2F2|TRPS1|LRP8|DCTPP1|CALM1|FOSL1|RND2|ARPC5L|AXIN2|FAM160A2|HIST1H2BK|CGGBP1|ANKRD13A|XPR1|CYTH2|LHX2|TJAP1|PCLAF|MAML1
	KMCATNNWGGA_UNKNOWN	29	96	0.000129863	0.00148563	2.453	10042|10194|1112|1384|1523|164|1951|22828|23786|25|25874|25941|27131|4849|5144|55740|57532|65123|6670|7026|7248|79147|79590|8545|87178|8729|8976|91289|9798	HMGXB4|TSHZ1|FOXN3|CRAT|CUX1|AP1G1|CELSR3|SCAF8|BCL2L13|ABL1|MPC2|TPGS2|SNX5|CNOT3|PDE4D|ENAH|NUFIP2|INTS3|SP3|NR2F2|TSC1|FKRP|MRPL24|CGGBP1|PNPT1|GBF1|WASL|LMF2|IST1
	FAC1_01	55	225	0.000133013	0.00149183	1.84853	10163|10735|10949|11183|128077|149076|23380|23613|25977|27250|2778|3037|31|3213|3217|3218|3720|4303|4482|4784|4947|5159|51646|51747|5308|54462|5458|54830|54897|55063|55193|57658|5937|6303|6431|6446|6595|6892|7026|80021|80204|8406|84181|84326|8462|861|8729|8897|89795|90427|9185|9448|9679|9736|9988	WASF2|STAG2|HNRNPA0|MAP4K5|LIX1L|ZNF362|SRGAP2|ZMYND8|NECAP1|PDCD4|GNAS|HAS2|ACACA|HOXB3|HOXB7|HOXB8|JARID2|FOXO4|MSRA|NFIX|OAZ2|PDGFRB|YPEL5|LUC7L3|PITX2|CCSER2|POU4F2|NUP62CL|CASZ1|ZCWPW1|PBRM1|CALCOCO1|RBMS1|SAT1|SRSF6|SGK1|SMARCA2|TAPBP|NR2F2|TMEM62|FBXO11|SRPX|CHD6|METTL26|KLF11|RUNX1|GBF1|MTMR3|NAV3|BMF|REPS2|MAP4K4|FAM53B|USP34|DMTF1
	CACCCBINDINGFACTOR_Q6	65	272	0.000149401	0.00164341	1.74055	10209|10370|10735|1108|1398|1639|1745|1859|1984|2119|22992|23097|23174|23187|23199|25874|27239|2771|283248|2869|3215|3218|3221|3678|3691|3720|3728|375704|387640|3898|4035|4055|4137|4303|4815|516|51754|5358|5360|5376|54536|54910|55000|55205|55611|56904|57060|57551|57649|6046|6253|6382|6671|6876|6907|716|7543|79085|79154|79961|801|81848|90427|9043|9368	EIF1|CITED2|STAG2|CHD4|CRK|DCTN1|DLX1|DYRK1A|EIF5A|ETV5|KDM2A|CDK19|ZCCHC14|PHLDB1|GSE1|MPC2|GPR162|GNAI2|RCOR2|GRK5|HOXB5|HOXB8|HOXC4|ITGA5|ITGB4|JARID2|JUP|ENHO|SKIDA1|LAD1|LRP1|LTBR|MAPT|FOXO4|NINJ2|ATP5MC1|TMEM8B|PLS3|PLTP|PMP22|EXOC6|SEMA4C|TUG1|ZNF532|OTUB1|SH3GLB2|PCBP4|TAOK1|PHF12|BRD2|RTN2|SDC1|SP4|TAGLN|TBL1X|C1S|ZFX|SLC25A23|DHRS11|DENND2D|CALM1|SPRY4|BMF|SPAG9|SLC9A3R1
	SP1_Q6	63	261	0.000154823	0.00167092	1.75486	10397|10401|10608|10725|10873|1119|1155|126789|1385|1407|147807|154807|2065|22883|22992|23054|23085|23564|245812|25959|26088|2802|283248|3217|334|3925|41|430|4802|4909|4947|51317|51667|53635|5372|55033|5509|5706|57149|5754|60509|64748|6602|6605|7360|7703|818|83759|84067|84171|84181|8462|8463|84932|8545|8554|8851|9043|90557|90627|9138|91409|9988	NDRG1|PIAS3|MXD4|NFAT5|ME3|CHKA|TBCB|PUSL1|CREB1|CRY1|ZNF524|VKORC1L1|ERBB3|CLSTN1|KDM2A|NCOA6|ERC1|DDAH2|CNPY4|KANK2|GGA1|GOLGA3|RCOR2|HOXB7|APLP2|STMN1|ASIC1|ASCL2|NFYC|NTF4|OAZ2|PHF21A|NUB1|PTOV1|PMM1|FKBP14|PPP1R3D|PSMC6|LYRM1|PTK7|AGBL5|PLPPR2|SMARCD1|SMARCE1|UGP2|PCGF2|CAMK2G|RBM4B|FAM160A2|LOXL4|CHD6|KLF11|TEAD2|RAB2B|CGGBP1|PIAS1|CDK5R1|SPAG9|CCDC74A|STARD13|ARHGEF1|CCDC74B|DMTF1
	CEBPA_01	61	257	0.000159857	0.0016933	1.77038	10221|10725|10962|1112|117177|1454|157769|1672|1745|23048|23277|23369|23371|23433|23466|26137|26298|3217|3221|339487|354|3720|387640|387700|4212|430|5144|51496|51747|54675|54961|5532|55904|5606|5627|56548|567|57492|6238|6273|64061|6595|6670|7026|7403|7504|79590|79991|80204|80736|811|8239|84513|8543|8905|91860|9187|9213|9315|9575|9736	TRIB1|NFAT5|MLLT11|FOXN3|RAB3IP|CSNK1E|FAM91A1|DEFB1|DLX1|FNBP1|CLUH|PUM2|TNS2|RHOQ|CBX6|ZBTB20|EHF|HOXB7|HOXC4|ZBTB8OS|KLK3|JARID2|SKIDA1|SLC16A12|MEIS2|ASCL2|PDE4D|CTDSPL2|LUC7L3|CRLS1|SSH3|PPP3CB|KMT2E|MAP2K3|PROS1|CHST7|B2M|ARID1B|RRBP1|S100A2|TSPYL2|SMARCA2|SP3|NR2F2|KDM6A|XK|MRPL24|STN1|FBXO11|SLC44A4|CALR|USP9X|PLPP5|LMO4|AP1S2|CALML4|SLC24A1|XPR1|NREP|CLOCK|USP34
	GCM_Q2	58	243	0.000166412	0.00173069	1.79633	10162|10181|10209|1031|10735|10870|11278|149076|1847|2131|22936|22955|23054|23286|23509|25822|25836|27063|2778|284716|2886|29123|334|3480|3491|375704|51566|51780|5326|54502|55057|5526|57060|57149|5718|57551|5833|5937|6376|6560|6907|7043|7139|7169|7580|79183|79767|80270|81033|81566|81688|8239|8289|8405|84695|905|9500|9873	LPCAT3|RBM5|EIF1|CDKN2C|STAG2|HCST|KLF12|ZNF362|DUSP5|EXT1|ELL2|SCMH1|NCOA6|WWC1|POFUT1|DNAJB5|NIPBL|ANKRD1|GNAS|RIMKLA|GRB7|ANKRD11|APLP2|IGF1R|CCN1|ENHO|ARMCX3|KDM3B|PLAGL2|RBM47|CRYBG2|PPP2R5B|PCBP4|LYRM1|PSMD12|TAOK1|PCYT2|RBMS1|CX3CL1|SLC12A4|TBL1X|TGFB3|TNNT2|TPM2|ZNF32|TTPAL|ELMO3|HSD3B7|KCNH6|CSRNP2|C6orf62|USP9X|ARID1A|SPOP|LOXL3|CCNT2|MAGED1|FCHSD2
	PPAR_DR1_Q2	63	265	0.000173582	0.00177302	1.74594	10062|10171|10436|112950|11331|11332|119467|1307|131474|147650|162|1639|171023|1742|1822|1949|201191|2063|2101|23531|24146|25874|25946|292|3213|3920|4035|4343|4628|4919|51596|5174|5339|55003|5606|5653|57060|57584|5937|6238|6429|6431|64770|65003|65008|65108|6525|6873|7026|7169|79188|7923|79365|81848|83719|83862|84304|8540|85464|8729|8874|9475|9632	NR1H3|RCL1|EMG1|MED8|PHB2|ACOT7|CLRN3|COL16A1|CHCHD4|SPACA6|AP1B1|DCTN1|ASXL1|DLG4|ATN1|EFNB3|SAMD14|NR2F6|ESRRA|MMD|CLDN15|MPC2|ZNF385A|SLC25A5|HOXB3|LAMP2|LRP1|MOV10|MYH10|ROR1|CUTA|PDZK1|PLEC|PAK1IP1|MAP2K3|KLK6|PCBP4|ARHGAP21|RBMS1|RRBP1|SRSF4|SRSF6|CCDC14|MRPL11|MRPL1|MARCKSL1|SMTN|TAF2|NR2F2|TPM2|TMEM43|HSD17B8|BHLHE41|SPRY4|YPEL3|TMEM120A|NUDT22|AGPS|SSH2|GBF1|ARHGEF7|ROCK2|SEC24C
	EGR_Q6	66	281	0.000204044	0.0020476	1.70911	10401|11343|1176|118987|154807|1949|1951|200186|22838|22839|23179|23378|23413|24148|25822|25837|25941|27239|283987|3099|3159|3218|334|3597|4130|4802|4898|4913|54521|54870|54985|55000|5532|55690|55718|56980|5763|57649|58526|60436|6046|64207|652|6671|6813|7026|7041|7260|7343|7403|7750|8099|811|813|81563|84969|88455|90627|9094|9129|9140|9185|92922|9782|9873|9891	PIAS3|MGLL|AP3S1|PDZD8|VKORC1L1|EFNB3|CELSR3|CRTC2|RNF44|DLGAP4|RGL1|RRP8|NCS1|PRPF6|DNAJB5|RAB26|TPGS2|GPR162|HID1|HK2|HMGA1|HOXB8|APLP2|IL13RA1|MAP1A|NFYC|NRDC|NTHL1|WDR44|QRICH1|HCFC1R1|TUG1|PPP3CB|PACS1|POLR3E|PRDM10|PTMS|PHF12|MID1IP1|TGIF2|BRD2|IRF2BPL|BMP4|SP4|STXBP2|NR2F2|TGFB1I1|EIPR1|UBTF|KDM6A|ZMYM2|CDK2AP1|CALR|CALU|C1orf21|TOX2|ANKRD13A|STARD13|UNC119|PRPF3|ATG12|REPS2|CCDC102A|MATR3…
	MAF_Q6	63	265	0.000217427	0.00214428	1.72837	10097|10300|10725|11183|11198|11214|11343|1173|1277|154796|1859|1911|1949|221037|22838|23085|2319|254428|26511|2876|28971|3037|3159|3218|3221|3707|387640|3920|4212|4297|51306|51496|5184|5298|56895|57532|57551|57649|5914|6237|6303|64764|652|6522|6594|6670|6713|6928|7267|7403|7410|784|79071|79893|79961|8202|84058|84958|8506|87|90427|9043|9368	ACTR2|KATNB1|NFAT5|MAP4K5|SUPT16H|AKAP13|MGLL|AP2M1|COL1A1|AMOT|DYRK1A|PHC1|EFNB3|JMJD1C|RNF44|ERC1|FLOT2|SLC41A1|CHIC2|GPX1|AAMDC|HAS2|HMGA1|HOXB8|HOXC4|ITPKB|SKIDA1|LAMP2|MEIS2|KMT2A|FAM13B|CTDSPL2|PEPD|PI4KB|AGPAT4|NUFIP2|TAOK1|PHF12|RARA|RRAS|SAT1|CREB3L2|BMP4|SLC4A2|SMARCA1|SP3|SQLE|HNF1B|TTC3|KDM6A|VAV2|CACNB3|ELOVL6|GGNBP2|DENND2D|NCOA3|WDR54|SYTL1|CNTNAP1|ACTN1|BMF|SPAG9|SLC9A3R1
	SREBP1_Q6	59	246	0.000233977	0.00226839	1.75801	10725|11235|11278|127002|1639|1859|2026|2119|22839|22859|23085|23095|23332|254263|25977|2778|28232|283248|284119|28971|28973|29763|3221|3615|3728|3872|397|4130|4297|4628|4784|4905|51042|5274|5458|54897|55152|55197|55205|55904|57026|57532|57551|5818|64207|6525|6928|7041|7145|7301|7804|7867|79132|8416|8463|8554|8897|9187|9873	NFAT5|PDCD10|KLF12|ATXN7L2|DCTN1|DYRK1A|ENO2|ETV5|DLGAP4|ADGRL1|ERC1|KIF1B|CLASP1|CNIH2|NECAP1|GNAS|SLCO3A1|RCOR2|CAVIN1|AAMDC|MRPS18B|PACSIN3|HOXC4|IMPDH2|JUP|KRT17|ARHGDIB|MAP1A|KMT2A|MYH10|NFIX|NSF|ZNF593|SERPINI1|POU4F2|CASZ1|DALRD3|RPRD1A|ZNF532|KMT2E|PDXP|NUFIP2|TAOK1|NECTIN1|IRF2BPL|SMTN|HNF1B|TGFB1I1|TNS1|TYRO3|LRP8|MAPKAPK3|DHX58|ANXA9|TEAD2|PIAS1|MTMR3|SLC24A1|FCHSD2
	MYCMAX_01	61	258	0.000252956	0.00237198	1.73348	10147|10171|10197|10221|10280|10420|1050|10528|10608|10625|10726|10849|10912|1108|118980|171023|2101|2118|2130|23277|25822|25996|26064|26519|2653|27131|2719|283248|2873|29914|3159|3215|3217|3609|3925|4297|4953|5036|51366|55210|55689|58526|5866|5993|6382|64976|652|6813|7037|7277|7317|7804|79077|80142|80324|84913|9053|9126|9670|9736|9811	SUGP2|RCL1|PSME3|TRIB1|SIGMAR1|TESK2|CEBPA|NOP56|MXD4|IVNS1ABP|NUDC|CD3EAP|GADD45G|CHD4|SFXN2|ASXL1|ESRRA|ETV4|EWSR1|CLUH|DNAJB5|REXO2|RAI14|TIMM10|GCSH|SNX5|GPC3|RCOR2|GPS1|UBIAD1|HMGA1|HOXB5|HOXB7|ILF3|STMN1|KMT2A|ODC1|PA2G4|UBR5|ATAD3A|YEATS2|MID1IP1|RAB3IL1|RFX5|SDC1|MRPL40|BMP4|STXBP2|TFRC|TUBA4A|UBA1|LRP8|DCTPP1|PTGES2|PUS1|ATOH8|MAP7|SMC3|IPO13|USP34|CTIF
	PAX4_03	61	257	0.000252956	0.00237198	1.73348	10163|10197|1028|10300|10735|11198|1176|1387|147912|1639|22985|23327|23466|23613|254428|25836|291|29801|3218|3241|3615|3678|3860|3925|4035|4130|4131|4343|4736|4779|4784|5048|5058|51148|51307|5274|54930|55205|55298|56904|56980|57060|57532|57555|5763|5818|59277|65123|6671|6709|7043|79567|8028|818|8301|84858|84962|8613|9043|9140|9315	WASF2|PSME3|CDKN1C|KATNB1|STAG2|SUPT16H|AP3S1|CREBBP|SIX5|DCTN1|ACIN1|NEDD4L|CBX6|ZMYND8|SLC41A1|NIPBL|SLC25A4|ZDHHC8|HOXB8|HPCAL1|IMPDH2|ITGA5|KRT13|STMN1|LRP1|MAP1A|MAP1B|MOV10|RPL10A|NFE2L1|NFIX|PAFAH1B1|PAK1|CERCAM|FAM53C|SERPINI1|HAUS4|ZNF532|RNF121|SH3GLB2|PRDM10|PCBP4|NUFIP2|NLGN2|PTMS|NECTIN1|NTN4|INTS3|SP4|SPTAN1|TGFB3|RIPOR1|MLLT10|CAMK2G|PICALM|ZNF503|AJUBA|PLPP3|SPAG9|ATG12|NREP
	KCCGNSWTTT_UNKNOWN	31	108	0.000275883	0.00254524	2.24268	10250|10735|1398|1399|147807|164|1655|1974|2029|2166|22992|23208|25836|3609|3720|4212|47|4849|5048|51317|55249|55683|55904|5863|7818|8301|8473|90799|9126|9823|9988	SRRM1|STAG2|CRK|CRKL|ZNF524|AP1G1|DDX5|EIF4A2|ENSA|FAAH|KDM2A|SYT11|NIPBL|ILF3|JARID2|MEIS2|ACLY|CNOT3|PAFAH1B1|PHF21A|YY1AP1|KANSL3|KMT2E|RGL2|DAP3|PICALM|OGT|CEP95|SMC3|ARMCX2|DMTF1
	NGFIC_01	61	257	0.00028285	0.0025681	1.7245	10221|1031|11124|116988|1176|152485|154796|164|1856|1984|200186|2065|22883|22992|23199|23301|25874|25941|25942|25953|25996|2771|2794|2902|292|3217|334|4088|4602|4779|4802|4898|51176|516|51780|5308|54521|54870|55000|55719|57532|57599|5763|5862|6238|6376|64219|7343|7347|7425|7504|7750|80742|84881|84959|8545|87|90627|9129|9140|9782	TRIB1|CDKN2C|FAF1|AGAP3|AP3S1|ZNF827|AMOT|AP1G1|DVL2|EIF5A|CRTC2|ERBB3|CLSTN1|KDM2A|GSE1|EHBP1|MPC2|TPGS2|SIN3A|PNKD|REXO2|GNAI2|GNL1|GRIN1|SLC25A5|HOXB7|APLP2|SMAD3|MYB|NFE2L1|NFYC|NRDC|LEF1|ATP5MC1|KDM3B|PITX2|WDR44|QRICH1|TUG1|SLF2|NUFIP2|WDR48|PTMS|RAB2A|RRBP1|CX3CL1|PJA1|UBTF|UCHL3|VGF|XK|ZMYM2|PRR3|RPUSD4|UBASH3B|CGGBP1|ACTN1|STARD13|PRPF3|ATG12|MATR3
	MZF1_01	58	242	0.000299613	0.00267779	1.74675	10062|10313|11343|116138|1176|128077|147912|1490|1745|1984|221545|23248|23466|2530|2550|25836|25874|25946|25999|283248|3159|3218|3221|3678|374659|3797|3860|387640|4035|4131|4212|4784|4947|5048|5089|55000|55205|55683|55904|56895|57060|57555|5763|57649|57664|6046|6253|6487|79683|80155|8028|80320|8289|84557|85414|9140|9600|9912	NR1H3|RTN3|MGLL|KLHDC3|AP3S1|LIX1L|SIX5|CCN2|DLX1|EIF5A|C6orf136|RPRD2|CBX6|FUT8|GABBR1|NIPBL|MPC2|ZNF385A|CLIP3|RCOR2|HMGA1|HOXB8|HOXC4|ITGA5|HDDC3|KIF3C|KRT13|SKIDA1|LRP1|MAP1B|MEIS2|NFIX|OAZ2|PAFAH1B1|PBX2|TUG1|ZNF532|KANSL3|KMT2E|AGPAT4|PCBP4|NLGN2|PTMS|PHF12|PLEKHA4|BRD2|RTN2|ST3GAL3|ZDHHC14|NAA15|MLLT10|SP6|ARID1A|MAP1LC3A|SLC45A3|ATG12|PITPNM1|ARHGAP44
	CEBPGAMMA_Q6	61	259	0.000315899	0.00277991	1.7156	1021|1027|10360|10497|1112|11193|11343|119391|122769|1456|1745|2182|221037|22929|23244|23564|2535|25836|26137|283248|286077|29763|3213|3586|3614|3720|387640|442213|5174|51747|54205|5468|54897|55003|5532|5682|5747|5754|64112|6605|6920|79665|79887|80320|81539|818|828|8322|83988|84305|84858|8509|8537|8543|85464|8727|89795|9043|90843|92399|9679	CDK6|CDKN1B|NPM3|UNC13B|FOXN3|WBP4|MGLL|GSTO2|LRR1|CSNK1G3|DLX1|ACSL4|JMJD1C|SEPHS1|PDS5A|DDAH2|FZD2|NIPBL|ZBTB20|RCOR2|FAM83H|PACSIN3|HOXB3|IL10|IMPDH1|JARID2|SKIDA1|PTCHD4|PDZK1|LUC7L3|CYCS|PPARG|CASZ1|PAK1IP1|PPP3CB|PSMA1|PTK2|PTK7|MOAP1|SMARCE1|TCEA3|DHX40|PLBD1|SP6|SLC38A1|CAMK2G|CAPS|FZD4|NCALD|PYM1|ZNF503|NDST2|BCAS1|LMO4|SSH2|CTNNAL1|NAV3|SPAG9|TCEAL8|MRRF|FAM53B
	CREB_02	61	261	0.000352394	0.00305408	1.70679	10013|10554|10625|10945|11033|1366|1639|192683|196|1984|22838|22936|23085|23258|23645|23648|253943|26470|2794|317781|4814|5007|5048|5058|51042|51105|51134|5308|54870|5494|55178|55254|5583|56916|56951|57111|58476|5862|6015|63929|64207|6602|7175|7534|7571|79036|79567|79665|79720|80326|80742|8407|84557|8555|8636|8775|9043|9213|92399|9819|998	HDAC6|AGPAT1|IVNS1ABP|KDELR1|ADAP1|CLDN7|DCTN1|SCAMP5|AHR|EIF5A|RNF44|ELL2|ERC1|DENND5A|PPP1R15A|SSBP3|YTHDF3|SEZ6L2|GNL1|DDX51|NINJ1|OSBP|PAFAH1B1|PAK1|ZNF593|PHF20L1|CEP83|PITX2|QRICH1|PPM1A|MRM3|TMEM39A|PRKCH|SMARCAD1|C5orf15|RAB25|TP53INP2|RAB2A|RING1|XPNPEP3|IRF2BPL|SMARCD1|TPR|YWHAZ|ZNF23|KXD1|RIPOR1|DHX40|VPS37B|WNT10A|PRR3|TAGLN2|MAP1LC3A|CDC14B|SSNA1|NAPA|SPAG9|XPR1|MRRF|TSC22D2|CDC42
	ATF3_Q6	60	254	0.000360261	0.00307566	1.71346	10209|10221|10938|11033|113026|1266|1639|169611|221322|22838|22919|23053|23199|23291|23645|25822|26470|27239|2794|283987|29|29801|317781|3382|3670|4131|5048|51042|54806|5494|55108|55142|55197|55254|5526|55572|55904|56895|56924|57111|595|6015|6059|6272|64207|665|7534|79586|79720|80736|80742|81565|84418|84446|84557|8496|8543|8925|90627|998	EIF1|TRIB1|EHD1|ADAP1|PLCD3|CNN3|DCTN1|OLFML2A|TBC1D32|RNF44|MAPRE1|ZSWIM8|GSE1|FBXW11|PPP1R15A|DNAJB5|SEZ6L2|GPR162|GNL1|HID1|ABR|ZDHHC8|DDX51|ICA1|ISL1|MAP1B|PAFAH1B1|ZNF593|AHI1|PPM1A|BSDC1|HAUS2|RPRD1A|TMEM39A|PPP2R5B|FOXRED1|KMT2E|AGPAT4|PAK6|RAB25|CCND1|RING1|ABCE1|SORT1|IRF2BPL|BNIP3L|YWHAZ|CHPF|VPS37B|SLC44A4|PRR3|NDEL1|CYSTM1|BRSK1|MAP1LC3A|PPFIBP1|LMO4|HERC1|STARD13|CDC42
	IRF_Q6	58	246	0.000375642	0.00315981	1.72767	10019|10052|1021|10312|10735|10938|1974|203068|2119|2131|219654|22992|23387|2530|25946|26092|27071|30061|3213|3241|3430|3670|3964|4005|4212|4297|4343|442213|4487|4602|4891|51251|51296|51366|5159|51667|51703|5308|54880|54897|54993|567|5684|5686|57102|5747|57555|595|6238|6303|6892|7057|79132|84305|8751|8829|9044|905	SH2B3|GJC1|CDK6|TCIRG1|STAG2|EHD1|EIF4A2|TUBB|ETV5|EXT1|ZCCHC24|KDM2A|SIK3|FUT8|ZNF385A|TOR1AIP1|DAPP1|SLC40A1|HOXB3|HPCAL1|IFI35|ISL1|LGALS8|LMO2|MEIS2|KMT2A|MOV10|PTCHD4|MSX1|MYB|SLC11A2|NT5C3A|SLC15A3|UBR5|PDGFRB|NUB1|ACSL5|PITX2|BCOR|CASZ1|ZSCAN2|B2M|PSMA3|PSMA5|C12orf4|PTK2|NLGN2|CCND1|RRBP1|SAT1|TAPBP|THBS1|DHX58|PYM1|ADAM15|NRP1|BTAF1|CCNT2
	YYCATTCAWW_UNKNOWN	48	192	0.000383587	0.00317988	1.8354	10300|10301|11278|115704|162|1655|1745|2118|2119|2261|23413|2534|2582|25822|3064|3217|3480|3491|4649|4774|5033|51582|516|54462|5464|5494|55057|595|6671|7170|7248|7334|7709|7804|79071|801|80155|8061|81544|81848|84171|84181|84926|861|8613|8631|89958|90799	KATNB1|DLEU1|KLF12|EVI5L|AP1B1|DDX5|DLX1|ETV4|ETV5|FGFR3|NCS1|FYN|GALE|DNAJB5|HTT|HOXB7|IGF1R|CCN1|MYO9A|NFIA|P4HA1|AZIN1|ATP5MC1|CCSER2|PPA1|PPM1A|CRYBG2|CCND1|SP4|TPM3|TSC1|UBE2N|ZBTB17|LRP8|ELOVL6|CALM1|NAA15|FOSL1|GDPD5|SPRY4|LOXL4|CHD6|SPRYD3|RUNX1|PLPP3|SKAP1|SAPCD2|CEP95
	AP4_01	62	266	0.000426355	0.00343486	1.68345	10019|1021|10497|10809|1745|2057|221037|22874|22905|22936|2323|23452|25822|25836|25942|25946|3005|3221|3757|3797|387640|388962|401505|4035|4215|4665|4898|4947|5298|5308|5339|54910|55152|55224|55502|55652|55718|55964|57060|57111|5747|5914|64112|64393|64400|6594|6820|7158|7301|7716|80021|80270|81493|81848|84171|84181|8645|8897|89795|9139|9819|9867	SH2B3|CDK6|UNC13B|STARD10|DLX1|EPOR|JMJD1C|PLEKHA6|EPN2|ELL2|FLT3LG|ANGPTL2|DNAJB5|NIPBL|SIN3A|ZNF385A|H1F0|HOXC4|KCNH2|KIF3C|SKIDA1|BOLA3|TOMM5|LRP1|MAP3K3|NAB2|NRDC|OAZ2|PI4KB|PITX2|PLEC|SEMA4C|DALRD3|ETNK2|HES6|SLC48A1|POLR3E|SEPTIN3|PCBP4|RAB25|PTK2|RARA|MOAP1|ZMAT3|AKTIP|SMARCA1|SULT2B1|TP53BP1|TYRO3|VEZF1|TMEM62|HSD3B7|SYNC|SPRY4|LOXL4|CHD6|KCNK5|MTMR3|NAV3|CBFA2T2|TSC22D2|PJA2
	MYB_Q5_01	62	268	0.000426355	0.00343486	1.68345	1017|11278|11343|140465|149076|157769|1793|200186|2101|2118|22821|22836|23098|23164|23197|23243|23248|23380|23613|26092|2778|2794|2869|3213|352909|3590|387640|442213|4717|4947|4952|4957|5029|5116|5140|51747|54020|54058|54206|55000|55081|5526|55502|55904|5682|5763|5833|58497|6352|6470|6595|6938|784|7994|80021|80144|80742|81565|84679|84969|8554|9043	CDK2|KLF12|MGLL|MYL6B|ZNF362|FAM91A1|DOCK1|CRTC2|ESRRA|ETV4|RASA3|RHOBTB3|SARM1|MPRIP|FAF2|ANKRD28|RPRD2|SRGAP2|ZMYND8|TOR1AIP1|GNAS|GNL1|GRK5|HOXB3|DNAAF3|IL11RA|SKIDA1|PTCHD4|NDUFC1|OAZ2|OCRL|ODF2|P2RY2|PCNT|PDE3B|LUC7L3|SLC37A1|C21orf58|ERRFI1|TUG1|IFT57|PPP2R5B|HES6|KMT2E|PSMA1|PTMS|PCYT2|PRUNE1|CCL5|SHMT1|SMARCA2|TCF12|CACNB3|KAT6A|TMEM62|FRAS1|PRR3|NDEL1|SLC9A7|TOX2|PIAS1|SPAG9
	AMEF2_Q6	60	263	0.000447598	0.00355592	1.69569	10491|10725|10804|1158|140465|145173|147339|149076|1639|219902|221037|22839|22874|22943|23291|23332|25874|2771|283149|28973|29763|29801|29995|3017|3037|3215|3218|329|3636|442213|4649|51239|51582|51608|51646|51747|5256|54961|55063|55603|55690|56910|56924|57609|6382|6594|6709|6811|7043|7134|7169|7277|7504|7798|784|79567|79767|823|8445|8975	CRTAP|NFAT5|GJB6|CKM|MYL6B|B3GLCT|C18orf25|ZNF362|DCTN1|TMEM136|JMJD1C|DLGAP4|PLEKHA6|DKK1|FBXW11|CLASP1|MPC2|GNAI2|BCL9L|MRPS18B|PACSIN3|ZDHHC8|LMCD1|HIST1H2BD|HAS2|HOXB5|HOXB8|BIRC2|INPPL1|PTCHD4|MYO9A|ANKRD39|AZIN1|GET4|YPEL5|LUC7L3|PHKA2|SSH3|ZCWPW1|TENT5A|PACS1|STARD7|PAK6|DIP2B|SDC1|SMARCA1|SPTAN1|STX5|TGFB3|TNNC1|TPM2|TUBA4A|XK|LUZP1|CACNB3|RIPOR1|ELMO3|CAPN1|DYRK2|USP13
	AP1_Q6	60	260	0.000498031	0.00390238	1.68695	10221|10783|10791|10897|115572|1200|127002|161|1760|1778|1893|1917|2119|22858|23164|23291|255488|25996|2707|2810|2876|310|3423|3557|3915|3918|4026|4054|4130|4316|481|5159|5339|55718|56924|5713|57169|5718|63941|65244|6595|6938|7048|7262|7277|7347|7425|7534|79735|81033|8313|83931|8407|84803|84958|8682|8975|9475|9727|9805	TRIB1|NEK6|VAMP5|YIF1A|TENT5B|TPP1|ATXN7L2|AP2A2|DMPK|DYNC1H1|ECM1|EEF1A2|ETV5|ICK|MPRIP|FBXW11|RNF144B|REXO2|GJB3|SFN|GPX1|ANXA7|IDS|IL1RN|LAMC1|LAMC2|LPP|LTBP3|MAP1A|MMP7|ATP1B1|PDGFRB|PLEC|POLR3E|PAK6|PSMD7|ZNFX1|PSMD12|NECAB3|SPATS2|SMARCA2|TCF12|TGFBR2|PHLDA2|TUBA4A|UCHL3|VGF|YWHAZ|TBC1D17|KCNH6|AXIN2|STK40|TAGLN2|GPAT3|SYTL1|PEA15|USP13|ROCK2|RAB11FIP3|SCRN1
	TTAYRTAA_E4BP4_01	62	269	0.000525372	0.00400688	1.66684	10019|10106|113451|140901|1454|153222|1655|1831|2118|2119|218|221037|22883|22905|23048|23179|23371|23543|253943|25836|26145|26511|2872|29114|3572|3614|3654|387640|4204|4638|50808|51366|51574|5270|53340|54205|5468|55107|55904|5606|57492|5818|58526|6376|64400|6456|79071|79147|79683|801|81848|828|83939|84548|8543|8905|90627|90799|9215|9315|9728|9912	SH2B3|CTDSP2|AZIN2|STK35|CSNK1E|CREBRF|DDX5|TSC22D3|ETV4|ETV5|ALDH3A1|JMJD1C|CLSTN1|EPN2|FNBP1|RGL1|TNS2|RBFOX2|YTHDF3|NIPBL|IRF2BP1|CHIC2|MKNK2|TAGLN3|IL6ST|IMPDH1|IRAK1|SKIDA1|MECP2|MYLK|AK3|UBR5|LARP7|SERPINE2|SPA17|CYCS|PPARG|ANO1|KMT2E|MAP2K3|ARID1B|NECTIN1|MID1IP1|CX3CL1|AKTIP|SH3GL2|ELOVL6|FKRP|ZDHHC14|CALM1|SPRY4|CAPS|EIF2A|TMEM185A|LMO4|AP1S2|STARD13|CEP95|LARGE1|NREP|SECISBP2L|ARHGAP44
	TCCCRNNRTGC_UNKNOWN	52	217	0.000526961	0.00400688	1.7569	10419|10600|10808|10849|10970|1108|126299|140465|144348|171023|1742|1831|197258|1984|22794|23049|23212|23433|23481|23509|25941|26145|2618|29071|2935|29916|3670|3925|4155|5036|51573|51582|51747|5326|5373|5412|54954|55002|55706|57658|64089|6522|7414|7504|7743|79590|80020|80305|81566|81688|90627|9912	PRMT5|USP16|HSPH1|CD3EAP|CKAP4|CHD4|ZNF428|MYL6B|ZNF664|ASXL1|DLG4|TSC22D3|FCSK|EIF5A|CASC3|SMG1|RRS1|RHOQ|PES1|POFUT1|TPGS2|IRF2BP1|GART|C1GALT1C1|GSPT1|SNX11|ISL1|STMN1|MBP|PA2G4|GDE1|AZIN1|LUC7L3|PLAGL2|PMM2|UBL3|FAM120C|TMCO3|NDC1|CALCOCO1|SNX16|SLC4A2|VCL|XK|ZNF189|MRPL24|FOXRED2|TRABD|CSRNP2|C6orf62|STARD13|ARHGAP44
	USF_01	61	264	0.000539411	0.00400688	1.67245	10055|10280|10420|10726|1108|1654|1856|22874|23179|23253|23277|23411|23466|24149|25948|26064|27013|27131|27166|2778|2876|2992|3215|3217|339487|3609|3916|3925|471|4953|51105|51230|51306|51596|5336|5494|54951|5585|55964|57530|57609|5866|6018|6046|64773|652|6745|7037|7248|7403|7425|79365|79720|7994|81847|8301|84858|85012|8905|90701|9126	SAE1|SIGMAR1|TESK2|NUDC|CHD4|DDX3X|DVL2|PLEKHA6|RGL1|ANKRD12|CLUH|SIRT1|CBX6|ZNF318|KBTBD2|RAI14|CNPPD1|SNX5|PRELID1|GNAS|GPX1|GYG1|HOXB5|HOXB7|ZBTB8OS|ILF3|LAMP1|STMN1|ATIC|ODC1|PHF20L1|PHF20|FAM13B|CUTA|PLCG2|PPM1A|COMMD8|PKN1|SEPTIN3|CGN|DIP2B|RAB3IL1|RLF|BRD2|PCED1A|BMP4|SSR1|TFRC|TSC1|KDM6A|VGF|BHLHE41|VPS37B|KAT6A|RNF146|PICALM|ZNF503|TCEAL3|AP1S2|SEC11C|SMC3
	SMTTTTGT_UNKNOWN	88	409	0.000543392	0.00400688	1.52294	10181|10370|10818|10912|10938|1112|11193|11278|113189|1266|1399|147906|1654|1655|1760|2001|2101|2264|22838|22858|22905|22992|230|23095|23174|23199|23332|23380|23429|23435|25836|25942|26298|2719|3202|3213|3215|3241|3418|342035|3590|3609|3654|3670|3691|3705|3720|3728|3925|4035|4131|4212|4478|47|4784|4919|498|5033|50507|51199|51307|51380|5144|51747|54894|54910|5742|57522|57609|57649|5833|6541|6670|6…	RBM5|CITED2|FRS2|GADD45G|EHD1|FOXN3|WBP4|KLF12|CHST14|CNN3|CRKL|DACT3|DDX3X|DDX5|DMPK|ELF5|ESRRA|FGFR4|RNF44|ICK|EPN2|KDM2A|ALDOC|KIF1B|ZCCHC14|GSE1|CLASP1|SRGAP2|RYBP|TARDBP|NIPBL|SIN3A|EHF|GPC3|HOXA5|HOXB3|HOXB5|HPCAL1|IDH2|GLDN|IL11RA|ILF3|IRAK1|ISL1|ITGB4|ITPK1|JARID2|JUP|STMN1|LRP1|MAP1B|MEIS2|MSN|ACLY|NFIX|ROR1|ATP5F1A|P4HA1|NOX4|NIN|FAM53C|CSAD|PDE4D|LUC7L3|RNF43|SEMA4C|PTGS1|SRGAP1|DIP2B|…
	NFKAPPAB65_01	56	241	0.000546392	0.00400688	1.71384	10019|1021|10318|10725|10962|1108|128077|1307|1385|147912|1824|1974|1984|23378|25942|25953|26298|2869|28971|29801|3096|330|3572|415117|4487|4793|481|51496|54894|55249|57060|57610|57658|58191|5937|5993|6237|6352|6919|7026|7534|7716|7818|79735|80270|80320|80326|81544|83940|84181|8870|90427|91107|93643|9536|9575	SH2B3|CDK6|TNIP1|NFAT5|MLLT11|CHD4|LIX1L|COL16A1|CREB1|SIX5|DSC2|EIF4A2|EIF5A|RRP8|SIN3A|PNKD|EHF|GRK5|AAMDC|ZDHHC8|HIVEP1|BIRC3|IL6ST|STX19|MSX1|NFKBIB|ATP1B1|CTDSPL2|RNF43|YY1AP1|PCBP4|RANBP10|CALCOCO1|CXCL16|RBMS1|RFX5|RRAS|CCL5|TCEA2|NR2F2|YWHAZ|VEZF1|DAP3|TBC1D17|HSD3B7|SP6|WNT10A|GDPD5|TATDN1|CHD6|IER3|BMF|TRIM47|TJAP1|PTGES|CLOCK
	HNF4_01_B	60	258	0.000553502	0.00400764	1.67829	10554|10783|10938|11215|11332|1187|119467|128866|140606|149466|153222|162|171023|2063|2101|221037|23053|23164|23277|2530|25941|25960|3480|372|376267|3920|3960|4035|4131|4343|4628|51596|51703|5174|5184|55057|57060|5763|5937|6414|6429|6431|64976|65010|6928|6938|7026|7088|7134|7158|7923|80301|81848|8301|8540|8729|8851|91107|9213|9761	AGPAT1|NEK6|EHD1|AKAP11|ACOT7|CLCNKA|CLRN3|CHMP4B|SELENOM|C1orf210|CREBRF|AP1B1|ASXL1|NR2F6|ESRRA|JMJD1C|ZSWIM8|MPRIP|CLUH|FUT8|TPGS2|ADGRA2|IGF1R|ARCN1|RAB15|LAMP2|LGALS4|LRP1|MAP1B|MOV10|MYH10|CUTA|ACSL5|PDZK1|PEPD|CRYBG2|PCBP4|PTMS|RBMS1|SELENOP|SRSF4|SRSF6|MRPL40|SLC26A6|HNF1B|TCF12|NR2F2|TLE1|TNNC1|TP53BP1|HSD17B8|PLEKHO2|SPRY4|PICALM|AGPS|GBF1|CDK5R1|TRIM47|XPR1|MLEC
	E2F_Q2	45	182	0.000572861	0.00409595	1.83462	10250|10489|10628|112950|113451|126789|127002|1465|149076|1718|200030|22883|22955|23095|23576|246181|25874|26232|2782|3208|339487|3491|388591|3925|481|50808|51322|5305|55249|5525|6018|6272|64756|65108|6522|7170|7175|7580|7804|7818|81563|84858|9019|9563|998	SRRM1|LRRC41|TXNIP|MED8|AZIN2|PUSL1|ATXN7L2|CSRP1|ZNF362|DHCR24|NBPF11|CLSTN1|SCMH1|KIF1B|DDAH1|AKR7L|MPC2|FBXO2|GNB1|HPCA|ZBTB8OS|CCN1|RNF207|STMN1|ATP1B1|AK3|WAC|PIP4K2A|YY1AP1|PPP2R5A|RLF|SORT1|ATPAF1|MARCKSL1|SLC4A2|TPM3|TPR|ZNF32|LRP8|DAP3|C1orf21|ZNF503|MPZL1|H6PD|CDC42
	YY1_01	58	251	0.000581699	0.0041078	1.69072	10483|11083|11124|11183|132|1525|164|1654|170394|1745|1798|22838|23095|23291|23380|23524|23576|27239|2771|29072|291|3491|3636|4779|5048|5144|51566|51596|51714|51747|51762|51776|54462|54894|55249|55904|56980|57060|57403|57649|5833|5937|6002|6722|7170|727|7818|81848|83719|83759|85464|87|8729|89891|9662|968|9782|9798	SEC23B|DIDO1|FAF1|MAP4K5|ADK|CXADR|AP1G1|DDX3X|PWWP2B|DLX1|DPAGT1|RNF44|KIF1B|FBXW11|SRGAP2|SRRM2|DDAH1|GPR162|GNAI2|SETD2|SLC25A4|CCN1|INPPL1|NFE2L1|PAFAH1B1|PDE4D|ARMCX3|CUTA|SELENOT|LUC7L3|RAB8B|MAP3K20|CCSER2|RNF43|YY1AP1|KMT2E|PRDM10|PCBP4|RAB22A|PHF12|PCYT2|RBMS1|RGS12|SRF|TPM3|C5|DAP3|SPRY4|YPEL3|RBM4B|SSH2|ACTN1|GBF1|WDR34|CEP135|CD68|MATR3|IST1
	TFIII_Q6	50	208	0.000611743	0.00426728	1.76472	10062|10197|10513|10849|127002|147912|148479|200186|23054|23301|23531|23584|23613|25874|25942|27020|27239|2778|283149|283248|338557|3667|3728|4035|4665|4784|5048|5298|54985|57555|5869|587|6938|7026|7043|726|7343|7703|79602|81563|823|8543|8742|90427|9094|9139|9873|9887|9912|9935	NR1H3|PSME3|APPBP2|CD3EAP|ATXN7L2|SIX5|PHF13|CRTC2|NCOA6|EHBP1|MMD|VSIG2|ZMYND8|MPC2|SIN3A|NPTN|GPR162|GNAS|BCL9L|RCOR2|FFAR4|IRS1|JUP|LRP1|NAB2|NFIX|PAFAH1B1|PI4KB|HCFC1R1|NLGN2|RAB5B|BCAT2|TCF12|NR2F2|TGFB3|CAPN5|UBTF|PCGF2|ADIPOR2|C1orf21|CAPN1|LMO4|TNFSF12|BMF|UNC119|CBFA2T2|FCHSD2|SMG7|ARHGAP44|MAFB
	IK2_01	62	269	0.00064454	0.00433737	1.65055	10062|1021|1027|10579|10735|10870|1112|11129|11198|112|11278|1490|1592|1745|2001|2113|23085|2348|26298|2664|28232|2869|3096|3215|3221|3480|3720|4035|430|4303|4487|4774|51239|5376|55152|55275|56895|56924|57530|5937|60509|6303|64207|64411|65010|7301|7798|79767|80155|80320|813|8313|8463|8554|8613|87|8710|90427|9445|9500|9772|9912	NR1H3|CDK6|CDKN1B|TACC2|STAG2|HCST|FOXN3|CLASRP|SUPT16H|ADCY6|KLF12|CCN2|CYP26A1|DLX1|ELF5|ETS1|ERC1|FOLR1|EHF|GDI1|SLCO3A1|GRK5|HIVEP1|HOXB5|HOXC4|IGF1R|JARID2|LRP1|ASCL2|FOXO4|MSX1|NFIA|ANKRD39|PMP22|DALRD3|VPS53|AGPAT4|PAK6|CGN|RBMS1|AGBL5|SAT1|IRF2BPL|ARAP3|SLC26A6|TYRO3|LUZP1|ELMO3|NAA15|SP6|CALU|AXIN2|TEAD2|PIAS1|PLPP3|ACTN1|SERPINB7|BMF|ITM2B|MAGED1|TMEM94|ARHGAP44
	MYCMAX_02	62	274	0.00064454	0.00433737	1.65055	1017|10171|10197|1031|10420|10625|10808|127002|1745|1798|203068|2091|221037|23277|23625|25948|26064|26065|26519|2719|283149|283248|2873|3208|3215|3217|3221|3480|4297|442213|5036|51176|51230|51596|54830|54880|5494|55638|55683|55718|5583|55964|56915|5754|60436|6560|7301|7405|7425|794|79596|8087|84913|84916|8851|9053|9221|9670|9736|9807|9819|9912	CDK2|RCL1|PSME3|CDKN2C|TESK2|IVNS1ABP|HSPH1|ATXN7L2|DLX1|DPAGT1|TUBB|FBL|JMJD1C|CLUH|FAM89B|KBTBD2|RAI14|LSM14A|TIMM10|GPC3|BCL9L|RCOR2|GPS1|HPCA|HOXB5|HOXB7|HOXC4|IGF1R|KMT2A|PTCHD4|PA2G4|LEF1|PHF20|CUTA|NUP62CL|BCOR|PPM1A|SYBU|KANSL3|POLR3E|PRKCH|SEPTIN3|EXOSC5|PTK7|TGIF2|SLC12A4|TYRO3|UVRAG|VGF|CALB2|RNF219|FXR1|ATOH8|UTP4|CDK5R1|MAP7|NOLC1|IPO13|USP34|IP6K1|TSC22D2|ARHGAP44
	HNF4ALPHA_Q6	62	273	0.00064454	0.00433737	1.65055	10009|10370|10735|10783|11198|115703|1187|126375|127002|140576|147650|149466|157769|2065|23277|26137|2618|27347|2869|29|29072|29104|3221|3996|4952|51596|5174|51776|55063|55108|55827|5606|56937|57402|57522|5937|6253|6414|6431|65010|6548|6928|7026|7088|7158|7414|7425|79414|79685|8061|81848|8242|8324|83862|8509|8540|85464|8729|8829|8851|90952|9761	ZBTB33|CITED2|STAG2|NEK6|SUPT16H|ARHGAP33|CLCNKA|ZNF792|ATXN7L2|S100A16|SPACA6|C1orf210|FAM91A1|ERBB3|CLUH|ZBTB20|GART|STK39|GRK5|ABR|SETD2|N6AMT1|HOXC4|LLGL1|OCRL|CUTA|PDZK1|MAP3K20|ZCWPW1|BSDC1|DCAF6|MAP2K3|PMEPA1|S100A14|SRGAP1|RBMS1|RTN2|SELENOP|SRSF6|SLC26A6|SLC9A1|HNF1B|NR2F2|TLE1|TP53BP1|VCL|VGF|LRFN3|SAP30L|FOSL1|SPRY4|KDM5C|FZD7|TMEM120A|NDST2|AGPS|SSH2|GBF1|NRP1|CDK5R1|ESAM|MLEC
	ATF4_Q2	60	263	0.000681318	0.00453156	1.66123	10221|10870|11033|1173|140606|1639|1654|1831|1893|192683|196|221322|22838|23215|23645|26137|2778|2794|28973|29978|317781|3382|387640|3918|4026|4705|5048|5058|51092|5144|5308|54806|54890|55000|55254|5526|55718|56916|56924|57111|5713|5718|58191|5993|64207|6446|6594|79567|79720|80742|83451|84557|8543|8555|8851|90427|92399|9289|9445|9819	TRIB1|HCST|ADAP1|AP2M1|SELENOM|DCTN1|DDX3X|TSC22D3|ECM1|SCAMP5|AHR|TBC1D32|RNF44|PRRC2C|PPP1R15A|ZBTB20|GNAS|GNL1|MRPS18B|UBQLN2|DDX51|ICA1|SKIDA1|LAMC2|LPP|NDUFA10|PAFAH1B1|PAK1|SIDT2|PDE4D|PITX2|AHI1|ALKBH5|TUG1|TMEM39A|PPP2R5B|POLR3E|SMARCAD1|PAK6|RAB25|PSMD7|PSMD12|CXCL16|RFX5|IRF2BPL|SGK1|SMARCA1|RIPOR1|VPS37B|PRR3|ABHD11|MAP1LC3A|LMO4|CDC14B|CDK5R1|BMF|MRRF|ADGRG1|ITM2B|TSC22D2
	AREB6_04	58	253	0.00071861	0.00472465	1.67283	10019|1031|10735|11100|1112|11278|118932|1490|1948|2065|23075|23509|2530|255967|25836|25928|2618|27250|283149|3169|3241|3480|387640|4130|4199|4212|4297|4784|5140|5326|5339|5414|5532|5682|57060|57102|5814|5833|5993|60509|652|6595|6659|6811|7227|79071|79085|8407|84181|84858|84913|8543|8645|89795|90427|9873|9877|9935	SH2B3|CDKN2C|STAG2|HNRNPUL1|FOXN3|KLF12|ANKRD22|CCN2|EFNB2|ERBB3|SWAP70|POFUT1|FUT8|PAN3|NIPBL|SOSTDC1|GART|PDCD4|BCL9L|FOXA1|HPCAL1|IGF1R|SKIDA1|MAP1A|ME1|MEIS2|KMT2A|NFIX|PDE3B|PLAGL2|PLEC|SEPTIN4|PPP3CB|PSMA1|PCBP4|C12orf4|PURB|PCYT2|RFX5|AGBL5|BMP4|SMARCA2|SOX4|STX5|TRPS1|ELOVL6|SLC25A23|TAGLN2|CHD6|ZNF503|ATOH8|LMO4|KCNK5|NAV3|BMF|FCHSD2|ZC3H11A|MAFB
	MAX_01	61	266	0.000733562	0.00473411	1.64757	10171|10197|10280|10420|10608|10726|1108|11198|1654|1856|22874|23253|23411|24149|25822|25948|25996|26064|26519|26959|27131|2778|283248|2876|3159|3215|3217|3609|3916|3925|4297|4953|5036|51105|51230|51366|5336|54830|54880|5494|5583|55964|5866|6018|64773|64976|6745|7037|7277|7425|79720|80142|8301|8462|84858|84913|8851|8905|90701|9126|9670	RCL1|PSME3|SIGMAR1|TESK2|MXD4|NUDC|CHD4|SUPT16H|DDX3X|DVL2|PLEKHA6|ANKRD12|SIRT1|ZNF318|DNAJB5|KBTBD2|REXO2|RAI14|TIMM10|HBP1|SNX5|GNAS|RCOR2|GPX1|HMGA1|HOXB5|HOXB7|ILF3|LAMP1|STMN1|KMT2A|ODC1|PA2G4|PHF20L1|PHF20|UBR5|PLCG2|NUP62CL|BCOR|PPM1A|PRKCH|SEPTIN3|RAB3IL1|RLF|PCED1A|MRPL40|SSR1|TFRC|TUBA4A|VGF|VPS37B|PTGES2|PICALM|KLF11|ZNF503|ATOH8|CDK5R1|AP1S2|SEC11C|SMC3|IPO13
	CREBP1_01	45	183	0.000736601	0.00473411	1.80764	10019|10263|140901|1454|1831|2118|2119|221037|22883|22905|23048|23208|23332|23371|26145|26511|27166|2872|29114|3614|3654|4204|50808|51366|5270|55107|5606|56937|57026|57492|58526|64061|64400|64776|79147|801|81848|828|8543|8905|90627|9215|9315|9912|998	SH2B3|CDK2AP2|STK35|CSNK1E|TSC22D3|ETV4|ETV5|JMJD1C|CLSTN1|EPN2|FNBP1|SYT11|CLASP1|TNS2|IRF2BP1|CHIC2|PRELID1|MKNK2|TAGLN3|IMPDH1|IRAK1|MECP2|AK3|UBR5|SERPINE2|ANO1|MAP2K3|PMEPA1|PDXP|ARID1B|MID1IP1|TSPYL2|AKTIP|C11orf1|FKRP|CALM1|SPRY4|CAPS|LMO4|AP1S2|STARD13|LARGE1|NREP|ARHGAP44|CDC42
	AP2_Q6	60	260	0.000754616	0.00479601	1.65283	10735|10870|11124|117177|118980|127002|1398|149076|160335|1655|22919|22992|23199|23248|23411|23452|23466|23509|23531|23594|283248|2869|3005|333|3382|375704|388531|4212|51042|51307|51322|51754|5326|55033|55759|57149|57403|57649|60685|6238|6382|6461|65108|65125|6670|6671|7343|7423|79683|79893|80204|81688|8289|8463|84858|90799|91663|9266|9355|9935	STAG2|HCST|FAF1|RAB3IP|SFXN2|ATXN7L2|CRK|ZNF362|TMTC2|DDX5|MAPRE1|KDM2A|GSE1|RPRD2|SIRT1|ANGPTL2|CBX6|POFUT1|MMD|ORC6|RCOR2|GRK5|H1F0|APLP1|ICA1|ENHO|RGS9BP|MEIS2|ZNF593|FAM53C|WAC|TMEM8B|PLAGL2|FKBP14|WDR12|LYRM1|RAB22A|PHF12|ZFAND3|RRBP1|SDC1|SHB|MARCKSL1|WNK1|SP3|SP4|UBTF|VEGFB|ZDHHC14|GGNBP2|FBXO11|C6orf62|ARID1A|TEAD2|ZNF503|CEP95|MYADM|CYTH2|LHX2|MAFB
	CREB_01	61	268	0.000810933	0.00509729	1.63944	10131|10263|1040|10513|11033|113026|1366|1639|1716|192683|221322|22838|22936|23208|23645|26470|27166|2794|29995|317781|4705|5048|5058|50855|51042|51092|51277|5308|54806|54910|5494|55178|55197|55254|57111|58191|58476|60370|60436|6059|63929|64207|64776|665|7054|7425|7534|79169|79567|79586|79720|80326|80742|81539|83988|84418|84557|9043|92399|9819|998	TRAP1|CDK2AP2|CDS1|APPBP2|ADAP1|PLCD3|CLDN7|DCTN1|DGUOK|SCAMP5|TBC1D32|RNF44|ELL2|SYT11|PPP1R15A|SEZ6L2|PRELID1|GNL1|LMCD1|DDX51|NDUFA10|PAFAH1B1|PAK1|PARD6A|ZNF593|SIDT2|DNAJC27|PITX2|AHI1|SEMA4C|PPM1A|MRM3|RPRD1A|TMEM39A|RAB25|CXCL16|TP53INP2|AVPI1|TGIF2|ABCE1|XPNPEP3|IRF2BPL|C11orf1|BNIP3L|TH|VGF|YWHAZ|C1orf35|RIPOR1|CHPF|VPS37B|WNT10A|PRR3|SLC38A1|NCALD|CYSTM1|MAP1LC3A|SPAG9|MRRF|TSC22D2|CDC42
	AREB6_03	59	261	0.000859085	0.00534127	1.6498	10579|10938|11124|11180|139728|150864|196|2065|2137|221037|23509|23576|23648|2530|25874|284716|29803|3169|3655|3664|3691|375704|3856|3918|4072|4212|4628|50855|51599|5252|5326|5458|54961|55132|55652|58526|6432|64400|64854|65108|6525|66008|6928|784|79152|80237|8045|84305|8436|84446|84514|84679|84858|84962|84969|8631|8905|90627|92359	TACC2|EHD1|FAF1|WDR6|PNCK|FAM117B|AHR|ERBB3|EXTL3|JMJD1C|POFUT1|DDAH1|SSBP3|FUT8|MPC2|RIMKLA|REPIN1|FOXA1|ITGA6|IRF6|ITGB4|ENHO|KRT8|LAMC2|EPCAM|MEIS2|MYH10|PARD6A|LSR|PHF1|PLAGL2|POU4F2|SSH3|LARP1B|SLC48A1|MID1IP1|SRSF7|AKTIP|USP46|MARCKSL1|SMTN|TRAK2|HNF1B|CACNB3|FA2H|ELL3|RASSF7|PYM1|CAVIN2|BRSK1|GHDC|SLC9A7|ZNF503|AJUBA|TOX2|SKAP1|AP1S2|STARD13|CRB3
	NFKAPPAB_01	58	255	0.000883551	0.00543432	1.6553	10019|1021|10318|10554|10725|10870|1108|128077|1307|1385|1490|1528|1984|25836|25942|25953|26298|2782|2869|28971|3054|3096|330|3557|3691|3720|4478|4487|4793|481|4891|51582|55249|55565|57060|57532|5763|57658|58191|5937|6237|6352|6919|7026|7716|7818|79893|80270|80320|80326|81544|84181|87|8905|90427|91107|93643|9912	SH2B3|CDK6|TNIP1|AGPAT1|NFAT5|HCST|CHD4|LIX1L|COL16A1|CREB1|CCN2|CYB5A|EIF5A|NIPBL|SIN3A|PNKD|EHF|GNB1|GRK5|AAMDC|HCFC1|HIVEP1|BIRC3|IL1RN|ITGB4|JARID2|MSN|MSX1|NFKBIB|ATP1B1|SLC11A2|AZIN1|YY1AP1|ZNF821|PCBP4|NUFIP2|PTMS|CALCOCO1|CXCL16|RBMS1|RRAS|CCL5|TCEA2|NR2F2|VEZF1|DAP3|GGNBP2|HSD3B7|SP6|WNT10A|GDPD5|CHD6|ACTN1|AP1S2|BMF|TRIM47|TJAP1|ARHGAP44
	OSF2_Q6	60	267	0.000922623	0.00561426	1.63628	10250|10929|10979|11100|11198|11214|114904|114990|124540|1456|149076|149175|1601|1760|1831|221037|2245|22856|22874|22943|22985|23411|23433|23753|245812|25942|2876|28987|3202|3213|3215|3241|387640|4256|4482|5048|51088|51114|51582|5308|54776|55205|55904|56895|56980|57649|6431|6446|65010|6727|6938|79685|8242|8301|84557|861|8682|8897|9043|9679	SRRM1|SRSF8|FERMT2|HNRNPUL1|SUPT16H|AKAP13|C1QTNF6|VASN|MSI2|CSNK1G3|ZNF362|MANEAL|DAB2|DMPK|TSC22D3|JMJD1C|FGD1|CHSY1|PLEKHA6|DKK1|ACIN1|SIRT1|RHOQ|SDF2L1|CNPY4|SIN3A|GPX1|NOB1|HOXA5|HOXB3|HOXB5|HPCAL1|SKIDA1|MGP|MSRA|PAFAH1B1|KLHL5|ZDHHC9|AZIN1|PITX2|PPP1R12C|ZNF532|KMT2E|AGPAT4|PRDM10|PHF12|SRSF6|SGK1|SLC26A6|SRP14|TCF12|SAP30L|KDM5C|PICALM|MAP1LC3A|RUNX1|PEA15|MTMR3|SPAG9|FAM53B
	FOXO1_02	57	250	0.00100617	0.00605823	1.65221	1028|10397|10845|10938|10949|1112|11183|11278|128077|140901|1456|153222|1655|171023|1831|1979|2119|22883|23243|23584|25942|26065|26505|26959|2778|2886|28971|3218|3572|387640|3918|4090|4192|4212|4784|4919|5058|51307|51317|51667|5308|55904|5763|63898|6414|65108|6907|7043|7403|79735|80155|818|8408|8543|85458|8720|90799	CDKN1C|NDRG1|CLPX|EHD1|HNRNPA0|FOXN3|MAP4K5|KLF12|LIX1L|STK35|CSNK1G3|CREBRF|DDX5|ASXL1|TSC22D3|EIF4EBP2|ETV5|CLSTN1|ANKRD28|VSIG2|SIN3A|LSM14A|CNNM3|HBP1|GNAS|GRB7|AAMDC|HOXB8|IL6ST|SKIDA1|LAMC2|SMAD5|MDK|MEIS2|NFIX|ROR1|PAK1|FAM53C|PHF21A|NUB1|PITX2|KMT2E|PTMS|SH2D4A|SELENOP|MARCKSL1|TBL1X|TGFB3|KDM6A|TBC1D17|NAA15|CAMK2G|ULK1|LMO4|DIXDC1|MBTPS1|CEP95
	YGCGYRCGC_UNKNOWN	71	326	0.00102207	0.00608985	1.55931	10162|10653|10809|1108|1176|124222|1407|147807|150590|1545|154807|2182|221322|22839|22992|23047|23199|23248|23310|2530|25953|2778|2801|283209|284086|29109|31|339487|353116|388591|41|4137|4204|4212|4303|5116|51293|51322|51422|5376|54058|54681|54890|5494|54954|55063|55193|55683|57551|6059|607|6237|6431|6502|6709|7026|7037|7175|7343|7917|79683|8028|81848|83693|83939|83943|84306|8664|8851|8897|9140	LPCAT3|SPINT2|STARD10|CHD4|AP3S1|PAQR4|CRY1|ZNF524|C2orf15|CYP1B1|VKORC1L1|ACSL4|TBC1D32|DLGAP4|KDM2A|PDS5B|GSE1|RPRD2|NCAPD3|FUT8|PNKD|GNAS|GOLGA2|PGM2L1|NEK8|FHOD1|ACACA|ZBTB8OS|RILPL1|RNF207|ASIC1|MAPT|MECP2|MEIS2|FOXO4|PCNT|CD320|WAC|PRKAG2|PMP22|C21orf58|P4HTM|ALKBH5|PPM1A|FAM120C|ZCWPW1|PBRM1|KANSL3|TAOK1|ABCE1|BCL9|RRAS|SRSF6|SKP2|SPTAN1|NR2F2|TFRC|TPR|UBTF|BAG6|ZDHHC14|MLLT10|SPRY4|HSDL1|…
	SF1_Q6	59	260	0.00104967	0.00618981	1.63303	10131|10272|117155|118881|124540|144348|1949|2101|219902|22905|23162|23164|23174|23215|23248|23277|23387|23633|23710|25874|26056|26232|28955|28992|3229|339366|3419|4209|4259|481|509|51074|51496|516|51747|525|5287|5412|5518|55611|55625|55683|56935|57610|5937|6376|6429|6928|7248|7414|79154|79567|79786|818|84364|88455|9043|90627|9094	TRAP1|FSTL3|CATSPER2|COMTD1|MSI2|ZNF664|EFNB3|ESRRA|TMEM136|EPN2|MAPK8IP3|MPRIP|ZCCHC14|PRRC2C|RPRD2|CLUH|SIK3|KPNA6|GABARAPL1|MPC2|RAB11FIP5|FBXO2|DEXI|MACROD1|HOXC13|ADAMTSL5|IDH3A|MEF2D|MGST3|ATP1B1|ATP5F1C|APIP|CTDSPL2|ATP5MC1|LUC7L3|ATP6V1B1|PIK3C2B|UBL3|PPP2R1A|OTUB1|ZDHHC7|KANSL3|SMCO4|RANBP10|RBMS1|CX3CL1|SRSF4|HNF1B|TSC1|VCL|DHRS11|RIPOR1|KLHL36|CAMK2G|ARFGAP2|ANKRD13A|SPAG9|STARD13|UNC1…
	AP1FJ_Q2	61	273	0.00108847	0.00635314	1.61552	10313|10554|11212|127002|1398|1759|1917|2119|221037|22858|23164|23277|23291|2550|255488|25822|25996|2707|283102|29109|3054|310|3557|3654|3914|3915|3918|4026|4054|4130|4212|4316|5048|51042|5159|5604|5684|56924|57169|57403|5801|6272|6273|63941|6595|6938|7048|7425|7571|79735|81033|8313|83931|8407|84913|84958|8975|9322|9475|9727|9805	RTN3|AGPAT1|PLPBP|ATXN7L2|CRK|DNM1|EEF1A2|ETV5|JMJD1C|ICK|MPRIP|CLUH|FBXW11|GABBR1|RNF144B|DNAJB5|REXO2|GJB3|KRT8P41|FHOD1|HCFC1|ANXA7|IL1RN|IRAK1|LAMB3|LAMC1|LAMC2|LPP|LTBP3|MAP1A|MEIS2|MMP7|PAFAH1B1|ZNF593|PDGFRB|MAP2K1|PSMA3|PAK6|ZNFX1|RAB22A|PTPRR|SORT1|S100A2|NECAB3|SMARCA2|TCF12|TGFBR2|VGF|ZNF23|TBC1D17|KCNH6|AXIN2|STK40|TAGLN2|ATOH8|SYTL1|USP13|TRIP10|ROCK2|RAB11FIP3|SCRN1
	GABP_B	60	266	0.00123709	0.00707618	1.61206	10244|10436|10489|10818|10916|10969|11198|11222|11331|140739|140901|148867|1655|1984|2135|22872|22919|22985|25836|26229|26470|28511|472|51105|51324|51380|51400|51422|51599|5281|54460|54663|54765|54974|55275|55603|55757|56993|57060|587|6164|64419|64773|6829|7334|7571|7584|79036|79269|79586|79692|83590|84124|84305|84695|8815|90799|9158|92359|9761	RABEPK|EMG1|LRRC41|FRS2|MAGED2|EBNA1BP2|SUPT16H|MRPL3|PHB2|UBE2F|STK35|SLC30A7|DDX5|EIF5A|EXTL2|SEC31A|MAPRE1|ACIN1|NIPBL|B3GAT3|SEZ6L2|NKIRAS2|ATM|PHF20L1|SPG21|CSAD|PPME1|PRKAG2|LSR|PIGF|MRPS21|WDR74|TRIM44|THG1L|VPS53|TENT5A|UGGT2|TOMM22|PCBP4|BCAT2|RPL34|MTMR14|PCED1A|SUPT5H|UBE2N|ZNF23|ZNF35|KXD1|DCAF10|CHPF|ZNF322|TMUB1|ZNF394|PYM1|LOXL3|BANF1|CEP95|FIBP|CRB3|MLEC
	NFY_Q6_01	60	268	0.00123709	0.00707618	1.61206	10162|10280|10300|10554|10628|10956|113451|116988|117155|1266|1277|149076|153222|1718|1951|2119|23248|23253|23387|25801|25946|26137|2618|2771|3221|339487|3720|3925|4065|415116|4898|51433|51537|5159|5494|55000|5525|56980|57610|57728|587|5993|6253|6319|64419|7043|7158|7360|7405|7743|7804|79893|79977|84515|85236|8555|89944|90627|9761|999	LPCAT3|SIGMAR1|KATNB1|AGPAT1|TXNIP|OS9|AZIN2|AGAP3|CATSPER2|CNN3|COL1A1|ZNF362|CREBRF|DHCR24|CELSR3|ETV5|RPRD2|ANKRD12|SIK3|GCA|ZNF385A|ZBTB20|GART|GNAI2|HOXC4|ZBTB8OS|JARID2|STMN1|LY75|PIM3|NRDC|ANAPC5|MTFP1|PDGFRB|PPM1A|TUG1|PPP2R5A|PRDM10|RANBP10|WDR19|BCAT2|RFX5|RTN2|SCD|MTMR14|TGFB3|TP53BP1|UGP2|UVRAG|ZNF189|LRP8|GGNBP2|GRHL2|MCM8|HIST1H2BK|CDC14B|GLB1L2|STARD13|MLEC|CDH1
	AHRARNT_01	36	142	0.00129549	0.00733681	1.88488	1021|10916|11144|113246|127002|1490|1974|2182|23013|23524|25836|26137|2690|29803|3099|3202|3241|4343|442213|51317|51747|5252|6446|6464|65108|6659|6867|7716|7750|79365|8027|84446|84962|8506|861|8615	CDK6|MAGED2|DMC1|C12orf57|ATXN7L2|CCN2|EIF4A2|ACSL4|SPEN|SRRM2|NIPBL|ZBTB20|GHR|REPIN1|HK2|HOXA5|HPCAL1|MOV10|PTCHD4|PHF21A|LUC7L3|PHF1|SGK1|SHC1|MARCKSL1|SOX4|TACC1|VEZF1|ZMYM2|BHLHE41|STAM|BRSK1|AJUBA|CNTNAP1|RUNX1|USO1
	AP1_Q2_01	61	274	0.00131747	0.00738816	1.59995	10163|10221|10313|10849|11278|115572|149466|153769|1742|1778|1839|1859|2026|22858|23054|23199|23380|24146|254428|255488|25996|2707|27239|29109|3169|3557|3614|362|3654|3757|3856|387640|3914|3918|4026|4054|4204|4259|481|51646|56203|56895|56924|59277|6046|6548|6595|66008|6938|79991|8061|81565|81873|8313|83931|84958|8751|8975|90627|9679|9891	WASF2|TRIB1|RTN3|CD3EAP|KLF12|TENT5B|C1orf210|SH3RF2|DLG4|DYNC1H1|HBEGF|DYRK1A|ENO2|ICK|NCOA6|GSE1|SRGAP2|CLDN15|SLC41A1|RNF144B|REXO2|GJB3|GPR162|FHOD1|FOXA1|IL1RN|IMPDH1|AQP5|IRAK1|KCNH2|KRT8|SKIDA1|LAMB3|LAMC2|LPP|LTBP3|MECP2|MGST3|ATP1B1|YPEL5|LMOD3|AGPAT4|PAK6|NTN4|BRD2|SLC9A1|SMARCA2|TRAK2|TCF12|STN1|FOSL1|NDEL1|ARPC5L|AXIN2|STK40|SYTL1|ADAM15|USP13|STARD13|FAM53B|NUAK1
	SRF_C	50	215	0.00134417	0.00746472	1.68827	10398|10912|1158|1398|147906|149175|1760|1847|1857|25|28971|29072|291|29995|309|3202|3215|3491|4026|4130|4430|4638|51307|51776|53834|54961|5523|57149|57649|6541|6722|6876|6928|7026|7041|7057|7134|7170|7286|7414|7504|7534|8061|85458|87|8925|90|90627|9475|9782	MYL9|GADD45G|CKM|CRK|DACT3|MANEAL|DMPK|DUSP5|DVL3|ABL1|AAMDC|SETD2|SLC25A4|LMCD1|ANXA6|HOXA5|HOXB5|CCN1|LPP|MAP1A|MYO1B|MYLK|FAM53C|MAP3K20|FGFRL1|SSH3|PPP2R3A|LYRM1|PHF12|SLC7A1|SRF|TAGLN|HNF1B|NR2F2|TGFB1I1|THBS1|TNNC1|TPM3|TUFT1|VCL|XK|YWHAZ|FOSL1|DIXDC1|ACTN1|HERC1|ACVR1|STARD13|ROCK2|MATR3
	NF1_Q6	60	271	0.00136122	0.00748671	1.60414	10143|10162|10370|10551|1176|147912|1727|200942|2118|2137|221|230|23199|23243|23380|23543|26959|27148|2805|283248|3005|3221|339487|3491|3590|372|3728|3757|3913|3914|4016|4257|430|4343|473|4774|51239|54536|54910|55904|567|59352|60436|6237|64207|6659|7286|7750|784|801|81544|83943|84326|861|89797|90|9139|9140|9213|9727	CLEC3A|LPCAT3|CITED2|AGR2|AP3S1|SIX5|CYB5R3|KLHDC8B|ETV4|EXTL3|ALDH3B1|ALDOC|GSE1|ANKRD28|SRGAP2|RBFOX2|HBP1|STK36|GOT1|RCOR2|H1F0|HOXC4|ZBTB8OS|CCN1|IL11RA|ARCN1|JUP|KCNH2|LAMB2|LAMB3|LOXL1|MGST1|ASCL2|MOV10|RERE|NFIA|ANKRD39|EXOC6|SEMA4C|KMT2E|B2M|LGR6|TGIF2|RRAS|IRF2BPL|SOX4|TUFT1|ZMYM2|CACNB3|CALM1|GDPD5|IMMP2L|METTL26|RUNX1|NAV2|ACVR1|CBFA2T2|ATG12|XPR1|RAB11FIP3
	CIZ_01	56	252	0.00140043	0.00757375	1.6314	1031|10534|10912|10970|11235|11278|1307|1398|170394|205327|23613|23625|254263|26137|284085|2876|28973|29803|3096|3213|3217|375287|3920|4130|4212|442213|4638|4784|51244|5129|51317|5144|51747|5430|54462|54894|55003|55081|55603|55604|595|60436|607|6595|6907|7026|7043|7301|7403|7414|81688|822|84305|9679|9783|9988	CDKN2C|ZNRD2|GADD45G|CKAP4|PDCD10|KLF12|COL16A1|CRK|PWWP2B|C2orf69|ZMYND8|FAM89B|CNIH2|ZBTB20|KRT18P55|GPX1|MRPS18B|REPIN1|HIVEP1|HOXB3|HOXB7|RBM43|LAMP2|MAP1A|MEIS2|PTCHD4|MYLK|NFIX|CCDC174|CDK18|PHF21A|PDE4D|LUC7L3|POLR2A|CCSER2|RNF43|PAK1IP1|IFT57|TENT5A|CARMIL1|CCND1|TGIF2|BCL9|SMARCA2|TBL1X|NR2F2|TGFB3|TYRO3|KDM6A|VCL|C6orf62|CAPG|PYM1|FAM53B|RIMS3|DMTF1
	HEN1_02	47	201	0.00144125	0.00757375	1.71265	1017|10962|1108|114884|128866|139728|147650|147912|169611|2119|222962|23187|23466|23509|283149|3215|3218|354|3614|387521|4016|4130|4245|4297|4609|51306|51599|51754|5326|55964|57153|5720|5754|57658|64207|652|6820|6843|6926|726|79586|79893|80270|81688|84171|8751|9094	CDK2|MLLT11|CHD4|OSBPL10|CHMP4B|PNCK|SPACA6|SIX5|OLFML2A|ETV5|SLC29A4|PHLDB1|CBX6|POFUT1|BCL9L|HOXB5|HOXB8|KLK3|IMPDH1|TMEM189|LOXL1|MAP1A|MGAT1|KMT2A|MYC|FAM13B|LSR|TMEM8B|PLAGL2|SEPTIN3|SLC44A2|PSME1|PTK7|CALCOCO1|IRF2BPL|BMP4|SULT2B1|VAMP1|TBX3|CAPN5|CHPF|GGNBP2|HSD3B7|C6orf62|LOXL4|ADAM15|UNC119
	PTF1BETA_Q6	55	245	0.00144292	0.00757375	1.63677	10162|1021|10866|10979|124222|1398|1454|153222|160335|1742|1917|2014|2065|23380|23463|25874|26137|27239|285154|2935|29803|3005|3614|4832|4919|51566|51780|5376|54800|54839|55194|55603|55904|5646|56654|56940|64061|64145|65108|65125|6595|6659|6907|7043|7113|7132|7343|79720|822|83988|90627|9213|9500|9873|9877	LPCAT3|CDK6|HCP5|FERMT2|PAQR4|CRK|CSNK1E|CREBRF|TMTC2|DLG4|EEF1A2|EMP3|ERBB3|SRGAP2|ICMT|MPC2|ZBTB20|GPR162|CYP1B1-AS1|GSPT1|REPIN1|H1F0|IMPDH1|NME3|ROR1|ARMCX3|KDM3B|PMP22|KLHL24|LRRC49|EVA1B|TENT5A|KMT2E|PRSS3|NPDC1|DUSP22|TSPYL2|RBSN|MARCKSL1|WNK1|SMARCA2|SOX4|TBL1X|TGFB3|TMPRSS2|TNFRSF1A|UBTF|VPS37B|CAPG|NCALD|STARD13|XPR1|MAGED1|FCHSD2|ZC3H11A
	TEL2_Q6	55	240	0.00144292	0.00757375	1.63677	10554|1112|114904|122704|148867|1839|1875|2101|2135|23371|23613|23660|25923|26263|26519|27071|2886|292|3159|3221|3590|4055|4140|4678|51380|51599|51645|51703|5335|54910|54923|55198|55757|57149|5747|60436|6347|64393|6464|65123|6642|6938|7334|79567|84305|84548|8545|8673|8874|9044|90627|9158|9368|9632|9988	AGPAT1|FOXN3|C1QTNF6|MRPL52|SLC30A7|HBEGF|E2F5|ESRRA|EXTL2|TNS2|ZMYND8|ZKSCAN5|ATL3|FBXO22|TIMM10|DAPP1|GRB7|SLC25A5|HMGA1|HOXC4|IL11RA|LTBR|MARK3|NASP|CSAD|LSR|PPIL1|ACSL5|PLCG1|SEMA4C|LIME1|APPL2|UGGT2|LYRM1|PTK2|TGIF2|CCL2|ZMAT3|SHC1|INTS3|SNX1|TCF12|UBE2N|RIPOR1|PYM1|TMEM185A|CGGBP1|VAMP8|ARHGEF7|BTAF1|STARD13|FIBP|SLC9A3R1|SEC24C|DMTF1
	ARNT_02	58	258	0.00145157	0.00757375	1.61304	10055|10197|1031|10325|153222|22838|23179|23215|23411|23466|23481|25948|27013|27020|27166|2778|283248|2992|3073|3159|3215|339487|3916|3925|4055|5036|51018|51306|51324|51366|51455|51566|51596|51608|54830|54951|55000|55689|5585|57609|60370|60436|6046|64089|6446|64976|7277|7425|79365|79596|79720|80020|81847|8301|8462|85012|8851|9361	SAE1|PSME3|CDKN2C|RRAGB|CREBRF|RNF44|RGL1|PRRC2C|SIRT1|CBX6|PES1|KBTBD2|CNPPD1|NPTN|PRELID1|GNAS|RCOR2|GYG1|HEXA|HMGA1|HOXB5|ZBTB8OS|LAMP1|STMN1|LTBR|PA2G4|RRP15|FAM13B|SPG21|UBR5|REV1|ARMCX3|CUTA|GET4|NUP62CL|COMMD8|TUG1|YEATS2|PKN1|DIP2B|AVPI1|TGIF2|BRD2|SNX16|SGK1|MRPL40|TUBA4A|VGF|BHLHE41|RNF219|VPS37B|FOXRED2|RNF146|PICALM|KLF11|TCEAL3|CDK5R1|LONP1
	SPZ1_01	54	235	0.00148595	0.00757375	1.64238	1021|10250|10489|10735|10916|1108|140901|149076|160335|1639|22839|23310|23371|23613|2771|2869|28973|3096|3159|3218|3609|387640|41|4130|4212|4303|4343|4638|4665|5287|55013|57030|5763|57649|57658|59307|6275|63941|64976|6599|6671|6928|7026|7170|7750|79085|80270|80326|80736|81848|8301|8543|8545|9265	CDK6|SRRM1|LRRC41|STAG2|MAGED2|CHD4|STK35|ZNF362|TMTC2|DCTN1|DLGAP4|NCAPD3|TNS2|ZMYND8|GNAI2|GRK5|MRPS18B|HIVEP1|HMGA1|HOXB8|ILF3|SKIDA1|ASIC1|MAP1A|MEIS2|FOXO4|MOV10|MYLK|NAB2|PIK3C2B|MCUB|SLC17A7|PTMS|PHF12|CALCOCO1|SIGIRR|S100A4|NECAB3|MRPL40|SMARCC1|SP4|HNF1B|NR2F2|TPM3|ZMYM2|SLC25A23|HSD3B7|WNT10A|SLC44A4|SPRY4|PICALM|LMO4|CGGBP1|CYTH3
	ACTAYRNNNCCCR_UNKNOWN	95	464	0.00149237	0.00757375	1.44031	10057|10247|10363|10419|10567|10641|10808|10849|11235|1173|123803|127002|128866|134957|1350|140465|148479|171023|1778|1781|200186|202052|203068|2288|23291|23583|23621|25923|25953|26036|26145|26959|27072|283209|28512|28977|29090|30000|3177|3720|3925|4303|4793|4913|4926|5036|51451|5147|51762|5274|5412|54708|54800|54841|54985|5526|55298|5557|55706|55851|56521|56650|5704|57169|57649|57658|5833|58473|…	ABCC5|RIDA|HMG20A|PRMT5|RABAC1|NPRL2|HSPH1|CD3EAP|PDCD10|AP2M1|NTAN1|ATXN7L2|CHMP4B|STXBP5|COX7C|MYL6B|PHF13|ASXL1|DYNC1H1|DYNC1I2|CRTC2|DNAJC18|TUBB|FKBP4|FBXW11|SMUG1|BACE1|ATL3|PNKD|ZNF451|IRF2BP1|HBP1|VPS41|PGM2L1|NKIRAS1|MRPL42|TIMM21|TNPO2|SLC29A2|JARID2|STMN1|FOXO4|NFKBIB|NTHL1|NUMA1|PA2G4|LCMT1|PDE6D|RAB8B|SERPINI1|UBL3|MARCH5|KLHL24|BIVM|HCFC1R1|PPP2R5B|RNF121|PRIM1|NDC1|PSENEN|DNAJC12|C…
	ETS1_B	60	269	0.00149621	0.00757375	1.5963	10103|1112|11278|118663|148867|1831|1875|2135|22839|22978|23053|23339|23371|2534|25836|3159|3221|338557|3614|3707|4297|4303|4628|4830|51134|54910|54923|55198|55572|5747|60436|64393|6451|652|6541|6560|6811|7043|7301|7343|7584|79071|79183|79567|79893|80270|8061|84695|85360|8607|868|8751|90627|9368|9448|9500|9619|9632|9744|9988	TSPAN1|FOXN3|KLF12|BTBD16|SLC30A7|TSC22D3|E2F5|EXTL2|DLGAP4|NT5C2|ZSWIM8|VPS39|TNS2|FYN|NIPBL|HMGA1|HOXC4|FFAR4|IMPDH1|ITPKB|KMT2A|FOXO4|MYH10|NME1|CEP83|SEMA4C|LIME1|APPL2|FOXRED1|PTK2|TGIF2|ZMAT3|SH3BGRL|BMP4|SLC7A1|SLC12A4|STX5|TGFB3|TYRO3|UBTF|ZNF35|ELOVL6|TTPAL|RIPOR1|GGNBP2|HSD3B7|FOSL1|LOXL3|SYDE1|RUVBL1|CBLB|ADAM15|STARD13|SLC9A3R1|MAP4K4|MAGED1|ABCG1|SEC24C|ACAP1|DMTF1
	AP1_01	60	272	0.00149621	0.00757375	1.5963	10163|10221|10783|10849|10912|11261|115572|127002|153769|1745|1778|1839|1917|2014|2130|22858|23243|23327|23710|25996|310|3423|362|3654|3856|387640|3915|4204|4316|4602|481|5002|5003|5268|5339|5414|5526|5684|5713|5718|5801|6273|6300|63941|64073|65244|6595|7048|7262|7277|7414|794|80270|8061|8407|8408|84803|85464|8682|8975	WASF2|TRIB1|NEK6|CD3EAP|GADD45G|CHP1|TENT5B|ATXN7L2|SH3RF2|DLX1|DYNC1H1|HBEGF|EEF1A2|EMP3|EWSR1|ICK|ANKRD28|NEDD4L|GABARAPL1|REXO2|ANXA7|IDS|AQP5|IRAK1|KRT8|SKIDA1|LAMC1|MECP2|MMP7|MYB|ATP1B1|SLC22A18|SLC22A18AS|SERPINB5|PLEC|SEPTIN4|PPP2R5B|PSMA3|PSMD7|PSMD12|PTPRR|S100A2|MAPK12|NECAB3|C19orf33|SPATS2|SMARCA2|TGFBR2|PHLDA2|TUBA4A|VCL|CALB2|HSD3B7|FOSL1|TAGLN2|ULK1|GPAT3|SSH2|PEA15|USP13
	AP1_Q2	59	267	0.0015464	0.00775913	1.60049	1027|10313|11183|11212|127002|149076|153769|161|1759|2119|221037|22858|23164|23243|23277|23291|255488|2707|2810|310|3209|3557|3586|3654|3757|3914|3915|3918|4026|4054|4130|4212|4240|4316|51012|5159|55603|55718|5684|56924|57169|57403|5801|63941|6595|6938|7048|7347|79735|81033|8313|83931|84958|85464|8975|9475|9500|9727|9805	CDKN1B|RTN3|MAP4K5|PLPBP|ATXN7L2|ZNF362|SH3RF2|AP2A2|DNM1|ETV5|JMJD1C|ICK|MPRIP|ANKRD28|CLUH|FBXW11|RNF144B|GJB3|SFN|ANXA7|HOXA13|IL1RN|IL10|IRAK1|KCNH2|LAMB3|LAMC1|LAMC2|LPP|LTBP3|MAP1A|MEIS2|MFGE8|MMP7|PRELID3B|PDGFRB|TENT5A|POLR3E|PSMA3|PAK6|ZNFX1|RAB22A|PTPRR|NECAB3|SMARCA2|TCF12|TGFBR2|UCHL3|TBC1D17|KCNH6|AXIN2|STK40|SYTL1|SSH2|USP13|ROCK2|MAGED1|RAB11FIP3|SCRN1
	MCAATNNNNNGCG_UNKNOWN	24	85	0.00158761	0.00780068	2.19648	10263|1108|1119|116028|140901|1745|221443|23097|23613|3218|3728|3925|473|4800|4802|54205|55082|55565|6431|6713|80204|84900|87|905	CDK2AP2|CHD4|CHKA|RMI2|STK35|DLX1|OARD1|CDK19|ZMYND8|HOXB8|JUP|STMN1|RERE|NFYA|NFYC|CYCS|ARGLU1|ZNF821|SRSF6|SQLE|FBXO11|RNFT2|ACTN1|CCNT2
	HEN1_01	47	200	0.00160938	0.00780068	1.70128	1017|1021|1108|113026|11343|114049|128218|128866|147650|147912|169611|221037|22992|23371|23466|25942|3169|3215|3614|375704|3856|4016|4215|4245|4297|51306|51599|55964|57060|57111|5720|5754|57658|58526|64207|64423|652|6820|6926|6938|7170|726|79586|80270|81688|83692|83931	CDK2|CDK6|CHD4|PLCD3|MGLL|BUD23|TMEM125|CHMP4B|SPACA6|SIX5|OLFML2A|JMJD1C|KDM2A|TNS2|CBX6|SIN3A|FOXA1|HOXB5|IMPDH1|ENHO|KRT8|LOXL1|MAP3K3|MGAT1|KMT2A|FAM13B|LSR|SEPTIN3|PCBP4|RAB25|PSME1|PTK7|CALCOCO1|MID1IP1|IRF2BPL|INF2|BMP4|SULT2B1|TBX3|TCF12|TPM3|CAPN5|CHPF|HSD3B7|C6orf62|CD99L2|STK40
	PAX4_04	51	221	0.0016175	0.00780068	1.66085	10313|10735|10949|1108|1112|11198|128077|148170|171023|23164|23327|25836|25977|26137|28973|3202|3217|3218|3480|3615|3720|387640|3987|4082|4638|4784|4848|51317|51608|51747|5308|5458|54870|55142|58497|6453|6594|6659|6938|7043|7343|7750|79767|80204|8239|8436|8543|8613|9315|9682|9946	RTN3|STAG2|HNRNPA0|CHD4|FOXN3|SUPT16H|LIX1L|CDC42EP5|ASXL1|MPRIP|NEDD4L|NIPBL|NECAP1|ZBTB20|MRPS18B|HOXA5|HOXB7|HOXB8|IGF1R|IMPDH2|JARID2|SKIDA1|LIMS1|MARCKS|MYLK|NFIX|CNOT2|PHF21A|GET4|LUC7L3|PITX2|POU4F2|QRICH1|HAUS2|PRUNE1|ITSN1|SMARCA1|SOX4|TCF12|TGFB3|UBTF|ZMYM2|ELMO3|FBXO11|USP9X|CAVIN2|LMO4|PLPP3|NREP|KDM4A|CRYZL1
	SRF_Q5_01	51	224	0.0016175	0.00780068	1.66085	1027|10370|10398|10912|1158|1277|128077|1465|1847|1857|27239|28971|28987|29|291|309|3215|3221|3757|4026|4130|4303|4638|473|51307|51776|53834|54460|5468|5523|57649|6446|6722|6876|7026|7041|7057|7169|7170|7414|7504|8301|84233|8436|85458|8613|87|90627|91663|9715|994	CDKN1B|CITED2|MYL9|GADD45G|CKM|COL1A1|LIX1L|CSRP1|DUSP5|DVL3|GPR162|AAMDC|NOB1|ABR|SLC25A4|ANXA6|HOXB5|HOXC4|KCNH2|LPP|MAP1A|FOXO4|MYLK|RERE|FAM53C|MAP3K20|FGFRL1|MRPS21|PPARG|PPP2R3A|PHF12|SGK1|SRF|TAGLN|NR2F2|TGFB1I1|THBS1|TPM2|TPM3|VCL|XK|PICALM|TMEM126A|CAVIN2|DIXDC1|PLPP3|ACTN1|STARD13|MYADM|FAM131B|CDC25B
	TMTCGCGANR_UNKNOWN	40	166	0.00163195	0.00780068	1.7883	10284|10670|11180|134553|1654|171023|1716|192683|23463|25874|26065|27020|291|3916|4736|4802|4849|51277|515|5352|54521|54870|57017|57551|6136|6201|64844|64927|6829|7419|79084|79893|80152|84316|8720|90678|91612|9533|9782|9887	SAP18|RRAGA|WDR6|C5orf24|DDX3X|ASXL1|DGUOK|SCAMP5|ICMT|MPC2|LSM14A|NPTN|SLC25A4|LAMP1|RPL10A|NFYC|CNOT3|DNAJC27|ATP5PB|PLOD2|WDR44|QRICH1|COQ9|TAOK1|RPL12|RPS7|MARCH7|TTC23|SUPT5H|VDAC3|WDR77|GGNBP2|CENPT|NAA38|MBTPS1|LRSAM1|CHURC1|POLR1C|MATR3|SMG7
	CREB_Q2	60	271	0.00164287	0.00780068	1.58854	10209|10221|10263|10554|11033|1366|1479|1654|1831|192683|221322|22838|23645|26137|26470|27166|2778|2794|29978|29995|317781|3340|4705|4814|5048|5308|54806|54890|54910|55081|55197|55254|5526|55846|55851|57111|58191|58476|5993|6015|60436|64207|6602|665|6752|79169|79586|79720|80326|80742|81539|81688|8407|84286|84418|84557|8555|92399|9819|998	EIF1|TRIB1|CDK2AP2|AGPAT1|ADAP1|CLDN7|CSTF3|DDX3X|TSC22D3|SCAMP5|TBC1D32|RNF44|PPP1R15A|ZBTB20|SEZ6L2|PRELID1|GNAS|GNL1|UBQLN2|LMCD1|DDX51|NDST1|NDUFA10|NINJ1|PAFAH1B1|PITX2|AHI1|ALKBH5|SEMA4C|IFT57|RPRD1A|TMEM39A|PPP2R5B|ITFG2|PSENEN|RAB25|CXCL16|TP53INP2|RFX5|RING1|TGIF2|IRF2BPL|SMARCD1|BNIP3L|SSTR2|C1orf35|CHPF|VPS37B|WNT10A|PRR3|SLC38A1|C6orf62|TAGLN2|TMEM175|CYSTM1|MAP1LC3A|CDC14B|MRRF|TSC22…
	CREB_Q3	57	256	0.00165014	0.00780068	1.60939	1027|1031|113026|1398|1639|164|1984|2001|2119|221037|221443|22838|23208|23215|23258|28511|29763|29844|3213|3215|3221|3728|4212|4898|5058|50855|51042|51199|51277|51317|5250|5305|5308|55254|55677|56916|56980|57111|595|5993|6015|6059|6431|7043|7175|7220|7916|79567|79665|79720|8310|8349|9043|91289|9213|9221|998	CDKN1B|CDKN2C|PLCD3|CRK|DCTN1|AP1G1|EIF5A|ELF5|ETV5|JMJD1C|OARD1|RNF44|SYT11|PRRC2C|DENND5A|NKIRAS2|PACSIN3|TFPT|HOXB3|HOXB5|HOXC4|JUP|MEIS2|NRDC|PAK1|PARD6A|ZNF593|NIN|DNAJC27|PHF21A|SLC25A3|PIP4K2A|PITX2|TMEM39A|IWS1|SMARCAD1|PRDM10|RAB25|CCND1|RFX5|RING1|ABCE1|SRSF6|TGFB3|TPR|TRPC1|PRRC2A|RIPOR1|DHX40|VPS37B|ACOX3|HIST2H2BE|SPAG9|LMF2|XPR1|NOLC1|CDC42
	AML1_01	59	268	0.00169908	0.00785868	1.59255	10240|10579|10867|1112|11198|1407|1822|200186|219902|221037|22874|22943|22985|2306|23095|23411|25996|27063|283248|2869|28977|3140|3221|353116|3636|4005|4070|4212|51296|51317|5140|51703|5174|5412|54621|55690|5682|57584|57658|5869|6337|64112|6429|65123|6642|6773|6938|7139|7798|79961|80021|8301|8412|84305|84926|867|89795|90427|9887	MRPS31|TACC2|TSPAN9|FOXN3|SUPT16H|CRY1|ATN1|CRTC2|TMEM136|JMJD1C|PLEKHA6|DKK1|ACIN1|FOXD2|KIF1B|SIRT1|REXO2|ANKRD1|RCOR2|GRK5|MRPL42|MR1|HOXC4|RILPL1|INPPL1|LMO2|TACSTD2|MEIS2|SLC15A3|PHF21A|PDE3B|ACSL5|PDZK1|UBL3|VSIG10|PACS1|PSMA1|ARHGAP21|CALCOCO1|RAB5B|SCNN1A|MOAP1|SRSF4|INTS3|SNX1|STAT2|TCF12|TNNT2|LUZP1|DENND2D|TMEM62|PICALM|BCAR3|PYM1|SPRYD3|CBL|NAV3|BMF|SMG7
	AML1_Q6	59	268	0.00169908	0.00785868	1.59255	10240|10579|10867|1112|11198|1407|1822|200186|219902|221037|22874|22943|22985|2306|23095|23411|25996|27063|283248|2869|28977|3140|3221|353116|3636|4005|4070|4212|51296|51317|5140|51703|5174|5412|54621|55690|5682|57584|57658|5869|6337|64112|6429|65123|6642|6773|6938|7139|7798|79961|80021|8301|8412|84305|84926|867|89795|90427|9887	MRPS31|TACC2|TSPAN9|FOXN3|SUPT16H|CRY1|ATN1|CRTC2|TMEM136|JMJD1C|PLEKHA6|DKK1|ACIN1|FOXD2|KIF1B|SIRT1|REXO2|ANKRD1|RCOR2|GRK5|MRPL42|MR1|HOXC4|RILPL1|INPPL1|LMO2|TACSTD2|MEIS2|SLC15A3|PHF21A|PDE3B|ACSL5|PDZK1|UBL3|VSIG10|PACS1|PSMA1|ARHGAP21|CALCOCO1|RAB5B|SCNN1A|MOAP1|SRSF4|INTS3|SNX1|STAT2|TCF12|TNNT2|LUZP1|DENND2D|TMEM62|PICALM|BCAR3|PYM1|SPRYD3|CBL|NAV3|BMF|SMG7
	E2F1_Q3	56	247	0.00170363	0.00785868	1.61413	10735|10849|11100|115572|116028|124222|140901|147807|147912|149076|152485|1911|23047|23049|23208|23301|23648|25836|28232|29109|2935|339487|3609|3925|4628|4678|4849|51087|5111|51496|51747|5250|5424|5430|54954|57456|57532|57649|57659|6059|6432|6470|6670|6926|7037|7301|79077|7917|84515|85236|8554|8905|91107|9126|9221|9768	STAG2|CD3EAP|HNRNPUL1|TENT5B|RMI2|PAQR4|STK35|ZNF524|SIX5|ZNF362|ZNF827|PHC1|PDS5B|SMG1|SYT11|EHBP1|SSBP3|NIPBL|SLCO3A1|FHOD1|GSPT1|ZBTB8OS|ILF3|STMN1|MYH10|NASP|CNOT3|YBX2|PCNA|CTDSPL2|LUC7L3|SLC25A3|POLD1|POLR2A|FAM120C|KIAA1143|NUFIP2|PHF12|ZBTB4|ABCE1|SRSF7|SHMT1|SP3|TBX3|TFRC|TYRO3|DCTPP1|BAG6|MCM8|HIST1H2BK|PIAS1|AP1S2|TRIM47|SMC3|NOLC1|PCLAF
	POU3F2_02	58	264	0.00175665	0.00803845	1.59673	10916|11198|114569|126299|133|1523|152485|1525|160335|171023|1745|1847|2101|22859|23271|23291|23469|25|25928|2664|29123|3221|3491|3654|3670|387640|4756|4784|5140|54206|54880|55003|55296|56548|5682|56980|5728|57532|6237|64061|6432|64430|6453|6595|6892|7314|7709|79147|7916|80270|80320|81688|8543|85458|8905|9388|9805|9946	MAGED2|SUPT16H|MAL2|ZNF428|ADM|CUX1|ZNF827|CXADR|TMTC2|ASXL1|DLX1|DUSP5|ESRRA|ADGRL1|CAMSAP2|FBXW11|PHF3|ABL1|SOSTDC1|GDI1|ANKRD11|HOXC4|CCN1|IRAK1|ISL1|SKIDA1|NEO1|NFIX|PDE3B|ERRFI1|BCOR|PAK1IP1|TBC1D19|CHST7|PSMA1|PRDM10|PTEN|NUFIP2|RRAS|TSPYL2|SRSF7|PCNX4|ITSN1|SMARCA2|TAPBP|UBB|ZBTB17|FKRP|PRRC2A|HSD3B7|SP6|C6orf62|LMO4|DIXDC1|AP1S2|LIPG|SCRN1|CRYZL1
	AP1_Q4	60	273	0.00180203	0.00818062	1.58085	10221|10313|10783|10897|127002|149076|153769|161|1759|1917|2119|22858|23164|23243|23277|23291|255488|25996|2707|2810|310|3557|3586|3654|3757|3880|3914|3915|3918|4026|4054|4130|4316|51012|5144|51582|5159|55718|5604|5684|56924|57169|5801|6273|63941|6595|6938|7048|7347|79735|81033|8313|83931|8407|84958|8975|9135|9475|9727|9805	TRIB1|RTN3|NEK6|YIF1A|ATXN7L2|ZNF362|SH3RF2|AP2A2|DNM1|EEF1A2|ETV5|ICK|MPRIP|ANKRD28|CLUH|FBXW11|RNF144B|REXO2|GJB3|SFN|ANXA7|IL1RN|IL10|IRAK1|KCNH2|KRT19|LAMB3|LAMC1|LAMC2|LPP|LTBP3|MAP1A|MMP7|PRELID3B|PDE4D|AZIN1|PDGFRB|POLR3E|MAP2K1|PSMA3|PAK6|ZNFX1|PTPRR|S100A2|NECAB3|SMARCA2|TCF12|TGFBR2|UCHL3|TBC1D17|KCNH6|AXIN2|STK40|TAGLN2|SYTL1|USP13|RABEP1|ROCK2|RAB11FIP3|SCRN1
	ATF_01	59	268	0.00186485	0.00826896	1.58469	1017|10209|10221|128866|1365|1366|1639|221322|22838|23645|25953|2618|26470|27166|2794|2801|2804|283987|317781|3382|3491|4035|4082|463|4814|5048|5058|51092|51451|51726|5494|55197|55254|55572|55846|56895|6015|60436|6164|63929|64207|6446|665|6752|6873|7054|79586|80736|80742|81563|81565|83988|84286|84418|84557|8543|9043|9819|998	CDK2|EIF1|TRIB1|CHMP4B|CLDN3|CLDN7|DCTN1|TBC1D32|RNF44|PPP1R15A|PNKD|GART|SEZ6L2|PRELID1|GNL1|GOLGA2|GOLGB1|HID1|DDX51|ICA1|CCN1|LRP1|MARCKS|ZFHX3|NINJ1|PAFAH1B1|PAK1|SIDT2|LCMT1|DNAJB11|PPM1A|RPRD1A|TMEM39A|FOXRED1|ITFG2|AGPAT4|RING1|TGIF2|RPL34|XPNPEP3|IRF2BPL|SGK1|BNIP3L|SSTR2|TAF2|TH|CHPF|SLC44A4|PRR3|C1orf21|NDEL1|NCALD|TMEM175|CYSTM1|MAP1LC3A|LMO4|SPAG9|TSC22D2|CDC42
	E12_Q6	59	268	0.00186485	0.00826896	1.58469	10497|10873|1158|116988|127002|149175|1592|1760|1839|23286|23327|23509|2530|2534|256586|25822|25837|2706|2778|284358|2886|29071|29113|29763|3159|3217|3655|3691|3856|4088|4953|51239|51307|51390|51422|5326|5339|54536|55132|55152|55502|55761|5585|5905|6272|64221|64834|6928|7043|7170|79784|84268|85464|861|8905|9053|93058|9744|9962	UNC13B|ME3|CKM|AGAP3|ATXN7L2|MANEAL|CYP26A1|DMPK|HBEGF|WWC1|NEDD4L|POFUT1|FUT8|FYN|LYSMD2|DNAJB5|RAB26|GJB2|GNAS|MAMSTR|GRB7|C1GALT1C1|C6orf15|PACSIN3|HMGA1|HOXB7|ITGA6|ITGB4|KRT8|SMAD3|ODC1|ANKRD39|FAM53C|AIG1|PRKAG2|PLAGL2|PLEC|EXOC6|LARP1B|DALRD3|HES6|TTC17|PKN1|RANGAP1|SORT1|ROBO3|ELOVL1|HNF1B|TGFB3|TPM3|MYH14|RPAIN|SSH2|RUNX1|AP1S2|MAP7|COQ10A|ACAP1|SLC23A2
	TTF1_Q6	59	268	0.00186485	0.00826896	1.58469	10163|10949|1108|1112|112|1385|1398|147650|148423|1639|1745|1822|22839|22985|23277|23613|23753|24146|254263|26229|283248|284119|286077|29113|3005|3209|3215|3221|3241|3382|3720|3757|4609|4848|4919|5250|5268|55000|55205|55536|5604|57165|5754|6046|652|6522|6594|7057|7169|79596|79961|81688|81848|8301|8324|8496|9265|9761|9935	WASF2|HNRNPA0|CHD4|FOXN3|ADCY6|CREB1|CRK|SPACA6|C1orf52|DCTN1|DLX1|ATN1|DLGAP4|ACIN1|CLUH|ZMYND8|SDF2L1|CLDN15|CNIH2|B3GAT3|RCOR2|CAVIN1|FAM83H|C6orf15|H1F0|HOXA13|HOXB5|HOXC4|HPCAL1|ICA1|JARID2|KCNH2|MYC|CNOT2|ROR1|SLC25A3|SERPINB5|TUG1|ZNF532|CDCA7L|MAP2K1|GJC2|PTK7|BRD2|BMP4|SLC4A2|SMARCA1|THBS1|TPM2|RNF219|DENND2D|C6orf62|SPRY4|PICALM|FZD7|PPFIBP1|CYTH3|MLEC|MAFB
	ELF1_Q6	55	247	0.00193727	0.00852398	1.61037	10171|1029|10550|10554|10929|11033|11198|11278|118663|131177|1387|2182|23231|23243|241|26470|27013|27071|27094|283229|2876|3140|3221|338557|3720|3797|397|3987|4082|415117|4303|4678|4774|51703|54621|5476|5585|56940|57111|57532|6164|6303|64170|64834|6811|7260|79590|79735|80301|81544|8829|91663|9213|9600|9988	RCL1|CDKN2A|ARL6IP5|AGPAT1|SRSF8|ADAP1|SUPT16H|KLF12|BTBD16|FAM3D|CREBBP|ACSL4|SEL1L3|ANKRD28|ALOX5AP|SEZ6L2|CNPPD1|DAPP1|KCNMB3|CRACR2B|GPX1|MR1|HOXC4|FFAR4|JARID2|KIF3C|ARHGDIB|LIMS1|MARCKS|STX19|FOXO4|NASP|NFIA|ACSL5|VSIG10|CTSA|PKN1|DUSP22|RAB25|NUFIP2|RPL34|SAT1|CARD9|ELOVL1|STX5|EIPR1|MRPL24|TBC1D17|PLEKHO2|GDPD5|NRP1|MYADM|XPR1|PITPNM1|DMTF1
	CREB_Q4_01	50	218	0.00204339	0.00887243	1.64745	10209|10221|10263|1040|11033|113026|1366|1639|1831|192683|221322|22838|23433|23645|25822|26470|27166|2794|317781|3382|5048|5058|51042|51092|51277|5308|54806|5494|55254|55846|57111|6059|64207|64764|6873|7054|7534|79080|79567|79586|79720|80742|84418|84557|8543|8555|9043|92399|9819|998	EIF1|TRIB1|CDK2AP2|CDS1|ADAP1|PLCD3|CLDN7|DCTN1|TSC22D3|SCAMP5|TBC1D32|RNF44|RHOQ|PPP1R15A|DNAJB5|SEZ6L2|PRELID1|GNL1|DDX51|ICA1|PAFAH1B1|PAK1|ZNF593|SIDT2|DNAJC27|PITX2|AHI1|PPM1A|TMEM39A|ITFG2|RAB25|ABCE1|IRF2BPL|CREB3L2|TAF2|TH|YWHAZ|CCDC86|RIPOR1|CHPF|VPS37B|PRR3|CYSTM1|MAP1LC3A|LMO4|CDC14B|SPAG9|MRRF|TSC22D2|CDC42
	COUP_DR1_Q6	56	253	0.00206299	0.00887243	1.59722	10284|10436|10554|112950|11331|1187|147650|1592|162|1639|171023|1822|1949|1979|201191|2063|2101|24146|255488|25960|2734|3169|3229|3920|3931|4035|4088|4628|4891|5064|51087|51596|5174|55108|5606|5653|57060|5937|6238|6429|6431|6464|65003|65010|65108|6919|7026|7158|7169|7791|7923|81562|83719|8540|8729|8874	SAP18|EMG1|AGPAT1|MED8|PHB2|CLCNKA|SPACA6|CYP26A1|AP1B1|DCTN1|ASXL1|ATN1|EFNB3|EIF4EBP2|SAMD14|NR2F6|ESRRA|CLDN15|RNF144B|ADGRA2|GLG1|FOXA1|HOXC13|LAMP2|LCAT|LRP1|SMAD3|MYH10|SLC11A2|PALM|YBX2|CUTA|PDZK1|BSDC1|MAP2K3|KLK6|PCBP4|RBMS1|RRBP1|SRSF4|SRSF6|SHC1|MRPL11|SLC26A6|MARCKSL1|TCEA2|NR2F2|TP53BP1|TPM2|ZYX|HSD17B8|LMAN2L|YPEL3|AGPS|GBF1|ARHGEF7
	CP2_02	56	255	0.00206299	0.00887243	1.59722	1108|11186|11188|116138|116238|127002|128866|1385|1398|1824|1831|1839|192683|221|23053|2319|23244|23564|25946|2719|283248|284086|2886|28971|3054|3169|3241|3590|3757|387521|388591|4192|4953|51596|5308|55057|55152|55205|55298|5583|5585|57149|6461|652|6548|7048|7134|7286|7317|7716|818|8445|84817|87|90627|9355	CHD4|RASSF1|NISCH|KLHDC3|TLCD1|ATXN7L2|CHMP4B|CREB1|CRK|DSC2|TSC22D3|HBEGF|SCAMP5|ALDH3B1|ZSWIM8|FLOT2|PDS5A|DDAH2|ZNF385A|GPC3|RCOR2|NEK8|GRB7|AAMDC|HCFC1|FOXA1|HPCAL1|IL11RA|KCNH2|TMEM189|RNF207|MDK|ODC1|CUTA|PITX2|CRYBG2|DALRD3|ZNF532|RNF121|PRKCH|PKN1|LYRM1|SHB|BMP4|SLC9A1|TGFBR2|TNNC1|TUFT1|UBA1|VEZF1|CAMK2G|DYRK2|TXNDC17|ACTN1|STARD13|LHX2
	ALPHACP1_01	58	263	0.00211664	0.00903523	1.58075	10162|10163|10301|1112|113246|1277|1468|147807|149076|1718|1831|221443|23367|23433|23648|25836|25946|2618|26298|2719|285172|28973|291|3099|31|3667|3670|3720|442213|4800|4849|51084|5111|51144|51699|51726|5414|54974|54993|55000|5547|56521|56980|6046|6272|64847|7043|7088|7314|7360|7405|7750|7804|79893|89944|90627|968|999	LPCAT3|WASF2|DLEU1|FOXN3|C12orf57|COL1A1|SLC25A10|ZNF524|ZNF362|DHCR24|TSC22D3|OARD1|LARP1|RHOQ|SSBP3|NIPBL|ZNF385A|GART|EHF|GPC3|FAM126B|MRPS18B|SLC25A4|HK2|ACACA|IRS1|ISL1|JARID2|PTCHD4|NFYA|CNOT3|CRYL1|PCNA|HSD17B12|VPS29|DNAJB11|SEPTIN4|THG1L|ZSCAN2|TUG1|PRCP|DNAJC12|PRDM10|BRD2|SORT1|SPATA20|TGFB3|TLE1|UBB|UGP2|UVRAG|ZMYM2|LRP8|GGNBP2|GLB1L2|STARD13|CD68|CDH1
	MYOD_Q6_01	57	257	0.00219055	0.00928143	1.58474	10449|10912|10962|11083|1158|116988|127002|1387|140465|147650|1592|1839|2065|221037|23509|25837|27239|2778|283987|2902|29109|29763|3159|3614|3655|3757|3856|3925|4088|481|5048|51176|5326|5339|54806|55152|5585|56904|64393|649|65009|6709|7277|7343|7425|80155|80320|8310|8313|8405|84265|861|8615|9043|93058|9710|9744	ACAA2|GADD45G|MLLT11|DIDO1|CKM|AGAP3|ATXN7L2|CREBBP|MYL6B|SPACA6|CYP26A1|HBEGF|ERBB3|JMJD1C|POFUT1|RAB26|GPR162|GNAS|HID1|GRIN1|FHOD1|PACSIN3|HMGA1|IMPDH1|ITGA6|KCNH2|KRT8|STMN1|SMAD3|ATP1B1|PAFAH1B1|LEF1|PLAGL2|PLEC|AHI1|DALRD3|PKN1|SH3GLB2|ZMAT3|BMP1|NDRG4|SPTAN1|TUBA4A|UBTF|VGF|NAA15|SP6|ACOX3|AXIN2|SPOP|POLR3GL|RUNX1|USO1|SPAG9|COQ10A|KIAA0355|ACAP1
	CACBINDINGPROTEIN_Q6	55	247	0.002344	0.00985857	1.59324	10062|10313|10916|11198|11261|1185|1639|164|1745|1949|196|22985|23248|23277|23327|23466|23594|25874|25946|25953|26470|2771|283248|2869|3218|3221|3655|3712|3797|3860|4035|4130|4209|4628|4784|4909|51496|5414|54502|57402|57532|5763|57649|6253|6382|6595|7134|7425|7750|8301|8322|94|9828|9912|9968	NR1H3|RTN3|MAGED2|SUPT16H|CHP1|CLCN6|DCTN1|AP1G1|DLX1|EFNB3|AHR|ACIN1|RPRD2|CLUH|NEDD4L|CBX6|ORC6|MPC2|ZNF385A|PNKD|SEZ6L2|GNAI2|RCOR2|GRK5|HOXB8|HOXC4|ITGA6|IVD|KIF3C|KRT13|LRP1|MAP1A|MEF2D|MYH10|NFIX|NTF4|CTDSPL2|SEPTIN4|RBM47|S100A14|NUFIP2|PTMS|PHF12|RTN2|SDC1|SMARCA2|TNNC1|VGF|ZMYM2|PICALM|FZD4|ACVRL1|ARHGEF17|ARHGAP44|MED12
	GR_Q6_01	60	280	0.00236356	0.00986828	1.55821	1027|10657|1387|1468|147172|169611|2001|2113|221037|23469|25836|26298|284058|28973|29078|29763|3169|3213|3215|3217|3221|3925|4054|4131|4199|51088|51317|51747|53944|54505|54830|54870|54897|54910|55205|5523|57060|57149|6337|6382|63929|64844|65108|663|7103|7301|79665|81688|8202|8266|83759|8463|84695|84894|8509|85464|9245|9495|9500|9877	CDKN1B|KHDRBS1|CREBBP|SLC25A10|LRRC37BP1|OLFML2A|ELF5|ETS1|JMJD1C|PHF3|NIPBL|EHF|KANSL1|MRPS18B|NDUFAF4|PACSIN3|FOXA1|HOXB3|HOXB5|HOXB7|HOXC4|STMN1|LTBP3|MAP1B|ME1|KLHL5|PHF21A|LUC7L3|CSNK1G1|DHX29|NUP62CL|QRICH1|CASZ1|SEMA4C|ZNF532|PPP2R3A|PCBP4|LYRM1|SCNN1A|SDC1|XPNPEP3|MARCH7|MARCKSL1|BNIP2|TSPAN8|TYRO3|DHX40|C6orf62|NCOA3|UBL4A|RBM4B|TEAD2|LOXL3|LINGO1|NDST2|SSH2|GCNT3|AKAP5|MAGED1|ZC3H11A
	ER_Q6	61	283	0.0024888	0.0103159	1.54772	10956|1158|126375|152485|1917|221037|2288|22992|23152|23277|25|253943|256586|2583|26137|2734|2778|283248|3202|339366|381|388531|3954|400451|4130|463|4947|498|5250|5252|5339|5376|54462|54708|55000|55904|57532|57555|58497|5874|5914|6320|6709|7026|7170|7227|7425|80320|80326|81929|8301|84171|84181|84557|84695|84858|8540|91663|9475|9575|9807	OS9|CKM|ZNF792|ZNF827|EEF1A2|JMJD1C|FKBP4|KDM2A|CIC|CLUH|ABL1|YTHDF3|LYSMD2|B4GALNT1|ZBTB20|GLG1|GNAS|RCOR2|HOXA5|ADAMTSL5|ARF5|RGS9BP|LETM1|FAM174B|MAP1A|ZFHX3|OAZ2|ATP5F1A|SLC25A3|PHF1|PLEC|PMP22|CCSER2|MARCH5|TUG1|KMT2E|NUFIP2|NLGN2|PRUNE1|RAB27B|RARA|CLEC11A|SPTAN1|NR2F2|TPM3|TRPS1|VGF|SP6|WNT10A|SEH1L|PICALM|LOXL4|CHD6|MAP1LC3A|LOXL3|ZNF503|AGPS|MYADM|ROCK2|CLOCK|IP6K1
	CATTGTYY_SOX9_B1	77	367	0.00253193	0.0103759	1.46832	1017|10500|124222|1266|144348|149076|1745|1859|1911|1979|2051|2063|2113|221914|2261|22929|22978|23047|23095|23301|23371|23564|23613|25932|2869|29123|30850|3169|354|378|387640|3925|399664|4082|4129|4131|4155|4638|4678|51307|5414|54972|54993|55689|5583|55972|57060|57165|57522|57532|5937|60685|6319|65244|6602|7088|7170|7414|7534|79071|7994|80204|8289|8301|84171|84316|8509|8751|8905|90427|9043|9139|9…	CDK2|SEMA6C|PAQR4|CNN3|ZNF664|ZNF362|DLX1|DYRK1A|PHC1|EIF4EBP2|EPHB6|NR2F6|ETS1|GPC2|FGFR3|SEPHS1|NT5C2|PDS5B|KIF1B|EHBP1|TNS2|DDAH2|ZMYND8|CLIC4|GRK5|ANKRD11|CDR2L|FOXA1|KLK3|ARF4|SKIDA1|STMN1|MEX3D|MARCKS|MAOB|MAP1B|MBP|MYLK|NASP|FAM53C|SEPTIN4|TMEM132A|ZSCAN2|YEATS2|PRKCH|SLC25A40|PCBP4|GJC2|SRGAP1|NUFIP2|RBMS1|ZFAND3|SCD|SPATS2|SMARCD1|TLE1|TPM3|VCL|YWHAZ|ELOVL6|KAT6A|FBXO11|ARID1A|PICALM|LOX…
	CREBP1CJUN_01	58	264	0.00253957	0.0103759	1.56507	10131|1040|11033|113026|1366|1479|1639|1911|192683|221322|22838|22936|23208|23258|23645|26470|2794|29995|317781|4705|5048|50855|51042|51277|5308|54806|54910|5494|55178|55197|55254|57111|58191|58476|60370|60436|6059|63929|64207|665|7054|7220|7425|7534|79169|79567|79586|79720|80326|80742|81539|83988|84418|84557|9043|92399|9632|9819	TRAP1|CDS1|ADAP1|PLCD3|CLDN7|CSTF3|DCTN1|PHC1|SCAMP5|TBC1D32|RNF44|ELL2|SYT11|DENND5A|PPP1R15A|SEZ6L2|GNL1|LMCD1|DDX51|NDUFA10|PAFAH1B1|PARD6A|ZNF593|DNAJC27|PITX2|AHI1|SEMA4C|PPM1A|MRM3|RPRD1A|TMEM39A|RAB25|CXCL16|TP53INP2|AVPI1|TGIF2|ABCE1|XPNPEP3|IRF2BPL|BNIP3L|TH|TRPC1|VGF|YWHAZ|C1orf35|RIPOR1|CHPF|VPS37B|WNT10A|PRR3|SLC38A1|NCALD|CYSTM1|MAP1LC3A|SPAG9|MRRF|SEC24C|TSC22D2
	CREB_Q4	60	274	0.00258201	0.0104746	1.55081	10209|10221|10263|10554|1366|1479|1654|1831|192683|22838|23645|26137|26470|27166|2778|2794|29978|29995|317781|4705|4814|5048|5058|51042|51092|5308|54806|54890|54910|5494|55081|55197|55254|55846|55851|57111|58191|58476|6015|60436|64207|665|6752|7311|79169|79567|79586|79720|79767|80326|80742|81539|84286|84418|84557|8555|9044|92399|9819|998	EIF1|TRIB1|CDK2AP2|AGPAT1|CLDN7|CSTF3|DDX3X|TSC22D3|SCAMP5|RNF44|PPP1R15A|ZBTB20|SEZ6L2|PRELID1|GNAS|GNL1|UBQLN2|LMCD1|DDX51|NDUFA10|NINJ1|PAFAH1B1|PAK1|ZNF593|SIDT2|PITX2|AHI1|ALKBH5|SEMA4C|PPM1A|IFT57|RPRD1A|TMEM39A|ITFG2|PSENEN|RAB25|CXCL16|TP53INP2|RING1|TGIF2|IRF2BPL|BNIP3L|SSTR2|UBA52|C1orf35|RIPOR1|CHPF|VPS37B|ELMO3|WNT10A|PRR3|SLC38A1|TMEM175|CYSTM1|MAP1LC3A|CDC14B|BTAF1|MRRF|TSC22D2|CDC42
	DR3_Q4	36	148	0.00280504	0.0112992	1.78245	10280|10432|171023|1831|1984|23564|23648|25836|25946|2719|284058|28971|3208|3209|3217|3229|386757|51087|51366|51422|5308|5414|54206|5526|57060|607|6446|64847|7043|7267|7543|7750|81493|84245|9315|9989	SIGMAR1|RBM14|ASXL1|TSC22D3|EIF5A|DDAH2|SSBP3|NIPBL|ZNF385A|GPC3|KANSL1|AAMDC|HPCA|HOXA13|HOXB7|HOXC13|SLC6A10P|YBX2|UBR5|PRKAG2|PITX2|SEPTIN4|ERRFI1|PPP2R5B|PCBP4|BCL9|SGK1|SPATA20|TGFB3|TTC3|ZFX|ZMYM2|SYNC|MRI1|NREP|PPP4R1
	VDR_Q6	60	277	0.00307222	0.0122889	1.53621	10162|1030|128866|1468|147650|1592|169611|171023|1831|22859|22992|23095|23277|23648|23650|25836|283248|292|3169|3202|3208|3221|390|3920|4756|4898|50807|51042|5129|51317|5308|5376|5424|55033|55205|55254|5585|56894|57555|5818|6303|6431|64847|6938|7692|7703|7716|80162|8061|8153|84548|84858|85464|8874|9355|9445|9475|9575|9877|9989	LPCAT3|CDKN2B|CHMP4B|SLC25A10|SPACA6|CYP26A1|OLFML2A|ASXL1|TSC22D3|ADGRL1|KDM2A|KIF1B|CLUH|SSBP3|TRIM29|NIPBL|RCOR2|SLC25A5|FOXA1|HOXA5|HPCA|HOXC4|RND3|LAMP2|NEO1|NRDC|ASAP1|ZNF593|CDK18|PHF21A|PITX2|PMP22|POLD1|FKBP14|ZNF532|TMEM39A|PKN1|AGPAT3|NLGN2|NECTIN1|SAT1|SRSF6|SPATA20|TCF12|ZNF133|PCGF2|VEZF1|PGGHG|FOSL1|RND2|TMEM185A|ZNF503|SSH2|ARHGEF7|LHX2|ITM2B|ROCK2|CLOCK|ZC3H11A|PPP4R1
	HIF1_Q3	52	237	0.00313043	0.0124172	1.58943	10042|10197|10370|10536|10554|11100|11343|116138|128637|132|152485|153222|1839|2101|23065|23277|23481|26145|2653|27131|283248|3159|3925|4638|50808|51154|51455|51637|5165|54870|55689|55718|55904|5728|57649|58526|5993|64207|6431|6560|663|7026|7037|7317|7804|79071|79365|8405|8462|89797|91289|9873	HMGXB4|PSME3|CITED2|P3H3|AGPAT1|HNRNPUL1|MGLL|KLHDC3|TBC1D20|ADK|ZNF827|CREBRF|HBEGF|ESRRA|EMC1|CLUH|PES1|IRF2BP1|GCSH|SNX5|RCOR2|HMGA1|STMN1|MYLK|AK3|MRTO4|REV1|RTRAF|PDK3|QRICH1|YEATS2|POLR3E|KMT2E|PTEN|PHF12|MID1IP1|RFX5|IRF2BPL|SRSF6|SLC12A4|BNIP2|NR2F2|TFRC|UBA1|LRP8|ELOVL6|BHLHE41|SPOP|KLF11|NAV2|LMF2|FCHSD2
	IRF1_Q6	57	263	0.00314773	0.0124172	1.553	10163|10312|10725|10938|1112|11235|147172|1745|1859|1974|22905|23387|256586|25946|26137|27071|283102|28971|3209|3241|3720|387640|3915|4487|5033|51251|51317|51599|51667|51747|5274|5308|5357|54776|54897|55000|55706|55761|55902|5691|57532|6446|6500|65010|6522|6892|79767|813|81566|84305|8543|8554|8673|8751|8824|90427|9319	WASF2|TCIRG1|NFAT5|EHD1|FOXN3|PDCD10|LRRC37BP1|DLX1|DYRK1A|EIF4A2|EPN2|SIK3|LYSMD2|ZNF385A|ZBTB20|DAPP1|KRT8P41|AAMDC|HOXA13|HPCAL1|JARID2|SKIDA1|LAMC1|MSX1|P4HA1|NT5C3A|PHF21A|LSR|NUB1|LUC7L3|SERPINI1|PITX2|PLS1|PPP1R12C|CASZ1|TUG1|NDC1|TTC17|ACSS2|PSMB3|NUFIP2|SGK1|SKP1|SLC26A6|SLC4A2|TAPBP|ELMO3|CALU|CSRNP2|PYM1|LMO4|PIAS1|VAMP8|ADAM15|CES2|BMF|TRIP13
	ZIC2_01	55	251	0.00338531	0.0131953	1.56004	1021|10500|10682|10808|113451|147906|157769|1592|2065|221443|22839|23048|23466|23613|25822|25836|25874|25946|2690|2778|28971|29|3005|3208|3218|3614|374659|3918|4035|4130|4800|4832|51088|51148|5298|54897|55063|55603|56980|57403|5754|57555|57649|582|64844|7158|7403|7703|7804|7917|79665|811|81562|8473|9203	CDK6|SEMA6C|EBP|HSPH1|AZIN2|DACT3|FAM91A1|CYP26A1|ERBB3|OARD1|DLGAP4|FNBP1|CBX6|ZMYND8|DNAJB5|NIPBL|MPC2|ZNF385A|GHR|GNAS|AAMDC|ABR|H1F0|HPCA|HOXB8|IMPDH1|HDDC3|LAMC2|LRP1|MAP1A|NFYA|NME3|KLHL5|CERCAM|PI4KB|CASZ1|ZCWPW1|TENT5A|PRDM10|RAB22A|PTK7|NLGN2|PHF12|BBS1|MARCH7|TP53BP1|KDM6A|PCGF2|LRP8|BAG6|DHX40|CALR|LMAN2L|OGT|ZMYM3
	OCT1_03	52	234	0.00343686	0.0131953	1.58056	1031|10370|10735|1112|11144|11278|160335|164|1745|1859|22839|25923|2719|283248|29072|3215|3221|3340|342035|3670|3728|4212|442213|4638|4756|4784|51205|51307|51611|5339|54206|5468|54897|55719|57190|57649|64112|6431|652|6907|7158|80204|84661|84962|8543|8554|8611|8829|8874|8905|9679|9682	CDKN2C|CITED2|STAG2|FOXN3|DMC1|KLF12|TMTC2|AP1G1|DLX1|DYRK1A|DLGAP4|ATL3|GPC3|RCOR2|SETD2|HOXB5|HOXC4|NDST1|GLDN|ISL1|JUP|MEIS2|PTCHD4|MYLK|NEO1|NFIX|ACP6|FAM53C|DPH5|PLEC|ERRFI1|PPARG|CASZ1|SLF2|SELENON|PHF12|MOAP1|SRSF6|BMP4|TBL1X|TP53BP1|FBXO11|DPY30|AJUBA|LMO4|PIAS1|PLPP1|NRP1|ARHGEF7|AP1S2|FAM53B|KDM4A
	TGACGTCA_ATF3_Q6	52	235	0.00343686	0.0131953	1.58056	10131|1040|11033|113026|1366|1639|192683|221322|22838|22936|23645|26470|2794|29995|317781|4705|5048|50855|51042|51277|5308|54806|54910|5494|55178|55197|55254|57111|58191|58476|60370|60436|6059|63929|64207|665|7054|7425|7534|79169|79567|79586|79720|80326|80742|81539|83988|84418|84557|9043|92399|9819	TRAP1|CDS1|ADAP1|PLCD3|CLDN7|DCTN1|SCAMP5|TBC1D32|RNF44|ELL2|PPP1R15A|SEZ6L2|GNL1|LMCD1|DDX51|NDUFA10|PAFAH1B1|PARD6A|ZNF593|DNAJC27|PITX2|AHI1|SEMA4C|PPM1A|MRM3|RPRD1A|TMEM39A|RAB25|CXCL16|TP53INP2|AVPI1|TGIF2|ABCE1|XPNPEP3|IRF2BPL|BNIP3L|TH|VGF|YWHAZ|C1orf35|RIPOR1|CHPF|VPS37B|WNT10A|PRR3|SLC38A1|NCALD|CYSTM1|MAP1LC3A|SPAG9|MRRF|TSC22D2
	NFY_01	57	262	0.00343725	0.0131953	1.54527	10163|10301|10528|10554|10628|10866|11261|113246|117155|1266|1277|147807|150864|1745|2119|221443|23613|23648|2530|25946|26090|26298|2719|3099|31|3221|3670|3720|3925|4800|4957|5116|5159|51726|54058|5414|5494|5518|55222|5547|55904|5833|587|64419|7108|7314|7750|7804|79152|79893|79977|8462|89944|92922|9493|9761|999	WASF2|DLEU1|NOP56|AGPAT1|TXNIP|HCP5|CHP1|C12orf57|CATSPER2|CNN3|COL1A1|ZNF524|FAM117B|DLX1|ETV5|OARD1|ZMYND8|SSBP3|FUT8|ZNF385A|ABHD12|EHF|GPC3|HK2|ACACA|HOXC4|ISL1|JARID2|STMN1|NFYA|ODF2|PCNT|PDGFRB|DNAJB11|C21orf58|SEPTIN4|PPM1A|PPP2R1A|LRRC20|PRCP|KMT2E|PCYT2|BCAT2|MTMR14|TM7SF2|UBB|ZMYM2|LRP8|FA2H|GGNBP2|GRHL2|KLF11|GLB1L2|CCDC102A|KIF23|MLEC|CDH1
	CP2_01	56	261	0.00356701	0.0136022	1.54854	10209|10735|1108|113189|113451|1277|131474|154807|1639|2119|2130|23371|23433|254428|26298|2719|2734|2778|283248|28996|3913|4054|4130|4953|5339|53635|5376|54880|55057|55205|55904|5686|57532|57555|6253|6272|6432|64332|64764|65244|6595|7041|7286|7716|79085|79109|79188|79977|80270|84446|84661|90427|9256|9414|9962|9988	EIF1|STAG2|CHD4|CHST14|AZIN2|COL1A1|CHCHD4|VKORC1L1|DCTN1|ETV5|EWSR1|TNS2|RHOQ|SLC41A1|EHF|GPC3|GLG1|GNAS|RCOR2|HIPK2|LAMB2|LTBP3|MAP1A|ODC1|PLEC|PTOV1|PMP22|BCOR|CRYBG2|ZNF532|KMT2E|PSMA5|NUFIP2|NLGN2|RTN2|SORT1|SRSF7|NFKBIZ|CREB3L2|SPATS2|SMARCA2|TGFB1I1|TUFT1|VEZF1|SLC25A23|MAPKAP1|TMEM43|GRHL2|HSD3B7|BRSK1|DPY30|BMF|TSPOAP1|TJP2|SLC23A2|DMTF1
	RGAANNTTC_HSF1_01	91	458	0.00372147	0.0140177	1.39751	10057|10134|10184|10272|10735|10783|10808|10938|11129|112|11214|11332|11343|118932|133|1387|146223|1523|154796|1781|1949|1974|1998|2176|2288|23013|23240|23243|23248|23507|23648|255488|25822|25953|26137|27071|2778|28971|28987|29072|29763|3054|3215|3218|3572|4035|4140|4199|440|4909|5033|51070|51251|51366|5147|51566|5339|5351|55003|55759|55851|5716|57532|57584|58473|607|63929|64207|6671|7169|7227|75…	ABCC5|BCAP31|LHFPL2|FSTL3|STAG2|NEK6|HSPH1|EHD1|CLASRP|ADCY6|AKAP13|ACOT7|MGLL|ANKRD22|ADM|CREBBP|CMTM4|CUX1|AMOT|DYNC1I2|EFNB3|EIF4A2|ELF2|FANCC|FKBP4|SPEN|TMEM131L|ANKRD28|RPRD2|LRRC8B|SSBP3|RNF144B|DNAJB5|PNKD|ZBTB20|DAPP1|GNAS|AAMDC|NOB1|SETD2|PACSIN3|HCFC1|HOXB5|HOXB8|IL6ST|LRP1|MARK3|ME1|ASNS|NTF4|P4HA1|NOSIP|NT5C3A|UBR5|PDE6D|ARMCX3|PLEC|PLOD1|PAK1IP1|WDR12|PSENEN|PSMD10|NUFIP2|ARHGAP21|PL…
	GGGNNTTTCC_NFKB_Q6_01	33	135	0.00373251	0.0140177	1.79503	10019|10040|10318|10725|10938|128077|1385|23429|254263|25953|3096|330|3557|4487|55205|5585|57658|5937|60685|6352|6919|7026|7170|79711|80320|80326|81544|8289|84181|8506|91107|91663|9536	SH2B3|TOM1L1|TNIP1|NFAT5|EHD1|LIX1L|CREB1|RYBP|CNIH2|PNKD|HIVEP1|BIRC3|IL1RN|MSX1|ZNF532|PKN1|CALCOCO1|RBMS1|ZFAND3|CCL5|TCEA2|NR2F2|TPM3|IPO4|SP6|WNT10A|GDPD5|ARID1A|CHD6|CNTNAP1|TRIM47|MYADM|PTGES
	PEA3_Q6	57	262	0.0037495	0.0140177	1.5376	10163|10250|1031|10312|10313|10628|10962|113246|118663|148867|1847|200186|2101|2135|219654|22978|23387|23648|254428|25923|26298|27063|283209|28971|3140|338557|3491|3606|3636|3707|3915|397|4055|4316|4926|51054|51703|5298|55719|58497|6041|64776|64834|64856|6811|7106|79961|81493|81544|81622|8301|84364|84958|867|8829|9632|9679	WASF2|SRRM1|CDKN2C|TCIRG1|RTN3|TXNIP|MLLT11|C12orf57|BTBD16|SLC30A7|DUSP5|CRTC2|ESRRA|EXTL2|ZCCHC24|NT5C2|SIK3|SSBP3|SLC41A1|ATL3|EHF|ANKRD1|PGM2L1|AAMDC|MR1|FFAR4|CCN1|IL18|INPPL1|ITPKB|LAMC1|ARHGDIB|LTBR|MMP7|NUMA1|PLEKHA8P1|ACSL5|PI4KB|SLF2|PRUNE1|RNASEL|C11orf1|ELOVL1|VWA1|STX5|TSPAN4|DENND2D|SYNC|GDPD5|UNC93B1|PICALM|ARFGAP2|SYTL1|CBL|NRP1|SEC24C|FAM53B
	AP1_Q4_01	57	266	0.00408592	0.0150784	1.53002	10313|10477|10897|11183|115572|1173|1307|152485|153769|1778|1839|1859|1893|2119|2167|23199|23243|23291|23645|255488|256586|25996|26232|27286|2810|283149|310|3586|362|3691|3856|387640|3915|3918|4054|4602|481|55603|56203|5833|59277|64073|65244|7262|794|79784|8061|81033|81563|84958|85464|8682|8751|9445|9522|968|9727	RTN3|UBE2E3|YIF1A|MAP4K5|TENT5B|AP2M1|COL16A1|ZNF827|SH3RF2|DYNC1H1|HBEGF|DYRK1A|ECM1|ETV5|FABP4|GSE1|ANKRD28|FBXW11|PPP1R15A|RNF144B|LYSMD2|REXO2|FBXO2|SRPX2|SFN|BCL9L|ANXA7|IL10|AQP5|ITGB4|KRT8|SKIDA1|LAMC1|LAMC2|LTBP3|MYB|ATP1B1|TENT5A|LMOD3|PCYT2|NTN4|C19orf33|SPATS2|PHLDA2|CALB2|MYH14|FOSL1|KCNH6|C1orf21|SYTL1|SSH2|PEA15|ADAM15|ITM2B|SCAMP1|CD68|RAB11FIP3
	DR4_Q2	57	265	0.00408592	0.0150784	1.53002	10133|10162|10500|10735|128218|133|1745|2026|2065|2101|221545|23152|23197|23369|25836|25946|26137|2618|26519|31|334|3720|4212|4343|481|4947|516|51776|51780|54206|5430|57149|57532|5754|57649|57659|58476|58526|5914|60436|6376|6432|6446|66008|7043|7384|7403|7750|79977|84557|84969|8554|9203|9315|9388|9448|9619	OPTN|LPCAT3|SEMA6C|STAG2|TMEM125|ADM|DLX1|ENO2|ERBB3|ESRRA|C6orf136|CIC|FAF2|PUM2|NIPBL|ZNF385A|ZBTB20|GART|TIMM10|ACACA|APLP2|JARID2|MEIS2|MOV10|ATP1B1|OAZ2|ATP5MC1|MAP3K20|KDM3B|ERRFI1|POLR2A|LYRM1|NUFIP2|PTK7|PHF12|ZBTB4|TP53INP2|MID1IP1|RARA|TGIF2|CX3CL1|SRSF7|SGK1|TRAK2|TGFB3|UQCRC1|KDM6A|ZMYM2|GRHL2|MAP1LC3A|TOX2|PIAS1|ZMYM3|NREP|LIPG|MAP4K4|ABCG1
	NFKB_Q6_01	52	237	0.00412802	0.0151361	1.56311	10019|10318|10725|10962|1108|128077|1385|1984|23378|25942|25953|26298|2782|284086|2869|28971|3096|330|3557|3572|4487|4793|481|51496|51747|54894|55249|56940|57060|5763|57658|5937|5993|6352|64419|6919|7026|7716|7818|80270|80320|80326|81544|84181|8506|87|8905|90427|91107|93643|9536|9887	SH2B3|TNIP1|NFAT5|MLLT11|CHD4|LIX1L|CREB1|EIF5A|RRP8|SIN3A|PNKD|EHF|GNB1|NEK8|GRK5|AAMDC|HIVEP1|BIRC3|IL1RN|IL6ST|MSX1|NFKBIB|ATP1B1|CTDSPL2|LUC7L3|RNF43|YY1AP1|DUSP22|PCBP4|PTMS|CALCOCO1|RBMS1|RFX5|CCL5|MTMR14|TCEA2|NR2F2|VEZF1|DAP3|HSD3B7|SP6|WNT10A|GDPD5|CHD6|CNTNAP1|ACTN1|AP1S2|BMF|TRIM47|TJAP1|PTGES|SMG7
	IK1_01	60	282	0.00429919	0.0156633	1.5078	10057|1021|1031|10318|10370|10783|11129|1592|1655|1745|2001|2063|23013|23085|23187|25953|26298|283987|2872|28973|29|3096|3221|339366|3597|387640|4035|4303|4487|481|493|51239|51747|54107|54894|55152|55275|5937|64207|6432|64411|65010|652|6671|7220|7425|7798|79767|80320|8289|8554|8613|87|90550|90627|90799|93643|9445|9772|9877	ABCC5|CDK6|CDKN2C|TNIP1|CITED2|NEK6|CLASRP|CYP26A1|DDX5|DLX1|ELF5|NR2F6|SPEN|ERC1|PHLDB1|PNKD|EHF|HID1|MKNK2|MRPS18B|ABR|HIVEP1|HOXC4|ADAMTSL5|IL13RA1|SKIDA1|LRP1|FOXO4|MSX1|ATP1B1|ATP2B4|ANKRD39|LUC7L3|POLE3|RNF43|DALRD3|VPS53|RBMS1|IRF2BPL|SRSF7|ARAP3|SLC26A6|BMP4|SP4|TRPC1|VGF|LUZP1|ELMO3|SP6|ARID1A|PIAS1|PLPP3|ACTN1|MCU|STARD13|CEP95|TJAP1|ITM2B|TMEM94|ZC3H11A
	PAX4_01	57	268	0.00444799	0.0161029	1.5225	10608|10912|1155|124222|150864|152485|162|1759|1984|2101|2119|2245|22919|23049|23152|23199|23466|23509|25822|25836|25953|26576|28987|3720|4035|4137|4898|4947|51042|51105|51317|5144|51754|5257|5326|55677|55690|57532|57649|6015|6237|63941|6671|6709|7175|726|7343|7425|7534|7917|79602|80326|81563|8301|84418|85464|9794	MXD4|GADD45G|TBCB|PAQR4|FAM117B|ZNF827|AP1B1|DNM1|EIF5A|ESRRA|ETV5|FGD1|MAPRE1|SMG1|CIC|GSE1|CBX6|POFUT1|DNAJB5|NIPBL|PNKD|SRPK3|NOB1|JARID2|LRP1|MAPT|NRDC|OAZ2|ZNF593|PHF20L1|PHF21A|PDE4D|TMEM8B|PHKB|PLAGL2|IWS1|PACS1|NUFIP2|PHF12|RING1|RRAS|NECAB3|SP4|SPTAN1|TPR|CAPN5|UBTF|VGF|YWHAZ|BAG6|ADIPOR2|WNT10A|C1orf21|PICALM|CYSTM1|SSH2|MAML1
	HIF1_Q5	54	250	0.0045786	0.0164715	1.53922	10197|10209|10370|10536|10554|11100|116138|128637|128866|140606|152485|153222|1839|22872|23065|23481|26145|26470|26519|27131|283248|284119|284716|29109|3159|3925|4303|5033|50808|51154|5165|5308|54870|5493|55904|57649|6431|64976|65108|6560|663|6722|7804|79071|79365|81031|84513|84515|8462|89797|91289|9355|9670|9873	PSME3|EIF1|CITED2|P3H3|AGPAT1|HNRNPUL1|KLHDC3|TBC1D20|CHMP4B|SELENOM|ZNF827|CREBRF|HBEGF|SEC31A|EMC1|PES1|IRF2BP1|SEZ6L2|TIMM10|SNX5|RCOR2|CAVIN1|RIMKLA|FHOD1|HMGA1|STMN1|FOXO4|P4HA1|AK3|MRTO4|PDK3|PITX2|QRICH1|PPL|KMT2E|PHF12|SRSF6|MRPL40|MARCKSL1|SLC12A4|BNIP2|SRF|LRP8|ELOVL6|BHLHE41|SLC2A10|PLPP5|MCM8|KLF11|NAV2|LMF2|LHX2|IPO13|FCHSD2
	IK3_01	50	230	0.00485764	0.0173661	1.56241	10735|10741|10870|11129|11235|115704|147339|147798|147912|149076|1831|1974|23433|2550|25953|26298|27286|283248|2872|28971|3096|3491|3590|3757|41|4204|4487|4837|5274|5458|54894|60436|64089|64411|65010|716|7301|7716|80320|83699|84557|8613|87|8751|93643|9448|9536|9736|9754|9877	STAG2|RBBP9|HCST|CLASRP|PDCD10|EVI5L|C18orf25|TMC4|SIX5|ZNF362|TSC22D3|EIF4A2|RHOQ|GABBR1|PNKD|EHF|SRPX2|RCOR2|MKNK2|AAMDC|HIVEP1|CCN1|IL11RA|KCNH2|ASIC1|MECP2|MSX1|NNMT|SERPINI1|POU4F2|RNF43|TGIF2|SNX16|ARAP3|SLC26A6|C1S|TYRO3|VEZF1|SP6|SH3BGRL2|MAP1LC3A|PLPP3|ACTN1|ADAM15|TJAP1|MAP4K4|PTGES|USP34|STARD8|ZC3H11A
	ATF1_Q6	52	238	0.00493522	0.0175338	1.54604	10221|10484|10625|10916|10938|118987|1266|1277|1366|1716|1831|192683|1974|22838|22936|23085|23199|23291|26470|27094|29995|3670|5048|5058|50855|51092|5144|51596|55689|55851|57111|595|60436|64207|6431|64764|64847|665|7054|7425|7534|79169|81539|83988|8444|84557|84695|84861|8543|93058|9819|998	TRIB1|SEC23A|IVNS1ABP|MAGED2|EHD1|PDZD8|CNN3|COL1A1|CLDN7|DGUOK|TSC22D3|SCAMP5|EIF4A2|RNF44|ELL2|ERC1|GSE1|FBXW11|SEZ6L2|KCNMB3|LMCD1|ISL1|PAFAH1B1|PAK1|PARD6A|SIDT2|PDE4D|CUTA|YEATS2|PSENEN|RAB25|CCND1|TGIF2|IRF2BPL|SRSF6|CREB3L2|SPATA20|BNIP3L|TH|VGF|YWHAZ|C1orf35|SLC38A1|NCALD|DYRK3|MAP1LC3A|LOXL3|KLHL22|LMO4|COQ10A|TSC22D2|CDC42
	ARGGGTTAA_UNKNOWN	30	122	0.00496748	0.0175395	1.8105	1031|10763|11278|128218|1385|140465|152485|1760|1951|23509|28973|3037|3096|3670|481|5326|5339|55200|55205|5653|5818|5819|7041|7145|7227|7277|7534|79071|8099|84446	CDKN2C|NES|KLF12|TMEM125|CREB1|MYL6B|ZNF827|DMPK|CELSR3|POFUT1|MRPS18B|HAS2|HIVEP1|ISL1|ATP1B1|PLAGL2|PLEC|PLEKHG6|ZNF532|KLK6|NECTIN1|NECTIN2|TGFB1I1|TNS1|TRPS1|TUBA4A|YWHAZ|ELOVL6|CDK2AP1|BRSK1
	RACCACAR_AML_Q6	56	264	0.00503009	0.017544	1.51768	10579|10783|1112|11198|114904|114990|124540|1407|1601|1984|221037|22943|22985|23411|23429|23753|25996|2876|3075|3213|3215|3221|3241|4289|4482|463|498|5048|51317|5468|54776|54894|5523|55565|56650|56895|57658|6337|6347|6429|6907|6938|79983|80736|811|8301|8412|84557|861|867|8897|8905|89795|905|9805|9887	TACC2|NEK6|FOXN3|SUPT16H|C1QTNF6|VASN|MSI2|CRY1|DAB2|EIF5A|JMJD1C|DKK1|ACIN1|SIRT1|RYBP|SDF2L1|REXO2|GPX1|CFH|HOXB3|HOXB5|HOXC4|HPCAL1|MKLN1|MSRA|ZFHX3|ATP5F1A|PAFAH1B1|PHF21A|PPARG|PPP1R12C|RNF43|PPP2R3A|ZNF821|CLDND1|AGPAT4|CALCOCO1|SCNN1A|CCL2|SRSF4|TBL1X|TCF12|POF1B|SLC44A4|CALR|PICALM|BCAR3|MAP1LC3A|RUNX1|CBL|MTMR3|AP1S2|NAV3|CCNT2|SCRN1|SMG7
	AAAYWAACM_HFH4_01	56	261	0.00503009	0.017544	1.51768	10397|10735|11278|11343|114904|114990|1203|124540|153222|171023|22858|23613|25836|25942|27013|27250|2800|2876|2886|29123|3218|3298|3306|3417|3491|3614|3667|4070|41|4215|4756|4784|51466|51496|51596|54708|54880|55276|57492|57727|5863|6446|6595|6811|6926|7026|79071|81033|84913|8613|89795|90627|9185|9315|9603|968	NDRG1|STAG2|KLF12|MGLL|C1QTNF6|VASN|CLN5|MSI2|CREBRF|ASXL1|ICK|ZMYND8|NIPBL|SIN3A|CNPPD1|PDCD4|GOLGA1|GPX1|GRB7|ANKRD11|HOXB8|HSF2|HSPA2|IDH1|CCN1|IMPDH1|IRS1|TACSTD2|ASIC1|MAP3K3|NEO1|NFIX|EVL|CTDSPL2|CUTA|MARCH5|BCOR|PGM2|ARID1B|NCOA5|RGL2|SGK1|SMARCA2|STX5|TBX3|NR2F2|ELOVL6|KCNH6|ATOH8|PLPP3|NAV3|STARD13|REPS2|NREP|NFE2L3|CD68
	SOX5_01	57	269	0.00525538	0.0182186	1.50769	10500|10735|124540|140710|145173|149076|150864|1745|1831|1847|1979|2051|23243|23301|23543|25836|25977|26959|30850|3215|3221|339487|3670|387640|4069|4070|4638|4678|473|4774|5058|51317|51366|54502|55000|55611|55761|65125|6709|6938|7371|7750|79665|7994|79977|80204|81566|8543|8631|8829|8857|8976|9043|91010|9139|9679|9957	SEMA6C|STAG2|MSI2|SOGA1|B3GLCT|ZNF362|FAM117B|DLX1|TSC22D3|DUSP5|EIF4EBP2|EPHB6|ANKRD28|EHBP1|RBFOX2|NIPBL|NECAP1|HBP1|CDR2L|HOXB5|HOXC4|ZBTB8OS|ISL1|SKIDA1|LYZ|TACSTD2|MYLK|NASP|RERE|NFIA|PAK1|PHF21A|UBR5|RBM47|TUG1|OTUB1|TTC17|WNK1|SPTAN1|TCF12|UCK2|ZMYM2|DHX40|KAT6A|GRHL2|FBXO11|CSRNP2|LMO4|SKAP1|NRP1|FCGBP|WASL|SPAG9|FMNL3|CBFA2T2|FAM53B|HS3ST1
	STAT1_03	54	254	0.005437	0.0187347	1.52326	10019|1021|10550|1108|1307|1398|153222|1745|2041|2137|219654|23291|23301|2585|25942|25946|27072|283248|2869|2935|3005|3221|4628|4924|5144|5147|51496|51762|5298|5412|57169|57609|5833|5862|595|64332|6502|6548|6594|6659|7334|7425|7716|79071|79823|80204|81566|81618|8202|83759|84962|91523|928|93643	SH2B3|CDK6|ARL6IP5|CHD4|COL16A1|CRK|CREBRF|DLX1|EPHA1|EXTL3|ZCCHC24|FBXW11|EHBP1|GALK2|SIN3A|ZNF385A|VPS41|RCOR2|GRK5|GSPT1|H1F0|HOXC4|MYH10|NUCB1|PDE4D|PDE6D|CTDSPL2|RAB8B|PI4KB|UBL3|ZNFX1|DIP2B|PCYT2|RAB2A|CCND1|NFKBIZ|SKP2|SLC9A1|SMARCA1|SOX4|UBE2N|VGF|VEZF1|ELOVL6|CAMKMT|FBXO11|CSRNP2|ITM2C|NCOA3|RBM4B|AJUBA|PCED1B|CD9|TJAP1
	RACTNNRTTTNC_UNKNOWN	31	130	0.00555459	0.0190253	1.77346	10057|10370|11230|1158|128866|1745|26145|27072|2876|3202|3221|3716|4303|5147|51491|5355|55298|57169|57610|5833|58497|7045|7227|7264|7301|7334|7743|81566|83692|95681|9670	ABCC5|CITED2|PRAF2|CKM|CHMP4B|DLX1|IRF2BP1|VPS41|GPX1|HOXA5|HOXC4|JAK1|FOXO4|PDE6D|NOP16|PLP2|RNF121|ZNFX1|RANBP10|PCYT2|PRUNE1|TGFBI|TRPS1|TSTA3|TYRO3|UBE2N|ZNF189|CSRNP2|CD99L2|CEP41|IPO13
	P300_01	55	256	0.00568724	0.0193048	1.51272	10147|10735|1108|11235|140576|1745|1831|1839|1949|2029|22985|23199|23369|23564|23613|25953|2706|2719|2869|3221|3654|3720|4055|4297|473|4830|51317|51422|5274|54910|55152|55198|5532|55893|5638|5914|64112|64393|6464|6560|65990|7132|7571|7750|79365|79893|80320|80326|81566|8301|84305|8751|90627|9371|9988	SUGP2|STAG2|CHD4|PDCD10|S100A16|DLX1|TSC22D3|HBEGF|EFNB3|ENSA|ACIN1|GSE1|PUM2|DDAH2|ZMYND8|PNKD|GJB2|GPC3|GRK5|HOXC4|IRAK1|JARID2|LTBR|KMT2A|RERE|NME1|PHF21A|PRKAG2|SERPINI1|SEMA4C|DALRD3|APPL2|PPP3CB|ZNF395|PRRG1|RARA|MOAP1|ZMAT3|SHC1|SLC12A4|FAM173A|TNFRSF1A|ZNF23|ZMYM2|BHLHE41|GGNBP2|SP6|WNT10A|CSRNP2|PICALM|PYM1|ADAM15|STARD13|KIF3B|DMTF1
	ER_Q6_01	59	279	0.00570369	0.0193048	1.48909	1031|10741|1112|171023|2288|22992|23152|23187|23277|23286|23387|25836|25953|266675|285172|28996|292|3213|3217|3670|3720|3925|498|5066|51226|5147|51596|516|5160|5174|54107|55003|55194|55205|56980|57060|57649|5937|6238|6303|6337|6382|63941|6548|65989|665|6709|7170|7227|7580|80223|80320|81563|84557|84844|8631|9500|95681|9873	CDKN2C|RBBP9|FOXN3|ASXL1|FKBP4|KDM2A|CIC|PHLDB1|CLUH|WWC1|SIK3|NIPBL|PNKD|BEST4|FAM126B|HIPK2|SLC25A5|HOXB3|HOXB7|ISL1|JARID2|STMN1|ATP5F1A|PAM|COPZ2|PDE6D|CUTA|ATP5MC1|PDHA1|PDZK1|POLE3|PAK1IP1|EVA1B|ZNF532|PRDM10|PCBP4|PHF12|RBMS1|RRBP1|SAT1|SCNN1A|SDC1|NECAB3|SLC9A1|DLK2|BNIP3L|SPTAN1|TPM3|TRPS1|ZNF32|RAB11FIP1|SP6|C1orf21|MAP1LC3A|PHF5A|SKAP1|MAGED1|CEP41|FCHSD2
	PAX4_02	51	241	0.00610333	0.0204133	1.53257	10419|1112|116988|1454|164|1745|1831|22874|23433|2348|23613|26999|2810|2876|29075|3037|3221|3229|360|3720|387640|3912|4070|408|4082|4131|4212|4487|472|4774|4784|5308|5372|54545|567|57178|57530|6303|6659|7227|727|7301|8028|81539|83988|8436|84885|85458|8613|8905|9139	PRMT5|FOXN3|AGAP3|CSNK1E|AP1G1|DLX1|TSC22D3|PLEKHA6|RHOQ|FOLR1|ZMYND8|CYFIP2|SFN|GPX1|LINC00652|HAS2|HOXC4|HOXC13|AQP3|JARID2|SKIDA1|LAMB1|TACSTD2|ARRB1|MARCKS|MAP1B|MEIS2|MSX1|ATM|NFIA|NFIX|PITX2|PMM1|MTMR12|B2M|ZMIZ1|CGN|SAT1|SOX4|TRPS1|C5|TYRO3|MLLT10|SLC38A1|NCALD|CAVIN2|ZDHHC12|DIXDC1|PLPP3|AP1S2|CBFA2T2
	HLF_01	55	259	0.00617816	0.0204133	1.50511	10019|1031|1075|118987|140465|140901|1454|1655|1745|1831|2029|2118|2182|22824|22905|23048|23208|23248|23332|23371|23543|25932|26145|2872|29114|3169|3221|4204|4212|4952|5144|5493|55107|55827|56916|57003|57026|57492|57532|64332|64400|7026|7504|79683|79977|801|81848|8239|83451|8905|9315|9728|9873|9912|998	SH2B3|CDKN2C|CTSC|PDZD8|MYL6B|STK35|CSNK1E|DDX5|DLX1|TSC22D3|ENSA|ETV4|ACSL4|HSPA4L|EPN2|FNBP1|SYT11|RPRD2|CLASP1|TNS2|RBFOX2|CLIC4|IRF2BP1|MKNK2|TAGLN3|FOXA1|HOXC4|MECP2|MEIS2|OCRL|PDE4D|PPL|ANO1|DCAF6|SMARCAD1|CCDC47|PDXP|ARID1B|NUFIP2|NFKBIZ|AKTIP|NR2F2|XK|ZDHHC14|GRHL2|CALM1|SPRY4|USP9X|ABHD11|AP1S2|NREP|SECISBP2L|FCHSD2|ARHGAP44|CDC42
	TCF11_01	55	257	0.00617816	0.0204133	1.50511	1030|10477|10735|10949|11124|11198|1387|2001|2167|221037|23053|23095|23258|25836|25999|2876|3029|3213|387640|3915|4130|4137|4297|481|4830|51075|51317|51390|5144|51596|54675|54897|5494|55142|55200|55603|57403|57555|5914|595|6303|6431|6595|6604|7043|7057|7403|7739|81688|84316|8829|9043|91695|9315|9500	CDKN2B|UBE2E3|STAG2|HNRNPA0|FAF1|SUPT16H|CREBBP|ELF5|FABP4|JMJD1C|ZSWIM8|KIF1B|DENND5A|NIPBL|CLIP3|GPX1|HAGH|HOXB3|SKIDA1|LAMC1|MAP1A|MAPT|KMT2A|ATP1B1|NME1|TMX2|PHF21A|AIG1|PDE4D|CUTA|CRLS1|CASZ1|PPM1A|HAUS2|PLEKHG6|TENT5A|RAB22A|NLGN2|RARA|CCND1|SAT1|SRSF6|SMARCA2|SMARCD3|TGFB3|THBS1|KDM6A|ZNF185|C6orf62|NAA38|NRP1|SPAG9|RRP7BP|NREP|MAGED1
	ARNT_01	57	271	0.00618479	0.0204133	1.49316	10171|10197|10280|10420|10726|1108|124044|1654|1856|1951|2101|2118|22838|22874|23253|23411|25948|25996|27131|283248|3215|3217|3601|3609|3916|3925|4055|4297|4953|51042|51134|51176|51230|51366|51566|5336|54830|54951|55193|57609|5866|6018|6046|6470|64773|64976|652|7317|7403|7425|79365|79596|79720|7994|8301|8905|9053	RCL1|PSME3|SIGMAR1|TESK2|NUDC|CHD4|SPATA2L|DDX3X|DVL2|CELSR3|ESRRA|ETV4|RNF44|PLEKHA6|ANKRD12|SIRT1|KBTBD2|REXO2|SNX5|RCOR2|HOXB5|HOXB7|IL15RA|ILF3|LAMP1|STMN1|LTBR|KMT2A|ODC1|ZNF593|CEP83|LEF1|PHF20|UBR5|ARMCX3|PLCG2|NUP62CL|COMMD8|PBRM1|DIP2B|RAB3IL1|RLF|BRD2|SHMT1|PCED1A|MRPL40|BMP4|UBA1|KDM6A|VGF|BHLHE41|RNF219|VPS37B|KAT6A|PICALM|AP1S2|MAP7
	ATF_B	43	191	0.00620964	0.0204133	1.59692	10131|10263|10513|11033|113026|1639|192683|22838|23645|26470|27166|2794|29995|4750|5048|5058|50855|51042|51092|5308|54806|54910|5494|55197|55254|56895|57111|6015|60370|6059|64207|7054|7425|7534|79169|79567|79720|80742|83988|84418|84557|9043|9819	TRAP1|CDK2AP2|APPBP2|ADAP1|PLCD3|DCTN1|SCAMP5|RNF44|PPP1R15A|SEZ6L2|PRELID1|GNL1|LMCD1|NEK1|PAFAH1B1|PAK1|PARD6A|ZNF593|SIDT2|PITX2|AHI1|SEMA4C|PPM1A|RPRD1A|TMEM39A|AGPAT4|RAB25|RING1|AVPI1|ABCE1|IRF2BPL|TH|VGF|YWHAZ|C1orf35|RIPOR1|VPS37B|PRR3|NCALD|CYSTM1|MAP1LC3A|SPAG9|TSC22D2
	SMAD4_Q6	52	245	0.00639689	0.0209028	1.52111	10163|1021|10313|11100|113451|1155|1173|127002|136|1385|1398|140465|140710|146223|1525|1639|1847|2118|22839|23215|23371|23433|23613|23648|31|3667|3918|4212|4638|4665|4909|5339|5532|55904|57060|57649|60509|6431|6811|7227|7425|7716|79665|801|81033|8289|84245|84695|8543|9463|9575|9935	WASF2|CDK6|RTN3|HNRNPUL1|AZIN2|TBCB|AP2M1|ATXN7L2|ADORA2B|CREB1|CRK|MYL6B|SOGA1|CMTM4|CXADR|DCTN1|DUSP5|ETV4|DLGAP4|PRRC2C|TNS2|RHOQ|ZMYND8|SSBP3|ACACA|IRS1|LAMC2|MEIS2|MYLK|NAB2|NTF4|PLEC|PPP3CB|KMT2E|PCBP4|PHF12|AGBL5|SRSF6|STX5|TRPS1|VGF|VEZF1|DHX40|CALM1|KCNH6|ARID1A|MRI1|LOXL3|LMO4|PICK1|CLOCK|MAFB
	COUP_01	56	266	0.0064397	0.0209028	1.49532	10436|10783|11193|112950|11331|11332|140606|152485|162|1639|171023|1839|1949|201191|221037|2261|23016|23152|23277|255488|25960|2706|3169|3960|4891|51069|5140|51596|5308|5339|5424|5523|56203|5763|5937|6164|6238|6253|6431|6464|64764|65108|6928|7026|7158|7169|7923|8028|84803|8509|8540|8729|8829|8874|90427|9761	EMG1|NEK6|WBP4|MED8|PHB2|ACOT7|SELENOM|ZNF827|AP1B1|DCTN1|ASXL1|HBEGF|EFNB3|SAMD14|JMJD1C|FGFR3|EXOSC7|CIC|CLUH|RNF144B|ADGRA2|GJB2|FOXA1|LGALS4|SLC11A2|MRPL2|PDE3B|CUTA|PITX2|PLEC|POLD1|PPP2R3A|LMOD3|PTMS|RBMS1|RPL34|RRBP1|RTN2|SRSF6|SHC1|CREB3L2|MARCKSL1|HNF1B|NR2F2|TP53BP1|TPM2|HSD17B8|MLLT10|GPAT3|NDST2|AGPS|GBF1|NRP1|ARHGEF7|BMF|MLEC
	MEIS1AHOXA9_01	29	121	0.00646818	0.0209028	1.78912	1031|10497|10845|11278|122786|140893|147650|149076|157769|171023|23095|23253|23613|25836|25977|26229|28973|29114|3217|3720|4848|4957|51105|51747|6659|7169|784|83988|8829	CDKN2C|UNC13B|CLPX|KLF12|FRMD6|RBBP8NL|SPACA6|ZNF362|FAM91A1|ASXL1|KIF1B|ANKRD12|ZMYND8|NIPBL|NECAP1|B3GAT3|MRPS18B|TAGLN3|HOXB7|JARID2|CNOT2|ODF2|PHF20L1|LUC7L3|SOX4|TPM2|CACNB3|NCALD|NRP1
	WCTCNATGGY_UNKNOWN	22	84	0.00655429	0.0210621	1.97917	10325|10745|113189|2067|221037|23332|246181|29090|376497|4957|516|54476|55173|55299|617|6602|7158|79567|80270|84058|84265|9728	RRAGB|PHTF1|CHST14|ERCC1|JMJD1C|CLASP1|AKR7L|TIMM21|SLC27A1|ODF2|ATP5MC1|RNF216|MRPS10|BRIX1|BCS1L|SMARCD1|TP53BP1|RIPOR1|HSD3B7|WDR54|POLR3GL|SECISBP2L
	RYTGCNNRGNAAC_MIF1_01	23	89	0.00662837	0.0211812	1.942	150483|1798|1875|1949|22897|23246|27148|2719|51042|51134|51400|53340|54206|56924|57727|583|6376|7314|81688|84067|8729|9266|9500	TEKT4|DPAGT1|E2F5|EFNB3|CEP164|BOP1|STK36|GPC3|ZNF593|CEP83|PPME1|SPA17|ERRFI1|PAK6|NCOA5|BBS2|CX3CL1|UBB|C6orf62|FAM160A2|GBF1|CYTH2|MAGED1
	FOXO1_01	53	248	0.00668919	0.021188	1.51024	1028|10397|1112|11193|11278|112950|11343|1456|147339|153222|171023|1745|1979|200186|205327|2119|2131|221443|23243|23648|253943|26505|26959|27250|2886|3218|3221|3491|3615|442213|4784|4800|5064|51317|51380|51747|5308|5412|55904|595|64061|7248|7403|79071|79735|8313|8543|861|90427|9043|9075|9139|9679	CDKN1C|NDRG1|FOXN3|WBP4|KLF12|MED8|MGLL|CSNK1G3|C18orf25|CREBRF|ASXL1|DLX1|EIF4EBP2|CRTC2|C2orf69|ETV5|EXT1|OARD1|ANKRD28|SSBP3|YTHDF3|CNNM3|HBP1|PDCD4|GRB7|HOXB8|HOXC4|CCN1|IMPDH2|PTCHD4|NFIX|NFYA|PALM|PHF21A|CSAD|LUC7L3|PITX2|UBL3|KMT2E|CCND1|TSPYL2|TSC1|KDM6A|ELOVL6|TBC1D17|AXIN2|LMO4|RUNX1|BMF|SPAG9|CLDN2|CBFA2T2|FAM53B
	PXR_Q2	55	262	0.00670461	0.021188	1.49757	1017|10363|11198|114990|128218|1490|2118|2119|221037|22839|23277|23648|23660|254263|2664|26958|28973|3229|338557|3586|3590|401152|4088|4130|4212|442213|481|5018|5308|5336|55000|55205|55625|56203|5720|57532|57609|607|6303|6337|6431|6464|7145|7360|784|8099|81688|84316|8543|8751|8829|9265|9448|9805|9968	CDK2|HMG20A|SUPT16H|VASN|TMEM125|CCN2|ETV4|ETV5|JMJD1C|DLGAP4|CLUH|SSBP3|ZKSCAN5|CNIH2|GDI1|COPG2|MRPS18B|HOXC13|FFAR4|IL10|IL11RA|C4orf3|SMAD3|MAP1A|MEIS2|PTCHD4|ATP1B1|OXA1L|PITX2|PLCG2|TUG1|ZNF532|ZDHHC7|LMOD3|PSME1|NUFIP2|DIP2B|BCL9|SAT1|SCNN1A|SRSF6|SHC1|TNS1|UGP2|CACNB3|CDK2AP1|C6orf62|NAA38|LMO4|ADAM15|NRP1|CYTH3|MAP4K4|SCRN1|MED12
	ETS_Q4	54	252	0.00697986	0.0219367	1.49992	10554|10870|1112|11278|148867|1839|1875|2067|2119|2135|2182|23371|23613|254428|25836|26511|27335|3159|3221|3590|4055|4297|4678|4831|51380|51599|51703|54545|54910|54923|55572|55700|5585|5747|59307|6347|64393|6938|7043|7403|7584|79567|79893|79983|81544|84305|84548|8631|90627|9368|9371|9632|9744|9988	AGPAT1|HCST|FOXN3|KLF12|SLC30A7|HBEGF|E2F5|ERCC1|ETV5|EXTL2|ACSL4|TNS2|ZMYND8|SLC41A1|NIPBL|CHIC2|EIF3K|HMGA1|HOXC4|IL11RA|LTBR|KMT2A|NASP|NME2|CSAD|LSR|ACSL5|MTMR12|SEMA4C|LIME1|FOXRED1|MAP7D1|PKN1|PTK2|SIGIRR|CCL2|ZMAT3|TCF12|TGFB3|KDM6A|ZNF35|RIPOR1|GGNBP2|POF1B|GDPD5|PYM1|TMEM185A|SKAP1|STARD13|SLC9A3R1|KIF3B|SEC24C|ACAP1|DMTF1
	GCGSCMNTTT_UNKNOWN	19	71	0.00718043	0.0224438	2.08462	10051|10301|10735|11198|132|23047|23435|2719|28511|3221|472|51747|56980|57649|5833|8237|91289|9662|9819	SMC4|DLEU1|STAG2|SUPT16H|ADK|PDS5B|TARDBP|GPC3|NKIRAS2|HOXC4|ATM|LUC7L3|PRDM10|PHF12|PCYT2|USP11|LMF2|CEP135|TSC22D2
	ATF6_01	30	127	0.008098	0.0251742	1.73388	10484|10945|128218|1911|1997|23085|23208|23258|26470|2804|28973|3382|378|463|5007|5308|53635|54890|5862|6046|6811|7220|7301|79665|84513|84861|8543|8729|93058|9823	SEC23A|KDELR1|TMEM125|PHC1|ELF1|ERC1|SYT11|DENND5A|SEZ6L2|GOLGB1|MRPS18B|ICA1|ARF4|ZFHX3|OSBP|PITX2|PTOV1|ALKBH5|RAB2A|BRD2|STX5|TRPC1|TYRO3|DHX40|PLPP5|KLHL22|LMO4|GBF1|COQ10A|ARMCX2
	SOX9_B1	51	240	0.00854855	0.0264312	1.49945	1027|10500|10962|144348|1745|1831|1911|2051|22929|23047|23301|23543|23648|25977|2869|3217|339487|354|378|399664|4082|4129|4155|4215|4678|473|4756|4784|5058|51114|51307|54993|5583|57165|6319|65108|65244|6659|7088|79665|7994|81563|8301|84181|84305|84316|8631|9139|9448|9632|9794	CDKN1B|SEMA6C|MLLT11|ZNF664|DLX1|TSC22D3|PHC1|EPHB6|SEPHS1|PDS5B|EHBP1|RBFOX2|SSBP3|NECAP1|GRK5|HOXB7|ZBTB8OS|KLK3|ARF4|MEX3D|MARCKS|MAOB|MBP|MAP3K3|NASP|RERE|NEO1|NFIX|PAK1|ZDHHC9|FAM53C|ZSCAN2|PRKCH|GJC2|SCD|MARCKSL1|SPATS2|SOX4|TLE1|DHX40|KAT6A|C1orf21|PICALM|CHD6|PYM1|NAA38|SKAP1|CBFA2T2|MAP4K4|SEC24C|MAML1
	ETS2_B	58	281	0.00875994	0.0269392	1.45663	10097|10103|1027|10370|11278|114904|118663|1398|1831|1949|1984|200186|2264|22821|22839|23240|2534|2582|2583|25836|25953|27094|27239|27335|3221|3590|3614|3960|397|415117|4212|4628|51251|54894|54910|55205|57169|57532|6002|60436|60509|64393|64411|6670|6811|6938|7301|7403|7414|7584|84695|84913|85458|8829|90627|90952|9368|9988	ACTR2|TSPAN1|CDKN1B|CITED2|KLF12|C1QTNF6|BTBD16|CRK|TSC22D3|EFNB3|EIF5A|CRTC2|FGFR4|RASA3|DLGAP4|TMEM131L|FYN|GALE|B4GALNT1|NIPBL|PNKD|KCNMB3|GPR162|EIF3K|HOXC4|IL11RA|IMPDH1|LGALS4|ARHGDIB|STX19|MEIS2|MYH10|NT5C3A|RNF43|SEMA4C|ZNF532|ZNFX1|NUFIP2|RGS12|TGIF2|AGBL5|ZMAT3|ARAP3|SP3|STX5|TCF12|TYRO3|KDM6A|VCL|ZNF35|LOXL3|ATOH8|DIXDC1|NRP1|STARD13|ESAM|SLC9A3R1|DMTF1
	ZF5_01	50	237	0.00890055	0.0272252	1.50205	10489|10804|11100|133|1407|149076|1948|22992|23095|23310|23378|23576|2530|26470|2782|30000|3208|339487|3916|3925|41|4215|4905|5036|5058|51199|54941|57649|6018|6602|663|7026|7334|7343|7804|801|8061|8099|81563|8301|84067|84962|88455|8874|9019|9043|90627|9454|9768|9912	LRRC41|GJB6|HNRNPUL1|ADM|CRY1|ZNF362|EFNB2|KDM2A|KIF1B|NCAPD3|RRP8|DDAH1|FUT8|SEZ6L2|GNB1|TNPO2|HPCA|ZBTB8OS|LAMP1|STMN1|ASIC1|MAP3K3|NSF|PA2G4|PAK1|NIN|RNF125|PHF12|RLF|SMARCD1|BNIP2|NR2F2|UBE2N|UBTF|LRP8|CALM1|FOSL1|CDK2AP1|C1orf21|PICALM|FAM160A2|AJUBA|ANKRD13A|ARHGEF7|MPZL1|SPAG9|STARD13|HOMER3|PCLAF|ARHGAP44
	LBP1_Q6	47	222	0.00922479	0.0280669	1.5196	1027|1031|10536|10962|1108|11198|196294|219654|221037|22874|23095|23187|254263|25946|26092|27239|283149|2869|28992|29763|3208|362|387640|4209|4297|51042|5494|55298|5532|55719|57165|57178|5738|5869|6843|6926|7139|7750|818|8289|8301|84171|84858|84881|84958|8543|9213	CDKN1B|CDKN2C|P3H3|MLLT11|CHD4|SUPT16H|IMMP1L|ZCCHC24|JMJD1C|PLEKHA6|KIF1B|PHLDB1|CNIH2|ZNF385A|TOR1AIP1|GPR162|BCL9L|GRK5|MACROD1|PACSIN3|HPCA|AQP5|SKIDA1|MEF2D|KMT2A|ZNF593|PPM1A|RNF121|PPP3CB|SLF2|GJC2|ZMIZ1|PTGFRN|RAB5B|VAMP1|TBX3|TNNT2|ZMYM2|CAMK2G|ARID1A|PICALM|LOXL4|ZNF503|RPUSD4|SYTL1|LMO4|XPR1
	GFI1_01	56	267	0.00953089	0.0288448	1.45947	10205|10949|1112|11278|150590|157769|160335|2113|221037|23248|23265|25928|26137|26145|26959|283149|3017|3159|3213|3218|3221|387640|3925|399664|4215|4628|4774|51106|51380|5144|51496|54462|54708|56895|56980|5728|57530|57532|57728|5833|6046|607|6320|6453|64864|652|6659|6662|6938|7026|7113|7798|79767|83699|8682|9946	MPZL2|HNRNPA0|FOXN3|KLF12|C2orf15|FAM91A1|TMTC2|ETS1|JMJD1C|RPRD2|EXOC7|SOSTDC1|ZBTB20|IRF2BP1|HBP1|BCL9L|HIST1H2BD|HMGA1|HOXB3|HOXB8|HOXC4|SKIDA1|STMN1|MEX3D|MAP3K3|MYH10|NFIA|TFB1M|CSAD|PDE4D|CTDSPL2|CCSER2|MARCH5|AGPAT4|PRDM10|PTEN|CGN|NUFIP2|WDR19|PCYT2|BRD2|BCL9|CLEC11A|ITSN1|RFX7|BMP4|SOX4|SOX9|TCF12|NR2F2|TMPRSS2|LUZP1|ELMO3|SH3BGRL2|PEA15|CRYZL1
	HEB_Q6	55	268	0.00994134	0.0299287	1.46099	10197|10313|10912|10962|1158|117155|127002|1307|149076|149466|1857|2065|22992|23053|23452|25946|27094|27239|283248|283987|2872|3208|3221|3757|4192|4638|4779|51042|51070|51569|5174|5376|5523|55298|5639|57178|5914|60509|6273|64423|6453|7043|7139|7145|7277|7343|7779|784|79567|81493|8406|8509|90|9139|9265	PSME3|RTN3|GADD45G|MLLT11|CKM|CATSPER2|ATXN7L2|COL16A1|ZNF362|C1orf210|DVL3|ERBB3|KDM2A|ZSWIM8|ANGPTL2|ZNF385A|KCNMB3|GPR162|RCOR2|HID1|MKNK2|HPCA|HOXC4|KCNH2|MDK|MYLK|NFE2L1|ZNF593|NOSIP|UFM1|PDZK1|PMP22|PPP2R3A|RNF121|PRRG2|ZMIZ1|RARA|AGBL5|S100A2|INF2|ITSN1|TGFB3|TNNT2|TNS1|TUBA4A|UBTF|SLC30A1|CACNB3|RIPOR1|SYNC|SRPX|NDST2|ACVR1|CBFA2T2|CYTH3
	VDR_Q3	49	232	0.0100625	0.0301348	1.49633	10171|10735|11100|127002|147906|149076|162|171023|1831|1949|1984|2029|22859|23054|23648|24146|25874|25942|25946|25953|26088|2869|3217|3218|3860|387640|4035|4212|51230|54206|55254|5583|57532|5754|5763|57649|5993|6238|6722|7043|7227|7716|79365|801|8289|8301|84962|8543|90427	RCL1|STAG2|HNRNPUL1|ATXN7L2|DACT3|ZNF362|AP1B1|ASXL1|TSC22D3|EFNB3|EIF5A|ENSA|ADGRL1|NCOA6|SSBP3|CLDN15|MPC2|SIN3A|ZNF385A|PNKD|GGA1|GRK5|HOXB7|HOXB8|KRT13|SKIDA1|LRP1|MEIS2|PHF20|ERRFI1|TMEM39A|PRKCH|NUFIP2|PTK7|PTMS|PHF12|RFX5|RRBP1|SRF|TGFB3|TRPS1|VEZF1|BHLHE41|CALM1|ARID1A|PICALM|AJUBA|LMO4|BMF
	GCCNNNWTAAR_UNKNOWN	34	152	0.0101467	0.0302288	1.63783	10057|1027|1031|1200|140901|1468|1760|1847|2119|23387|23466|2534|26088|2992|3218|3615|3636|3670|4209|432|442213|4487|54206|55152|57669|607|63941|6659|7043|7414|79365|81688|8289|84969	ABCC5|CDKN1B|CDKN2C|TPP1|STK35|SLC25A10|DMPK|DUSP5|ETV5|SIK3|CBX6|FYN|GGA1|GYG1|HOXB8|IMPDH2|INPPL1|ISL1|MEF2D|ASGR1|PTCHD4|MSX1|ERRFI1|DALRD3|EPB41L5|BCL9|NECAB3|SOX4|TGFB3|VCL|BHLHE41|C6orf62|ARID1A|TOX2
	AP4_Q5	56	274	0.0102788	0.0304635	1.45251	10370|10497|1108|11144|128866|140465|147912|154796|2014|2057|2065|22874|22992|23187|23253|25946|26959|27239|283987|29|3208|3215|3614|3757|4155|4215|4303|51582|51646|5509|55152|56924|57060|57178|57522|5754|58476|60685|64207|6594|6595|6820|7043|7048|7170|7425|79567|79893|80270|81688|84913|84958|8509|861|8615|89795	CITED2|UNC13B|CHD4|DMC1|CHMP4B|MYL6B|SIX5|AMOT|EMP3|EPOR|ERBB3|PLEKHA6|KDM2A|PHLDB1|ANKRD12|ZNF385A|HBP1|GPR162|HID1|ABR|HPCA|HOXB5|IMPDH1|KCNH2|MBP|MAP3K3|FOXO4|AZIN1|YPEL5|PPP1R3D|DALRD3|PAK6|PCBP4|ZMIZ1|SRGAP1|PTK7|TP53INP2|ZFAND3|IRF2BPL|SMARCA1|SMARCA2|SULT2B1|TGFB3|TGFBR2|TPM3|VGF|RIPOR1|GGNBP2|HSD3B7|C6orf62|ATOH8|SYTL1|NDST2|RUNX1|USO1|NAV3
	TAXCREB_01	32	139	0.0107714	0.031726	1.65754	1027|10513|150864|171023|1737|192683|1974|22992|292|2935|4082|4814|5007|5048|5058|51105|51566|51780|57649|5993|6015|64207|6602|663|7425|7716|8407|84557|8543|9213|9819|998	CDKN1B|APPBP2|FAM117B|ASXL1|DLAT|SCAMP5|EIF4A2|KDM2A|SLC25A5|GSPT1|MARCKS|NINJ1|OSBP|PAFAH1B1|PAK1|PHF20L1|ARMCX3|KDM3B|PHF12|RFX5|RING1|IRF2BPL|SMARCD1|BNIP2|VGF|VEZF1|TAGLN2|MAP1LC3A|LMO4|XPR1|TSC22D2|CDC42
	AP2_Q3	53	254	0.0108157	0.031726	1.4642	10724|10725|10735|1108|11343|115572|118980|147650|2101|2118|2245|22856|23049|23054|23310|23509|23625|25946|28511|3005|333|3480|3667|4137|4215|4343|5033|51307|51400|5147|5326|5412|5458|5476|55193|5814|6237|64403|64976|65108|6560|6926|7343|7423|80326|81566|81688|8405|8851|9064|9355|9575|9935	OGA|NFAT5|STAG2|CHD4|MGLL|TENT5B|SFXN2|SPACA6|ESRRA|ETV4|FGD1|CHSY1|SMG1|NCOA6|NCAPD3|POFUT1|FAM89B|ZNF385A|NKIRAS2|H1F0|APLP1|IGF1R|IRS1|MAPT|MAP3K3|MOV10|P4HA1|FAM53C|PPME1|PDE6D|PLAGL2|UBL3|POU4F2|CTSA|PBRM1|PURB|RRAS|CDH24|MRPL40|MARCKSL1|SLC12A4|TBX3|UBTF|VEGFB|WNT10A|CSRNP2|C6orf62|SPOP|CDK5R1|MAP3K6|LHX2|CLOCK|MAFB
	HNF4_01	56	274	0.011075	0.0320038	1.44561	10062|10554|10783|11215|112950|11332|119467|126375|1385|140606|149466|153222|162|171023|1822|201191|2065|221037|222068|23277|25874|25960|291|292|3480|372|3960|4035|4343|4628|5002|5003|5140|51596|5174|5305|5308|5339|5468|55057|55108|57060|5763|5937|6414|6429|6431|64764|65010|65108|6928|81848|83862|8729|9632|9761	NR1H3|AGPAT1|NEK6|AKAP11|MED8|ACOT7|CLRN3|ZNF792|CREB1|SELENOM|C1orf210|CREBRF|AP1B1|ASXL1|ATN1|SAMD14|ERBB3|JMJD1C|TMED4|CLUH|MPC2|ADGRA2|SLC25A4|SLC25A5|IGF1R|ARCN1|LGALS4|LRP1|MOV10|MYH10|SLC22A18|SLC22A18AS|PDE3B|CUTA|PDZK1|PIP4K2A|PITX2|PLEC|PPARG|CRYBG2|BSDC1|PCBP4|PTMS|RBMS1|SELENOP|SRSF4|SRSF6|CREB3L2|SLC26A6|MARCKSL1|HNF1B|SPRY4|TMEM120A|GBF1|SEC24C|MLEC
	TTGCWCAAY_CEBPB_02	17	64	0.0111205	0.0320038	2.07174	10221|10935|10970|1974|23387|3202|3417|3925|5308|5493|5509|55827|5862|7764|7798|79961|90427	TRIB1|PRDX3|CKAP4|EIF4A2|SIK3|HOXA5|IDH1|STMN1|PITX2|PPL|PPP1R3D|DCAF6|RAB2A|ZNF217|LUZP1|DENND2D|BMF
	CDC5_01	54	266	0.0111902	0.0320038	1.45531	1031|10370|10735|10783|10949|1112|11198|11278|11343|1138|122769|1307|1456|1523|152485|2182|23048|23332|23371|2534|26137|2719|3159|3169|3217|3306|3707|4487|5089|51307|51317|51596|54206|54880|55860|57609|5914|5937|6303|6382|65009|6595|7043|7088|7227|81563|81873|8829|8905|8975|9076|9315|9794|9912	CDKN2C|CITED2|STAG2|NEK6|HNRNPA0|FOXN3|SUPT16H|KLF12|MGLL|CHRNA5|LRR1|COL16A1|CSNK1G3|CUX1|ZNF827|ACSL4|FNBP1|CLASP1|TNS2|FYN|ZBTB20|GPC3|HMGA1|FOXA1|HOXB7|HSPA2|ITPKB|MSX1|PBX2|FAM53C|PHF21A|CUTA|ERRFI1|BCOR|ACTR10|DIP2B|RARA|RBMS1|SAT1|SDC1|NDRG4|SMARCA2|TGFB3|TLE1|TRPS1|C1orf21|ARPC5L|NRP1|AP1S2|USP13|CLDN1|NREP|MAML1|ARHGAP44
	STAT6_02	54	259	0.0111902	0.0320038	1.45531	10040|10209|10250|10370|10641|10725|11033|11100|11235|132299|1398|158|200186|23243|23291|23339|246181|2615|283209|284058|28511|2876|29801|3096|3159|4065|415117|4212|4215|51054|51134|5144|5159|5274|57551|57649|57658|64170|64411|6446|64801|65108|7227|79573|79590|79735|8242|8289|84181|84364|84958|868|9256|9575	TOM1L1|EIF1|SRRM1|CITED2|NPRL2|NFAT5|ADAP1|HNRNPUL1|PDCD10|OCIAD2|CRK|ADSL|CRTC2|ANKRD28|FBXW11|VPS39|AKR7L|LRRC32|PGM2L1|KANSL1|NKIRAS2|GPX1|ZDHHC8|HIVEP1|HMGA1|LY75|STX19|MEIS2|MAP3K3|PLEKHA8P1|CEP83|PDE4D|PDGFRB|SERPINI1|TAOK1|PHF12|CALCOCO1|CARD9|ARAP3|SGK1|ARV1|MARCKSL1|TRPS1|TTC13|MRPL24|TBC1D17|KDM5C|ARID1A|CHD6|ARFGAP2|SYTL1|CBLB|TSPOAP1|CLOCK
	SREBP_Q3	54	260	0.0111902	0.0320038	1.45531	10307|10625|10912|11235|11278|113246|1639|1839|2119|23048|23199|23301|255043|25822|25836|25959|25977|283248|283987|286077|2896|28971|28973|3221|3417|3872|387640|399664|4130|51251|5159|5274|5458|54870|55152|55205|55572|55904|57532|57649|5818|6594|65989|7139|7716|7804|7982|79893|79977|84364|8463|9603|9669|9873	APBB3|IVNS1ABP|GADD45G|PDCD10|KLF12|C12orf57|DCTN1|HBEGF|ETV5|FNBP1|GSE1|EHBP1|TMEM86B|DNAJB5|NIPBL|KANK2|NECAP1|RCOR2|HID1|FAM83H|GRN|AAMDC|MRPS18B|HOXC4|IDH1|KRT17|SKIDA1|MEX3D|MAP1A|NT5C3A|PDGFRB|SERPINI1|POU4F2|QRICH1|DALRD3|ZNF532|FOXRED1|KMT2E|NUFIP2|PHF12|NECTIN1|SMARCA1|DLK2|TNNT2|VEZF1|LRP8|ST7|GGNBP2|GRHL2|ARFGAP2|TEAD2|NFE2L3|EIF5B|FCHSD2
	GCTNWTTGK_UNKNOWN	62	307	0.0113845	0.0323976	1.41495	10370|10477|10735|113246|1266|147807|1655|1745|1831|2118|2119|221037|221443|23231|23452|23543|23648|2534|25836|26090|26578|2719|283248|3213|3572|3667|387640|3920|399664|4082|4088|4140|4237|473|4800|4849|51747|5339|55683|56910|58476|5869|64847|6522|66008|6659|6662|6670|6709|7314|7371|79893|84067|84181|8445|8543|85464|89795|90799|9315|9493|999	CITED2|UBE2E3|STAG2|C12orf57|CNN3|ZNF524|DDX5|DLX1|TSC22D3|ETV4|ETV5|JMJD1C|OARD1|SEL1L3|ANGPTL2|RBFOX2|SSBP3|FYN|NIPBL|ABHD12|OSTF1|GPC3|RCOR2|HOXB3|IL6ST|IRS1|SKIDA1|LAMP2|MEX3D|MARCKS|SMAD3|MARK3|MFAP2|RERE|NFYA|CNOT3|LUC7L3|PLEC|KANSL3|STARD7|TP53INP2|RAB5B|SPATA20|SLC4A2|TRAK2|SOX4|SOX9|SP3|SPTAN1|UBB|UCK2|GGNBP2|FAM160A2|CHD6|DYRK2|LMO4|SSH2|NAV3|CEP95|NREP|KIF23|CDH1
	MYB_Q6	53	257	0.0116757	0.033062	1.4568	1017|10327|10370|10929|11100|11343|114790|140465|149076|155061|1745|1793|1911|23197|23243|23248|23371|2534|26092|2778|2992|3213|3215|3218|3487|3590|3720|386757|387640|4297|4478|4957|5029|5048|51380|55000|55502|55904|56935|58497|60509|6382|7220|7403|7466|7791|80021|80144|84679|84969|8857|9043|9448	CDK2|AKR1A1|CITED2|SRSF8|HNRNPUL1|MGLL|STK11IP|MYL6B|ZNF362|ZNF746|DLX1|DOCK1|PHC1|FAF2|ANKRD28|RPRD2|TNS2|FYN|TOR1AIP1|GNAS|GYG1|HOXB3|HOXB5|HOXB8|IGFBP4|IL11RA|JARID2|SLC6A10P|SKIDA1|KMT2A|MSN|ODF2|P2RY2|PAFAH1B1|CSAD|TUG1|HES6|KMT2E|SMCO4|PRUNE1|AGBL5|SDC1|TRPC1|KDM6A|WFS1|ZYX|TMEM62|FRAS1|SLC9A7|TOX2|FCGBP|SPAG9|MAP4K4
	AHR_Q5	47	223	0.0118506	0.0333919	1.49299	1027|10653|10809|10912|11198|1176|118980|124222|126299|152485|1545|1974|2245|22859|22992|23174|23244|23466|2530|26036|283149|284086|29109|3221|41|4204|4212|5116|51293|51322|54058|5686|64061|64207|6431|7026|7534|7750|79365|79665|8028|8313|83693|83759|84962|861|9140	CDKN1B|SPINT2|STARD10|GADD45G|SUPT16H|AP3S1|SFXN2|PAQR4|ZNF428|ZNF827|CYP1B1|EIF4A2|FGD1|ADGRL1|KDM2A|ZCCHC14|PDS5A|CBX6|FUT8|ZNF451|BCL9L|NEK8|FHOD1|HOXC4|ASIC1|MECP2|MEIS2|PCNT|CD320|WAC|C21orf58|PSMA5|TSPYL2|IRF2BPL|SRSF6|NR2F2|YWHAZ|ZMYM2|BHLHE41|DHX40|MLLT10|AXIN2|HSDL1|RBM4B|AJUBA|RUNX1|ATG12
	LXR_DR4_Q3	23	93	0.0131737	0.0369381	1.80268	10162|10735|1307|2118|22992|23152|23369|31|3720|4947|5754|58476|58526|5914|6446|7403|7534|8405|84245|8554|9619|9891|9935	LPCAT3|STAG2|COL16A1|ETV4|KDM2A|CIC|PUM2|ACACA|JARID2|OAZ2|PTK7|TP53INP2|MID1IP1|RARA|SGK1|KDM6A|YWHAZ|SPOP|MRI1|PIAS1|ABCG1|NUAK1|MAFB
	BRN2_01	50	241	0.0132626	0.0370058	1.46169	10579|10725|11278|11343|122786|124540|1266|1523|1745|2118|2119|2135|219902|2261|23469|28232|2876|29104|3096|3213|3221|3615|3636|442213|4430|4774|51442|51499|51762|5339|5412|54880|55776|57178|595|607|6296|6303|7262|727|7286|7317|8061|81848|84181|867|9131|9575|9679|9710	TACC2|NFAT5|KLF12|MGLL|FRMD6|MSI2|CNN3|CUX1|DLX1|ETV4|ETV5|EXTL2|TMEM136|FGFR3|PHF3|SLCO3A1|GPX1|N6AMT1|HIVEP1|HOXB3|HOXC4|IMPDH2|INPPL1|PTCHD4|MYO1B|NFIA|VGLL1|TRIAP1|RAB8B|PLEC|UBL3|BCOR|SAYSD1|ZMIZ1|CCND1|BCL9|ACSM3|SAT1|PHLDA2|C5|TUFT1|UBA1|FOSL1|SPRY4|CHD6|CBL|AIFM1|CLOCK|FAM53B|KIAA0355
	FREAC3_01	53	258	0.0135662	0.0376691	1.44221	1021|1028|10370|11183|114904|117177|122769|149076|1856|1979|2014|2118|22839|23199|23231|23240|23243|23613|25836|26137|26505|27013|2886|28973|3209|3417|3614|387640|3914|4212|5058|51176|51307|51496|51667|5305|5414|54800|54870|55296|56895|57492|607|64061|7043|7403|79735|8408|84913|8543|89795|968|9772	CDK6|CDKN1C|CITED2|MAP4K5|C1QTNF6|RAB3IP|LRR1|ZNF362|DVL2|EIF4EBP2|EMP3|ETV4|DLGAP4|GSE1|SEL1L3|TMEM131L|ANKRD28|ZMYND8|NIPBL|ZBTB20|CNNM3|CNPPD1|GRB7|MRPS18B|HOXA13|IDH1|IMPDH1|SKIDA1|LAMB3|MEIS2|PAK1|LEF1|FAM53C|CTDSPL2|NUB1|PIP4K2A|SEPTIN4|KLHL24|QRICH1|TBC1D19|AGPAT4|ARID1B|BCL9|TSPYL2|TGFB3|KDM6A|TBC1D17|ULK1|ATOH8|LMO4|NAV3|CD68|TMEM94
	OCT1_04	49	242	0.013838	0.0380845	1.46347	10497|113246|149076|1523|160335|1745|191|23048|23179|23231|26137|26298|2664|283102|3213|3221|3654|3670|387640|4774|4784|4848|4905|51199|51239|51747|5298|5308|5523|5532|5728|57727|58476|595|64061|6432|6451|6595|6928|7163|7916|80320|83988|84181|8543|85458|861|9445|9957	UNC13B|C12orf57|ZNF362|CUX1|TMTC2|DLX1|AHCY|FNBP1|RGL1|SEL1L3|ZBTB20|EHF|GDI1|KRT8P41|HOXB3|HOXC4|IRAK1|ISL1|SKIDA1|NFIA|NFIX|CNOT2|NSF|NIN|ANKRD39|LUC7L3|PI4KB|PITX2|PPP2R3A|PPP3CB|PTEN|NCOA5|TP53INP2|CCND1|TSPYL2|SRSF7|SH3BGRL|SMARCA2|HNF1B|TPD52|PRRC2A|SP6|NCALD|CHD6|LMO4|DIXDC1|RUNX1|ITM2B|HS3ST1
	STTTCRNTTT_IRF_Q6	41	192	0.0138918	0.0380845	1.5217	1021|1031|10312|10370|10791|1365|1385|171023|1984|2323|28973|3209|3241|4076|4343|4487|4784|51251|51296|51466|51667|5308|54880|54897|567|5684|5686|5720|5747|595|6431|6892|6938|7318|79132|79365|79683|84858|89795|94240|9679	CDK6|CDKN2C|TCIRG1|CITED2|VAMP5|CLDN3|CREB1|ASXL1|EIF5A|FLT3LG|MRPS18B|HOXA13|HPCAL1|CAPRIN1|MOV10|MSX1|NFIX|NT5C3A|SLC15A3|EVL|NUB1|PITX2|BCOR|CASZ1|B2M|PSMA3|PSMA5|PSME1|PTK2|CCND1|SRSF6|TAPBP|TCF12|UBA7|DHX58|BHLHE41|ZDHHC14|ZNF503|NAV3|EPSTI1|FAM53B
	HNF3ALPHA_Q6	45	212	0.0139644	0.0380845	1.4894	10221|10309|11278|11343|114990|2167|223|23098|23369|23584|23613|23710|27250|2800|29763|31|3213|3218|3221|3298|3491|3606|3707|3872|4756|4774|5144|5308|54206|54502|54961|6446|6595|7043|7088|727|7301|7403|83891|84181|84913|8509|89795|9075|9185	TRIB1|CCNO|KLF12|MGLL|VASN|FABP4|ALDH9A1|SARM1|PUM2|VSIG2|ZMYND8|GABARAPL1|PDCD4|GOLGA1|PACSIN3|ACACA|HOXB3|HOXB8|HOXC4|HSF2|CCN1|IL18|ITPKB|KRT17|NEO1|NFIA|PDE4D|PITX2|ERRFI1|RBM47|SSH3|SGK1|SMARCA2|TGFB3|TLE1|C5|TYRO3|KDM6A|SNX25|CHD6|ATOH8|NDST2|NAV3|CLDN2|REPS2
	NFKB_C	54	269	0.0139821	0.0380845	1.43397	10019|1021|10318|10725|1108|128077|147912|1490|1528|1984|2051|2306|23179|25942|25953|26298|2869|28971|3054|3557|3691|3914|3931|3934|4487|4793|51230|51747|55249|55565|55683|56916|56940|57060|5743|57466|57610|5763|6352|6919|7301|7716|7764|7818|80270|80320|80326|81544|8545|90427|91107|93643|9536|9912	SH2B3|CDK6|TNIP1|NFAT5|CHD4|LIX1L|SIX5|CCN2|CYB5A|EIF5A|EPHB6|FOXD2|RGL1|SIN3A|PNKD|EHF|GRK5|AAMDC|HCFC1|IL1RN|ITGB4|LAMB3|LCAT|LCN2|MSX1|NFKBIB|PHF20|LUC7L3|YY1AP1|ZNF821|KANSL3|SMARCAD1|DUSP22|PCBP4|PTGS2|SCAF4|RANBP10|PTMS|CCL5|TCEA2|TYRO3|VEZF1|ZNF217|DAP3|HSD3B7|SP6|WNT10A|GDPD5|CGGBP1|BMF|TRIM47|TJAP1|PTGES|ARHGAP44
	MYB_Q3	52	253	0.0141639	0.0383309	1.44346	1017|11278|11343|140465|149076|2101|2118|22821|22836|23243|23380|23613|25836|26092|2778|2794|283232|2869|3213|3590|386757|442213|4717|4848|4947|4957|5029|51125|51306|51747|54206|55000|55904|5763|57727|58497|5862|6272|6352|6470|7750|784|80021|80144|80742|81493|81563|81565|84969|8631|9043|968	CDK2|KLF12|MGLL|MYL6B|ZNF362|ESRRA|ETV4|RASA3|RHOBTB3|ANKRD28|SRGAP2|ZMYND8|NIPBL|TOR1AIP1|GNAS|GNL1|TMEM80|GRK5|HOXB3|IL11RA|SLC6A10P|PTCHD4|NDUFC1|CNOT2|OAZ2|ODF2|P2RY2|GOLGA7|FAM13B|LUC7L3|ERRFI1|TUG1|KMT2E|PTMS|NCOA5|PRUNE1|RAB2A|SORT1|CCL5|SHMT1|ZMYM2|CACNB3|TMEM62|FRAS1|PRR3|SYNC|C1orf21|NDEL1|TOX2|SKAP1|SPAG9|CD68
	CCAWYNNGAAR_UNKNOWN	33	149	0.0142065	0.0383309	1.60332	1017|10209|10420|10436|10489|1112|112950|11331|115703|196483|23047|25941|2771|2810|2872|3572|5111|55199|5547|57649|5934|5937|5993|64061|6464|64710|6659|79784|84061|84265|84326|9256|9266	CDK2|EIF1|TESK2|EMG1|LRRC41|FOXN3|MED8|PHB2|ARHGAP33|EEF2KMT|PDS5B|TPGS2|GNAI2|SFN|MKNK2|IL6ST|PCNA|FAM86C1|PRCP|PHF12|RBL2|RBMS1|RFX5|TSPYL2|SHC1|NUCKS1|SOX4|MYH14|MAGT1|POLR3GL|METTL26|TSPOAP1|CYTH2
	GATA1_01	50	244	0.0143177	0.0384493	1.45387	10103|10181|10735|10916|11156|11198|1203|127002|147650|152485|1859|221443|23095|246181|253980|26092|2782|28971|31|3215|4035|4215|4665|47|473|4774|4802|4849|4947|51322|51582|55152|5754|57649|5863|6431|64976|6670|6722|7716|7750|79596|81688|8405|8509|85458|9371|9388|9575|9637	TSPAN1|RBM5|STAG2|MAGED2|PTP4A3|SUPT16H|CLN5|ATXN7L2|SPACA6|ZNF827|DYRK1A|OARD1|KIF1B|AKR7L|KCTD13|TOR1AIP1|GNB1|AAMDC|ACACA|HOXB5|LRP1|MAP3K3|NAB2|ACLY|RERE|NFIA|NFYC|CNOT3|OAZ2|WAC|AZIN1|DALRD3|PTK7|PHF12|RGL2|SRSF6|MRPL40|SP3|SRF|VEZF1|ZMYM2|RNF219|C6orf62|SPOP|NDST2|DIXDC1|KIF3B|LIPG|CLOCK|FEZ2
	LMO2COM_02	51	247	0.0147883	0.0393437	1.44477	10019|10188|10912|11183|11193|112|133|144501|1601|162|1997|200942|23199|25|2534|254428|27166|28987|29072|3094|3169|3670|387640|3931|4005|4303|4628|4849|4909|5308|54462|54675|55200|5523|5585|56895|57532|5819|6670|6692|6867|81848|823|8322|84316|8436|85414|861|89870|90627|94	SH2B3|TNK2|GADD45G|MAP4K5|WBP4|ADCY6|ADM|KRT80|DAB2|AP1B1|ELF1|KLHDC8B|GSE1|ABL1|FYN|SLC41A1|PRELID1|NOB1|SETD2|HINT1|FOXA1|ISL1|SKIDA1|LCAT|LMO2|FOXO4|MYH10|CNOT3|NTF4|PITX2|CCSER2|CRLS1|PLEKHG6|PPP2R3A|PKN1|AGPAT4|NUFIP2|NECTIN2|SP3|SPINT1|TACC1|SPRY4|CAPN1|FZD4|NAA38|CAVIN2|SLC45A3|RUNX1|TRIM15|STARD13|ACVRL1
	FOXO4_01	51	246	0.0147883	0.0393437	1.44477	10057|10370|10397|11156|11278|112950|114990|1456|153222|171023|200186|2118|2119|2131|22859|23243|23648|25874|27013|27250|3218|3221|3491|3572|3615|3670|4212|4215|442213|4756|5064|51134|51307|5144|51747|55904|57610|5914|5934|65108|7106|7227|7403|83943|84913|8543|861|8631|9139|9414|9873	ABCC5|CITED2|NDRG1|PTP4A3|KLF12|MED8|VASN|CSNK1G3|CREBRF|ASXL1|CRTC2|ETV4|ETV5|EXT1|ADGRL1|ANKRD28|SSBP3|MPC2|CNPPD1|PDCD4|HOXB8|HOXC4|CCN1|IL6ST|IMPDH2|ISL1|MEIS2|MAP3K3|PTCHD4|NEO1|PALM|CEP83|FAM53C|PDE4D|LUC7L3|KMT2E|RANBP10|RARA|RBL2|MARCKSL1|TSPAN4|TRPS1|KDM6A|IMMP2L|ATOH8|LMO4|RUNX1|SKAP1|CBFA2T2|TJP2|FCHSD2
	LYF1_01	55	272	0.0154516	0.0407723	1.41935	10019|10313|10735|10783|10949|1112|11235|127002|171023|1760|1778|1949|1984|2026|2125|23164|23291|23332|2530|2664|2719|28955|28971|3218|3480|3590|3691|3720|387640|4303|5159|51776|5274|5308|5339|5355|5468|55759|57698|5818|5977|649|652|6522|7138|7916|80736|8099|8416|8445|8463|8673|8829|9043|9912	SH2B3|RTN3|STAG2|NEK6|HNRNPA0|FOXN3|PDCD10|ATXN7L2|ASXL1|DMPK|DYNC1H1|EFNB3|EIF5A|ENO2|EVPL|MPRIP|FBXW11|CLASP1|FUT8|GDI1|GPC3|DEXI|AAMDC|HOXB8|IGF1R|IL11RA|ITGB4|JARID2|SKIDA1|FOXO4|PDGFRB|MAP3K20|SERPINI1|PITX2|PLEC|PLP2|PPARG|WDR12|SHTN1|NECTIN1|DPF2|BMP1|BMP4|SLC4A2|TNNT1|PRRC2A|SLC44A4|CDK2AP1|ANXA9|DYRK2|TEAD2|VAMP8|NRP1|SPAG9|ARHGAP44
	CAGNYGKNAAA_UNKNOWN	20	79	0.0154678	0.0407723	1.85919	10513|10929|1974|2113|23509|2869|4209|442213|51366|5144|51646|5308|5326|6137|649|6648|6907|79685|85414|9139	APPBP2|SRSF8|EIF4A2|ETS1|POFUT1|GRK5|MEF2D|PTCHD4|UBR5|PDE4D|YPEL5|PITX2|PLAGL2|RPL13|BMP1|SOD2|TBL1X|SAP30L|SLC45A3|CBFA2T2
	LEF1_Q6	53	265	0.0157014	0.0411983	1.42791	10162|1021|10625|10657|122786|140465|1911|1974|2001|221443|22838|23098|23208|23243|23263|23332|25|29|29072|29763|3096|3169|3217|3480|4800|4947|4957|5058|51088|5144|51596|54910|55205|55706|57060|57530|60436|6382|6451|65108|6599|7403|7804|79665|81848|8289|84056|8412|84305|8728|8851|9019|9935	LPCAT3|CDK6|IVNS1ABP|KHDRBS1|FRMD6|MYL6B|PHC1|EIF4A2|ELF5|OARD1|RNF44|SARM1|SYT11|ANKRD28|MCF2L|CLASP1|ABL1|ABR|SETD2|PACSIN3|HIVEP1|FOXA1|HOXB7|IGF1R|NFYA|OAZ2|ODF2|PAK1|KLHL5|PDE4D|CUTA|SEMA4C|ZNF532|NDC1|PCBP4|CGN|TGIF2|SDC1|SH3BGRL|MARCKSL1|SMARCC1|KDM6A|LRP8|DHX40|SPRY4|ARID1A|KATNAL1|BCAR3|PYM1|ADAM19|CDK5R1|MPZL1|MAFB
	MEIS1_01	51	249	0.0159266	0.0415983	1.43728	10162|10197|1030|1031|10318|10970|11144|1173|122786|146223|153222|2029|2113|23187|23286|23411|23509|23613|25822|26286|2886|28971|29104|3005|387640|4137|4848|5048|51226|51566|5326|54206|55193|55249|55502|5687|57060|57609|60436|7088|7818|83931|83988|84364|84514|84681|8829|9043|91942|9710|9962	LPCAT3|PSME3|CDKN2B|CDKN2C|TNIP1|CKAP4|DMC1|AP2M1|FRMD6|CMTM4|CREBRF|ENSA|ETS1|PHLDB1|WWC1|SIRT1|POFUT1|ZMYND8|DNAJB5|ARFGAP3|GRB7|AAMDC|N6AMT1|H1F0|SKIDA1|MAPT|CNOT2|PAFAH1B1|COPZ2|ARMCX3|PLAGL2|ERRFI1|PBRM1|YY1AP1|HES6|PSMA6|PCBP4|DIP2B|TGIF2|TLE1|DAP3|STK40|NCALD|ARFGAP2|GHDC|HINT2|NRP1|SPAG9|NDUFAF2|KIAA0355|SLC23A2
	E2F1_Q6	49	235	0.016122	0.0419172	1.44757	10042|10735|10849|11100|116028|124222|140901|147807|148479|149076|1911|2176|23301|23648|25836|28232|29109|2935|3159|339487|3609|3925|4609|4628|4678|51087|5111|51496|51747|5250|5424|5430|55063|55193|57532|57659|5818|6432|64976|6670|7301|79077|84515|84679|84844|85236|9126|9221|9768	HMGXB4|STAG2|CD3EAP|HNRNPUL1|RMI2|PAQR4|STK35|ZNF524|PHF13|ZNF362|PHC1|FANCC|EHBP1|SSBP3|NIPBL|SLCO3A1|FHOD1|GSPT1|HMGA1|ZBTB8OS|ILF3|STMN1|MYC|MYH10|NASP|YBX2|PCNA|CTDSPL2|LUC7L3|SLC25A3|POLD1|POLR2A|ZCWPW1|PBRM1|NUFIP2|ZBTB4|NECTIN1|SRSF7|MRPL40|SP3|TYRO3|DCTPP1|MCM8|SLC9A7|PHF5A|HIST1H2BK|SMC3|NOLC1|PCLAF
	CREL_01	52	257	0.0164024	0.0422621	1.42887	10019|1021|10318|10725|10870|10938|10962|1108|128077|1307|1385|147912|1490|1528|1974|1984|25942|25953|26298|2869|29801|3096|330|415117|4487|51042|51496|54894|57060|57610|57658|5937|5993|60685|6237|6352|6867|6919|7026|7170|7534|7716|79735|80326|81544|83940|84181|87|8870|91107|9536|9575	SH2B3|CDK6|TNIP1|NFAT5|HCST|EHD1|MLLT11|CHD4|LIX1L|COL16A1|CREB1|SIX5|CCN2|CYB5A|EIF4A2|EIF5A|SIN3A|PNKD|EHF|GRK5|ZDHHC8|HIVEP1|BIRC3|STX19|MSX1|ZNF593|CTDSPL2|RNF43|PCBP4|RANBP10|CALCOCO1|RBMS1|RFX5|ZFAND3|RRAS|CCL5|TACC1|TCEA2|NR2F2|TPM3|YWHAZ|VEZF1|TBC1D17|WNT10A|GDPD5|TATDN1|CHD6|ACTN1|IER3|TRIM47|PTGES|CLOCK
	NRF2_Q4	52	259	0.0164024	0.0422621	1.42887	10313|10897|10912|10962|11193|11261|117246|1455|1917|203068|2119|23199|23231|24146|256586|25996|27286|283149|2877|3423|3915|4035|4257|481|5048|5144|5339|5604|5684|5713|5718|6046|63941|64770|64983|6500|6907|7262|7277|79784|81688|83699|84171|84958|8543|8554|8751|8975|9135|9445|9670|9891	RTN3|YIF1A|GADD45G|MLLT11|WBP4|CHP1|FTSJ3|CSNK1G2|EEF1A2|TUBB|ETV5|GSE1|SEL1L3|CLDN15|LYSMD2|REXO2|SRPX2|BCL9L|GPX2|IDS|LAMC1|LRP1|MGST1|ATP1B1|PAFAH1B1|PDE4D|PLEC|MAP2K1|PSMA3|PSMD7|PSMD12|BRD2|NECAB3|CCDC14|MRPL32|SKP1|TBL1X|PHLDA2|TUBA4A|MYH14|C6orf62|SH3BGRL2|LOXL4|SYTL1|LMO4|PIAS1|ADAM15|USP13|RABEP1|ITM2B|IPO13|NUAK1
	USF_Q6_01	50	245	0.0166343	0.042611	1.43849	10221|10912|1108|118980|153222|1984|2130|22838|23253|23277|23411|23433|24149|25948|2778|29|2992|3073|31|3217|3609|3728|3916|3925|4055|51230|51306|51596|51599|5494|5585|55964|57530|5863|5866|60436|6446|64773|6745|7425|7543|79365|79720|7994|8045|8301|83401|84881|90627|999	TRIB1|GADD45G|CHD4|SFXN2|CREBRF|EIF5A|EWSR1|RNF44|ANKRD12|CLUH|SIRT1|RHOQ|ZNF318|KBTBD2|GNAS|ABR|GYG1|HEXA|ACACA|HOXB7|ILF3|JUP|LAMP1|STMN1|LTBR|PHF20|FAM13B|CUTA|LSR|PPM1A|PKN1|SEPTIN3|CGN|RGL2|RAB3IL1|TGIF2|SGK1|PCED1A|SSR1|VGF|ZFX|BHLHE41|VPS37B|KAT6A|RASSF7|PICALM|ELOVL3|RPUSD4|STARD13|CDH1
	HMEF2_Q6	31	141	0.0168068	0.042611	1.60525	10491|10938|1112|1158|140465|149076|22943|25874|29995|3037|3215|442213|4649|4784|51608|54961|56924|652|6594|7077|7134|7169|7248|7798|79567|79767|80320|823|8445|90627|9877	CRTAP|EHD1|FOXN3|CKM|MYL6B|ZNF362|DKK1|MPC2|LMCD1|HAS2|HOXB5|PTCHD4|MYO9A|NFIX|GET4|SSH3|PAK6|BMP4|SMARCA1|TIMP2|TNNC1|TPM2|TSC1|LUZP1|RIPOR1|ELMO3|SP6|CAPN1|DYRK2|STARD13|ZC3H11A
	SRY_02	53	260	0.0168678	0.042611	1.42087	10500|10735|112950|124540|140710|144348|149076|153222|1831|1847|22858|23543|25836|25948|25977|3215|3221|339487|3860|4035|4070|4088|4131|4303|4638|4774|4779|4784|4905|5058|51317|51366|54894|5738|57609|6432|6541|7043|7371|7750|79665|7994|81566|8408|8543|8554|8829|8976|9139|9315|9679|9794|9957	SEMA6C|STAG2|MED8|MSI2|SOGA1|ZNF664|ZNF362|CREBRF|TSC22D3|DUSP5|ICK|RBFOX2|NIPBL|KBTBD2|NECAP1|HOXB5|HOXC4|ZBTB8OS|KRT13|LRP1|TACSTD2|SMAD3|MAP1B|FOXO4|MYLK|NFIA|NFE2L1|NFIX|NSF|PAK1|PHF21A|UBR5|RNF43|PTGFRN|DIP2B|SRSF7|SLC7A1|TGFB3|UCK2|ZMYM2|DHX40|KAT6A|CSRNP2|ULK1|LMO4|PIAS1|NRP1|WASL|CBFA2T2|NREP|FAM53B|MAML1|HS3ST1
	STAT5A_01	53	259	0.0168678	0.042611	1.42087	10051|10057|10327|10497|122786|127002|153222|1592|171023|1911|2119|22978|23022|23098|23371|26145|2896|28987|29075|3340|415117|4204|442213|4774|4909|5118|5298|55205|55353|55677|5606|5627|582|5914|59307|6237|6347|6352|6382|6548|6609|6919|7106|7771|7791|79590|83988|8406|8829|89870|9448|95681|9632	SMC4|ABCC5|AKR1A1|UNC13B|FRMD6|ATXN7L2|CREBRF|CYP26A1|ASXL1|PHC1|ETV5|NT5C2|PALLD|SARM1|TNS2|IRF2BP1|GRN|NOB1|LINC00652|NDST1|STX19|MECP2|PTCHD4|NFIA|NTF4|PCOLCE|PI4KB|ZNF532|LAPTM4B|IWS1|MAP2K3|PROS1|BBS1|RARA|SIGIRR|RRAS|CCL2|CCL5|SDC1|SLC9A1|SMPD1|TCEA2|TSPAN4|ZNF112|ZYX|MRPL24|NCALD|SRPX|NRP1|TRIM15|MAP4K4|CEP41|SEC24C
	OCT1_07	36	169	0.0169103	0.042611	1.54424	10778|1112|1525|160335|171023|196294|22874|25837|2664|29123|3654|3670|387640|4155|472|4756|4774|4784|51307|51776|53944|54880|57149|595|64061|6453|64770|79977|8322|8543|85458|861|9371|9679|9805|9946	ZNF271P|FOXN3|CXADR|TMTC2|ASXL1|IMMP1L|PLEKHA6|RAB26|GDI1|ANKRD11|IRAK1|ISL1|SKIDA1|MBP|ATM|NEO1|NFIA|NFIX|FAM53C|MAP3K20|CSNK1G1|BCOR|LYRM1|CCND1|TSPYL2|ITSN1|CCDC14|GRHL2|FZD4|LMO4|DIXDC1|RUNX1|KIF3B|FAM53B|SCRN1|CRYZL1
	OLF1_01	56	277	0.0169993	0.0426475	1.40552	10916|112|113451|114049|126299|128077|142678|152189|2001|2051|205327|22992|230|23371|23429|254428|26145|2690|283987|3229|3491|3720|3728|4131|4212|430|4756|51069|51307|5159|51780|5509|5532|5583|55904|57060|57532|57620|5763|5833|6419|64221|6446|652|7227|7317|7334|7343|7414|7425|8153|8445|84557|84932|93594|9912	MAGED2|ADCY6|AZIN2|BUD23|ZNF428|LIX1L|MIB2|CMTM8|ELF5|EPHB6|C2orf69|KDM2A|ALDOC|TNS2|RYBP|SLC41A1|IRF2BP1|GHR|HID1|HOXC13|CCN1|JARID2|JUP|MAP1B|MEIS2|ASCL2|NEO1|MRPL2|FAM53C|PDGFRB|KDM3B|PPP1R3D|PPP3CB|PRKCH|KMT2E|PCBP4|NUFIP2|STIM2|PTMS|PCYT2|SETMAR|ROBO3|SGK1|BMP4|TRPS1|UBA1|UBE2N|UBTF|VCL|VGF|RND2|DYRK2|MAP1LC3A|RAB2B|TBC1D31|ARHGAP44
	NFAT_Q6	49	245	0.0173741	0.0433973	1.43975	10432|10579|10912|10962|1307|1407|149076|2001|2119|23243|23613|23648|24147|254263|2690|2876|3213|3221|3720|3797|3956|3987|4082|4297|51366|5144|5308|5352|53635|5458|54800|55003|55218|56623|5818|60685|6670|7026|7043|7132|7227|7504|80270|822|8673|90|91107|9448|9500	RBM14|TACC2|GADD45G|MLLT11|COL16A1|CRY1|ZNF362|ELF5|ETV5|ANKRD28|ZMYND8|SSBP3|FJX1|CNIH2|GHR|GPX1|HOXB3|HOXC4|JARID2|KIF3C|LGALS1|LIMS1|MARCKS|KMT2A|UBR5|PDE4D|PITX2|PLOD2|PTOV1|POU4F2|KLHL24|PAK1IP1|EXD2|INPP5E|NECTIN1|ZFAND3|SP3|NR2F2|TGFB3|TNFRSF1A|TRPS1|XK|HSD3B7|CAPG|VAMP8|ACVR1|TRIM47|MAP4K4|MAGED1
	E47_01	52	256	0.0176252	0.0434553	1.42168	10370|10962|1158|128866|147650|154807|1592|2051|23199|23625|25822|25837|27239|2778|283149|3217|3655|3670|3757|3956|4130|4215|4245|51307|51390|5339|5420|54536|55205|55502|55761|55904|56904|57727|5869|5905|64393|64801|6522|6709|7043|784|79573|80270|80326|818|8405|8436|861|9245|9322|9463	CITED2|MLLT11|CKM|CHMP4B|SPACA6|VKORC1L1|CYP26A1|EPHB6|GSE1|FAM89B|DNAJB5|RAB26|GPR162|GNAS|BCL9L|HOXB7|ITGA6|ISL1|KCNH2|LGALS1|MAP1A|MAP3K3|MGAT1|FAM53C|AIG1|PLEC|PODXL|EXOC6|ZNF532|HES6|TTC17|KMT2E|SH3GLB2|NCOA5|RAB5B|RANGAP1|ZMAT3|ARV1|SLC4A2|SPTAN1|TGFB3|CACNB3|TTC13|HSD3B7|WNT10A|CAMK2G|SPOP|CAVIN2|RUNX1|GCNT3|TRIP10|PICK1
	ZIC3_01	52	256	0.0176252	0.0434553	1.42168	1021|10272|10735|113451|115703|127002|140901|149076|157769|1592|2065|2137|22839|23053|23452|2348|23613|2690|2778|283248|3037|3208|3218|3614|3757|3918|4035|4130|4131|493|5298|5305|54897|55205|55700|56980|57060|5754|57555|57649|5784|5937|64710|64847|65108|7403|7804|80320|84695|8473|84858|9469	CDK6|FSTL3|STAG2|AZIN2|ARHGAP33|ATXN7L2|STK35|ZNF362|FAM91A1|CYP26A1|ERBB3|EXTL3|DLGAP4|ZSWIM8|ANGPTL2|FOLR1|ZMYND8|GHR|GNAS|RCOR2|HAS2|HPCA|HOXB8|IMPDH1|KCNH2|LAMC2|LRP1|MAP1A|MAP1B|ATP2B4|PI4KB|PIP4K2A|CASZ1|ZNF532|MAP7D1|PRDM10|PCBP4|PTK7|NLGN2|PHF12|PTPN14|RBMS1|NUCKS1|SPATA20|MARCKSL1|KDM6A|LRP8|SP6|LOXL3|OGT|ZNF503|CHST3
	NERF_Q2	52	256	0.0176252	0.0434553	1.42168	10314|10489|10554|114904|148867|169611|1839|2135|23371|23413|23613|27239|27335|28971|3159|3221|3590|3707|397|4774|51125|51377|51527|5308|54880|54910|54980|55572|55677|57532|60436|64393|64411|652|6522|6938|7037|7343|7414|7571|79893|8061|81493|84067|84695|84913|8506|8631|8729|8829|90627|9754	LANCL1|LRRC41|AGPAT1|C1QTNF6|SLC30A7|OLFML2A|HBEGF|EXTL2|TNS2|NCS1|ZMYND8|GPR162|EIF3K|AAMDC|HMGA1|HOXC4|IL11RA|ITPKB|ARHGDIB|NFIA|GOLGA7|UCHL5|GSKIP|PITX2|BCOR|SEMA4C|C2orf42|FOXRED1|IWS1|NUFIP2|TGIF2|ZMAT3|ARAP3|BMP4|SLC4A2|TCF12|TFRC|UBTF|VCL|ZNF23|GGNBP2|FOSL1|SYNC|FAM160A2|LOXL3|ATOH8|CNTNAP1|SKAP1|GBF1|NRP1|STARD13|STARD8
	LXR_Q3	20	81	0.0177082	0.0434726	1.82814	10162|10735|2118|22992|23152|3037|31|3720|41|57149|5763|58526|5914|6446|7867|8405|8603|9619|9891|9935	LPCAT3|STAG2|ETV4|KDM2A|CIC|HAS2|ACACA|JARID2|ASIC1|LYRM1|PTMS|MID1IP1|RARA|SGK1|MAPKAPK3|SPOP|FAM193A|ABCG1|NUAK1|MAFB
	YAATNANRNNNCAG_UNKNOWN	18	70	0.0178975	0.0437494	1.89805	10735|116988|122769|23199|23433|2778|28971|3017|3654|4140|442213|4802|51203|51307|5993|79147|9139|9772	STAG2|AGAP3|LRR1|GSE1|RHOQ|GNAS|AAMDC|HIST1H2BD|IRAK1|MARK3|PTCHD4|NFYC|NUSAP1|FAM53C|RFX5|FKRP|CBFA2T2|TMEM94
	YGCANTGCR_UNKNOWN	29	128	0.0179755	0.0437532	1.62399	10313|10528|10579|10724|10929|10962|1984|2130|22883|23193|23215|23380|23413|26470|2935|309|4131|430|51306|51573|54806|54940|55904|5660|6843|7405|80204|8729|9500	RTN3|NOP56|TACC2|OGA|SRSF8|MLLT11|EIF5A|EWSR1|CLSTN1|GANAB|PRRC2C|SRGAP2|NCS1|SEZ6L2|GSPT1|ANXA6|MAP1B|ASCL2|FAM13B|GDE1|AHI1|OCIAD1|KMT2E|PSAP|VAMP1|UVRAG|FBXO11|GBF1|MAGED1
	OCT1_01	54	273	0.0185707	0.0450103	1.40647	1017|10370|10929|11278|126299|171023|1745|22839|22874|23231|25837|26137|283229|30850|3202|3491|3654|3720|387640|4774|4784|51199|5144|5159|54880|5523|56980|5728|57532|57609|58476|595|64061|6442|6451|6453|64748|6722|6928|6938|7026|7227|7248|7543|7916|80320|8322|8349|8543|85450|9187|9388|95681|9946	CDK2|CITED2|SRSF8|KLF12|ZNF428|ASXL1|DLX1|DLGAP4|PLEKHA6|SEL1L3|RAB26|ZBTB20|CRACR2B|CDR2L|HOXA5|CCN1|IRAK1|JARID2|SKIDA1|NFIA|NFIX|NIN|PDE4D|PDGFRB|BCOR|PPP2R3A|PRDM10|PTEN|NUFIP2|DIP2B|TP53INP2|CCND1|TSPYL2|SGCA|SH3BGRL|ITSN1|PLPPR2|SRF|HNF1B|TCF12|NR2F2|TRPS1|TSC1|ZFX|PRRC2A|SP6|FZD4|HIST2H2BE|LMO4|ITPRIP|SLC24A1|LIPG|CEP41|CRYZL1
	TITF1_Q3	49	243	0.0187038	0.0451417	1.43201	10163|10300|11282|11343|1185|128077|140576|1407|146223|22839|23098|23509|23648|2810|3213|3221|3609|3615|3707|3720|41|4140|4756|4848|4953|51747|5326|5357|55205|55536|55683|56203|5754|57555|649|6595|65989|7043|7371|79683|8028|84286|84305|8444|8925|9076|9761|9826|9891	WASF2|KATNB1|MGAT4B|MGLL|CLCN6|LIX1L|S100A16|CRY1|CMTM4|DLGAP4|SARM1|POFUT1|SSBP3|SFN|HOXB3|HOXC4|ILF3|IMPDH2|ITPKB|JARID2|ASIC1|MARK3|NEO1|CNOT2|ODC1|LUC7L3|PLAGL2|PLS1|ZNF532|CDCA7L|KANSL3|LMOD3|PTK7|NLGN2|BMP1|SMARCA2|DLK2|TGFB3|UCK2|ZDHHC14|MLLT10|TMEM175|PYM1|DYRK3|HERC1|CLDN1|MLEC|ARHGEF11|NUAK1
	STAT3_02	33	150	0.0189706	0.0455931	1.56159	1490|1984|23053|2530|2719|3221|4212|4297|4303|51366|51582|57060|57402|5763|57727|58526|6382|64419|652|7343|7414|7709|7716|80320|813|84881|8509|8905|89797|9322|93643|9794|9887	CCN2|EIF5A|ZSWIM8|FUT8|GPC3|HOXC4|MEIS2|KMT2A|FOXO4|UBR5|AZIN1|PCBP4|S100A14|PTMS|NCOA5|MID1IP1|SDC1|MTMR14|BMP4|UBTF|VCL|ZBTB17|VEZF1|SP6|CALU|RPUSD4|NDST2|AP1S2|NAV2|TRIP10|TJAP1|MAML1|SMG7
	CCTNTMAGA_UNKNOWN	30	134	0.0192242	0.0458715	1.59848	10052|10099|1108|140901|144717|150483|1857|196294|22838|23367|23466|25822|25836|25897|25941|26145|26232|2877|3208|463|55214|56937|5993|65010|7026|7158|81566|84514|9265|9736	GJC1|TSPAN3|CHD4|STK35|PHETA1|TEKT4|DVL3|IMMP1L|RNF44|LARP1|CBX6|DNAJB5|NIPBL|RNF19A|TPGS2|IRF2BP1|FBXO2|GPX2|HPCA|ZFHX3|P3H2|PMEPA1|RFX5|SLC26A6|NR2F2|TP53BP1|CSRNP2|GHDC|CYTH3|USP34
	AHRARNT_02	6	15	0.0193165	0.0458715	3.65077	11198|153222|22919|23466|3094|4212	SUPT16H|CREBRF|MAPRE1|CBX6|HINT1|MEIS2
	HSF_Q6	43	209	0.019327	0.0458715	1.4669	10209|10500|10735|10808|11332|113451|126299|139728|1974|2288|23433|25816|25822|25942|283248|3221|3491|387640|3964|4215|4487|4774|5033|5351|53635|54890|55152|55603|56623|57149|58526|5977|63929|6464|64764|7314|79784|81688|84844|871|91612|9448|9819	EIF1|SEMA6C|STAG2|HSPH1|ACOT7|AZIN2|ZNF428|PNCK|EIF4A2|FKBP4|RHOQ|TNFAIP8|DNAJB5|SIN3A|RCOR2|HOXC4|CCN1|SKIDA1|LGALS8|MAP3K3|MSX1|NFIA|P4HA1|PLOD1|PTOV1|ALKBH5|DALRD3|TENT5A|INPP5E|LYRM1|MID1IP1|DPF2|XPNPEP3|SHC1|CREB3L2|UBB|MYH14|C6orf62|PHF5A|SERPINH1|CHURC1|MAP4K4|TSC22D2
	TCCATTKW_UNKNOWN	48	241	0.0210225	0.0496896	1.42533	10735|144348|1525|160335|1745|2119|23291|23332|23613|23648|2618|28987|29072|30850|3096|3487|3572|3720|375704|4082|4254|4678|51307|51596|51765|51776|5414|54894|54972|54993|55611|55652|55740|5738|64710|65244|6659|6670|6867|7170|7750|7764|79590|84181|8509|8543|905|9782	STAG2|ZNF664|CXADR|TMTC2|DLX1|ETV5|FBXW11|CLASP1|ZMYND8|SSBP3|GART|NOB1|SETD2|CDR2L|HIVEP1|IGFBP4|IL6ST|JARID2|ENHO|MARCKS|KITLG|NASP|FAM53C|CUTA|STK26|MAP3K20|SEPTIN4|RNF43|TMEM132A|ZSCAN2|OTUB1|SLC48A1|ENAH|PTGFRN|NUCKS1|SPATS2|SOX4|SP3|TACC1|TPM3|ZMYM2|ZNF217|MRPL24|CHD6|NDST2|LMO4|CCNT2|MATR3
	ELK1_01	55	275	0.0217614	0.0511657	1.3864	10370|10436|10437|10489|10724|10969|1112|11278|11331|118663|1203|200186|201626|2101|22985|23613|2534|26145|27085|27335|284058|28998|3707|397|415117|51042|51141|51400|51422|54910|5532|5686|57169|6464|64773|65123|6659|6670|6811|7048|7414|7584|79735|79893|8407|84304|84305|84695|84958|868|8824|90627|92359|9406|9988	CITED2|EMG1|IFI30|LRRC41|OGA|EBNA1BP2|FOXN3|KLF12|PHB2|BTBD16|CLN5|CRTC2|PDE12|ESRRA|ACIN1|ZMYND8|FYN|IRF2BP1|MTBP|EIF3K|KANSL1|MRPL13|ITPKB|ARHGDIB|STX19|ZNF593|INSIG2|PPME1|PRKAG2|SEMA4C|PPP3CB|PSMA5|ZNFX1|SHC1|PCED1A|INTS3|SOX4|SP3|STX5|TGFBR2|VCL|ZNF35|TBC1D17|GGNBP2|TAGLN2|NUDT22|PYM1|LOXL3|SYTL1|CBLB|CES2|STARD13|CRB3|ZRANB2|DMTF1
	EGR2_01	42	200	0.0218259	0.0511657	1.45979	10238|1031|10849|133619|139596|139728|1479|153222|1856|2118|23098|23174|23199|23411|25942|2771|2794|4130|4215|4602|4665|473|5118|5159|54521|57599|6238|6376|65989|6659|6722|7425|7504|8045|80742|84930|84959|8545|861|9213|9282|9536	DCAF7|CDKN2C|CD3EAP|PRRC1|UPRT|PNCK|CSTF3|CREBRF|DVL2|ETV4|SARM1|ZCCHC14|GSE1|SIRT1|SIN3A|GNAI2|GNL1|MAP1A|MAP3K3|MYB|NAB2|RERE|PCOLCE|PDGFRB|WDR44|WDR48|RRBP1|CX3CL1|DLK2|SOX4|SRF|VGF|XK|RASSF7|PRR3|MASTL|UBASH3B|CGGBP1|RUNX1|XPR1|MED14|PTGES
	GTTGNYNNRGNAAC_UNKNOWN	25	111	0.0226941	0.0528659	1.65235	10263|10969|160335|1822|196294|254263|5339|5355|54830|56683|56895|56904|57555|5763|65123|7158|7405|79147|79977|80023|81562|83988|8548|9368|9662	CDK2AP2|EBNA1BP2|TMTC2|ATN1|IMMP1L|CNIH2|PLEC|PLP2|NUP62CL|CFAP298|AGPAT4|SH3GLB2|NLGN2|PTMS|INTS3|TP53BP1|UVRAG|FKRP|GRHL2|NRSN2|LMAN2L|NCALD|BLZF1|SLC9A3R1|CEP135
	T3R_Q6	51	255	0.022736	0.0528659	1.40095	10263|10370|10500|10735|10873|122769|149076|1537|1745|23098|23199|23286|23371|23613|253943|266675|27239|28996|29|3169|3757|473|4779|4784|4909|51125|51251|5129|51499|51596|51703|51747|51754|54205|55625|57060|57403|5763|5863|607|6594|6926|7403|79071|84181|84678|8473|8543|8815|8897|9131	CDK2AP2|CITED2|SEMA6C|STAG2|ME3|LRR1|ZNF362|CYC1|DLX1|SARM1|GSE1|WWC1|TNS2|ZMYND8|YTHDF3|BEST4|GPR162|HIPK2|ABR|FOXA1|KCNH2|RERE|NFE2L1|NFIX|NTF4|GOLGA7|NT5C3A|CDK18|TRIAP1|CUTA|ACSL5|LUC7L3|TMEM8B|CYCS|ZDHHC7|PCBP4|RAB22A|PTMS|RGL2|BCL9|SMARCA1|TBX3|KDM6A|ELOVL6|CHD6|KDM2B|OGT|LMO4|BANF1|MTMR3|AIFM1
	USF_02	55	278	0.0232428	0.0538253	1.37999	10280|1031|10325|10420|10726|1108|1654|1856|22874|23054|23240|23253|23411|23433|23729|25822|25948|25996|26064|27335|2876|2896|29072|3096|3215|3217|3491|3609|3918|51105|51230|51306|51366|51596|51747|5358|5494|54951|5866|6018|64773|6745|6938|7405|80142|811|8301|84181|84418|861|8905|90701|9126|9710|9962	SIGMAR1|CDKN2C|RRAGB|TESK2|NUDC|CHD4|DDX3X|DVL2|PLEKHA6|NCOA6|TMEM131L|ANKRD12|SIRT1|RHOQ|SHPK|DNAJB5|KBTBD2|REXO2|RAI14|EIF3K|GPX1|GRN|SETD2|HIVEP1|HOXB5|HOXB7|CCN1|ILF3|LAMC2|PHF20L1|PHF20|FAM13B|UBR5|CUTA|LUC7L3|PLS3|PPM1A|COMMD8|RAB3IL1|RLF|PCED1A|SSR1|TCF12|UVRAG|PTGES2|CALR|PICALM|CHD6|CYSTM1|RUNX1|AP1S2|SEC11C|SMC3|KIAA0355|SLC23A2
	HNF1_C	50	247	0.023776	0.0546737	1.40139	11198|117177|121457|122042|127845|146223|149076|152485|1745|200186|2264|23187|25928|25999|2876|317|3213|3218|3221|3670|4026|4082|4756|4784|5089|51747|5358|54206|5430|54961|55972|5743|57530|57555|57659|5818|64221|6432|6505|6907|6928|7145|7227|80736|84545|8509|85464|8829|9139|9575	SUPT16H|RAB3IP|IKBIP|RXFP2|GOLT1A|CMTM4|ZNF362|ZNF827|DLX1|CRTC2|FGFR4|PHLDB1|SOSTDC1|CLIP3|GPX1|APAF1|HOXB3|HOXB8|HOXC4|ISL1|LPP|MARCKS|NEO1|NFIX|PBX2|LUC7L3|PLS3|ERRFI1|POLR2A|SSH3|SLC25A40|PTGS2|CGN|NLGN2|ZBTB4|NECTIN1|ROBO3|SRSF7|SLC1A1|TBL1X|HNF1B|TNS1|TRPS1|SLC44A4|MRPL43|NDST2|SSH2|NRP1|CBFA2T2|CLOCK
	CEBPB_02	53	268	0.0238003	0.0546737	1.38664	10221|1027|10397|10783|10935|1112|113451|117177|1454|1745|1974|23187|25996|26137|26298|2805|3202|3229|387640|4215|430|432|47|5140|5144|51496|5308|5468|5493|5509|55827|56649|56916|57492|5862|6238|64332|6594|6595|665|6938|7043|7360|7764|7798|79961|81848|8436|8444|84513|8543|90427|9448	TRIB1|CDKN1B|NDRG1|NEK6|PRDX3|FOXN3|AZIN2|RAB3IP|CSNK1E|DLX1|EIF4A2|PHLDB1|REXO2|ZBTB20|EHF|GOT1|HOXA5|HOXC13|SKIDA1|MAP3K3|ASCL2|ASGR1|ACLY|PDE3B|PDE4D|CTDSPL2|PITX2|PPARG|PPL|PPP1R3D|DCAF6|TMPRSS4|SMARCAD1|ARID1B|RAB2A|RRBP1|NFKBIZ|SMARCA1|SMARCA2|BNIP3L|TCF12|TGFB3|UGP2|ZNF217|LUZP1|DENND2D|SPRY4|CAVIN2|DYRK3|PLPP5|LMO4|BMF|MAP4K4
	BACH2_01	54	273	0.0243094	0.05562	1.37999	10162|1021|10221|10477|115572|128866|152485|1742|1778|1824|1839|2026|22858|23413|23710|254428|255488|25996|2810|283149|2876|29763|3169|3691|3918|4026|4316|4602|51646|5339|55|55063|55718|59277|6046|6273|6446|65244|66008|6602|7262|7571|794|79784|81565|8407|84803|8682|8727|9064|9289|9727|9805|9891	LPCAT3|CDK6|TRIB1|UBE2E3|TENT5B|CHMP4B|ZNF827|DLG4|DYNC1H1|DSC2|HBEGF|ENO2|ICK|NCS1|GABARAPL1|SLC41A1|RNF144B|REXO2|SFN|BCL9L|GPX1|PACSIN3|FOXA1|ITGB4|LAMC2|LPP|MMP7|MYB|YPEL5|PLEC|ACPP|ZCWPW1|POLR3E|NTN4|BRD2|S100A2|SGK1|SPATS2|TRAK2|SMARCD1|PHLDA2|ZNF23|CALB2|MYH14|NDEL1|TAGLN2|GPAT3|PEA15|CTNNAL1|MAP3K6|ADGRG1|RAB11FIP3|SCRN1|NUAK1
	NKX22_01	39	192	0.0248581	0.0565041	1.46655	1031|10325|10735|10949|11230|1398|149175|2119|221037|22985|23199|23286|23753|2535|25836|26137|2800|3217|3221|404550|4756|4774|4784|51081|51317|51747|56650|57555|6431|79365|79685|81688|8436|84548|8543|9265|9754|9823|9891	CDKN2C|RRAGB|STAG2|HNRNPA0|PRAF2|CRK|MANEAL|ETV5|JMJD1C|ACIN1|GSE1|WWC1|SDF2L1|FZD2|NIPBL|ZBTB20|GOLGA1|HOXB7|HOXC4|C16orf74|NEO1|NFIA|NFIX|MRPS7|PHF21A|LUC7L3|CLDND1|NLGN2|SRSF6|BHLHE41|SAP30L|C6orf62|CAVIN2|TMEM185A|LMO4|CYTH3|STARD8|ARMCX2|NUAK1
	WHN_B	52	261	0.0248934	0.0565041	1.38678	10052|10221|10735|10962|11198|147807|148867|149076|1525|153222|1655|1831|2135|221322|22897|23179|23248|2585|25946|2810|291|3169|3218|3241|3382|3720|3728|387640|4303|4905|51084|51176|51199|51366|51377|51527|51582|5376|5430|54894|54930|55972|56980|57659|6926|7716|79071|84844|8555|8925|90799|9221	GJC1|TRIB1|STAG2|MLLT11|SUPT16H|ZNF524|SLC30A7|ZNF362|CXADR|CREBRF|DDX5|TSC22D3|EXTL2|TBC1D32|CEP164|RGL1|RPRD2|GALK2|ZNF385A|SFN|SLC25A4|FOXA1|HOXB8|HPCAL1|ICA1|JARID2|JUP|SKIDA1|FOXO4|NSF|CRYL1|LEF1|NIN|UBR5|UCHL5|GSKIP|AZIN1|PMP22|POLR2A|RNF43|HAUS4|SLC25A40|PRDM10|ZBTB4|TBX3|VEZF1|ELOVL6|PHF5A|CDC14B|HERC1|CEP95|NOLC1
	TFIIA_Q6	51	255	0.0260391	0.0588711	1.38692	10052|10099|10221|10735|10970|1108|122769|1277|1307|140901|1464|149175|150483|1655|1831|2041|218|221037|22838|23466|25836|2719|2804|28511|2877|306|31|330|339487|3586|3636|4212|51092|51199|54961|55214|56937|57649|595|5993|6442|6722|7248|7534|7867|79701|80204|84514|90799|9475|994	GJC1|TSPAN3|TRIB1|STAG2|CKAP4|CHD4|LRR1|COL1A1|COL16A1|STK35|CSPG4|MANEAL|TEKT4|DDX5|TSC22D3|EPHA1|ALDH3A1|JMJD1C|RNF44|CBX6|NIPBL|GPC3|GOLGB1|NKIRAS2|GPX2|ANXA3|ACACA|BIRC3|ZBTB8OS|IL10|INPPL1|MEIS2|SIDT2|NIN|SSH3|P3H2|PMEPA1|PHF12|CCND1|RFX5|SGCA|SRF|TSC1|YWHAZ|MAPKAPK3|OGFOD3|FBXO11|GHDC|CEP95|ROCK2|CDC25B
	YNGTTNNNATT_UNKNOWN	71	375	0.0262616	0.0591403	1.31434	10370|10735|10857|10912|10949|10950|1112|1158|1203|1277|158293|160335|1639|1778|2182|221037|23509|23613|25836|25977|283987|28971|2902|31|3218|3221|3654|397|4076|4784|4919|51307|51366|51667|51747|5326|5355|54502|55128|5525|57102|607|63898|6431|652|6595|6671|6938|7169|7301|7403|7716|79071|79365|79875|79977|801|8313|84181|8436|8543|861|8645|868|8905|90|90627|9355|95681|9819|9957	CITED2|STAG2|PGRMC1|GADD45G|HNRNPA0|BTG3|FOXN3|CKM|CLN5|COL1A1|FAM120AOS|TMTC2|DCTN1|DYNC1H1|ACSL4|JMJD1C|POFUT1|ZMYND8|NIPBL|NECAP1|HID1|AAMDC|GRIN1|ACACA|HOXB8|HOXC4|IRAK1|ARHGDIB|CAPRIN1|NFIX|ROR1|FAM53C|UBR5|NUB1|LUC7L3|PLAGL2|PLP2|RBM47|TRIM68|PPP2R5A|C12orf4|BCL9|SH2D4A|SRSF6|BMP4|SMARCA2|SP4|TCF12|TPM2|TYRO3|KDM6A|VEZF1|ELOVL6|BHLHE41|THSD4|GRHL2|CALM1|AXIN2|CHD6|CAVIN2|LMO4|RUNX1|KCNK5|CB…
	AAANWWTGC_UNKNOWN	41	197	0.0266041	0.0596767	1.44301	10370|10500|10745|10783|1112|11278|11343|113451|147912|148170|152485|1781|1979|22839|23051|23193|23212|23648|25822|2719|28973|3221|4638|481|493|5159|51747|6272|6502|6659|7026|79590|801|8099|81618|8324|83891|84171|9043|929|9388	CITED2|SEMA6C|PHTF1|NEK6|FOXN3|KLF12|MGLL|AZIN2|SIX5|CDC42EP5|ZNF827|DYNC1I2|EIF4EBP2|DLGAP4|ZHX3|GANAB|RRS1|SSBP3|DNAJB5|GPC3|MRPS18B|HOXC4|MYLK|ATP1B1|ATP2B4|PDGFRB|LUC7L3|SORT1|SKP2|SOX4|NR2F2|MRPL24|CALM1|CDK2AP1|ITM2C|FZD7|SNX25|LOXL4|SPAG9|CD14|LIPG
	ISRE_01	50	252	0.0272402	0.0605842	1.38708	10019|10133|1021|1031|10312|1119|1398|1407|2119|23085|23387|25946|27071|283229|2876|3241|3720|4343|4487|4602|4891|5007|51129|51251|51667|54536|567|5684|5686|57102|57532|5905|6238|6451|64682|6892|7057|7318|79132|79763|80204|84305|8436|8751|8767|9044|9187|94240|9682|9819	SH2B3|OPTN|CDK6|CDKN2C|TCIRG1|CHKA|CRK|CRY1|ETV5|ERC1|SIK3|ZNF385A|DAPP1|CRACR2B|GPX1|HPCAL1|JARID2|MOV10|MSX1|MYB|SLC11A2|OSBP|ANGPTL4|NT5C3A|NUB1|EXOC6|B2M|PSMA3|PSMA5|C12orf4|NUFIP2|RANGAP1|RRBP1|SH3BGRL|ANAPC1|TAPBP|THBS1|UBA7|DHX58|ISOC2|FBXO11|PYM1|CAVIN2|ADAM15|RIPK2|BTAF1|SLC24A1|EPSTI1|KDM4A|TSC22D2
	E2A_Q2	50	251	0.0272402	0.0605842	1.38708	10370|10912|10962|1108|11083|1158|123099|1277|1384|147650|1592|22874|22905|23199|23625|25822|27063|27239|2778|284358|28992|2902|29109|3005|3159|3614|3655|3728|3918|54708|54806|55205|55298|55964|56904|5754|7277|79893|818|8405|84171|84265|84514|84548|861|8615|90|93058|9710|9823	CITED2|GADD45G|MLLT11|CHD4|DIDO1|CKM|DEGS2|COL1A1|CRAT|SPACA6|CYP26A1|PLEKHA6|EPN2|GSE1|FAM89B|DNAJB5|ANKRD1|GPR162|GNAS|MAMSTR|MACROD1|GRIN1|FHOD1|H1F0|HMGA1|IMPDH1|ITGA6|JUP|LAMC2|MARCH5|AHI1|ZNF532|RNF121|SEPTIN3|SH3GLB2|PTK7|TUBA4A|GGNBP2|CAMK2G|SPOP|LOXL4|POLR3GL|GHDC|TMEM185A|RUNX1|USO1|ACVR1|COQ10A|KIAA0355|ARMCX2
	E2F_01	17	68	0.0273264	0.0605842	1.82736	10042|10051|1108|116028|2176|3221|4609|4678|5111|55298|5818|5985|65108|835|84181|85236|9221	HMGXB4|SMC4|CHD4|RMI2|FANCC|HOXC4|MYC|NASP|PCNA|RNF121|NECTIN1|RFC5|MARCKSL1|CASP2|CHD6|HIST1H2BK|NOLC1
	TGASTMAGC_NFE2_01	40	196	0.0278088	0.0609858	1.44474	10313|10912|115572|1745|1778|2119|23199|23710|24146|26232|3423|4898|5002|5003|51129|5144|5268|5339|5358|5414|5604|5684|56924|5713|5718|6273|63941|6500|65244|7262|7277|794|8061|83699|84958|8682|8751|8975|9135|9761	RTN3|GADD45G|TENT5B|DLX1|DYNC1H1|ETV5|GSE1|GABARAPL1|CLDN15|FBXO2|IDS|NRDC|SLC22A18|SLC22A18AS|ANGPTL4|PDE4D|SERPINB5|PLEC|PLS3|SEPTIN4|MAP2K1|PSMA3|PAK6|PSMD7|PSMD12|S100A2|NECAB3|SKP1|SPATS2|PHLDA2|TUBA4A|CALB2|FOSL1|SH3BGRL2|SYTL1|PEA15|ADAM15|USP13|RABEP1|MLEC
	AREB6_02	51	256	0.0278274	0.0609858	1.38001	100506658|10162|10221|1366|1384|140576|154807|1639|168544|1760|2065|22905|23049|23543|23564|25822|25928|26298|283209|2876|3169|327|3597|3918|4005|51377|51780|5308|53340|54806|57402|5869|64207|6432|6456|6659|6928|7103|7277|7425|80021|81688|8313|8407|8436|84418|90427|9053|9823|9898|9912	OCLN|LPCAT3|TRIB1|CLDN7|CRAT|S100A16|VKORC1L1|DCTN1|ZNF467|DMPK|ERBB3|EPN2|SMG1|RBFOX2|DDAH2|DNAJB5|SOSTDC1|EHF|PGM2L1|GPX1|FOXA1|APEH|IL13RA1|LAMC2|LMO2|UCHL5|KDM3B|PITX2|SPA17|AHI1|S100A14|RAB5B|IRF2BPL|SRSF7|SH3GL2|SOX4|HNF1B|TSPAN8|TUBA4A|VGF|TMEM62|C6orf62|AXIN2|TAGLN2|CAVIN2|CYSTM1|BMF|MAP7|ARMCX2|UBAP2L|ARHGAP44
	STAT5B_01	51	255	0.0278274	0.0609858	1.38001	10051|10783|114990|1173|122786|153222|1592|171023|1911|207|2119|22978|23022|23371|2530|28987|29075|3340|4204|442213|4487|4909|5118|5339|55353|5606|5627|582|5914|607|6237|6347|6352|6382|6609|6919|7106|7771|7791|79590|80326|8289|83988|8406|84962|8829|89870|9448|95681|9632|999	SMC4|NEK6|VASN|AP2M1|FRMD6|CREBRF|CYP26A1|ASXL1|PHC1|AKT1|ETV5|NT5C2|PALLD|TNS2|FUT8|NOB1|LINC00652|NDST1|MECP2|PTCHD4|MSX1|NTF4|PCOLCE|PLEC|LAPTM4B|MAP2K3|PROS1|BBS1|RARA|BCL9|RRAS|CCL2|CCL5|SDC1|SMPD1|TCEA2|TSPAN4|ZNF112|ZYX|MRPL24|WNT10A|ARID1A|NCALD|SRPX|AJUBA|NRP1|TRIM15|MAP4K4|CEP41|SEC24C|CDH1
	DR1_Q3	52	264	0.0283958	0.0619939	1.37329	10436|10970|11083|112950|11331|1187|119467|140606|147650|162|1639|171023|1822|1949|201191|2063|2101|222068|2261|24146|25960|25999|3213|3229|3920|4035|442213|4628|51087|51596|5174|51776|5339|55003|5606|56203|57060|5937|6431|65003|6525|7026|7414|7923|801|83719|84304|8540|85464|8729|8874|9603	EMG1|CKAP4|DIDO1|MED8|PHB2|CLCNKA|CLRN3|SELENOM|SPACA6|AP1B1|DCTN1|ASXL1|ATN1|EFNB3|SAMD14|NR2F6|ESRRA|TMED4|FGFR3|CLDN15|ADGRA2|CLIP3|HOXB3|HOXC13|LAMP2|LRP1|PTCHD4|MYH10|YBX2|CUTA|PDZK1|MAP3K20|PLEC|PAK1IP1|MAP2K3|LMOD3|PCBP4|RBMS1|SRSF6|MRPL11|SMTN|NR2F2|VCL|HSD17B8|CALM1|YPEL3|NUDT22|AGPS|SSH2|GBF1|ARHGEF7|NFE2L3
	AAGWWRNYGGC_UNKNOWN	27	123	0.0288058	0.0626168	1.57571	10042|1031|1108|11198|22883|23215|23243|2771|2810|28511|29914|3654|372|4678|4802|4849|5116|51366|51530|54058|5430|57403|57659|64978|7248|79147|79823	HMGXB4|CDKN2C|CHD4|SUPT16H|CLSTN1|PRRC2C|ANKRD28|GNAI2|SFN|NKIRAS2|UBIAD1|IRAK1|ARCN1|NASP|NFYC|CNOT3|PCNT|UBR5|ZC3HC1|C21orf58|POLR2A|RAB22A|ZBTB4|MRPL38|TSC1|FKRP|CAMKMT
	MYOD_01	53	269	0.0289457	0.0626168	1.36688	10497|1158|116988|140465|154807|1592|1839|200728|2051|2065|23199|23509|23564|2530|256586|25837|25874|26092|27239|2778|283987|29113|3217|3655|3918|4237|4245|51307|51747|5326|54536|55132|55502|5754|5880|5905|5914|6453|7139|7277|80155|8405|84181|84265|8905|9139|9245|93058|95681|9744|9912|9933|9946	UNC13B|CKM|AGAP3|MYL6B|VKORC1L1|CYP26A1|HBEGF|TMEM17|EPHB6|ERBB3|GSE1|POFUT1|DDAH2|FUT8|LYSMD2|RAB26|MPC2|TOR1AIP1|GPR162|GNAS|HID1|C6orf15|HOXB7|ITGA6|LAMC2|MFAP2|MGAT1|FAM53C|LUC7L3|PLAGL2|EXOC6|LARP1B|HES6|PTK7|RAC2|RANGAP1|RARA|ITSN1|TNNT2|TUBA4A|NAA15|SPOP|CHD6|POLR3GL|AP1S2|CBFA2T2|GCNT3|COQ10A|CEP41|ACAP1|ARHGAP44|PUM3|CRYZL1
	GATA2_01	24	105	0.0290095	0.0626168	1.6251	10250|127002|154796|23291|25822|2778|4035|4774|4849|4947|5048|51088|51277|51611|55719|5754|5833|6132|6670|7343|7716|8405|87|9185	SRRM1|ATXN7L2|AMOT|FBXW11|DNAJB5|GNAS|LRP1|NFIA|CNOT3|OAZ2|PAFAH1B1|KLHL5|DNAJC27|DPH5|SLF2|PTK7|PCYT2|RPL8|SP3|UBTF|VEZF1|SPOP|ACTN1|REPS2
	TCF11MAFG_01	42	207	0.0295389	0.0635197	1.42342	10313|10857|10962|127002|203068|23215|23231|23466|25996|2877|3597|3705|3720|3915|4212|4257|481|5048|5089|5268|5358|54521|5468|5686|5687|57448|57555|6046|63941|64983|6500|65244|6907|79735|8061|84171|8543|9135|9445|9670|9728|9826	RTN3|PGRMC1|MLLT11|ATXN7L2|TUBB|PRRC2C|SEL1L3|CBX6|REXO2|GPX2|IL13RA1|ITPK1|JARID2|LAMC1|MEIS2|MGST1|ATP1B1|PAFAH1B1|PBX2|SERPINB5|PLS3|WDR44|PPARG|PSMA5|PSMA6|BIRC6|NLGN2|BRD2|NECAB3|MRPL32|SKP1|SPATS2|TBL1X|TBC1D17|FOSL1|LOXL4|LMO4|RABEP1|ITM2B|IPO13|SECISBP2L|ARHGEF11
	CREBP1_Q2	52	262	0.0302868	0.0648841	1.36664	10131|10221|10263|10554|1366|1654|192683|22936|23085|23645|23786|26470|2778|2794|28973|29|29978|317781|3382|5048|51277|5144|51451|5308|54776|54806|54910|5494|55197|55846|55851|56895|57599|58476|6015|60436|64207|64776|6602|7054|7425|79586|79720|80326|80742|83988|84286|84418|84557|8543|8775|9819	TRAP1|TRIB1|CDK2AP2|AGPAT1|CLDN7|DDX3X|SCAMP5|ELL2|ERC1|PPP1R15A|BCL2L13|SEZ6L2|GNAS|GNL1|MRPS18B|ABR|UBQLN2|DDX51|ICA1|PAFAH1B1|DNAJC27|PDE4D|LCMT1|PITX2|PPP1R12C|AHI1|SEMA4C|PPM1A|RPRD1A|ITFG2|PSENEN|AGPAT4|WDR48|TP53INP2|RING1|TGIF2|IRF2BPL|C11orf1|SMARCD1|TH|VGF|CHPF|VPS37B|WNT10A|PRR3|NCALD|TMEM175|CYSTM1|MAP1LC3A|LMO4|NAPA|TSC22D2
	CREB_Q2_01	46	228	0.0305021	0.0649142	1.39557	10013|10221|1040|10513|11033|1366|1639|1831|2029|221322|22838|23208|23645|26470|27166|2794|29|317781|5048|5058|51042|51092|51277|5250|5308|54806|5494|55197|55254|55846|60436|64207|6873|7043|79567|79586|79720|80326|80742|84418|84557|9043|9044|92399|9819|998	HDAC6|TRIB1|CDS1|APPBP2|ADAP1|CLDN7|DCTN1|TSC22D3|ENSA|TBC1D32|RNF44|SYT11|PPP1R15A|SEZ6L2|PRELID1|GNL1|ABR|DDX51|PAFAH1B1|PAK1|ZNF593|SIDT2|DNAJC27|SLC25A3|PITX2|AHI1|PPM1A|RPRD1A|TMEM39A|ITFG2|TGIF2|IRF2BPL|TAF2|TGFB3|RIPOR1|CHPF|VPS37B|WNT10A|PRR3|CYSTM1|MAP1LC3A|SPAG9|BTAF1|MRRF|TSC22D2|CDC42
	AAAYRNCTG_UNKNOWN	70	375	0.0305917	0.0649142	1.30435	10370|10735|10929|11083|1384|1399|147807|1479|154807|1831|1859|23047|23199|23243|23253|23380|23509|23564|25816|25959|27085|283987|28998|3169|3202|3218|342035|4245|4254|4297|4303|442213|4628|4750|4919|51244|5252|5326|5339|5355|54206|55128|5523|55761|58476|5869|607|64112|64393|65010|6595|7145|7227|79147|79893|79901|80270|81847|823|8289|84858|84913|8613|8645|89795|89797|90|91010|9794|9912	CITED2|STAG2|SRSF8|DIDO1|CRAT|CRKL|ZNF524|CSTF3|VKORC1L1|TSC22D3|DYRK1A|PDS5B|GSE1|ANKRD28|ANKRD12|SRGAP2|POFUT1|DDAH2|TNFAIP8|KANK2|MTBP|HID1|MRPL13|FOXA1|HOXA5|HOXB8|GLDN|MGAT1|KITLG|KMT2A|FOXO4|PTCHD4|MYH10|NEK1|ROR1|CCDC174|PHF1|PLAGL2|PLEC|PLP2|ERRFI1|TRIM68|PPP2R3A|TTC17|TP53INP2|RAB5B|BCL9|MOAP1|ZMAT3|SLC26A6|SMARCA2|TNS1|TRPS1|FKRP|GGNBP2|CYBRD1|HSD3B7|RNF146|CAPN1|ARID1A|ZNF503|ATOH8|PLP…
	GGCNNMSMYNTTG_UNKNOWN	18	75	0.0306413	0.0649142	1.76215	1173|140901|1655|22859|22872|23095|372|399664|4297|4678|4802|5048|51747|5355|55502|81848|90799|9185	AP2M1|STK35|DDX5|ADGRL1|SEC31A|KIF1B|ARCN1|MEX3D|KMT2A|NASP|NFYC|PAFAH1B1|LUC7L3|PLP2|HES6|SPRY4|CEP95|REPS2
	GATAAGR_GATA_C	58	302	0.0314308	0.0663074	1.33889	10019|10188|10912|119467|1366|140739|144501|1510|1523|157769|1727|1831|1859|1997|2026|23051|23199|23550|2550|255488|2886|29072|3145|3221|3667|3670|3931|397|4005|4212|442213|4628|4774|4909|51747|5308|54462|54474|54836|55200|5523|5646|5801|5819|6867|7227|79977|81848|823|8242|8322|84316|85414|8857|89870|9043|90550|9368	SH2B3|TNK2|GADD45G|CLRN3|CLDN7|UBE2F|KRT80|CTSE|CUX1|FAM91A1|CYB5R3|TSC22D3|DYRK1A|ELF1|ENO2|ZHX3|GSE1|PSD4|GABBR1|RNF144B|GRB7|SETD2|HMBS|HOXC4|IRS1|ISL1|LCAT|ARHGDIB|LMO2|MEIS2|PTCHD4|MYH10|NFIA|NTF4|LUC7L3|PITX2|CCSER2|KRT20|BSPRY|PLEKHG6|PPP2R3A|PRSS3|PTPRR|NECTIN2|TACC1|TRPS1|GRHL2|SPRY4|CAPN1|KDM5C|FZD4|NAA38|SLC45A3|FCGBP|TRIM15|SPAG9|MCU|SLC9A3R1
	ACAWNRNSRCGG_UNKNOWN	16	64	0.0316467	0.0663074	1.82711	1399|1655|23054|23633|23786|3609|399664|4076|4802|55502|65008|7041|7543|8897|90799|9282	CRKL|DDX5|NCOA6|KPNA6|BCL2L13|ILF3|MEX3D|CAPRIN1|NFYC|HES6|MRPL1|TGFB1I1|ZFX|MTMR3|CEP95|MED14
	WYAAANNRNNNGCG_UNKNOWN	16	65	0.0316467	0.0663074	1.82711	1031|10949|10979|11343|140901|1479|1949|22992|283248|3202|4919|55683|81688|8408|8543|9126	CDKN2C|HNRNPA0|FERMT2|MGLL|STK35|CSTF3|EFNB3|KDM2A|RCOR2|HOXA5|ROR1|KANSL3|C6orf62|ULK1|LMO4|SMC3
	CTCNANGTGNY_UNKNOWN	21	94	0.0319506	0.0666998	1.66884	10247|10370|10808|122786|127002|139728|203068|26999|29|3209|362|4076|41|516|56980|60436|6926|79711|81563|84916|9185	RIDA|CITED2|HSPH1|FRMD6|ATXN7L2|PNCK|TUBB|CYFIP2|ABR|HOXA13|AQP5|CAPRIN1|ASIC1|ATP5MC1|PRDM10|TGIF2|TBX3|IPO4|C1orf21|UTP4|REPS2
	XBP1_01	29	135	0.0321106	0.06679	1.52979	10945|128218|152485|1997|23248|23258|2582|26286|26959|27166|283987|28973|3215|3217|3586|387640|5007|51566|54870|55033|5523|55572|57111|58476|595|7301|8615|9823|998	KDELR1|TMEM125|ZNF827|ELF1|RPRD2|DENND5A|GALE|ARFGAP3|HBP1|PRELID1|HID1|MRPS18B|HOXB5|HOXB7|IL10|SKIDA1|OSBP|ARMCX3|QRICH1|FKBP14|PPP2R3A|FOXRED1|RAB25|TP53INP2|CCND1|TYRO3|USO1|ARMCX2|CDC42
	HP1SITEFACTOR_Q6	46	235	0.0326579	0.0676822	1.38782	10370|10735|117177|152485|164|1745|1783|23095|23164|23240|23243|23369|23433|23469|255488|25836|26959|26999|2719|3213|3217|4784|50855|51070|51608|51747|5308|5358|5458|5833|64219|6659|6892|7043|7134|7301|7504|79365|80021|83988|8543|8905|8975|9448|9679|9988	CITED2|STAG2|RAB3IP|ZNF827|AP1G1|DLX1|DYNC1LI2|KIF1B|MPRIP|TMEM131L|ANKRD28|PUM2|RHOQ|PHF3|RNF144B|NIPBL|HBP1|CYFIP2|GPC3|HOXB3|HOXB7|NFIX|PARD6A|NOSIP|GET4|LUC7L3|PITX2|PLS3|POU4F2|PCYT2|PJA1|SOX4|TAPBP|TGFB3|TNNC1|TYRO3|XK|BHLHE41|TMEM62|NCALD|LMO4|AP1S2|USP13|MAP4K4|FAM53B|DMTF1
	TCANNTGAY_SREBP1_01	89	485	0.0329962	0.0681087	1.25841	10055|1017|10370|10735|11145|11198|112770|11278|1200|124540|127002|140576|152485|153769|1593|170394|1745|1759|1856|219902|22992|23075|23179|23411|23466|23543|23594|23729|240|253943|257364|25837|27013|27072|283149|2896|29|29072|30000|3037|3073|3096|3099|339487|3609|387521|387640|3916|41|4779|4784|51306|51566|51596|5174|51780|5184|526|5358|5476|54800|55000|5585|55851|5660|57403|57609|57610|57728|58…	SAE1|CDK2|CITED2|STAG2|PLAAT3|SUPT16H|GLMP|KLF12|TPP1|MSI2|ATXN7L2|S100A16|ZNF827|SH3RF2|CYP27A1|PWWP2B|DLX1|DNM1|DVL2|TMEM136|KDM2A|SWAP70|RGL1|SIRT1|CBX6|RBFOX2|ORC6|SHPK|ALOX5|YTHDF3|SNX33|RAB26|CNPPD1|VPS41|BCL9L|GRN|ABR|SETD2|TNPO2|HAS2|HEXA|HIVEP1|HK2|ZBTB8OS|ILF3|TMEM189|SKIDA1|LAMP1|ASIC1|NFE2L1|NFIX|FAM13B|ARMCX3|CUTA|PDZK1|KDM3B|PEPD|ATP6V1B2|PLS3|CTSA|KLHL24|TUG1|PKN1|PSENEN|PSAP|RAB22…
	ICSBP_Q6	50	253	0.0331689	0.0681087	1.36614	10009|101|1021|1031|10312|1984|22992|23387|2530|256586|25836|26092|27071|27094|283229|3096|3209|3217|3241|3430|3654|387640|3964|4065|4212|430|4343|4487|4891|51129|51251|51296|51380|54464|55013|567|5684|57102|5747|58191|6238|6892|7057|7318|84181|84305|84617|8767|9044|9679	ZBTB33|ADAM8|CDK6|CDKN2C|TCIRG1|EIF5A|KDM2A|SIK3|FUT8|LYSMD2|NIPBL|TOR1AIP1|DAPP1|KCNMB3|CRACR2B|HIVEP1|HOXA13|HOXB7|HPCAL1|IFI35|IRAK1|SKIDA1|LGALS8|LY75|MEIS2|ASCL2|MOV10|MSX1|SLC11A2|ANGPTL4|NT5C3A|SLC15A3|CSAD|XRN1|MCUB|B2M|PSMA3|C12orf4|PTK2|CXCL16|RRBP1|TAPBP|THBS1|UBA7|CHD6|PYM1|TUBB6|RIPK2|BTAF1|FAM53B
	GR_01	41	201	0.0332375	0.0681087	1.41555	10657|112|11238|140901|154796|2113|221037|23369|23371|23613|25836|284058|3096|3217|3221|3655|3670|4131|4155|473|51088|51317|51747|54474|54897|54910|54930|55003|55205|55851|57532|6337|6382|6431|6548|6938|7134|8463|8509|8649|9245	KHDRBS1|ADCY6|CA5B|STK35|AMOT|ETS1|JMJD1C|PUM2|TNS2|ZMYND8|NIPBL|KANSL1|HIVEP1|HOXB7|HOXC4|ITGA6|ISL1|MAP1B|MBP|RERE|KLHL5|PHF21A|LUC7L3|KRT20|CASZ1|SEMA4C|HAUS4|PAK1IP1|ZNF532|PSENEN|NUFIP2|SCNN1A|SDC1|SRSF6|SLC9A1|TCF12|TNNC1|TEAD2|NDST2|LAMTOR3|GCNT3
	PAX6_01	23	102	0.0333399	0.0681087	1.61706	10670|10949|11235|115703|146223|160335|221037|22836|25928|26137|3028|3159|3720|50507|51747|5274|65010|6659|7334|81563|8239|84181|8436	RRAGA|HNRNPA0|PDCD10|ARHGAP33|CMTM4|TMTC2|JMJD1C|RHOBTB3|SOSTDC1|ZBTB20|HSD17B10|HMGA1|JARID2|NOX4|LUC7L3|SERPINI1|SLC26A6|SOX4|UBE2N|C1orf21|USP9X|CHD6|CAVIN2
	PITX2_Q2	51	263	0.0337773	0.0687567	1.35968	10221|10263|10497|10912|1112|11124|114299|149175|2065|221037|23332|23429|23625|3396|362|404550|4212|4254|4303|4487|4602|4638|4784|4957|51307|51747|5308|54894|55728|55904|56980|5763|64221|65124|652|6659|6892|7134|7227|7334|7716|79868|80270|8202|8322|83988|84885|8543|8545|861|90	TRIB1|CDK2AP2|UNC13B|GADD45G|FOXN3|FAF1|PALM2|MANEAL|ERBB3|JMJD1C|CLASP1|RYBP|FAM89B|MRPL58|AQP5|C16orf74|MEIS2|KITLG|FOXO4|MSX1|MYB|MYLK|NFIX|ODF2|FAM53C|LUC7L3|PITX2|RNF43|N4BP2|KMT2E|PRDM10|PTMS|ROBO3|SOWAHC|BMP4|SOX4|TAPBP|TNNC1|TRPS1|UBE2N|VEZF1|ALG13|HSD3B7|NCOA3|FZD4|NCALD|ZDHHC12|LMO4|CGGBP1|RUNX1|ACVR1
	NFY_Q6	52	264	0.0343637	0.0697022	1.35353	10163|10238|10301|10628|1063|10866|10884|10956|11100|11264|113246|1277|149076|1745|221443|23193|23433|23648|25801|2592|25946|2618|26298|285154|3108|3720|4800|4802|5116|54058|5414|55298|5547|56910|57728|6272|6431|6811|7360|7804|79023|79893|8242|8659|868|89797|9043|92856|9761|9772|9852|999	WASF2|DCAF7|DLEU1|TXNIP|CENPF|HCP5|MRPS30|OS9|HNRNPUL1|PXMP4|C12orf57|COL1A1|ZNF362|DLX1|OARD1|GANAB|RHOQ|SSBP3|GCA|GALT|ZNF385A|GART|EHF|CYP1B1-AS1|HLA-DMA|JARID2|NFYA|NFYC|PCNT|C21orf58|SEPTIN4|RNF121|PRCP|STARD7|WDR19|SORT1|SRSF6|STX5|UGP2|LRP8|NUP37|GGNBP2|KDM5C|ALDH4A1|CBLB|NAV2|SPAG9|IMP4|MLEC|TMEM94|EPM2AIP1|CDH1
	WWTAAGGC_UNKNOWN	31	146	0.0351654	0.0710764	1.49193	10398|119559|1200|1760|1839|1847|200030|2119|23277|254428|3615|3654|4638|5144|53834|54205|55300|5937|6382|6522|6595|6811|7026|7504|7716|79685|84181|8613|91010|94234|9682	MYL9|SFXN4|TPP1|DMPK|HBEGF|DUSP5|NBPF11|ETV5|CLUH|SLC41A1|IMPDH2|IRAK1|MYLK|PDE4D|FGFRL1|CYCS|PI4K2B|RBMS1|SDC1|SLC4A2|SMARCA2|STX5|NR2F2|XK|VEZF1|SAP30L|CHD6|PLPP3|FMNL3|FOXQ1|KDM4A
	MTF1_Q4	50	256	0.0353535	0.0711891	1.3593	1021|10500|10725|10916|10929|11129|11343|124222|1385|147650|149076|1592|160335|1759|1984|221545|22859|23053|25946|25999|2771|284119|29803|3005|30846|3159|3221|3728|4082|4204|4303|442213|4638|51400|51566|51646|5305|5339|54954|55063|607|64682|64866|6595|79586|8028|8301|84679|95681|9891	CDK6|SEMA6C|NFAT5|MAGED2|SRSF8|CLASRP|MGLL|PAQR4|CREB1|SPACA6|ZNF362|CYP26A1|TMTC2|DNM1|EIF5A|C6orf136|ADGRL1|ZSWIM8|ZNF385A|CLIP3|GNAI2|CAVIN1|REPIN1|H1F0|EHD2|HMGA1|HOXC4|JUP|MARCKS|MECP2|FOXO4|PTCHD4|MYLK|PPME1|ARMCX3|YPEL5|PIP4K2A|PLEC|FAM120C|ZCWPW1|BCL9|ANAPC1|CDCP1|SMARCA2|CHPF|MLLT10|PICALM|SLC9A7|CEP41|NUAK1
	HTF_01	17	71	0.0354701	0.0711891	1.75821	1997|23208|283987|3221|463|54870|55003|55033|55609|57555|5833|595|6446|7301|8615|8729|9823	ELF1|SYT11|HID1|HOXC4|ZFHX3|QRICH1|PAK1IP1|FKBP14|ZNF280C|NLGN2|PCYT2|CCND1|SGK1|TYRO3|USO1|GBF1|ARMCX2
	GATA1_05	55	285	0.0359956	0.0719913	1.33671	10184|10507|10670|10979|11183|11278|1366|154796|1831|2026|2101|22955|23369|23429|23543|255043|25942|26137|2876|29072|3094|3169|3209|3217|3221|4005|4088|4487|4756|5064|51317|5140|51747|5308|5412|5446|5458|54675|54897|54972|5682|5687|5801|5818|60436|6813|7026|7227|7301|784|8436|8543|8631|9135|9265	LHFPL2|SEMA4D|RRAGA|FERMT2|MAP4K5|KLF12|CLDN7|AMOT|TSC22D3|ENO2|ESRRA|SCMH1|PUM2|RYBP|RBFOX2|TMEM86B|SIN3A|ZBTB20|GPX1|SETD2|HINT1|FOXA1|HOXA13|HOXB7|HOXC4|LMO2|SMAD3|MSX1|NEO1|PALM|PHF21A|PDE3B|LUC7L3|PITX2|UBL3|PON3|POU4F2|CRLS1|CASZ1|TMEM132A|PSMA1|PSMA6|PTPRR|NECTIN1|TGIF2|STXBP2|NR2F2|TRPS1|TYRO3|CACNB3|CAVIN2|LMO4|SKAP1|RABEP1|CYTH3
	AR_01	33	159	0.0379767	0.0755658	1.46019	10513|10608|10628|1632|1831|2119|221545|22936|23452|23613|2806|3177|3707|3757|415117|5036|51317|51380|51747|5376|55205|5532|55706|5687|6337|6446|6642|7158|7425|7504|81688|8509|868	APPBP2|MXD4|TXNIP|ECI1|TSC22D3|ETV5|C6orf136|ELL2|ANGPTL2|ZMYND8|GOT2|SLC29A2|ITPKB|KCNH2|STX19|PA2G4|PHF21A|CSAD|LUC7L3|PMP22|ZNF532|PPP3CB|NDC1|PSMA6|SCNN1A|SGK1|SNX1|TP53BP1|VGF|XK|C6orf62|NDST2|CBLB
	E2F_02	47	237	0.0380471	0.0755658	1.36536	10042|10735|10849|11100|116028|124222|140901|147807|149076|1911|2176|23301|25836|28232|29109|2935|3159|3609|3925|4137|4609|4628|4678|51087|5111|51496|51747|5424|5430|55063|55193|55683|57532|57659|6432|64976|6670|7301|79077|84515|84679|84844|84858|85236|9126|9221|9768	HMGXB4|STAG2|CD3EAP|HNRNPUL1|RMI2|PAQR4|STK35|ZNF524|ZNF362|PHC1|FANCC|EHBP1|NIPBL|SLCO3A1|FHOD1|GSPT1|HMGA1|ILF3|STMN1|MAPT|MYC|MYH10|NASP|YBX2|PCNA|CTDSPL2|LUC7L3|POLD1|POLR2A|ZCWPW1|PBRM1|KANSL3|NUFIP2|ZBTB4|SRSF7|MRPL40|SP3|TYRO3|DCTPP1|MCM8|SLC9A7|PHF5A|ZNF503|HIST1H2BK|SMC3|NOLC1|PCLAF
	TGIF_01	49	254	0.0394126	0.0780069	1.35201	10162|10197|1030|1031|10497|11144|128218|1639|196|2101|22874|230|23253|23286|23371|23613|25822|25836|3005|3615|3636|3667|3757|387640|51042|51366|51582|5274|54776|5509|55193|55249|57060|57102|60436|6272|649|6659|6928|7818|784|80326|81631|84514|8673|88455|90|9933|9962	LPCAT3|PSME3|CDKN2B|CDKN2C|UNC13B|DMC1|TMEM125|DCTN1|AHR|ESRRA|PLEKHA6|ALDOC|ANKRD12|WWC1|TNS2|ZMYND8|DNAJB5|NIPBL|H1F0|IMPDH2|INPPL1|IRS1|KCNH2|SKIDA1|ZNF593|UBR5|AZIN1|SERPINI1|PPP1R12C|PPP1R3D|PBRM1|YY1AP1|PCBP4|C12orf4|TGIF2|SORT1|BMP1|SOX4|HNF1B|DAP3|CACNB3|WNT10A|MAP1LC3B|GHDC|VAMP8|ANKRD13A|ACVR1|PUM3|SLC23A2
	USF_Q6	51	266	0.0406706	0.0802193	1.33994	10147|10221|10528|10912|1108|11198|118980|153222|1654|1831|2130|22874|23240|23411|23613|26064|26470|27013|27166|2778|2876|2992|3073|309|3217|3229|3925|471|51230|51566|51646|55718|5585|55964|57609|5866|6046|64089|64773|7403|7543|7867|79720|81847|8301|83988|84858|84881|8905|90701|9962	SUGP2|TRIB1|NOP56|GADD45G|CHD4|SUPT16H|SFXN2|CREBRF|DDX3X|TSC22D3|EWSR1|PLEKHA6|TMEM131L|SIRT1|ZMYND8|RAI14|SEZ6L2|CNPPD1|PRELID1|GNAS|GPX1|GYG1|HEXA|ANXA6|HOXB7|HOXC13|STMN1|ATIC|PHF20|ARMCX3|YPEL5|POLR3E|PKN1|SEPTIN3|DIP2B|RAB3IL1|BRD2|SNX16|PCED1A|KDM6A|ZFX|MAPKAPK3|VPS37B|RNF146|PICALM|NCALD|ZNF503|RPUSD4|AP1S2|SEC11C|SLC23A2
	ACAWYAAAG_UNKNOWN	23	107	0.0408583	0.0803125	1.57646	10949|128077|147912|22838|22943|23248|23332|23429|29|3217|387640|4628|4947|5066|50855|51455|51596|51637|54923|5754|6599|80270|9043	HNRNPA0|LIX1L|SIX5|RNF44|DKK1|RPRD2|CLASP1|RYBP|ABR|HOXB7|SKIDA1|MYH10|OAZ2|PAM|PARD6A|REV1|CUTA|RTRAF|LIME1|PTK7|SMARCC1|HSD3B7|SPAG9
	GATGKMRGCG_UNKNOWN	16	66	0.0411102	0.0805309	1.75383	10181|1759|22883|3654|4849|5116|51366|54058|57403|57649|64978|7248|7343|79147|84067|9185	RBM5|DNM1|CLSTN1|IRAK1|CNOT3|PCNT|UBR5|C21orf58|RAB22A|PHF12|MRPL38|TSC1|UBTF|FKRP|FAM160A2|REPS2
	CCAATNNSNNNGCG_UNKNOWN	15	61	0.0419491	0.0816921	1.78704	10171|10263|113451|153222|1718|2878|28973|31|3572|5111|6713|6811|79944|9131|9355	RCL1|CDK2AP2|AZIN2|CREBRF|DHCR24|GPX3|MRPS18B|ACACA|IL6ST|PCNA|SQLE|STX5|L2HGDH|AIFM1|LHX2
	RREB1_01	42	211	0.0419886	0.0816921	1.38041	10735|10949|11198|11278|1176|140576|1639|1745|25946|25953|2805|30000|3218|3614|3678|4035|4130|473|4947|51747|5355|54897|55205|5532|55565|57402|57532|5937|607|65123|6671|7923|7982|801|80204|8028|8301|8463|861|91010|9140|9891	STAG2|HNRNPA0|SUPT16H|KLF12|AP3S1|S100A16|DCTN1|DLX1|ZNF385A|PNKD|GOT1|TNPO2|HOXB8|IMPDH1|ITGA5|LRP1|MAP1A|RERE|OAZ2|LUC7L3|PLP2|CASZ1|ZNF532|PPP3CB|ZNF821|S100A14|NUFIP2|RBMS1|BCL9|INTS3|SP4|HSD17B8|ST7|CALM1|FBXO11|MLLT10|PICALM|TEAD2|RUNX1|FMNL3|ATG12|NUAK1
	USF_C	54	284	0.0423709	0.0821564	1.32386	10280|10325|10608|10625|10726|10808|124044|127002|153222|1984|2091|2118|221|23411|26519|2653|27131|283149|2876|29109|2992|309|3208|3229|3925|4055|5036|50808|54894|55193|55638|55718|56165|5664|5691|56915|57530|58526|5862|6382|652|7106|7317|7425|7804|79711|79887|7994|84515|84881|9521|9670|9811|9873	SIGMAR1|RRAGB|MXD4|IVNS1ABP|NUDC|HSPH1|SPATA2L|ATXN7L2|CREBRF|EIF5A|FBL|ETV4|ALDH3B1|SIRT1|TIMM10|GCSH|SNX5|BCL9L|GPX1|FHOD1|GYG1|ANXA6|HPCA|HOXC13|STMN1|LTBR|PA2G4|AK3|RNF43|PBRM1|SYBU|POLR3E|TDRD1|PSEN2|PSMB3|EXOSC5|CGN|MID1IP1|RAB2A|SDC1|BMP4|TSPAN4|UBA1|VGF|LRP8|IPO4|PLBD1|KAT6A|MCM8|RPUSD4|EEF1E1|IPO13|CTIF|FCHSD2
	IPF1_Q4	50	259	0.0425774	0.0822779	1.33918	1030|10929|1112|1200|127845|148423|1523|152485|1793|1859|2014|2051|23051|2530|25977|27347|28973|31|3215|3218|3636|4212|442213|4756|4784|4952|51088|51366|51566|5308|54923|54930|55003|5523|55719|56937|595|6432|652|6595|6659|6938|7026|7088|7301|79071|84265|8829|90627|9139	CDKN2B|SRSF8|FOXN3|TPP1|GOLT1A|C1orf52|CUX1|ZNF827|DOCK1|DYRK1A|EMP3|EPHB6|ZHX3|FUT8|NECAP1|STK39|MRPS18B|ACACA|HOXB5|HOXB8|INPPL1|MEIS2|PTCHD4|NEO1|NFIX|OCRL|KLHL5|UBR5|ARMCX3|PITX2|LIME1|HAUS4|PAK1IP1|PPP2R3A|SLF2|PMEPA1|CCND1|SRSF7|BMP4|SMARCA2|SOX4|TCF12|NR2F2|TLE1|TYRO3|ELOVL6|POLR3GL|NRP1|STARD13|CBFA2T2
	PAX5_01	32	156	0.0430227	0.0828586	1.45084	10019|10735|118980|171023|1745|2041|23054|23452|23509|25816|25977|29763|3208|3229|3382|3590|387640|4628|5326|5430|54880|55082|57659|6253|6337|64764|65124|6722|7343|7543|8289|9213	SH2B3|STAG2|SFXN2|ASXL1|DLX1|EPHA1|NCOA6|ANGPTL2|POFUT1|TNFAIP8|NECAP1|PACSIN3|HPCA|HOXC13|ICA1|IL11RA|SKIDA1|MYH10|PLAGL2|POLR2A|BCOR|ARGLU1|ZBTB4|RTN2|SCNN1A|CREB3L2|SOWAHC|SRF|UBTF|ZFX|ARID1A|XPR1
	CEBPDELTA_Q6	48	248	0.04391	0.0842837	1.3445	10062|1021|10221|10370|10873|10929|11325|117177|118932|118980|126299|132|157769|1672|2167|22839|22874|23208|23371|2585|25980|28973|29123|3218|3221|3229|3557|3678|4082|415117|4756|4837|51307|5494|55604|5606|56924|57003|5728|57492|7403|79823|8239|83451|8436|9315|9388|998	NR1H3|CDK6|TRIB1|CITED2|ME3|SRSF8|DDX42|RAB3IP|ANKRD22|SFXN2|ZNF428|ADK|FAM91A1|DEFB1|FABP4|DLGAP4|PLEKHA6|SYT11|TNS2|GALK2|AAR2|MRPS18B|ANKRD11|HOXB8|HOXC4|HOXC13|IL1RN|ITGA5|MARCKS|STX19|NEO1|NNMT|FAM53C|PPM1A|CARMIL1|MAP2K3|PAK6|CCDC47|PTEN|ARID1B|KDM6A|CAMKMT|USP9X|ABHD11|CAVIN2|NREP|LIPG|CDC42
	E47_02	49	255	0.0445791	0.0852817	1.3384	11180|1760|2051|2063|2065|221037|23199|23240|23564|23576|2530|286077|29|3169|4005|4209|4212|4245|4609|50855|51390|51599|5339|5414|5420|55152|55205|55502|55904|58473|58526|607|6300|64854|6928|7169|80155|80270|81688|84181|84305|8436|8463|84679|84858|90427|95681|9823|9912	WDR6|DMPK|EPHB6|NR2F6|ERBB3|JMJD1C|GSE1|TMEM131L|DDAH2|DDAH1|FUT8|FAM83H|ABR|FOXA1|LMO2|MEF2D|MEIS2|MGAT1|MYC|PARD6A|AIG1|LSR|PLEC|SEPTIN4|PODXL|DALRD3|ZNF532|HES6|KMT2E|PLEKHB1|MID1IP1|BCL9|MAPK12|USP46|HNF1B|TPM2|NAA15|HSD3B7|C6orf62|CHD6|PYM1|CAVIN2|TEAD2|SLC9A7|ZNF503|BMF|CEP41|ARMCX2|ARHGAP44
	STAT5A_04	42	214	0.0448956	0.085601	1.37212	10370|10745|10912|147339|1802|2113|2131|221037|23048|23243|23301|23429|25928|27063|2762|2886|28973|29072|3213|3229|387640|442213|51317|5308|5358|54894|55198|55604|55719|5977|607|6431|7227|79154|8027|811|81848|85458|8615|87|9075|9637	CITED2|PHTF1|GADD45G|C18orf25|DPH2|ETS1|EXT1|JMJD1C|FNBP1|ANKRD28|EHBP1|RYBP|SOSTDC1|ANKRD1|GMDS|GRB7|MRPS18B|SETD2|HOXB3|HOXC13|SKIDA1|PTCHD4|PHF21A|PITX2|PLS3|RNF43|APPL2|CARMIL1|SLF2|DPF2|BCL9|SRSF6|TRPS1|DHRS11|STAM|CALR|SPRY4|DIXDC1|USO1|ACTN1|CLDN2|FEZ2
	RGTTAMWNATT_HNF1_01	17	74	0.0452565	0.0860025	1.69409	127845|1307|1592|1745|199221|2182|2264|2886|3221|4297|5430|54578|54985|57659|5937|607|6928	GOLT1A|COL16A1|CYP26A1|DLX1|DZIP1L|ACSL4|FGFR4|GRB7|HOXC4|KMT2A|POLR2A|UGT1A6|HCFC1R1|ZBTB4|RBMS1|BCL9|HNF1B
	SYATTGTG_UNKNOWN	45	233	0.0474013	0.08978	1.34974	10221|10567|1108|149076|1523|1654|1745|1951|2118|2131|23509|253943|283102|28971|29114|3221|3609|387640|4076|4297|51765|5308|5326|55082|55205|55611|55718|57165|57532|57610|6431|64844|6659|7170|7534|7764|81544|83699|83759|84181|8509|8545|868|905|90627	TRIB1|RABAC1|CHD4|ZNF362|CUX1|DDX3X|DLX1|CELSR3|ETV4|EXT1|POFUT1|YTHDF3|KRT8P41|AAMDC|TAGLN3|HOXC4|ILF3|SKIDA1|CAPRIN1|KMT2A|STK26|PITX2|PLAGL2|ARGLU1|ZNF532|OTUB1|POLR3E|GJC2|NUFIP2|RANBP10|SRSF6|MARCH7|SOX4|TPM3|YWHAZ|ZNF217|GDPD5|SH3BGRL2|RBM4B|CHD6|NDST2|CGGBP1|CBLB|CCNT2|STARD13
	TTCYNRGAA_STAT5B_01	64	342	0.049107	0.0927037	1.27833	10051|10057|10783|114990|1173|122786|127002|148867|153222|1592|171023|1911|207|2119|2135|22978|23022|23098|2323|23371|23543|26145|27286|28987|29072|329|4204|442213|4909|5118|51239|5298|5339|5523|55353|55677|5606|5627|5911|5914|59307|607|6237|6347|6352|6382|6609|6919|7425|7771|7791|79590|80270|80326|83988|8406|8548|867|8829|89870|9448|95681|9632|999	SMC4|ABCC5|NEK6|VASN|AP2M1|FRMD6|ATXN7L2|SLC30A7|CREBRF|CYP26A1|ASXL1|PHC1|AKT1|ETV5|EXTL2|NT5C2|PALLD|SARM1|FLT3LG|TNS2|RBFOX2|IRF2BP1|SRPX2|NOB1|SETD2|BIRC2|MECP2|PTCHD4|NTF4|PCOLCE|ANKRD39|PI4KB|PLEC|PPP2R3A|LAPTM4B|IWS1|MAP2K3|PROS1|RAP2A|RARA|SIGIRR|BCL9|RRAS|CCL2|CCL5|SDC1|SMPD1|TCEA2|VGF|ZNF112|ZYX|MRPL24|HSD3B7|WNT10A|NCALD|SRPX|BLZF1|CBL|NRP1|TRIM15|MAP4K4|CEP41|SEC24C|CDH1
	PAX8_01	10	38	0.0498433	0.0937842	2.0288	10051|10221|10301|10370|11198|221037|23369|51747|7334|87	SMC4|TRIB1|DLEU1|CITED2|SUPT16H|JMJD1C|PUM2|LUC7L3|UBE2N|ACTN1
	SMAD3_Q6	47	242	0.0519283	0.0973868	1.32979	10912|1384|140576|140710|1760|221037|22874|23613|23648|2719|283149|3005|3221|347735|3682|3720|3918|50807|51199|5144|51747|5532|55349|55540|55700|56895|57179|57402|57555|5818|5993|60436|64834|6500|65108|6522|6525|7026|784|79365|8087|81563|8289|8416|84962|8659|90	GADD45G|CRAT|S100A16|SOGA1|DMPK|JMJD1C|PLEKHA6|ZMYND8|SSBP3|GPC3|BCL9L|H1F0|HOXC4|SERINC2|ITGAE|JARID2|LAMC2|ASAP1|NIN|PDE4D|LUC7L3|PPP3CB|CHDH|IL17RB|MAP7D1|AGPAT4|KIAA1191|S100A14|NLGN2|NECTIN1|RFX5|TGIF2|ELOVL1|SKP1|MARCKSL1|SLC4A2|SMTN|NR2F2|CACNB3|BHLHE41|FXR1|C1orf21|ARID1A|ANXA9|AJUBA|ALDH4A1|ACVR1
	FOXO3_01	48	251	0.0526142	0.0981117	1.324	1028|10370|10845|11278|1200|128077|149076|153222|2119|221037|22858|23584|26505|26959|27250|2886|28971|3037|31|3218|3615|4090|4212|4254|4784|51307|51317|51366|51574|5159|51667|5308|63898|6414|6432|6907|7043|7106|7403|79071|79735|80325|8408|84181|85458|8631|90627|9957	CDKN1C|CITED2|CLPX|KLF12|TPP1|LIX1L|ZNF362|CREBRF|ETV5|JMJD1C|ICK|VSIG2|CNNM3|HBP1|PDCD4|GRB7|AAMDC|HAS2|ACACA|HOXB8|IMPDH2|SMAD5|MEIS2|KITLG|NFIX|FAM53C|PHF21A|UBR5|LARP7|PDGFRB|NUB1|PITX2|SH2D4A|SELENOP|SRSF7|TBL1X|TGFB3|TSPAN4|KDM6A|ELOVL6|TBC1D17|ABTB1|ULK1|CHD6|DIXDC1|SKAP1|STARD13|HS3ST1
	CEBP_C	40	205	0.0526578	0.0981117	1.36329	10309|10735|10916|1490|1745|1783|221037|23085|23433|23509|23786|26298|27020|2805|2876|29113|3217|3221|3705|473|4919|4926|51070|5144|51703|5326|5606|5639|6018|6303|65979|6659|79893|80736|83931|84181|8905|90|9169|9448	CCNO|STAG2|MAGED2|CCN2|DLX1|DYNC1LI2|JMJD1C|ERC1|RHOQ|POFUT1|BCL2L13|EHF|NPTN|GOT1|GPX1|C6orf15|HOXB7|HOXC4|ITPK1|RERE|ROR1|NUMA1|NOSIP|PDE4D|ACSL5|PLAGL2|MAP2K3|PRRG2|RLF|SAT1|PHACTR4|SOX4|GGNBP2|SLC44A4|STK40|CHD6|AP1S2|ACVR1|SCAF11|MAP4K4
	E2F1DP1RB_01	45	232	0.0536451	0.0990874	1.33499	10735|10849|11100|116028|124222|140901|147807|148479|149076|1911|23215|23301|25836|28232|29109|2935|3609|3615|3925|4137|4212|4628|4678|51087|5111|51496|51747|5424|5430|55683|57532|57659|5818|5833|6432|6670|7301|79077|81539|84515|84858|85236|9126|9221|9768	STAG2|CD3EAP|HNRNPUL1|RMI2|PAQR4|STK35|ZNF524|PHF13|ZNF362|PHC1|PRRC2C|EHBP1|NIPBL|SLCO3A1|FHOD1|GSPT1|ILF3|IMPDH2|STMN1|MAPT|MEIS2|MYH10|NASP|YBX2|PCNA|CTDSPL2|LUC7L3|POLD1|POLR2A|KANSL3|NUFIP2|ZBTB4|NECTIN1|PCYT2|SRSF7|SP3|TYRO3|DCTPP1|SLC38A1|MCM8|ZNF503|HIST1H2BK|SMC3|NOLC1|PCLAF
	COMP1_01	25	118	0.0543868	0.0990874	1.48996	1021|10929|1277|144100|147906|1718|1745|2131|23613|26298|29072|3221|3609|4212|6015|6431|6938|7248|80270|81848|8611|871|89795|90627|9768	CDK6|SRSF8|COL1A1|PLEKHA7|DACT3|DHCR24|DLX1|EXT1|ZMYND8|EHF|SETD2|HOXC4|ILF3|MEIS2|RING1|SRSF6|TCF12|TSC1|HSD3B7|SPRY4|PLPP1|SERPINH1|NAV3|STARD13|PCLAF
	GTCNYYATGR_UNKNOWN	25	120	0.0543868	0.0990874	1.48996	10325|10745|128637|138639|1911|221037|23301|26959|27094|29090|3340|4953|4957|51582|54020|54897|55173|6015|6431|7158|79567|84058|91057|92922|9761	RRAGB|PHTF1|TBC1D20|PTPDC1|PHC1|JMJD1C|EHBP1|HBP1|KCNMB3|TIMM21|NDST1|ODC1|ODF2|AZIN1|SLC37A1|CASZ1|MRPS10|RING1|SRSF6|TP53BP1|RIPOR1|WDR54|CCDC34|CCDC102A|MLEC
	E2F_Q4	46	236	0.0543941	0.0990874	1.32879	10042|10735|10849|11100|116028|124222|1398|140901|147807|148479|149076|1911|23215|23301|25836|28232|29109|2935|3609|3925|4212|4628|4678|51087|5111|51496|51747|5424|5430|55193|57532|57659|5818|5833|6432|64976|6670|7301|79077|81539|84515|84844|85236|9126|9221|9768	HMGXB4|STAG2|CD3EAP|HNRNPUL1|RMI2|PAQR4|CRK|STK35|ZNF524|PHF13|ZNF362|PHC1|PRRC2C|EHBP1|NIPBL|SLCO3A1|FHOD1|GSPT1|ILF3|STMN1|MEIS2|MYH10|NASP|YBX2|PCNA|CTDSPL2|LUC7L3|POLD1|POLR2A|PBRM1|NUFIP2|ZBTB4|NECTIN1|PCYT2|SRSF7|MRPL40|SP3|TYRO3|DCTPP1|SLC38A1|MCM8|PHF5A|HIST1H2BK|SMC3|NOLC1|PCLAF
	E2F1DP1_01	46	237	0.0543941	0.0990874	1.32879	10042|10849|11100|116028|124222|140901|147807|149076|1911|2176|23301|25836|28232|29109|2935|3159|3609|3925|4137|4609|4628|4678|51087|5111|51496|51747|5424|5430|55063|55193|55683|57532|57659|6432|64976|6670|7301|79077|84515|84679|84844|84858|85236|9126|9221|9768	HMGXB4|CD3EAP|HNRNPUL1|RMI2|PAQR4|STK35|ZNF524|ZNF362|PHC1|FANCC|EHBP1|NIPBL|SLCO3A1|FHOD1|GSPT1|HMGA1|ILF3|STMN1|MAPT|MYC|MYH10|NASP|YBX2|PCNA|CTDSPL2|LUC7L3|POLD1|POLR2A|ZCWPW1|PBRM1|KANSL3|NUFIP2|ZBTB4|SRSF7|MRPL40|SP3|TYRO3|DCTPP1|MCM8|SLC9A7|PHF5A|ZNF503|HIST1H2BK|SMC3|NOLC1|PCLAF
	E2F1DP2_01	46	237	0.0543941	0.0990874	1.32879	10042|10849|11100|116028|124222|140901|147807|149076|1911|2176|23301|25836|28232|29109|2935|3159|3609|3925|4137|4609|4628|4678|51087|5111|51496|51747|5424|5430|55063|55193|55683|57532|57659|6432|64976|6670|7301|79077|84515|84679|84844|84858|85236|9126|9221|9768	HMGXB4|CD3EAP|HNRNPUL1|RMI2|PAQR4|STK35|ZNF524|ZNF362|PHC1|FANCC|EHBP1|NIPBL|SLCO3A1|FHOD1|GSPT1|HMGA1|ILF3|STMN1|MAPT|MYC|MYH10|NASP|YBX2|PCNA|CTDSPL2|LUC7L3|POLD1|POLR2A|ZCWPW1|PBRM1|KANSL3|NUFIP2|ZBTB4|SRSF7|MRPL40|SP3|TYRO3|DCTPP1|MCM8|SLC9A7|PHF5A|ZNF503|HIST1H2BK|SMC3|NOLC1|PCLAF
	E2F4DP2_01	46	237	0.0543941	0.0990874	1.32879	10042|10849|11100|116028|124222|140901|147807|149076|1911|2176|23301|25836|28232|29109|2935|3159|3609|3925|4137|4609|4628|4678|51087|5111|51496|51747|5424|5430|55063|55193|55683|57532|57659|6432|64976|6670|7301|79077|84515|84679|84844|84858|85236|9126|9221|9768	HMGXB4|CD3EAP|HNRNPUL1|RMI2|PAQR4|STK35|ZNF524|ZNF362|PHC1|FANCC|EHBP1|NIPBL|SLCO3A1|FHOD1|GSPT1|HMGA1|ILF3|STMN1|MAPT|MYC|MYH10|NASP|YBX2|PCNA|CTDSPL2|LUC7L3|POLD1|POLR2A|ZCWPW1|PBRM1|KANSL3|NUFIP2|ZBTB4|SRSF7|MRPL40|SP3|TYRO3|DCTPP1|MCM8|SLC9A7|PHF5A|ZNF503|HIST1H2BK|SMC3|NOLC1|PCLAF
	NKX62_Q2	47	244	0.0551061	0.0995461	1.3229	1031|1112|11329|126969|147807|164|1745|1831|2113|2118|2167|221545|26137|26999|283149|3221|3654|3667|4054|4082|4430|4784|51239|51317|54205|55003|55057|55860|57530|57532|57555|57609|6164|6595|7043|7103|7403|7798|784|8242|8436|84844|85458|85464|8870|8905|9772	CDKN2C|FOXN3|STK38|SLC44A3|ZNF524|AP1G1|DLX1|TSC22D3|ETS1|ETV4|FABP4|C6orf136|ZBTB20|CYFIP2|BCL9L|HOXC4|IRAK1|IRS1|LTBP3|MARCKS|MYO1B|NFIX|ANKRD39|PHF21A|CYCS|PAK1IP1|CRYBG2|ACTR10|CGN|NUFIP2|NLGN2|DIP2B|RPL34|SMARCA2|TGFB3|TSPAN8|KDM6A|LUZP1|CACNB3|KDM5C|CAVIN2|PHF5A|DIXDC1|SSH2|IER3|AP1S2|TMEM94
	E2F1_Q6_01	47	242	0.0551061	0.0995461	1.3229	10301|10735|10849|1108|11100|11124|124222|140901|147807|148479|149076|2176|23054|25836|25942|27335|29109|2935|3609|388591|3925|4035|4212|4609|4628|4678|472|4849|4926|51087|5111|51496|54954|55063|57532|5833|64976|6594|7301|835|84515|84679|84844|85236|9185|9221|93594	DLEU1|STAG2|CD3EAP|CHD4|HNRNPUL1|FAF1|PAQR4|STK35|ZNF524|PHF13|ZNF362|FANCC|NCOA6|NIPBL|SIN3A|EIF3K|FHOD1|GSPT1|ILF3|RNF207|STMN1|LRP1|MEIS2|MYC|MYH10|NASP|ATM|CNOT3|NUMA1|YBX2|PCNA|CTDSPL2|FAM120C|ZCWPW1|NUFIP2|PCYT2|MRPL40|SMARCA1|TYRO3|CASP2|MCM8|SLC9A7|PHF5A|HIST1H2BK|REPS2|NOLC1|TBC1D31
	AACWWCAANK_UNKNOWN	30	146	0.0551681	0.0995461	1.43072	10567|128077|149175|23301|23332|23648|25923|25953|29|30000|3037|3615|3720|5036|51205|51596|54985|55063|55092|5523|5557|57532|6431|6642|7743|79590|79683|83699|84056|84326	RABAC1|LIX1L|MANEAL|EHBP1|CLASP1|SSBP3|ATL3|PNKD|ABR|TNPO2|HAS2|IMPDH2|JARID2|PA2G4|ACP6|CUTA|HCFC1R1|ZCWPW1|TMEM51|PPP2R3A|PRIM1|NUFIP2|SRSF6|SNX1|ZNF189|MRPL24|ZDHHC14|SH3BGRL2|KATNAL1|METTL26
	AP4_Q6	44	230	0.056207	0.101102	1.33406	10763|114299|128218|128866|140465|147912|192683|2014|2057|2101|221037|22992|23053|23187|23466|254263|25946|27239|283987|3215|3221|3636|387521|4303|4638|51582|54708|57178|5754|6595|7139|7170|7343|7425|79567|80144|8289|8301|84171|84958|8509|85414|861|90627	NES|PALM2|TMEM125|CHMP4B|MYL6B|SIX5|SCAMP5|EMP3|EPOR|ESRRA|JMJD1C|KDM2A|ZSWIM8|PHLDB1|CBX6|CNIH2|ZNF385A|GPR162|HID1|HOXB5|HOXC4|INPPL1|TMEM189|FOXO4|MYLK|AZIN1|MARCH5|ZMIZ1|PTK7|SMARCA2|TNNT2|TPM3|UBTF|VGF|RIPOR1|FRAS1|ARID1A|PICALM|LOXL4|SYTL1|NDST2|SLC45A3|RUNX1|STARD13
	TTCNRGNNNNTTC_HSF_Q6	31	155	0.0567915	0.101576	1.41685	10477|10500|10598|10608|10735|10808|11332|126299|1974|22824|2288|23231|25816|25822|2706|27239|2872|3716|5048|53635|5376|54839|57178|5818|5905|63929|7314|7804|83931|871|9754	UBE2E3|SEMA6C|AHSA1|MXD4|STAG2|HSPH1|ACOT7|ZNF428|EIF4A2|HSPA4L|FKBP4|SEL1L3|TNFAIP8|DNAJB5|GJB2|GPR162|MKNK2|JAK1|PAFAH1B1|PTOV1|PMP22|LRRC49|ZMIZ1|NECTIN1|RANGAP1|XPNPEP3|UBB|LRP8|STK40|SERPINH1|STARD8
	RYCACNNRNNRNCAG_UNKNOWN	17	75	0.0568258	0.101576	1.63446	10670|1831|199990|22839|22874|23187|23625|25836|291|41|4192|5532|7170|79767|80204|90627|9600	RRAGA|TSC22D3|FAAP20|DLGAP4|PLEKHA6|PHLDB1|FAM89B|NIPBL|SLC25A4|ASIC1|MDK|PPP3CB|TPM3|ELMO3|FBXO11|STARD13|PITPNM1
	GGAMTNNNNNTCCY_UNKNOWN	25	119	0.0592542	0.105587	1.47385	10057|10808|10849|116138|123803|148479|171023|26145|2869|3925|5036|51205|5526|55757|57610|58497|6237|7175|7334|7771|79590|79735|80270|861|9122	ABCC5|HSPH1|CD3EAP|KLHDC3|NTAN1|PHF13|ASXL1|IRF2BP1|GRK5|STMN1|PA2G4|ACP6|PPP2R5B|UGGT2|RANBP10|PRUNE1|RRAS|TPR|UBE2N|ZNF112|MRPL24|TBC1D17|HSD3B7|RUNX1|SLC16A4
	FOXO4_02	50	263	0.0603151	0.107144	1.30066	1028|10370|10628|10735|10845|10938|11083|11278|128077|149076|152485|153222|171023|200186|2119|23584|26959|27250|2778|2886|28971|3037|3218|3221|3572|4090|4212|4297|4784|5064|51307|51317|51667|5308|5414|54621|54800|57492|58497|6414|65108|7043|7106|7403|79071|79735|85458|861|8631|9957	CDKN1C|CITED2|TXNIP|STAG2|CLPX|EHD1|DIDO1|KLF12|LIX1L|ZNF362|ZNF827|CREBRF|ASXL1|CRTC2|ETV5|VSIG2|HBP1|PDCD4|GNAS|GRB7|AAMDC|HAS2|HOXB8|HOXC4|IL6ST|SMAD5|MEIS2|KMT2A|NFIX|PALM|FAM53C|PHF21A|NUB1|PITX2|SEPTIN4|VSIG10|KLHL24|ARID1B|PRUNE1|SELENOP|MARCKSL1|TGFB3|TSPAN4|KDM6A|ELOVL6|TBC1D17|DIXDC1|RUNX1|SKAP1|HS3ST1
	TAANNYSGCG_UNKNOWN	18	81	0.0608774	0.107808	1.59109	10735|1454|22883|2618|28511|3218|3670|3757|390|4076|4212|51317|51573|54870|6670|79365|92856|9782	STAG2|CSNK1E|CLSTN1|GART|NKIRAS2|HOXB8|ISL1|KCNH2|RND3|CAPRIN1|MEIS2|PHF21A|GDE1|QRICH1|SP3|BHLHE41|IMP4|MATR3
	TGACCTTG_SF1_Q6	48	253	0.0625374	0.110405	1.30412	10131|10272|117155|118881|124540|1537|1917|2101|219902|23243|23248|23286|23387|23710|26056|28955|3229|339366|3419|3913|400916|4131|4209|4259|481|509|51074|51496|516|51747|525|5412|57610|5937|6376|6456|6535|6928|7037|7317|7384|79154|79786|80023|818|84364|84679|84844	TRAP1|FSTL3|CATSPER2|COMTD1|MSI2|CYC1|EEF1A2|ESRRA|TMEM136|ANKRD28|RPRD2|WWC1|SIK3|GABARAPL1|RAB11FIP5|DEXI|HOXC13|ADAMTSL5|IDH3A|LAMB2|CHCHD10|MAP1B|MEF2D|MGST3|ATP1B1|ATP5F1C|APIP|CTDSPL2|ATP5MC1|LUC7L3|ATP6V1B1|UBL3|RANBP10|RBMS1|CX3CL1|SH3GL2|SLC6A8|HNF1B|TFRC|UBA1|UQCRC1|DHRS11|KLHL36|NRSN2|CAMK2G|ARFGAP2|SLC9A7|PHF5A
	LEF1_Q2	44	232	0.0633689	0.111529	1.31933	10745|1187|118980|127002|148423|1718|1979|2001|22943|23179|26519|27315|283102|283248|284716|2869|28971|387640|4070|4343|473|5058|51317|51611|51703|54897|55057|55092|55706|57530|58497|64834|6811|7351|7804|79754|8289|8444|84958|8729|89797|9877|9887|9898	PHTF1|CLCNKA|SFXN2|ATXN7L2|C1orf52|DHCR24|EIF4EBP2|ELF5|DKK1|RGL1|TIMM10|PGAP2|KRT8P41|RCOR2|RIMKLA|GRK5|AAMDC|SKIDA1|TACSTD2|MOV10|RERE|PAK1|PHF21A|DPH5|ACSL5|CASZ1|CRYBG2|TMEM51|NDC1|CGN|PRUNE1|ELOVL1|STX5|UCP2|LRP8|ASB13|ARID1A|DYRK3|SYTL1|GBF1|NAV2|ZC3H11A|SMG7|UBAP2L
	PU1_Q6	45	236	0.0641195	0.112438	1.31347	10062|10097|1029|10608|11000|11100|22992|23243|23277|23387|2530|2534|28973|3140|3169|3218|3221|330|3606|3720|4815|51380|516|51762|5476|55003|55152|5585|55904|57169|5754|5763|6376|64207|64854|6548|79147|80320|8289|8751|89797|90952|9169|9368|94	NR1H3|ACTR2|CDKN2A|MXD4|SLC27A3|HNRNPUL1|KDM2A|ANKRD28|CLUH|SIK3|FUT8|FYN|MRPS18B|MR1|FOXA1|HOXB8|HOXC4|BIRC3|IL18|JARID2|NINJ2|CSAD|ATP5MC1|RAB8B|CTSA|PAK1IP1|DALRD3|PKN1|KMT2E|ZNFX1|PTK7|PTMS|CX3CL1|IRF2BPL|USP46|SLC9A1|FKRP|SP6|ARID1A|ADAM15|NAV2|ESAM|SCAF11|SLC9A3R1|ACVRL1
	COREBINDINGFACTOR_Q6	51	276	0.0642785	0.112438	1.28995	1112|11198|114299|114904|114990|115703|118|124540|1831|1984|200186|219902|221037|2245|22985|23429|23753|2876|3221|3241|353116|4005|4070|4212|463|4784|5048|5140|51582|5174|5412|5468|54776|54894|55033|5682|6337|6429|64332|6773|7798|80021|80320|811|8301|8412|84557|861|867|89795|9805	FOXN3|SUPT16H|PALM2|C1QTNF6|VASN|ARHGAP33|ADD1|MSI2|TSC22D3|EIF5A|CRTC2|TMEM136|JMJD1C|FGD1|ACIN1|RYBP|SDF2L1|GPX1|HOXC4|HPCAL1|RILPL1|LMO2|TACSTD2|MEIS2|ZFHX3|NFIX|PAFAH1B1|PDE3B|AZIN1|PDZK1|UBL3|PPARG|PPP1R12C|RNF43|FKBP14|PSMA1|SCNN1A|SRSF4|NFKBIZ|STAT2|LUZP1|TMEM62|SP6|CALR|PICALM|BCAR3|MAP1LC3A|RUNX1|CBL|NAV3|SCRN1
	E2F4DP1_01	46	241	0.0648285	0.113055	1.30791	10042|10735|10849|11100|116028|124222|140901|147807|149076|1911|2176|23301|25836|28232|29109|2935|3159|3609|3925|4137|4609|4628|4678|51087|5111|51496|51747|5424|5430|55063|55193|57532|57659|6432|64976|6670|7301|79077|84515|84679|84844|84858|85236|9126|9221|9768	HMGXB4|STAG2|CD3EAP|HNRNPUL1|RMI2|PAQR4|STK35|ZNF524|ZNF362|PHC1|FANCC|EHBP1|NIPBL|SLCO3A1|FHOD1|GSPT1|HMGA1|ILF3|STMN1|MAPT|MYC|MYH10|NASP|YBX2|PCNA|CTDSPL2|LUC7L3|POLD1|POLR2A|ZCWPW1|PBRM1|NUFIP2|ZBTB4|SRSF7|MRPL40|SP3|TYRO3|DCTPP1|MCM8|SLC9A7|PHF5A|ZNF503|HIST1H2BK|SMC3|NOLC1|PCLAF
	YNTTTNNNANGCARM_UNKNOWN	16	72	0.0657859	0.114278	1.62355	1266|2119|22874|23097|23277|2639|2869|3221|3586|51088|5144|5818|64770|64856|716|9935	CNN3|ETV5|PLEKHA6|CDK19|CLUH|GCDH|GRK5|HOXC4|IL10|KLHL5|PDE4D|NECTIN1|CCDC14|VWA1|C1S|MAFB
	FOXM1_01	48	253	0.0661292	0.114278	1.29762	1027|10272|1031|10401|10489|10657|10949|145173|1745|2014|2041|22985|23215|254263|26137|27031|28992|3221|3670|3720|3925|397|4035|41|4212|481|51087|5174|51747|5308|55719|55827|56203|5754|6002|6522|6938|7043|7425|80301|81566|85414|8543|85464|9075|95681|9826|9877	CDKN1B|FSTL3|CDKN2C|PIAS3|LRRC41|KHDRBS1|HNRNPA0|B3GLCT|DLX1|EMP3|EPHA1|ACIN1|PRRC2C|CNIH2|ZBTB20|NPHP3|MACROD1|HOXC4|ISL1|JARID2|STMN1|ARHGDIB|LRP1|ASIC1|MEIS2|ATP1B1|YBX2|PDZK1|LUC7L3|PITX2|SLF2|DCAF6|LMOD3|PTK7|RGS12|SLC4A2|TCF12|TGFB3|VGF|PLEKHO2|CSRNP2|SLC45A3|LMO4|SSH2|CLDN2|CEP41|ARHGEF11|ZC3H11A
	HNF1_Q6	48	256	0.0661292	0.114278	1.29762	10370|10735|117177|126969|127845|150864|152485|1745|2150|2264|23164|23187|23277|23613|26999|3213|3221|3670|4026|4784|5089|5144|51747|54206|5430|54345|54502|54578|57659|5937|607|64221|6431|6432|65125|65244|6928|6938|727|7570|8045|8313|8496|861|8829|9139|92359|9575	CITED2|STAG2|RAB3IP|SLC44A3|GOLT1A|FAM117B|ZNF827|DLX1|F2RL1|FGFR4|MPRIP|PHLDB1|CLUH|ZMYND8|CYFIP2|HOXB3|HOXC4|ISL1|LPP|NFIX|PBX2|PDE4D|LUC7L3|ERRFI1|POLR2A|SOX18|RBM47|UGT1A6|ZBTB4|RBMS1|BCL9|ROBO3|SRSF6|SRSF7|WNK1|SPATS2|HNF1B|TCF12|C5|ZNF22|RASSF7|AXIN2|PPFIBP1|RUNX1|NRP1|CBFA2T2|CRB3|CLOCK
	E2F_Q6	45	234	0.0679188	0.117017	1.30644	10042|10735|10849|11100|116028|124222|140901|147807|148479|149076|1911|23215|23301|25836|28232|29109|2935|3609|3925|4212|4628|4678|51087|5111|51496|51747|5424|5430|55193|57532|57659|5818|5833|6432|64976|6670|7301|79077|81539|84515|84844|85236|9126|9221|9768	HMGXB4|STAG2|CD3EAP|HNRNPUL1|RMI2|PAQR4|STK35|ZNF524|PHF13|ZNF362|PHC1|PRRC2C|EHBP1|NIPBL|SLCO3A1|FHOD1|GSPT1|ILF3|STMN1|MEIS2|MYH10|NASP|YBX2|PCNA|CTDSPL2|LUC7L3|POLD1|POLR2A|PBRM1|NUFIP2|ZBTB4|NECTIN1|PCYT2|SRSF7|MRPL40|SP3|TYRO3|DCTPP1|SLC38A1|MCM8|PHF5A|HIST1H2BK|SMC3|NOLC1|PCLAF
	STAT_01	49	259	0.0704413	0.120998	1.28659	10051|10057|10550|10783|114990|1173|127002|153222|171023|1911|207|2119|22978|23098|23371|24145|2550|26145|29075|3572|387640|4204|442213|4909|5118|5129|5339|5523|55353|55677|5606|57149|607|6237|6347|6382|6431|6919|7425|7771|79590|80270|85360|867|8829|89870|9448|95681|9632	SMC4|ABCC5|ARL6IP5|NEK6|VASN|AP2M1|ATXN7L2|CREBRF|ASXL1|PHC1|AKT1|ETV5|NT5C2|SARM1|TNS2|PANX1|GABBR1|IRF2BP1|LINC00652|IL6ST|SKIDA1|MECP2|PTCHD4|NTF4|PCOLCE|CDK18|PLEC|PPP2R3A|LAPTM4B|IWS1|MAP2K3|LYRM1|BCL9|RRAS|CCL2|SDC1|SRSF6|TCEA2|VGF|ZNF112|MRPL24|HSD3B7|SYDE1|CBL|NRP1|TRIM15|MAP4K4|CEP41|SEC24C
	TGTYNNNNNRGCARM_UNKNOWN	19	88	0.071183	0.121906	1.53125	10263|148423|3340|388591|4256|4303|4717|51008|5458|54830|56683|5754|57555|6811|7158|7301|79977|9043|9679	CDK2AP2|C1orf52|NDST1|RNF207|MGP|FOXO4|NDUFC1|ASCC1|POU4F2|NUP62CL|CFAP298|PTK7|NLGN2|STX5|TP53BP1|TYRO3|GRHL2|SPAG9|FAM53B
	E2F_Q3_01	45	235	0.0718767	0.122727	1.29949	10370|10735|113451|124222|140901|148479|149076|2176|23047|23049|23054|23215|23240|23390|25836|25942|27335|30000|3159|387640|3925|4212|4609|4678|4926|51087|5111|51496|51747|55194|5818|5833|6926|79077|79665|81539|835|84067|84515|85236|8554|91107|9126|93594|9768	CITED2|STAG2|AZIN2|PAQR4|STK35|PHF13|ZNF362|FANCC|PDS5B|SMG1|NCOA6|PRRC2C|TMEM131L|ZDHHC17|NIPBL|SIN3A|EIF3K|TNPO2|HMGA1|SKIDA1|STMN1|MEIS2|MYC|NASP|NUMA1|YBX2|PCNA|CTDSPL2|LUC7L3|EVA1B|NECTIN1|PCYT2|TBX3|DCTPP1|DHX40|SLC38A1|CASP2|FAM160A2|MCM8|HIST1H2BK|PIAS1|TRIM47|SMC3|TBC1D31|PCLAF
	CTAWWWATA_RSRFC4_Q2	66	365	0.072637	0.123656	1.23678	100133941|10491|10725|10735|1158|1839|1917|1984|200942|219902|22836|22874|23022|23291|23387|23433|23509|283149|291|2992|29995|3217|3221|3636|3667|388531|388591|4088|4259|442213|493|5147|51649|5256|5308|5326|54897|5509|55222|55761|56904|56924|56937|58526|5862|5914|6275|63916|6453|65010|6541|6595|6662|6920|7077|7169|7170|7248|7277|7301|7504|7779|84171|8445|90550|90952	CD24|CRTAP|NFAT5|STAG2|CKM|HBEGF|EEF1A2|EIF5A|KLHDC8B|TMEM136|RHOBTB3|PLEKHA6|PALLD|FBXW11|SIK3|RHOQ|POFUT1|BCL9L|SLC25A4|GYG1|LMCD1|HOXB7|HOXC4|INPPL1|IRS1|RGS9BP|RNF207|SMAD3|MGST3|PTCHD4|ATP2B4|PDE6D|MRPS23|PHKA2|PITX2|PLAGL2|CASZ1|PPP1R3D|LRRC20|TTC17|SH3GLB2|PAK6|PMEPA1|MID1IP1|RAB2A|RARA|S100A4|ELMO2|ITSN1|SLC26A6|SLC7A1|SMARCA2|SOX9|TCEA3|TIMP2|TPM2|TPM3|TSC1|TUBA4A|TYRO3|XK|SLC30A1|LOXL4|…
	E2F1_Q4	47	250	0.073168	0.12419	1.28946	10163|10221|1027|10735|113000|11325|113451|116028|148479|149076|1984|2118|221443|221914|23215|23390|23633|25942|3925|3956|4212|4487|4609|4678|4800|4802|5111|51646|54675|55000|5518|55194|55298|5557|57003|5818|5833|6502|65123|6812|7317|7423|7504|79596|8099|81539|9126	WASF2|TRIB1|CDKN1B|STAG2|RPUSD1|DDX42|AZIN2|RMI2|PHF13|ZNF362|EIF5A|ETV4|OARD1|GPC2|PRRC2C|ZDHHC17|KPNA6|SIN3A|STMN1|LGALS1|MEIS2|MSX1|MYC|NASP|NFYA|NFYC|PCNA|YPEL5|CRLS1|TUG1|PPP2R1A|EVA1B|RNF121|PRIM1|CCDC47|NECTIN1|PCYT2|SKP2|INTS3|STXBP1|UBA1|VEGFB|XK|RNF219|CDK2AP1|SLC38A1|SMC3
	SRY_01	43	227	0.0745839	0.12587	1.30334	10205|1028|1031|10327|10970|112950|127002|149076|1592|2001|200186|221037|22883|23710|26298|27250|2869|3221|3491|387640|3918|3925|4297|430|4774|50507|51100|51317|51380|5140|54708|5818|607|6272|65108|81563|84881|8613|89795|8991|90806|9679|9873	MPZL2|CDKN1C|CDKN2C|AKR1A1|CKAP4|MED8|ATXN7L2|ZNF362|CYP26A1|ELF5|CRTC2|JMJD1C|CLSTN1|GABARAPL1|EHF|PDCD4|GRK5|HOXC4|CCN1|SKIDA1|LAMC2|STMN1|KMT2A|ASCL2|NFIA|NOX4|SH3GLB1|PHF21A|CSAD|PDE3B|MARCH5|NECTIN1|BCL9|SORT1|MARCKSL1|C1orf21|RPUSD4|PLPP3|NAV3|SELENBP1|ANGEL2|FAM53B|FCHSD2
	HFH3_01	38	196	0.0746386	0.12587	1.32759	1050|11278|113246|114990|117177|124540|1454|147912|2119|22858|23291|23613|2530|25836|2800|2886|3213|3218|3221|3491|4774|51199|51496|54521|54806|54870|54961|5818|6446|6595|7301|7916|80204|84181|89795|9185|9522|9898	CEBPA|KLF12|C12orf57|VASN|RAB3IP|MSI2|CSNK1E|SIX5|ETV5|ICK|FBXW11|ZMYND8|FUT8|NIPBL|GOLGA1|GRB7|HOXB3|HOXB8|HOXC4|CCN1|NFIA|NIN|CTDSPL2|WDR44|AHI1|QRICH1|SSH3|NECTIN1|SGK1|SMARCA2|TYRO3|PRRC2A|FBXO11|CHD6|NAV3|REPS2|SCAMP1|UBAP2L
	ERR1_Q2	50	268	0.0748179	0.12587	1.27617	10057|124540|127002|144348|2101|221037|22838|23164|23215|23243|23277|23286|25874|26056|2706|27315|2805|292|3202|3757|4130|4131|4259|498|51008|51496|516|5245|57060|5993|6337|6376|6461|64748|6609|6843|6928|7384|7414|79567|7994|8242|84844|88455|9043|90627|9131|9266|9355|9371	ABCC5|MSI2|ATXN7L2|ZNF664|ESRRA|JMJD1C|RNF44|MPRIP|PRRC2C|ANKRD28|CLUH|WWC1|MPC2|RAB11FIP5|GJB2|PGAP2|GOT1|SLC25A5|HOXA5|KCNH2|MAP1A|MAP1B|MGST3|ATP5F1A|ASCC1|CTDSPL2|ATP5MC1|PHB|PCBP4|RFX5|SCNN1A|CX3CL1|SHB|PLPPR2|SMPD1|VAMP1|HNF1B|UQCRC1|VCL|RIPOR1|KAT6A|KDM5C|PHF5A|ANKRD13A|SPAG9|STARD13|AIFM1|CYTH2|LHX2|KIF3B
	ZF5_B	46	243	0.076635	0.128549	1.28767	1031|10432|11124|128637|152485|1592|2063|2261|22828|22919|23013|23054|23466|23677|2530|27068|283209|3728|375704|388591|3925|4082|41|4204|4212|4802|4947|5308|54870|5494|54941|5638|57727|6522|7709|79596|79977|84309|84679|85464|8897|89797|91289|92806|9355|9575	CDKN2C|RBM14|FAF1|TBC1D20|ZNF827|CYP26A1|NR2F6|FGFR3|SCAF8|MAPRE1|SPEN|NCOA6|CBX6|SH3BP4|FUT8|PPA2|PGM2L1|JUP|ENHO|RNF207|STMN1|MARCKS|ASIC1|MECP2|MEIS2|NFYC|OAZ2|PITX2|QRICH1|PPM1A|RNF125|PRRG1|NCOA5|SLC4A2|ZBTB17|RNF219|GRHL2|NUDT16L1|SLC9A7|SSH2|MTMR3|NAV2|LMF2|CENPBD1|LHX2|CLOCK
	GGAANCGGAANY_UNKNOWN	23	110	0.0769445	0.128691	1.44905	10808|10969|11129|112950|2193|22916|23583|26088|27148|27335|4152|51649|54460|55742|55761|6237|64773|7311|7917|84545|8815|9129|9632	HSPH1|EBNA1BP2|CLASRP|MED8|FARSA|NCBP2|SMUG1|GGA1|STK36|EIF3K|MBD1|MRPS23|MRPS21|PARVA|TTC17|RRAS|PCED1A|UBA52|BAG6|MRPL43|BANF1|PRPF3|SEC24C
	NFY_C	47	252	0.0772332	0.128797	1.28297	10163|10263|10300|10301|10420|10432|10866|10884|10949|1112|11261|11264|114904|1277|147912|149076|1951|2029|2119|221443|23248|23387|23648|2530|25801|25946|26298|2719|2771|3221|387640|4215|4800|4802|51537|51726|5414|56910|57728|7561|7743|7804|84515|868|90|9493|9761	WASF2|CDK2AP2|KATNB1|DLEU1|TESK2|RBM14|HCP5|MRPS30|HNRNPA0|FOXN3|CHP1|PXMP4|C1QTNF6|COL1A1|SIX5|ZNF362|CELSR3|ENSA|ETV5|OARD1|RPRD2|SIK3|SSBP3|FUT8|GCA|ZNF385A|EHF|GPC3|GNAI2|HOXC4|SKIDA1|MAP3K3|NFYA|NFYC|MTFP1|DNAJB11|SEPTIN4|STARD7|WDR19|ZNF14|ZNF189|LRP8|MCM8|CBLB|ACVR1|KIF23|MLEC
	MEF2_01	29	147	0.0778587	0.129463	1.3826	11214|1158|149076|22943|23301|25874|2778|29995|3037|430|442213|4649|4784|51608|55603|56924|6451|6594|6595|7077|7134|7169|7248|7798|79567|79767|823|9877|994	AKAP13|CKM|ZNF362|DKK1|EHBP1|MPC2|GNAS|LMCD1|HAS2|ASCL2|PTCHD4|MYO9A|NFIX|GET4|TENT5A|PAK6|SH3BGRL|SMARCA1|SMARCA2|TIMP2|TNNC1|TPM2|TSC1|LUZP1|RIPOR1|ELMO3|CAPN1|ZC3H11A|CDC25B
	AFP1_Q6	50	268	0.0788004	0.130649	1.27019	10051|10929|10962|118980|1200|145173|1745|1760|1856|22874|23049|23243|23369|23509|23543|23613|25836|2876|29763|3037|3169|3221|3720|3915|397|4152|4212|4609|463|4848|51239|51244|51317|51496|5326|54675|54930|57658|5937|65125|6659|6671|7504|81688|8436|8543|8649|9213|9448|9736	SMC4|SRSF8|MLLT11|SFXN2|TPP1|B3GLCT|DLX1|DMPK|DVL2|PLEKHA6|SMG1|ANKRD28|PUM2|POFUT1|RBFOX2|ZMYND8|NIPBL|GPX1|PACSIN3|HAS2|FOXA1|HOXC4|JARID2|LAMC1|ARHGDIB|MBD1|MEIS2|MYC|ZFHX3|CNOT2|ANKRD39|CCDC174|PHF21A|CTDSPL2|PLAGL2|CRLS1|HAUS4|CALCOCO1|RBMS1|WNK1|SOX4|SP4|XK|C6orf62|CAVIN2|LMO4|LAMTOR3|XPR1|MAP4K4|USP34
	SREBP1_01	34	176	0.0798559	0.132016	1.34137	10055|11198|11278|1856|23179|23411|23466|27013|2896|29|29072|3096|3099|3215|3217|3916|3925|51230|51306|51566|51596|54800|55000|5585|55964|57403|57609|64089|79596|81847|8301|84418|85012|90843	SAE1|SUPT16H|KLF12|DVL2|RGL1|SIRT1|CBX6|CNPPD1|GRN|ABR|SETD2|HIVEP1|HK2|HOXB5|HOXB7|LAMP1|STMN1|PHF20|FAM13B|ARMCX3|CUTA|KLHL24|TUG1|PKN1|SEPTIN3|RAB22A|DIP2B|SNX16|RNF219|RNF146|PICALM|CYSTM1|TCEAL3|TCEAL8
	GTGGGTGK_UNKNOWN	54	296	0.0804256	0.132571	1.25569	10134|1027|10551|10670|1119|11278|157769|1839|192683|2041|2182|22839|23411|23613|23625|26298|2771|283248|3037|3757|3872|4035|4076|4137|4297|493|4947|5048|51367|516|5308|54536|5468|54880|54910|55063|5583|57060|57111|57149|57551|5818|617|65108|6594|6671|7798|79767|80326|8440|84959|8545|9265|9500	BCAP31|CDKN1B|AGR2|RRAGA|CHKA|KLF12|FAM91A1|HBEGF|SCAMP5|EPHA1|ACSL4|DLGAP4|SIRT1|ZMYND8|FAM89B|EHF|GNAI2|RCOR2|HAS2|KCNH2|KRT17|LRP1|CAPRIN1|MAPT|KMT2A|ATP2B4|OAZ2|PAFAH1B1|POP5|ATP5MC1|PITX2|EXOC6|PPARG|BCOR|SEMA4C|ZCWPW1|PRKCH|PCBP4|RAB25|LYRM1|TAOK1|NECTIN1|BCS1L|MARCKSL1|SMARCA1|SP4|LUZP1|ELMO3|WNT10A|NCK2|UBASH3B|CGGBP1|CYTH3|MAGED1
	CCCNNNNNNAAGWT_UNKNOWN	22	105	0.0807579	0.132571	1.45273	10483|147807|2063|23613|23633|27131|28511|28987|3215|3678|4005|4303|442213|5351|5638|79665|79823|8019|84181|87|8870|93643	SEC23B|ZNF524|NR2F6|ZMYND8|KPNA6|SNX5|NKIRAS2|NOB1|HOXB5|ITGA5|LMO2|FOXO4|PTCHD4|PLOD1|PRRG1|DHX40|CAMKMT|BRD3|CHD6|ACTN1|IER3|TJAP1
	GATA3_01	46	246	0.0808871	0.132571	1.28106	10103|10250|144501|1997|221443|22836|23550|25|254428|2734|3145|3169|348|3670|4035|4204|4212|4478|4909|51366|51699|55200|55612|55851|56895|56904|5819|6002|6303|65123|652|6867|7425|7779|80204|81848|823|8322|84316|84962|85414|8554|89870|9158|9213|9761	TSPAN1|SRRM1|KRT80|ELF1|OARD1|RHOBTB3|PSD4|ABL1|SLC41A1|GLG1|HMBS|FOXA1|APOE|ISL1|LRP1|MECP2|MEIS2|MSN|NTF4|UBR5|VPS29|PLEKHG6|FERMT1|PSENEN|AGPAT4|SH3GLB2|NECTIN2|RGS12|SAT1|INTS3|BMP4|TACC1|VGF|SLC30A1|FBXO11|SPRY4|CAPN1|FZD4|NAA38|AJUBA|SLC45A3|PIAS1|TRIM15|FIBP|XPR1|MLEC
	RSRFC4_Q2	41	217	0.0819593	0.133945	1.29996	10491|10725|11193|1158|145173|1523|1917|200942|221037|22874|23291|23509|28232|283149|3037|3177|3221|3667|4259|442213|51608|51649|5326|54961|56924|56937|58526|5862|65010|6595|66008|6920|7043|7134|7169|7227|7301|7716|7779|79567|90952	CRTAP|NFAT5|WBP4|CKM|B3GLCT|CUX1|EEF1A2|KLHDC8B|JMJD1C|PLEKHA6|FBXW11|POFUT1|SLCO3A1|BCL9L|HAS2|SLC29A2|HOXC4|IRS1|MGST3|PTCHD4|GET4|MRPS23|PLAGL2|SSH3|PAK6|PMEPA1|MID1IP1|RAB2A|SLC26A6|SMARCA2|TRAK2|TCEA3|TGFB3|TNNC1|TPM2|TRPS1|TYRO3|VEZF1|SLC30A1|RIPOR1|ESAM
	NFAT_Q4_01	49	267	0.0824741	0.134402	1.26816	10550|10725|129531|1654|2131|23243|23301|23327|23509|23613|254263|2719|283102|284119|2941|3720|3987|4303|51263|51366|5140|5308|5326|5352|55003|55218|5523|5606|5682|5977|6352|6522|6662|7170|7227|7798|8153|83891|8473|84858|85414|8673|8710|8870|9315|9414|9448|9522|9536	ARL6IP5|NFAT5|MITD1|DDX3X|EXT1|ANKRD28|EHBP1|NEDD4L|POFUT1|ZMYND8|CNIH2|GPC3|KRT8P41|CAVIN1|GSTA4|JARID2|LIMS1|FOXO4|MRPL30|UBR5|PDE3B|PITX2|PLAGL2|PLOD2|PAK1IP1|EXD2|PPP2R3A|MAP2K3|PSMA1|DPF2|CCL5|SLC4A2|SOX9|TPM3|TRPS1|LUZP1|RND2|SNX25|OGT|ZNF503|SLC45A3|VAMP8|SERPINB7|IER3|NREP|TJP2|MAP4K4|SCAMP1|PTGES
	E2F_Q3	43	227	0.0834409	0.135592	1.28895	10735|115572|124222|127002|140901|147912|148479|149076|152485|23047|23049|23208|23215|23244|23648|25836|339487|3615|3925|4212|4678|4849|5111|51400|51496|5250|54954|57456|57649|5818|5833|6470|6926|7037|79077|7917|81539|84515|85236|8554|8905|91107|9126	STAG2|TENT5B|PAQR4|ATXN7L2|STK35|SIX5|PHF13|ZNF362|ZNF827|PDS5B|SMG1|SYT11|PRRC2C|PDS5A|SSBP3|NIPBL|ZBTB8OS|IMPDH2|STMN1|MEIS2|NASP|CNOT3|PCNA|PPME1|CTDSPL2|SLC25A3|FAM120C|KIAA1143|PHF12|NECTIN1|PCYT2|SHMT1|TBX3|TFRC|DCTPP1|BAG6|SLC38A1|MCM8|HIST1H2BK|PIAS1|AP1S2|TRIM47|SMC3
	FOXD3_01	39	203	0.0850962	0.13789	1.30426	10370|10735|10970|11278|1456|150275|1525|1875|2119|2167|22858|23243|2534|2800|2886|29123|3037|31|3491|4070|4082|4756|4784|51380|51608|54206|54578|55904|6446|7301|784|80204|8543|85458|861|8829|8870|90627|9679	CITED2|STAG2|CKAP4|KLF12|CSNK1G3|CCDC117|CXADR|E2F5|ETV5|FABP4|ICK|ANKRD28|FYN|GOLGA1|GRB7|ANKRD11|HAS2|ACACA|CCN1|TACSTD2|MARCKS|NEO1|NFIX|CSAD|GET4|ERRFI1|UGT1A6|KMT2E|SGK1|TYRO3|CACNB3|FBXO11|LMO4|DIXDC1|RUNX1|NRP1|IER3|STARD13|FAM53B
	STAT1_02	48	263	0.086329	0.139099	1.26606	10019|1021|10489|11230|127933|1398|1745|2041|2137|25946|27072|283248|2935|3005|3221|4628|4678|4924|5144|5147|51496|51762|5298|5412|57169|5833|5862|595|6429|6464|6502|65123|6548|6659|7264|7334|7425|7716|7743|79823|80204|81566|81618|84962|91523|928|93643|9406	SH2B3|CDK6|LRRC41|PRAF2|UHMK1|CRK|DLX1|EPHA1|EXTL3|ZNF385A|VPS41|RCOR2|GSPT1|H1F0|HOXC4|MYH10|NASP|NUCB1|PDE4D|PDE6D|CTDSPL2|RAB8B|PI4KB|UBL3|ZNFX1|PCYT2|RAB2A|CCND1|SRSF4|SHC1|SKP2|INTS3|SLC9A1|SOX4|TSTA3|UBE2N|VGF|VEZF1|ZNF189|CAMKMT|FBXO11|CSRNP2|ITM2C|AJUBA|PCED1B|CD9|TJAP1|ZRANB2
	MYOGENIN_Q6	48	258	0.086329	0.139099	1.26606	1031|10536|115703|1277|128218|147650|149175|1592|1760|219654|22905|23152|23327|23576|27063|27239|283987|284358|28992|362|3655|3728|4130|481|5305|54733|5585|56924|57664|57669|5914|6272|64801|64856|65124|7043|7286|7343|7716|79573|79893|8289|8301|83931|84171|84265|84913|9710	CDKN2C|P3H3|ARHGAP33|COL1A1|TMEM125|SPACA6|MANEAL|CYP26A1|DMPK|ZCCHC24|EPN2|CIC|NEDD4L|DDAH1|ANKRD1|GPR162|HID1|MAMSTR|MACROD1|AQP5|ITGA6|JUP|MAP1A|ATP1B1|PIP4K2A|SLC35F2|PKN1|PAK6|PLEKHA4|EPB41L5|RARA|SORT1|ARV1|VWA1|SOWAHC|TGFB3|TUFT1|UBTF|VEZF1|TTC13|GGNBP2|ARID1A|PICALM|STK40|LOXL4|POLR3GL|ATOH8|KIAA0355
	AML_Q6	49	268	0.0867859	0.139443	1.26214	10221|10783|11198|114904|114990|118|124540|1407|1831|1984|201176|2245|22985|23199|23613|23753|2876|3215|3241|3491|353116|388591|4054|4070|4289|463|5048|51087|51582|51747|54776|54894|56895|57107|5833|58497|6347|6429|80320|811|8412|84557|857|861|867|91523|92922|9805|9887	TRIB1|NEK6|SUPT16H|C1QTNF6|VASN|ADD1|MSI2|CRY1|TSC22D3|EIF5A|ARHGAP27|FGD1|ACIN1|GSE1|ZMYND8|SDF2L1|GPX1|HOXB5|HPCAL1|CCN1|RILPL1|RNF207|LTBP3|TACSTD2|MKLN1|ZFHX3|PAFAH1B1|YBX2|AZIN1|LUC7L3|PPP1R12C|RNF43|AGPAT4|PDSS2|PCYT2|PRUNE1|CCL2|SRSF4|SP6|CALR|BCAR3|MAP1LC3A|CAV1|RUNX1|CBL|PCED1B|CCDC102A|SCRN1|SMG7
	CHX10_01	43	227	0.0881317	0.140828	1.28187	1031|10500|116988|1266|126969|128637|1745|22874|2534|26999|2719|3217|3221|387640|4054|41|4487|4756|493|516|51747|5308|54890|57530|57555|6002|6164|63916|64221|649|652|784|79365|8028|80326|8324|84548|8473|85458|85464|8611|8673|8905	CDKN2C|SEMA6C|AGAP3|CNN3|SLC44A3|TBC1D20|DLX1|PLEKHA6|FYN|CYFIP2|GPC3|HOXB7|HOXC4|SKIDA1|LTBP3|ASIC1|MSX1|NEO1|ATP2B4|ATP5MC1|LUC7L3|PITX2|ALKBH5|CGN|NLGN2|RGS12|RPL34|ELMO2|ROBO3|BMP1|BMP4|CACNB3|BHLHE41|MLLT10|WNT10A|FZD7|TMEM185A|OGT|DIXDC1|SSH2|PLPP1|VAMP8|AP1S2
	PPARG_01	11	48	0.0881403	0.140828	1.7213	10436|162|171023|2063|2101|25960|51596|6431|7158|7923|8540	EMG1|AP1B1|ASXL1|NR2F6|ESRRA|ADGRA2|CUTA|SRSF6|TP53BP1|HSD17B8|AGPS
	EGR3_01	18	84	0.0898192	0.142807	1.49433	1031|10849|139728|150590|2118|23174|23411|253943|2794|4602|5118|54521|7425|7504|80742|84930|84959|8545	CDKN2C|CD3EAP|PNCK|C2orf15|ETV4|ZCCHC14|SIRT1|YTHDF3|GNL1|MYB|PCOLCE|WDR44|VGF|XK|PRR3|MASTL|UBASH3B|CGGBP1
	GATA4_Q3	46	252	0.0898787	0.142807	1.26804	10735|10929|128077|154796|200942|2113|22859|23243|23327|23509|23648|2583|25928|2876|28973|3094|3221|3586|3720|4005|4212|4602|493|5036|51317|5144|51776|5326|5458|5509|5763|5993|65108|652|6605|7026|7425|80320|81688|823|84305|8659|867|87|8829|9679	STAG2|SRSF8|LIX1L|AMOT|KLHDC8B|ETS1|ADGRL1|ANKRD28|NEDD4L|POFUT1|SSBP3|B4GALNT1|SOSTDC1|GPX1|MRPS18B|HINT1|HOXC4|IL10|JARID2|LMO2|MEIS2|MYB|ATP2B4|PA2G4|PHF21A|PDE4D|MAP3K20|PLAGL2|POU4F2|PPP1R3D|PTMS|RFX5|MARCKSL1|BMP4|SMARCE1|NR2F2|VGF|SP6|C6orf62|CAPN1|PYM1|ALDH4A1|CBL|ACTN1|NRP1|FAM53B
	MSX1_01	34	177	0.0905575	0.143487	1.32219	10482|10550|1745|2101|2119|22936|23095|23387|29104|3217|3221|3987|4297|4487|51306|51390|5376|5458|54836|55205|5862|6522|65258|665|6659|801|80270|83699|8412|84661|84916|9139|95681|9682	NXF1|ARL6IP5|DLX1|ESRRA|ETV5|ELL2|KIF1B|SIK3|N6AMT1|HOXB7|HOXC4|LIMS1|KMT2A|MSX1|FAM13B|AIG1|PMP22|POU4F2|BSPRY|ZNF532|RAB2A|SLC4A2|MPPE1|BNIP3L|SOX4|CALM1|HSD3B7|SH3BGRL2|BCAR3|DPY30|UTP4|CBFA2T2|CEP41|KDM4A
	TGGNNNNNNKCCAR_UNKNOWN	76	434	0.0936138	0.14792	1.19557	10062|11261|114990|1155|128077|144348|160335|1839|2051|2137|221|221443|23075|23095|23215|23240|23258|25959|26959|27166|2805|284119|28992|306|3491|360|3757|3872|4065|4343|473|4750|4774|4800|481|4919|5089|5118|51239|51307|51400|51527|5159|54521|54708|54894|55904|57060|57649|60436|6319|6337|6382|63898|63941|64856|6817|6843|7414|7743|8028|8099|83719|83939|8436|84969|867|8857|90627|90701|9139|9213|926…	NR1H3|CHP1|VASN|TBCB|LIX1L|ZNF664|TMTC2|HBEGF|EPHB6|EXTL3|ALDH3B1|OARD1|SWAP70|KIF1B|PRRC2C|TMEM131L|DENND5A|KANK2|HBP1|PRELID1|GOT1|CAVIN1|MACROD1|ANXA3|CCN1|AQP3|KCNH2|KRT17|LY75|MOV10|RERE|NEK1|NFIA|NFYA|ATP1B1|ROR1|PBX2|PCOLCE|ANKRD39|FAM53C|PPME1|GSKIP|PDGFRB|WDR44|MARCH5|RNF43|KMT2E|PCBP4|PHF12|TGIF2|SCD|SCNN1A|SDC1|SH2D4A|NECAB3|VWA1|SULT1A1|VAMP1|VCL|ZNF189|MLLT10|CDK2AP1|YPEL3|EIF2A|CAVI…
	RSRFC4_01	46	249	0.0946217	0.148832	1.26163	10491|10725|10735|10938|11193|1158|145173|147339|149076|1523|1917|22874|23291|23387|28232|3037|3221|3667|4259|442213|51649|5326|5458|54961|54985|5509|55222|5523|56904|56924|56937|58526|5862|6275|6453|65010|6595|66008|6920|7077|7134|7227|7301|7716|79567|90952	CRTAP|NFAT5|STAG2|EHD1|WBP4|CKM|B3GLCT|C18orf25|ZNF362|CUX1|EEF1A2|PLEKHA6|FBXW11|SIK3|SLCO3A1|HAS2|HOXC4|IRS1|MGST3|PTCHD4|MRPS23|PLAGL2|POU4F2|SSH3|HCFC1R1|PPP1R3D|LRRC20|PPP2R3A|SH3GLB2|PAK6|PMEPA1|MID1IP1|RAB2A|S100A4|ITSN1|SLC26A6|SMARCA2|TRAK2|TCEA3|TIMP2|TNNC1|TRPS1|TYRO3|VEZF1|RIPOR1|ESAM
	IRF7_01	47	258	0.0950764	0.148832	1.25765	10052|10133|10301|130574|149076|1745|23613|25953|26499|2664|27071|27239|27286|2876|28973|3096|3213|3218|4343|4487|4784|51129|51251|5144|51466|5308|54536|54897|5684|56895|5720|5763|58191|5993|6303|6659|6892|6938|7248|7318|79683|84326|8638|8829|9265|94240|9728	GJC1|OPTN|DLEU1|LYPD6|ZNF362|DLX1|ZMYND8|PNKD|PLEK2|GDI1|DAPP1|GPR162|SRPX2|GPX1|MRPS18B|HIVEP1|HOXB3|HOXB8|MOV10|MSX1|NFIX|ANGPTL4|NT5C3A|PDE4D|EVL|PITX2|EXOC6|CASZ1|PSMA3|AGPAT4|PSME1|PTMS|CXCL16|RFX5|SAT1|SOX4|TAPBP|TCF12|TSC1|UBA7|ZDHHC14|METTL26|OASL|NRP1|CYTH3|EPSTI1|SECISBP2L
	SGCGSSAAA_E2F1DP2_01	33	170	0.095103	0.148832	1.32066	10042|10735|11100|116028|124222|140901|1911|2176|25836|29109|3159|3609|4609|4628|4678|51087|5111|51496|51747|5424|5430|55063|57659|6432|64976|7301|79077|84844|84858|85236|9126|9221|9768	HMGXB4|STAG2|HNRNPUL1|RMI2|PAQR4|STK35|PHC1|FANCC|NIPBL|FHOD1|HMGA1|ILF3|MYC|MYH10|NASP|YBX2|PCNA|CTDSPL2|LUC7L3|POLD1|POLR2A|ZCWPW1|ZBTB4|SRSF7|MRPL40|TYRO3|DCTPP1|PHF5A|ZNF503|HIST1H2BK|SMC3|NOLC1|PCLAF
	STAT5A_03	48	270	0.095492	0.148832	1.25386	10019|10489|114904|128077|140465|1523|1525|23327|25946|26137|3169|3208|3221|3925|4035|4082|4254|4756|4848|51251|51307|5140|51449|55000|5523|55329|55719|5682|5687|57532|5754|57609|60685|6275|64221|6464|7170|7227|7403|80326|8237|8349|8412|8543|867|87|9448|9898	SH2B3|LRRC41|C1QTNF6|LIX1L|MYL6B|CUX1|CXADR|NEDD4L|ZNF385A|ZBTB20|FOXA1|HPCA|HOXC4|STMN1|LRP1|MARCKS|KITLG|NEO1|CNOT2|NT5C3A|FAM53C|PDE3B|PCYOX1|TUG1|PPP2R3A|MNS1|SLF2|PSMA1|PSMA6|NUFIP2|PTK7|DIP2B|ZFAND3|S100A4|ROBO3|SHC1|TPM3|TRPS1|KDM6A|WNT10A|USP11|HIST2H2BE|BCAR3|LMO4|CBL|ACTN1|MAP4K4|UBAP2L
	STAT6_01	48	269	0.095492	0.148832	1.25386	10019|10221|10579|114904|118980|1525|23327|2534|254263|25946|26576|283102|3169|3221|3925|4082|4254|4756|4848|51251|51307|51322|5140|51449|5296|54894|55000|5606|5682|5687|57532|5754|57609|60685|6446|6541|6867|7227|7403|79711|81539|81563|8543|867|87|92399|9448|9898	SH2B3|TRIB1|TACC2|C1QTNF6|SFXN2|CXADR|NEDD4L|FYN|CNIH2|ZNF385A|SRPK3|KRT8P41|FOXA1|HOXC4|STMN1|MARCKS|KITLG|NEO1|CNOT2|NT5C3A|FAM53C|WAC|PDE3B|PCYOX1|PIK3R2|RNF43|TUG1|MAP2K3|PSMA1|PSMA6|NUFIP2|PTK7|DIP2B|ZFAND3|SGK1|SLC7A1|TACC1|TRPS1|KDM6A|IPO4|SLC38A1|C1orf21|LMO4|CBL|ACTN1|MRRF|MAP4K4|UBAP2L
	YTTCCNNNGGAMR_UNKNOWN	12	52	0.0960158	0.149242	1.64311	162|23583|23648|4628|51400|55152|55218|5547|57551|7284|79711|80270	AP1B1|SMUG1|SSBP3|MYH10|PPME1|DALRD3|EXD2|PRCP|TAOK1|TUFM|IPO4|HSD3B7
	NMYC_01	51	280	0.101215	0.156472	1.23793	10171|10247|10420|10528|10608|10912|11128|118980|127002|152189|1745|203068|2091|23481|26519|2653|26959|2719|283248|2873|29109|309|3208|3217|3229|5036|51230|516|54894|55210|55638|55718|55964|5664|5862|7169|7317|7425|7867|79071|79077|79711|7994|84515|8462|84881|8645|9053|9670|9736|9811	RCL1|RIDA|TESK2|NOP56|MXD4|GADD45G|POLR3A|SFXN2|ATXN7L2|CMTM8|DLX1|TUBB|FBL|PES1|TIMM10|GCSH|HBP1|GPC3|RCOR2|GPS1|FHOD1|ANXA6|HPCA|HOXB7|HOXC13|PA2G4|PHF20|ATP5MC1|RNF43|ATAD3A|SYBU|POLR3E|SEPTIN3|PSEN2|RAB2A|TPM2|UBA1|VGF|MAPKAPK3|ELOVL6|DCTPP1|IPO4|KAT6A|MCM8|KLF11|RPUSD4|KCNK5|MAP7|IPO13|USP34|CTIF
	RFX1_02	51	284	0.101215	0.156472	1.23793	10263|10726|10745|10938|10969|11282|118663|132|138639|1399|150590|1822|1911|200728|254263|25874|2719|27239|3241|493|5339|54839|55205|5600|56904|57555|5801|582|6453|65123|7043|7158|7227|7405|79147|79665|79719|79893|80023|80742|83693|83988|84056|84265|8548|90557|91409|9463|95681|9662|9946	CDK2AP2|NUDC|PHTF1|EHD1|EBNA1BP2|MGAT4B|BTBD16|ADK|PTPDC1|CRKL|C2orf15|ATN1|PHC1|TMEM17|CNIH2|MPC2|GPC3|GPR162|HPCAL1|ATP2B4|PLEC|LRRC49|ZNF532|MAPK11|SH3GLB2|NLGN2|PTPRR|BBS1|ITSN1|INTS3|TGFB3|TP53BP1|TRPS1|UVRAG|FKRP|DHX40|AAGAB|GGNBP2|NRSN2|PRR3|HSDL1|NCALD|KATNAL1|POLR3GL|BLZF1|CCDC74A|CCDC74B|PICK1|CEP41|CEP135|CRYZL1
	TAL1ALPHAE47_01	47	257	0.10497	0.161841	1.24534	10735|1176|140606|22936|23075|23097|23231|23240|23286|23291|23564|23613|25897|2706|27286|2778|283248|283987|3396|342035|386757|4088|4130|47|4882|54536|55502|55565|55904|57532|58476|65003|6938|7043|79685|80155|8301|8473|85464|89795|90|9053|90627|91010|9140|9185|93643	STAG2|AP3S1|SELENOM|ELL2|SWAP70|CDK19|SEL1L3|TMEM131L|WWC1|FBXW11|DDAH2|ZMYND8|RNF19A|GJB2|SRPX2|GNAS|RCOR2|HID1|MRPL58|GLDN|SLC6A10P|SMAD3|MAP1A|ACLY|NPR2|EXOC6|HES6|ZNF821|KMT2E|NUFIP2|TP53INP2|MRPL11|TCF12|TGFB3|SAP30L|NAA15|PICALM|OGT|SSH2|NAV3|ACVR1|MAP7|STARD13|FMNL3|ATG12|REPS2|TJAP1
	GGCNKCCATNK_UNKNOWN	24	121	0.107402	0.165145	1.37003	149076|153222|200942|221443|22859|23095|340371|3480|372|4678|4800|4802|5048|51128|51747|55904|57727|6046|6453|7301|81848|8289|9782|9946	ZNF362|CREBRF|KLHDC8B|OARD1|ADGRL1|KIF1B|NRBP2|IGF1R|ARCN1|NASP|NFYA|NFYC|PAFAH1B1|SAR1B|LUC7L3|KMT2E|NCOA5|BRD2|ITSN1|TYRO3|SPRY4|ARID1A|MATR3|CRYZL1
	YRTCANNRCGC_UNKNOWN	14	64	0.108852	0.166442	1.53366	10513|23085|23524|23531|2782|50855|55066|56916|6867|79665|81565|9600|9761|9819	APPBP2|ERC1|SRRM2|MMD|GNB1|PARD6A|PDPR|SMARCAD1|TACC1|DHX40|NDEL1|PITPNM1|MLEC|TSC22D2
	CGTSACG_PAX3_B	29	149	0.108978	0.166442	1.32462	10221|10769|11198|1407|23466|26088|26137|2778|2992|387640|4665|5184|5250|5308|54890|55066|5509|5518|55193|55972|6605|6812|7494|79720|81847|84930|8555|92399|9819	TRIB1|PLK2|SUPT16H|CRY1|CBX6|GGA1|ZBTB20|GNAS|GYG1|SKIDA1|NAB2|PEPD|SLC25A3|PITX2|ALKBH5|PDPR|PPP1R3D|PPP2R1A|PBRM1|SLC25A40|SMARCE1|STXBP1|XBP1|VPS37B|RNF146|MASTL|CDC14B|MRRF|TSC22D2
	E2F_Q4_01	44	237	0.109119	0.166442	1.25026	10370|10735|113451|124222|149076|152485|1984|2118|2176|23047|23049|23054|23208|23240|23390|25836|27335|283248|30000|3159|339487|3615|3925|4212|4609|4678|51087|5111|51496|54954|55194|55298|5557|5818|5833|6811|6926|79077|81539|835|84067|8905|9126|9768	CITED2|STAG2|AZIN2|PAQR4|ZNF362|ZNF827|EIF5A|ETV4|FANCC|PDS5B|SMG1|NCOA6|SYT11|TMEM131L|ZDHHC17|NIPBL|EIF3K|RCOR2|TNPO2|HMGA1|ZBTB8OS|IMPDH2|STMN1|MEIS2|MYC|NASP|YBX2|PCNA|CTDSPL2|FAM120C|EVA1B|RNF121|PRIM1|NECTIN1|PCYT2|STX5|TBX3|DCTPP1|SLC38A1|CASP2|FAM160A2|AP1S2|SMC3|PCLAF
	ER_Q6_02	47	260	0.110164	0.16759	1.23928	10009|100287932|131474|1537|1592|1601|1917|1948|2063|2101|2261|2271|22919|23277|23433|23786|28232|283248|28996|3202|3229|3419|3913|3925|4209|51087|51596|525|5250|5252|5305|55200|55205|55904|57532|64207|6594|6609|7384|79022|79188|80023|8322|84557|9043|91663|9935	ZBTB33|TIMM23|CHCHD4|CYC1|CYP26A1|DAB2|EEF1A2|EFNB2|NR2F6|ESRRA|FGFR3|FH|MAPRE1|CLUH|RHOQ|BCL2L13|SLCO3A1|RCOR2|HIPK2|HOXA5|HOXC13|IDH3A|LAMB2|STMN1|MEF2D|YBX2|CUTA|ATP6V1B1|SLC25A3|PHF1|PIP4K2A|PLEKHG6|ZNF532|KMT2E|NUFIP2|IRF2BPL|SMARCA1|SMPD1|UQCRC1|TMEM106C|TMEM43|NRSN2|FZD4|MAP1LC3A|SPAG9|MYADM|MAFB
	AP2REP_01	34	180	0.114747	0.174099	1.28543	1307|1822|192683|1984|2041|221037|283149|30000|3491|3654|3872|3931|4054|4070|4137|4297|4478|50855|51087|51239|5430|56924|57060|57649|57659|649|65108|784|8289|84222|84245|84548|90|9912	COL16A1|ATN1|SCAMP5|EIF5A|EPHA1|JMJD1C|BCL9L|TNPO2|CCN1|IRAK1|KRT17|LCAT|LTBP3|TACSTD2|MAPT|KMT2A|MSN|PARD6A|YBX2|ANKRD39|POLR2A|PAK6|PCBP4|PHF12|ZBTB4|BMP1|MARCKSL1|CACNB3|ARID1A|TMEM191A|MRI1|TMEM185A|ACVR1|ARHGAP44
	TST1_01	48	267	0.11574	0.17514	1.23013	10370|10682|10735|10783|10857|11282|11343|145173|1479|149076|1525|219902|23243|23509|23648|25977|2664|2876|28973|3037|31|3202|3218|3221|3670|3720|387640|5033|51317|5250|5308|5326|5336|54536|55205|55904|5691|5763|5911|6595|7026|79365|79977|8975|90427|9187|9710|9805	CITED2|EBP|STAG2|NEK6|PGRMC1|MGAT4B|MGLL|B3GLCT|CSTF3|ZNF362|CXADR|TMEM136|ANKRD28|POFUT1|SSBP3|NECAP1|GDI1|GPX1|MRPS18B|HAS2|ACACA|HOXA5|HOXB8|HOXC4|ISL1|JARID2|SKIDA1|P4HA1|PHF21A|SLC25A3|PITX2|PLAGL2|PLCG2|EXOC6|ZNF532|KMT2E|PSMB3|PTMS|RAP2A|SMARCA2|NR2F2|BHLHE41|GRHL2|USP13|BMF|SLC24A1|KIAA0355|SCRN1
	TATA_C	51	284	0.116188	0.175355	1.2215	100133941|10194|10912|10949|1277|140739|1655|1974|2167|22919|23648|26298|27347|2869|28973|29763|301|3037|3096|3218|3221|3491|3553|3720|376267|4005|4254|4638|5036|51307|51582|5159|5308|54206|55611|56895|57610|57658|5869|6722|6876|6926|7043|79159|7923|79767|7994|8436|8611|89795|90799	CD24|TSHZ1|GADD45G|HNRNPA0|COL1A1|UBE2F|DDX5|EIF4A2|FABP4|MAPRE1|SSBP3|EHF|STK39|GRK5|MRPS18B|PACSIN3|ANXA1|HAS2|HIVEP1|HOXB8|HOXC4|CCN1|IL1B|JARID2|RAB15|LMO2|KITLG|MYLK|PA2G4|FAM53C|AZIN1|PDGFRB|PITX2|ERRFI1|OTUB1|AGPAT4|RANBP10|CALCOCO1|RAB5B|SRF|TAGLN|TBX3|TGFB3|NOL12|HSD17B8|ELMO3|KAT6A|CAVIN2|PLPP1|NAV3|CEP95
	MMEF2_Q6	49	273	0.12133	0.182633	1.22147	10313|10491|10735|10938|1158|140465|140739|145173|1454|1639|1760|219902|22839|22943|23332|23613|25822|25836|25874|25942|283149|29109|29763|29801|29995|3037|3218|3636|442213|4602|51141|51608|51646|54961|55063|55603|57609|6382|6920|7134|7277|7301|7798|784|79767|8087|823|8975|9139	RTN3|CRTAP|STAG2|EHD1|CKM|MYL6B|UBE2F|B3GLCT|CSNK1E|DCTN1|DMPK|TMEM136|DLGAP4|DKK1|CLASP1|ZMYND8|DNAJB5|NIPBL|MPC2|SIN3A|BCL9L|FHOD1|PACSIN3|ZDHHC8|LMCD1|HAS2|HOXB8|INPPL1|PTCHD4|MYB|INSIG2|GET4|YPEL5|SSH3|ZCWPW1|TENT5A|DIP2B|SDC1|TCEA3|TNNC1|TUBA4A|TYRO3|LUZP1|CACNB3|ELMO3|FXR1|CAPN1|USP13|CBFA2T2
	RNCTGNYNRNCTGNY_UNKNOWN	17	87	0.122776	0.184326	1.43266	1155|128077|147650|23371|23613|26298|266675|57555|5869|5914|64112|649|7286|7301|8289|8416|9463	TBCB|LIX1L|SPACA6|TNS2|ZMYND8|EHF|BEST4|NLGN2|RAB5B|RARA|MOAP1|BMP1|TUFT1|TYRO3|ARID1A|ANXA9|PICK1
	E2F_Q6_01	44	241	0.126252	0.188733	1.2309	10301|10370|10735|113451|116028|116138|124222|149076|1984|2118|22985|23047|23049|23240|23390|25836|283248|30000|339487|3491|3925|4609|4678|5111|51496|5424|54880|54954|55194|5557|5818|5833|65108|6811|6856|6926|79077|8153|835|84067|9126|9185|9768|9819	DLEU1|CITED2|STAG2|AZIN2|RMI2|KLHDC3|PAQR4|ZNF362|EIF5A|ETV4|ACIN1|PDS5B|SMG1|TMEM131L|ZDHHC17|NIPBL|RCOR2|TNPO2|ZBTB8OS|CCN1|STMN1|MYC|NASP|PCNA|CTDSPL2|POLD1|BCOR|FAM120C|EVA1B|PRIM1|NECTIN1|PCYT2|MARCKSL1|STX5|SYPL1|TBX3|DCTPP1|RND2|CASP2|FAM160A2|SMC3|REPS2|PCLAF|TSC22D2
	RRCCGTTA_UNKNOWN	18	89	0.126372	0.188733	1.40862	10745|134553|1365|1545|2130|2618|3609|4609|4628|4774|51582|54800|55063|60509|8087|8407|85360|8815	PHTF1|C5orf24|CLDN3|CYP1B1|EWSR1|GART|ILF3|MYC|MYH10|NFIA|AZIN1|KLHL24|ZCWPW1|AGBL5|FXR1|TAGLN2|SYDE1|BANF1
	CEBP_Q3	47	260	0.126744	0.188796	1.22145	1112|114299|117177|126299|157769|1974|2119|23022|23369|26137|26511|2941|3202|3221|3491|3720|4212|4215|4254|430|5159|51703|51776|5308|5357|5606|5728|6046|6238|64332|65125|6745|6907|6938|7026|7227|80736|811|8239|8405|8444|8543|8863|9043|9388|9679|9736	FOXN3|PALM2|RAB3IP|ZNF428|FAM91A1|EIF4A2|ETV5|PALLD|PUM2|ZBTB20|CHIC2|GSTA4|HOXA5|HOXC4|CCN1|JARID2|MEIS2|MAP3K3|KITLG|ASCL2|PDGFRB|ACSL5|MAP3K20|PITX2|PLS1|MAP2K3|PTEN|BRD2|RRBP1|NFKBIZ|WNK1|SSR1|TBL1X|TCF12|NR2F2|TRPS1|SLC44A4|CALR|USP9X|SPOP|DYRK3|LMO4|PER3|SPAG9|LIPG|FAM53B|USP34
	NFE2_01	49	277	0.132626	0.197044	1.21033	10897|10912|118932|127002|1778|1917|23231|23291|23332|23710|25996|26232|3005|310|3423|3586|3654|3915|4130|4602|4898|5002|5003|51129|5268|5339|55063|5682|5684|56924|5713|5718|5801|6273|6300|63941|65244|6907|7262|7277|7716|7764|794|79735|79767|85360|8975|9445|9805	YIF1A|GADD45G|ANKRD22|ATXN7L2|DYNC1H1|EEF1A2|SEL1L3|FBXW11|CLASP1|GABARAPL1|REXO2|FBXO2|H1F0|ANXA7|IDS|IL10|IRAK1|LAMC1|MAP1A|MYB|NRDC|SLC22A18|SLC22A18AS|ANGPTL4|SERPINB5|PLEC|ZCWPW1|PSMA1|PSMA3|PAK6|PSMD7|PSMD12|PTPRR|S100A2|MAPK12|NECAB3|SPATS2|TBL1X|PHLDA2|TUBA4A|VEZF1|ZNF217|CALB2|TBC1D17|ELMO3|SYDE1|USP13|ITM2B|SCRN1
	TAAWWATAG_RSRFC4_Q2	32	172	0.133916	0.198445	1.27089	10491|10725|10735|11193|1277|1523|1984|199221|2852|2992|3636|388591|4070|442213|55222|5523|55690|57609|66008|6920|7134|7227|7301|7716|7750|80204|8087|81873|8975|90952|9315|9710	CRTAP|NFAT5|STAG2|WBP4|COL1A1|CUX1|EIF5A|DZIP1L|GPER1|GYG1|INPPL1|RNF207|TACSTD2|PTCHD4|LRRC20|PPP2R3A|PACS1|DIP2B|TRAK2|TCEA3|TNNC1|TRPS1|TYRO3|VEZF1|ZMYM2|FBXO11|FXR1|ARPC5L|USP13|ESAM|NREP|KIAA0355
	PAX8_B	21	106	0.134892	0.199357	1.3535	10360|10949|11198|160335|221037|23369|23433|3096|3215|3217|3218|516|51747|5494|55003|6002|63941|79767|80320|84326|87	NPM3|HNRNPA0|SUPT16H|TMTC2|JMJD1C|PUM2|RHOQ|HIVEP1|HOXB5|HOXB7|HOXB8|ATP5MC1|LUC7L3|PPM1A|PAK1IP1|RGS12|NECAB3|ELMO3|SP6|METTL26|ACTN1
	PR_02	26	135	0.135228	0.199357	1.30704	10657|112|11238|140901|2001|2113|23371|23613|25836|25874|3655|4131|4155|473|51088|51747|54474|54910|54930|55690|55893|6337|6382|63929|7405|8509	KHDRBS1|ADCY6|CA5B|STK35|ELF5|ETS1|TNS2|ZMYND8|NIPBL|MPC2|ITGA6|MAP1B|MBP|RERE|KLHL5|LUC7L3|KRT20|SEMA4C|HAUS4|PACS1|ZNF395|SCNN1A|SDC1|XPNPEP3|UVRAG|NDST2
	CHOP_01	43	239	0.138474	0.203324	1.22145	1021|10221|11198|11278|113451|117177|127002|133|149076|1974|221037|22874|23243|25897|3017|3202|3209|3217|3670|3925|4254|472|51317|51780|54894|5493|55205|55298|55706|56904|5833|64112|6522|6659|6907|7301|7405|79893|80204|8239|83931|8543|9891	CDK6|TRIB1|SUPT16H|KLF12|AZIN2|RAB3IP|ATXN7L2|ADM|ZNF362|EIF4A2|JMJD1C|PLEKHA6|ANKRD28|RNF19A|HIST1H2BD|HOXA5|HOXA13|HOXB7|ISL1|STMN1|KITLG|ATM|PHF21A|KDM3B|RNF43|PPL|ZNF532|RNF121|NDC1|SH3GLB2|PCYT2|MOAP1|SLC4A2|SOX4|TBL1X|TYRO3|UVRAG|GGNBP2|FBXO11|USP9X|STK40|LMO4|NUAK1
	OCT_Q6	47	268	0.13863	0.203324	1.20984	10147|1017|10500|113246|124540|126299|149076|1745|1831|22808|22839|2535|25837|26298|283229|302|3218|3491|387640|4774|5066|5144|5523|56980|5728|58476|6237|64061|6451|6453|64748|6722|6928|6938|7163|7248|7916|80320|8322|8349|84181|85236|85450|9139|9388|95681|9946	SUGP2|CDK2|SEMA6C|C12orf57|MSI2|ZNF428|ZNF362|DLX1|TSC22D3|MRAS|DLGAP4|FZD2|RAB26|EHF|CRACR2B|ANXA2|HOXB8|CCN1|SKIDA1|NFIA|PAM|PDE4D|PPP2R3A|PRDM10|PTEN|TP53INP2|RRAS|TSPYL2|SH3BGRL|ITSN1|PLPPR2|SRF|HNF1B|TCF12|TPD52|TSC1|PRRC2A|SP6|FZD4|HIST2H2BE|CHD6|HIST1H2BK|ITPRIP|CBFA2T2|LIPG|CEP41|CRYZL1
	AHR_01	14	67	0.144172	0.210911	1.44661	11198|153222|23291|23452|3005|4736|5326|56924|595|60436|7543|8301|8543|9266	SUPT16H|CREBRF|FBXW11|ANGPTL2|H1F0|RPL10A|PLAGL2|PAK6|CCND1|TGIF2|ZFX|PICALM|LMO4|CYTH2
	CDPCR3_01	12	57	0.146563	0.213531	1.49341	130574|1781|3654|4774|4861|5468|5738|652|79365|80320|80736|8099	LYPD6|DYNC1I2|IRAK1|NFIA|NPAS1|PPARG|PTGFRN|BMP4|BHLHE41|SP6|SLC44A4|CDK2AP1
	HOX13_01	10	46	0.147012	0.213531	1.56434	23301|30850|3169|3215|4756|51317|51611|595|80204|8543	EHBP1|CDR2L|FOXA1|HOXB5|NEO1|PHF21A|DPH5|CCND1|FBXO11|LMO4
	RORA2_01	29	157	0.147083	0.213531	1.27128	10625|10724|1385|1601|1984|221037|22824|23650|255488|2592|29071|30850|3208|381|4082|4212|4602|4638|51042|51596|51780|5308|55222|57060|5818|6456|6709|80320|9575	IVNS1ABP|OGA|CREB1|DAB2|EIF5A|JMJD1C|HSPA4L|TRIM29|RNF144B|GALT|C1GALT1C1|CDR2L|HPCA|ARF5|MARCKS|MEIS2|MYB|MYLK|ZNF593|CUTA|KDM3B|PITX2|LRRC20|PCBP4|NECTIN1|SH3GL2|SPTAN1|SP6|CLOCK
	LMO2COM_01	47	265	0.15118	0.218925	1.19845	10370|10497|1158|116988|127002|1387|1592|1639|2065|2137|23286|2778|283149|283987|284716|2902|3614|4137|4215|481|50855|5339|54536|5494|55132|55152|55502|5585|55904|56980|6723|7043|7692|80237|8061|84181|84446|84881|84962|861|8905|9053|90627|91663|9744|9962|9988	CITED2|UNC13B|CKM|AGAP3|ATXN7L2|CREBBP|CYP26A1|DCTN1|ERBB3|EXTL3|WWC1|GNAS|BCL9L|HID1|RIMKLA|GRIN1|IMPDH1|MAPT|MAP3K3|ATP1B1|PARD6A|PLEC|EXOC6|PPM1A|LARP1B|DALRD3|HES6|PKN1|KMT2E|PRDM10|SRM|TGFB3|ZNF133|ELL3|FOSL1|CHD6|BRSK1|RPUSD4|AJUBA|RUNX1|AP1S2|MAP7|STARD13|MYADM|ACAP1|SLC23A2|DMTF1
	GATA1_04	44	248	0.151595	0.218971	1.206	10507|10735|10912|10916|11183|11278|122769|124540|1308|133|140739|1822|1831|2026|23199|23550|254428|26137|27166|3209|3217|3670|3797|4005|51317|51747|5308|5446|54462|5458|54897|55200|55214|5523|5646|5801|6867|7134|7227|784|80204|823|8322|85414	SEMA4D|STAG2|GADD45G|MAGED2|MAP4K5|KLF12|LRR1|MSI2|COL17A1|ADM|UBE2F|ATN1|TSC22D3|ENO2|GSE1|PSD4|SLC41A1|ZBTB20|PRELID1|HOXA13|HOXB7|ISL1|KIF3C|LMO2|PHF21A|LUC7L3|PITX2|PON3|CCSER2|POU4F2|CASZ1|PLEKHG6|P3H2|PPP2R3A|PRSS3|PTPRR|TACC1|TNNC1|TRPS1|CACNB3|FBXO11|CAPN1|FZD4|SLC45A3
	GGARNTKYCCA_UNKNOWN	16	80	0.152533	0.219421	1.39092	149175|2118|22839|25822|3491|4209|4487|51366|56654|79586|8406|8473|84858|9043|9522|9536	MANEAL|ETV4|DLGAP4|DNAJB5|CCN1|MEF2D|MSX1|UBR5|NPDC1|CHPF|SRPX|OGT|ZNF503|SPAG9|SCAMP1|PTGES
	ATGGYGGA_UNKNOWN	20	105	0.152674	0.219421	1.33602	10163|10307|10401|10735|1399|1949|2131|23466|23633|253943|28973|51537|54536|5532|57532|7534|7750|80155|8509|8545	WASF2|APBB3|PIAS3|STAG2|CRKL|EFNB3|EXT1|CBX6|KPNA6|YTHDF3|MRPS18B|MTFP1|EXOC6|PPP3CB|NUFIP2|YWHAZ|ZMYM2|NAA15|NDST2|CGGBP1
	CCAWWNAAGG_SRF_Q4	17	87	0.155873	0.223457	1.36923	10360|1158|1465|1847|4638|51776|53834|55851|57649|6722|6876|7057|7134|7169|8301|8436|85458	NPM3|CKM|CSRP1|DUSP5|MYLK|MAP3K20|FGFRL1|PSENEN|PHF12|SRF|TAGLN|THBS1|TNNC1|TPM2|PICALM|CAVIN2|DIXDC1
	FOXJ2_02	43	243	0.158537	0.226327	1.20254	1021|1112|11144|1173|119391|145173|148423|25953|2690|2800|3037|3221|442213|4756|4774|4784|493|5048|51105|51128|5144|5414|54578|5458|55013|57658|5818|5869|6347|63941|6432|6602|7267|7347|79711|79767|80144|81688|84181|85458|85464|9710|9873	CDK6|FOXN3|DMC1|AP2M1|GSTO2|B3GLCT|C1orf52|PNKD|GHR|GOLGA1|HAS2|HOXC4|PTCHD4|NEO1|NFIA|NFIX|ATP2B4|PAFAH1B1|PHF20L1|SAR1B|PDE4D|SEPTIN4|UGT1A6|POU4F2|MCUB|CALCOCO1|NECTIN1|RAB5B|CCL2|NECAB3|SRSF7|SMARCD1|TTC3|UCHL3|IPO4|ELMO3|FRAS1|C6orf62|CHD6|DIXDC1|SSH2|KIAA0355|FCHSD2
	CEBP_Q2	42	238	0.158666	0.226327	1.20529	1028|1112|117177|1454|23277|25932|25953|26137|26298|3217|3241|3705|3720|430|4756|509|5140|5144|51496|54521|5627|56548|57530|5833|6431|64332|6453|6502|6595|6843|6938|7026|7916|80320|8239|83931|84513|91860|9388|95681|9575|9946	CDKN1C|FOXN3|RAB3IP|CSNK1E|CLUH|CLIC4|PNKD|ZBTB20|EHF|HOXB7|HPCAL1|ITPK1|JARID2|ASCL2|NEO1|ATP5F1C|PDE3B|PDE4D|CTDSPL2|WDR44|PROS1|CHST7|CGN|PCYT2|SRSF6|NFKBIZ|ITSN1|SKP2|SMARCA2|VAMP1|TCF12|NR2F2|PRRC2A|SP6|USP9X|STK40|PLPP5|CALML4|LIPG|CEP41|CLOCK|CRYZL1
	WCAANNNYCAG_UNKNOWN	45	255	0.165039	0.234832	1.1916	10641|10735|10849|1203|124540|127002|1385|202052|2037|2065|2261|23301|23583|26137|28992|3720|3728|4035|4090|442213|4784|4926|498|5036|51087|5147|5335|5412|54880|54985|55000|55611|5627|57649|58473|652|6522|6919|7134|7580|784|79590|90427|90627|9169	NPRL2|STAG2|CD3EAP|CLN5|MSI2|ATXN7L2|CREB1|DNAJC18|EPB41L2|ERBB3|FGFR3|EHBP1|SMUG1|ZBTB20|MACROD1|JARID2|JUP|LRP1|SMAD5|PTCHD4|NFIX|NUMA1|ATP5F1A|PA2G4|YBX2|PDE6D|PLCG1|UBL3|BCOR|HCFC1R1|TUG1|OTUB1|PROS1|PHF12|PLEKHB1|BMP4|SLC4A2|TCEA2|TNNC1|ZNF32|CACNB3|MRPL24|BMF|STARD13|SCAF11
	SREBP1_02	17	87	0.167881	0.237692	1.34931	10040|10051|1984|22839|23387|2778|283248|29763|3218|4016|5458|55205|55904|57551|5914|59277|81929	TOM1L1|SMC4|EIF5A|DLGAP4|SIK3|GNAS|RCOR2|PACSIN3|HOXB8|LOXL1|POU4F2|ZNF532|KMT2E|TAOK1|RARA|NTN4|SEH1L
	CTGYNNCTYTAA_UNKNOWN	17	87	0.167881	0.237692	1.34931	10052|10625|10849|124540|2041|23648|3636|4209|51069|51148|5376|54206|54870|55000|57555|80017|84913	GJC1|IVNS1ABP|CD3EAP|MSI2|EPHA1|SSBP3|INPPL1|MEF2D|MRPL2|CERCAM|PMP22|ERRFI1|QRICH1|TUG1|NLGN2|DGLUCY|ATOH8
	AGCYRWTTC_UNKNOWN	23	121	0.16833	0.23774	1.28561	11083|1831|23199|23411|3169|3218|4297|4602|5140|51780|5252|5308|5468|54890|5682|57532|64393|79893|80021|80270|83931|89797|90	DIDO1|TSC22D3|GSE1|SIRT1|FOXA1|HOXB8|KMT2A|MYB|PDE3B|KDM3B|PHF1|PITX2|PPARG|ALKBH5|PSMA1|NUFIP2|ZMAT3|GGNBP2|TMEM62|HSD3B7|STK40|NAV2|ACVR1
	TGATTTRY_GFI1_01	51	296	0.16933	0.238259	1.1747	10551|10949|11045|1112|127845|221037|2264|22808|2534|25836|26137|26959|27013|2800|2876|2877|302|3202|3215|3217|3218|3221|3716|4131|4212|4215|5308|54462|5458|56895|56924|5728|5905|595|64221|6431|6453|6659|6938|7248|80320|81873|8436|84858|8611|8649|8925|8976|9213|9768|9946	AGR2|HNRNPA0|UPK1A|FOXN3|GOLT1A|JMJD1C|FGFR4|MRAS|FYN|NIPBL|ZBTB20|HBP1|CNPPD1|GOLGA1|GPX1|GPX2|ANXA2|HOXA5|HOXB5|HOXB7|HOXB8|HOXC4|JAK1|MAP1B|MEIS2|MAP3K3|PITX2|CCSER2|POU4F2|AGPAT4|PAK6|PTEN|RANGAP1|CCND1|ROBO3|SRSF6|ITSN1|SOX4|TCF12|TSC1|SP6|ARPC5L|CAVIN2|ZNF503|PLPP1|LAMTOR3|HERC1|WASL|XPR1|PCLAF|CRYZL1
	CDPCR1_01	24	130	0.169531	0.238259	1.27642	10735|11235|127002|152485|1917|2063|2131|23469|23659|2618|2886|4129|4297|5274|55000|6018|64710|6926|7277|7703|79365|7982|8445|84858	STAG2|PDCD10|ATXN7L2|ZNF827|EEF1A2|NR2F6|EXT1|PHF3|PLA2G15|GART|GRB7|MAOB|KMT2A|SERPINI1|TUG1|RLF|NUCKS1|TBX3|TUBA4A|PCGF2|BHLHE41|ST7|DYRK2|ZNF503
	AREB6_01	48	272	0.170785	0.238849	1.17987	10221|10263|1027|128218|1366|140901|147650|169611|2118|2182|23049|23199|23248|23291|25928|25960|26298|27063|283149|3728|375704|3856|387640|3914|3918|4343|51042|51070|51380|5639|56924|57402|5914|6046|6432|64770|7277|79147|79365|79977|80021|80320|84222|8615|8829|90427|9053|92359	TRIB1|CDK2AP2|CDKN1B|TMEM125|CLDN7|STK35|SPACA6|OLFML2A|ETV4|ACSL4|SMG1|GSE1|RPRD2|FBXW11|SOSTDC1|ADGRA2|EHF|ANKRD1|BCL9L|JUP|ENHO|KRT8|SKIDA1|LAMB3|LAMC2|MOV10|ZNF593|NOSIP|CSAD|PRRG2|PAK6|S100A14|RARA|BRD2|SRSF7|CCDC14|TUBA4A|FKRP|BHLHE41|GRHL2|TMEM62|SP6|TMEM191A|USO1|NRP1|BMF|MAP7|CRB3
	NF1_Q6_01	48	276	0.170785	0.238849	1.17987	10062|10143|10162|10370|11183|200942|2137|230|23053|23243|23433|23543|26470|26958|26959|27148|29109|3005|3215|372|3728|3757|3913|4016|4257|4343|4774|54536|54910|55000|55904|567|59352|60436|607|6237|64856|6594|6659|83939|83988|8412|8603|861|89797|90|9139|9213	NR1H3|CLEC3A|LPCAT3|CITED2|MAP4K5|KLHDC8B|EXTL3|ALDOC|ZSWIM8|ANKRD28|RHOQ|RBFOX2|SEZ6L2|COPG2|HBP1|STK36|FHOD1|H1F0|HOXB5|ARCN1|JUP|KCNH2|LAMB2|LOXL1|MGST1|MOV10|NFIA|EXOC6|SEMA4C|TUG1|KMT2E|B2M|LGR6|TGIF2|BCL9|RRAS|VWA1|SMARCA1|SOX4|EIF2A|NCALD|BCAR3|FAM193A|RUNX1|NAV2|ACVR1|CBFA2T2|XPR1
	AACYNNNNTTCCS_UNKNOWN	19	101	0.172689	0.240922	1.31723	1745|197258|200186|23564|25953|27072|3202|3720|4303|4924|54897|55051|5557|55851|5704|57610|6502|6720|9322	DLX1|FCSK|CRTC2|DDAH2|PNKD|VPS41|HOXA5|JARID2|FOXO4|NUCB1|CASZ1|NRDE2|PRIM1|PSENEN|PSMC4|RANBP10|SKP2|SREBF1|TRIP10
	MEF2_03	42	239	0.173135	0.240957	1.19267	100133941|10491|10725|132|1385|147339|1523|23291|23509|283149|2992|3096|3217|3667|4240|4259|442213|4638|5147|5256|5326|54985|5509|55152|55222|5523|56924|56937|65010|6594|6595|66008|6920|7077|7169|7301|7504|7779|7798|79567|80204|90952	CD24|CRTAP|NFAT5|ADK|CREB1|C18orf25|CUX1|FBXW11|POFUT1|BCL9L|GYG1|HIVEP1|HOXB7|IRS1|MFGE8|MGST3|PTCHD4|MYLK|PDE6D|PHKA2|PLAGL2|HCFC1R1|PPP1R3D|DALRD3|LRRC20|PPP2R3A|PAK6|PMEPA1|SLC26A6|SMARCA1|SMARCA2|TRAK2|TCEA3|TIMP2|TPM2|TYRO3|XK|SLC30A1|LUZP1|RIPOR1|FBXO11|ESAM
	YATGNWAAT_OCT_C	63	367	0.174128	0.241751	1.15145	1017|10500|113246|124540|126299|133|1523|171023|1745|1831|2101|22808|22839|22859|2535|25837|3202|3491|3654|3670|387640|3925|4131|4774|4848|51199|5308|54880|5523|56980|57030|57149|5728|57466|57532|58476|595|6237|64221|6442|6451|6453|64748|6594|6722|6928|7227|7248|7543|79147|7916|79735|80320|8322|8349|84181|85236|8543|85450|9139|9388|9805|9946	CDK2|SEMA6C|C12orf57|MSI2|ZNF428|ADM|CUX1|ASXL1|DLX1|TSC22D3|ESRRA|MRAS|DLGAP4|ADGRL1|FZD2|RAB26|HOXA5|CCN1|IRAK1|ISL1|SKIDA1|STMN1|MAP1B|NFIA|CNOT2|NIN|PITX2|BCOR|PPP2R3A|PRDM10|SLC17A7|LYRM1|PTEN|SCAF4|NUFIP2|TP53INP2|CCND1|RRAS|ROBO3|SGCA|SH3BGRL|ITSN1|PLPPR2|SMARCA1|SRF|HNF1B|TRPS1|TSC1|ZFX|FKRP|PRRC2A|TBC1D17|SP6|FZD4|HIST2H2BE|CHD6|HIST1H2BK|LMO4|ITPRIP|CBFA2T2|LIPG|SCRN1|CRYZL1
	AR_03	12	58	0.176227	0.244072	1.42832	10657|11183|112|23371|3655|473|51088|51317|6337|6382|6548|7405	KHDRBS1|MAP4K5|ADCY6|TNS2|ITGA6|RERE|KLHL5|PHF21A|SCNN1A|SDC1|SLC9A1|UVRAG
	PR_Q2	47	268	0.178241	0.246266	1.17629	100133941|1027|11183|11238|1490|1745|2101|221037|23022|23677|283209|28973|3096|3169|3202|3218|387640|4054|473|4848|5144|51747|5445|54474|54502|54870|5523|55690|57522|57532|5863|607|6319|6337|63941|6938|7301|7405|7425|784|79071|8301|84548|85464|8649|9873|9912	CD24|CDKN1B|MAP4K5|CA5B|CCN2|DLX1|ESRRA|JMJD1C|PALLD|SH3BP4|PGM2L1|MRPS18B|HIVEP1|FOXA1|HOXA5|HOXB8|SKIDA1|LTBP3|RERE|CNOT2|PDE4D|LUC7L3|PON2|KRT20|RBM47|QRICH1|PPP2R3A|PACS1|SRGAP1|NUFIP2|RGL2|BCL9|SCD|SCNN1A|NECAB3|TCF12|TYRO3|UVRAG|VGF|CACNB3|ELOVL6|PICALM|TMEM185A|SSH2|LAMTOR3|FCHSD2|ARHGAP44
	HSF2_01	45	260	0.179266	0.246491	1.18006	10057|10134|10184|10221|10272|10735|10783|10808|11129|11332|1307|146223|1781|1949|1974|2130|2288|23507|23648|255488|25822|25953|26137|29072|29763|3218|3720|4199|51251|5147|5339|5351|57532|57620|607|63929|64207|7169|8649|871|8851|9075|93643|9877|9968	ABCC5|BCAP31|LHFPL2|TRIB1|FSTL3|STAG2|NEK6|HSPH1|CLASRP|ACOT7|COL16A1|CMTM4|DYNC1I2|EFNB3|EIF4A2|EWSR1|FKBP4|LRRC8B|SSBP3|RNF144B|DNAJB5|PNKD|ZBTB20|SETD2|PACSIN3|HOXB8|JARID2|ME1|NT5C3A|PDE6D|PLEC|PLOD1|NUFIP2|STIM2|BCL9|XPNPEP3|IRF2BPL|TPM2|LAMTOR3|SERPINH1|CDK5R1|CLDN2|TJAP1|ZC3H11A|MED12
	AP4_Q6_01	45	259	0.179266	0.246491	1.18006	1027|10962|1158|1857|22992|23053|23613|24146|25946|27094|27239|283987|2869|29|3208|3480|3670|3956|4209|4609|4638|51042|51070|51324|55152|55298|5532|55502|5639|57060|57178|5869|6002|60509|64393|6594|7043|7139|7277|7534|79893|80270|80326|8405|90	CDKN1B|MLLT11|CKM|DVL3|KDM2A|ZSWIM8|ZMYND8|CLDN15|ZNF385A|KCNMB3|GPR162|HID1|GRK5|ABR|HPCA|IGF1R|ISL1|LGALS1|MEF2D|MYC|MYLK|ZNF593|NOSIP|SPG21|DALRD3|RNF121|PPP3CB|HES6|PRRG2|PCBP4|ZMIZ1|RAB5B|RGS12|AGBL5|ZMAT3|SMARCA1|TGFB3|TNNT2|TUBA4A|YWHAZ|GGNBP2|HSD3B7|WNT10A|SPOP|ACVR1
	MYOGNF1_01	10	48	0.180557	0.24767	1.47962	31|3597|4638|4774|51042|55904|567|84446|90427|9475	ACACA|IL13RA1|MYLK|NFIA|ZNF593|KMT2E|B2M|BRSK1|BMF|ROCK2
	HOXA4_Q2	47	271	0.185406	0.253349	1.17088	10482|10735|1112|11244|1266|1308|146223|152485|157769|1655|1745|1949|1984|22874|25923|27063|2719|2810|2876|29109|3217|3218|3221|348|4756|493|51306|51747|5308|54894|57530|595|5993|63916|64221|652|7134|784|8289|84364|84959|85464|8829|8874|8905|9043|90799	NXF1|STAG2|FOXN3|ZHX1|CNN3|COL17A1|CMTM4|ZNF827|FAM91A1|DDX5|DLX1|EFNB3|EIF5A|PLEKHA6|ATL3|ANKRD1|GPC3|SFN|GPX1|FHOD1|HOXB7|HOXB8|HOXC4|APOE|NEO1|ATP2B4|FAM13B|LUC7L3|PITX2|RNF43|CGN|CCND1|RFX5|ELMO2|ROBO3|BMP4|TNNC1|CACNB3|ARID1A|ARFGAP2|UBASH3B|SSH2|NRP1|ARHGEF7|AP1S2|SPAG9|CEP95
	TAL1BETAITF2_01	46	265	0.186025	0.253349	1.17258	1021|10735|11144|11235|122786|140465|140606|22936|23075|23097|23231|23286|23564|23576|23613|25816|25897|26137|283248|283987|3396|342035|386757|4088|4130|4303|47|4882|51176|5274|55565|57532|58476|64112|65003|6938|79147|79685|80155|8301|9053|90627|91010|93643|975|9912	CDK6|STAG2|DMC1|PDCD10|FRMD6|MYL6B|SELENOM|ELL2|SWAP70|CDK19|SEL1L3|WWC1|DDAH2|DDAH1|ZMYND8|TNFAIP8|RNF19A|ZBTB20|RCOR2|HID1|MRPL58|GLDN|SLC6A10P|SMAD3|MAP1A|FOXO4|ACLY|NPR2|LEF1|SERPINI1|ZNF821|NUFIP2|TP53INP2|MOAP1|MRPL11|TCF12|FKRP|SAP30L|NAA15|PICALM|MAP7|STARD13|FMNL3|TJAP1|CD81|ARHGAP44
	FREAC2_01	46	264	0.186025	0.253349	1.17258	1028|10370|10397|10628|10845|11183|11278|112950|149076|153222|2119|2131|22828|23258|23301|25836|25942|25948|26959|3221|3572|387640|4082|4090|463|4784|4919|5058|51134|51307|5308|54800|5583|55904|5914|607|6414|65108|7043|7103|7403|80325|8543|8613|8631|9522	CDKN1C|CITED2|NDRG1|TXNIP|CLPX|MAP4K5|KLF12|MED8|ZNF362|CREBRF|ETV5|EXT1|SCAF8|DENND5A|EHBP1|NIPBL|SIN3A|KBTBD2|HBP1|HOXC4|IL6ST|SKIDA1|MARCKS|SMAD5|ZFHX3|NFIX|ROR1|PAK1|CEP83|FAM53C|PITX2|KLHL24|PRKCH|KMT2E|RARA|BCL9|SELENOP|MARCKSL1|TGFB3|TSPAN8|KDM6A|ABTB1|LMO4|PLPP3|SKAP1|SCAMP1
	FXR_IR1_Q6	21	113	0.187476	0.254717	1.27794	10370|1366|1601|192683|22839|23564|23648|283149|28973|29|3169|4088|4254|56924|57178|5914|6337|64847|6843|7982|9873	CITED2|CLDN7|DAB2|SCAMP5|DLGAP4|DDAH2|SSBP3|BCL9L|MRPS18B|ABR|FOXA1|SMAD3|KITLG|PAK6|ZMIZ1|RARA|SCNN1A|SPATA20|VAMP1|ST7|FCHSD2
	AP3_Q6	43	250	0.195518	0.265015	1.17229	10318|10420|10482|10608|10949|1398|162681|196|221037|23469|25980|283248|2941|309|3096|3217|3720|4035|4212|4237|4638|4756|5140|51776|55114|55142|5682|57530|57584|5977|6337|6431|7227|7335|8028|80320|81848|8301|84181|8645|8829|9315|9448	TNIP1|TESK2|NXF1|MXD4|HNRNPA0|CRK|C18orf54|AHR|JMJD1C|PHF3|AAR2|RCOR2|GSTA4|ANXA6|HIVEP1|HOXB7|JARID2|LRP1|MEIS2|MFAP2|MYLK|NEO1|PDE3B|MAP3K20|ARHGAP17|HAUS2|PSMA1|CGN|ARHGAP21|DPF2|SCNN1A|SRSF6|TRPS1|UBE2V1|MLLT10|SP6|SPRY4|PICALM|CHD6|KCNK5|NRP1|NREP|MAP4K4
	OCT1_Q6	46	273	0.201023	0.271832	1.16164	10147|1017|1021|10500|10912|11278|113246|126299|127002|149076|1745|1831|2101|219902|22808|22874|25836|25837|26137|26298|27063|302|3213|3218|3670|387640|4774|5144|5523|56924|56980|5728|6451|64748|6722|6928|7248|7916|80320|8322|84181|84679|85450|8842|9139|9898	SUGP2|CDK2|CDK6|SEMA6C|GADD45G|KLF12|C12orf57|ZNF428|ATXN7L2|ZNF362|DLX1|TSC22D3|ESRRA|TMEM136|MRAS|PLEKHA6|NIPBL|RAB26|ZBTB20|EHF|ANKRD1|ANXA2|HOXB3|HOXB8|ISL1|SKIDA1|NFIA|PDE4D|PPP2R3A|PAK6|PRDM10|PTEN|SH3BGRL|PLPPR2|SRF|HNF1B|TSC1|PRRC2A|SP6|FZD4|CHD6|SLC9A7|ITPRIP|PROM1|CBFA2T2|UBAP2L
	PAX_Q6	45	263	0.201836	0.272288	1.16316	10171|10221|10849|1112|118980|128866|1839|196294|2119|23613|28232|283149|3169|3202|3221|337867|3491|3691|4212|5464|55000|55683|5583|57532|5754|57658|5993|64976|65244|7043|7170|7798|79720|79735|80320|84058|8406|8543|861|8870|8974|90952|91663|9213|9637	RCL1|TRIB1|CD3EAP|FOXN3|SFXN2|CHMP4B|HBEGF|IMMP1L|ETV5|ZMYND8|SLCO3A1|BCL9L|FOXA1|HOXA5|HOXC4|UBAC2|CCN1|ITGB4|MEIS2|PPA1|TUG1|KANSL3|PRKCH|NUFIP2|PTK7|CALCOCO1|RFX5|MRPL40|SPATS2|TGFB3|TPM3|LUZP1|VPS37B|TBC1D17|SP6|WDR54|SRPX|LMO4|RUNX1|IER3|P4HA2|ESAM|MYADM|XPR1|FEZ2
	PPARA_01	8	37	0.203343	0.273143	1.50998	1822|201191|2063|2101|4628|5174|57658|7145	ATN1|SAMD14|NR2F6|ESRRA|MYH10|PDZK1|CALCOCO1|TNS1
	MEF2_Q6_01	43	249	0.203425	0.273143	1.16642	10491|10550|11193|112|1158|1277|149076|1523|1639|1917|199221|23215|23509|25836|2852|2992|3586|3636|4240|442213|4649|473|51608|5326|55222|55690|56924|56937|5914|65010|6594|6595|66008|6920|7134|7139|7169|7301|7716|79567|8087|8975|9877	CRTAP|ARL6IP5|WBP4|ADCY6|CKM|COL1A1|ZNF362|CUX1|DCTN1|EEF1A2|DZIP1L|PRRC2C|POFUT1|NIPBL|GPER1|GYG1|IL10|INPPL1|MFGE8|PTCHD4|MYO9A|RERE|GET4|PLAGL2|LRRC20|PACS1|PAK6|PMEPA1|RARA|SLC26A6|SMARCA1|SMARCA2|TRAK2|TCEA3|TNNC1|TNNT2|TPM2|TYRO3|VEZF1|RIPOR1|FXR1|USP13|ZC3H11A
	RP58_01	37	214	0.207774	0.27833	1.17853	1112|114299|1307|1831|23187|23253|254263|25816|27286|283248|29|3221|386757|41|5118|51747|54476|55964|56904|5754|58476|5937|64112|64764|6938|7043|7048|7145|7343|801|84913|861|8613|90|91010|9500|9891	FOXN3|PALM2|COL16A1|TSC22D3|PHLDB1|ANKRD12|CNIH2|TNFAIP8|SRPX2|RCOR2|ABR|HOXC4|SLC6A10P|ASIC1|PCOLCE|LUC7L3|RNF216|SEPTIN3|SH3GLB2|PTK7|TP53INP2|RBMS1|MOAP1|CREB3L2|TCF12|TGFB3|TGFBR2|TNS1|UBTF|CALM1|ATOH8|RUNX1|PLPP3|ACVR1|FMNL3|MAGED1|NUAK1
	FOXJ2_01	33	187	0.210136	0.280787	1.1893	11278|113246|11343|117177|1523|1875|2167|221545|22858|26137|2800|31|3221|3298|3614|387640|4756|51205|51747|5339|54206|54961|5818|64061|6811|7227|7301|80204|8727|8870|9315|9522|968	KLF12|C12orf57|MGLL|RAB3IP|CUX1|E2F5|FABP4|C6orf136|ICK|ZBTB20|GOLGA1|ACACA|HOXC4|HSF2|IMPDH1|SKIDA1|NEO1|ACP6|LUC7L3|PLEC|ERRFI1|SSH3|NECTIN1|TSPYL2|STX5|TRPS1|TYRO3|FBXO11|CTNNAL1|IER3|NREP|SCAMP1|CD68
	LFA1_Q6	44	254	0.21059	0.280787	1.15908	10482|10724|10725|11261|133|147807|148423|1490|1639|169611|171023|1745|1760|22839|23152|23240|23277|23613|23621|25836|25946|284119|3931|4088|4343|4487|5064|5339|5412|55003|56203|56980|57649|5977|64411|64764|64976|7277|7384|7804|8289|84316|857|9322	NXF1|OGA|NFAT5|CHP1|ADM|ZNF524|C1orf52|CCN2|DCTN1|OLFML2A|ASXL1|DLX1|DMPK|DLGAP4|CIC|TMEM131L|CLUH|ZMYND8|BACE1|NIPBL|ZNF385A|CAVIN1|LCAT|SMAD3|MOV10|MSX1|PALM|PLEC|UBL3|PAK1IP1|LMOD3|PRDM10|PHF12|DPF2|ARAP3|CREB3L2|MRPL40|TUBA4A|UQCRC1|LRP8|ARID1A|NAA38|CAV1|TRIP10
	TTCYRGAA_UNKNOWN	57	337	0.212091	0.28213	1.13598	10726|10735|10804|10808|10962|11332|139728|150275|152007|196294|2130|22897|25|25822|25953|27166|27315|2802|2876|334|3417|3491|3720|3757|3964|4137|4909|51042|5143|51582|5296|53340|5414|5445|54474|54880|5526|5585|55958|57149|6046|63929|64834|64856|6522|6648|7403|79683|81631|83931|84932|871|8842|8976|90|9064|9669	NUDC|STAG2|GJB6|HSPH1|MLLT11|ACOT7|PNCK|CCDC117|GLIPR2|IMMP1L|EWSR1|CEP164|ABL1|DNAJB5|PNKD|PRELID1|PGAP2|GOLGA3|GPX1|APLP2|IDH1|CCN1|JARID2|KCNH2|LGALS8|MAPT|NTF4|ZNF593|PDE4C|AZIN1|PIK3R2|SPA17|SEPTIN4|PON2|KRT20|BCOR|PPP2R5B|PKN1|KLHL9|LYRM1|BRD2|XPNPEP3|ELOVL1|VWA1|SLC4A2|SOD2|KDM6A|ZDHHC14|MAP1LC3B|STK40|RAB2B|SERPINH1|PROM1|WASL|ACVR1|MAP3K6|EIF5B
	PIT1_Q6	41	238	0.21327	0.28304	1.1639	10360|10370|10608|10670|113246|114904|134957|154807|160335|2119|2261|22859|23543|254887|26298|2664|2876|28973|3096|3213|3215|3218|3636|4082|4212|481|51380|51649|51776|5297|5308|595|6432|6659|8087|8239|8829|90|90843|9679|9912	NPM3|CITED2|MXD4|RRAGA|C12orf57|C1QTNF6|STXBP5|VKORC1L1|TMTC2|ETV5|FGFR3|ADGRL1|RBFOX2|ZDHHC23|EHF|GDI1|GPX1|MRPS18B|HIVEP1|HOXB3|HOXB5|HOXB8|INPPL1|MARCKS|MEIS2|ATP1B1|CSAD|MRPS23|MAP3K20|PI4KA|PITX2|CCND1|SRSF7|SOX4|FXR1|USP9X|NRP1|ACVR1|TCEAL8|FAM53B|ARHGAP44
	E2F1_Q4_01	40	228	0.214137	0.283533	1.16568	10735|113451|124222|140901|148479|149076|2176|23049|23054|23215|23390|25836|25942|27335|30000|3159|3615|3925|4212|4609|4678|4926|51087|5111|51496|51747|55194|5818|5833|79077|79665|81539|835|84067|84515|85236|905|9126|93594|9768	STAG2|AZIN2|PAQR4|STK35|PHF13|ZNF362|FANCC|SMG1|NCOA6|PRRC2C|ZDHHC17|NIPBL|SIN3A|EIF3K|TNPO2|HMGA1|IMPDH2|STMN1|MEIS2|MYC|NASP|NUMA1|YBX2|PCNA|CTDSPL2|LUC7L3|EVA1B|NECTIN1|PCYT2|DCTPP1|DHX40|SLC38A1|CASP2|FAM160A2|MCM8|HIST1H2BK|CCNT2|SMC3|TBC1D31|PCLAF
	CTGRYYYNATT_UNKNOWN	14	73	0.214908	0.283897	1.32153	11064|22943|283229|2876|3221|3396|387640|442213|5116|51307|526|54206|64112|6659	CNTRL|DKK1|CRACR2B|GPX1|HOXC4|MRPL58|SKIDA1|PTCHD4|PCNT|FAM53C|ATP6V1B2|ERRFI1|MOAP1|SOX4
	GGCNRNWCTTYS_UNKNOWN	16	85	0.218987	0.288619	1.28829	147906|158|2261|23162|284058|360|55000|55738|57062|64207|6727|7403|79735|8239|868|9315	DACT3|ADSL|FGFR3|MAPK8IP3|KANSL1|AQP3|TUG1|ARFGAP1|DDX24|IRF2BPL|SRP14|KDM6A|TBC1D17|USP9X|CBLB|NREP
	NCX_01	31	175	0.220925	0.290503	1.1874	10482|10513|11278|23243|26959|2719|2778|28511|29072|3221|3597|3670|4343|442213|51016|51307|51366|54880|54894|55003|55063|55205|55904|57532|57649|64221|6745|83699|83943|861|9448	NXF1|APPBP2|KLF12|ANKRD28|HBP1|GPC3|GNAS|NKIRAS2|SETD2|HOXC4|IL13RA1|ISL1|MOV10|PTCHD4|EMC9|FAM53C|UBR5|BCOR|RNF43|PAK1IP1|ZCWPW1|ZNF532|KMT2E|NUFIP2|PHF12|ROBO3|SSR1|SH3BGRL2|IMMP2L|RUNX1|MAP4K4
	MEF2_02	40	234	0.222752	0.292234	1.15945	10491|10725|1158|1490|149076|1523|199221|200942|22874|23291|23387|23509|283149|291|2992|3096|3667|4240|51649|5326|5458|5509|5523|55690|56924|56937|6275|6594|6595|6920|7077|7134|7139|7169|7301|7504|7798|79567|90952|9315	CRTAP|NFAT5|CKM|CCN2|ZNF362|CUX1|DZIP1L|KLHDC8B|PLEKHA6|FBXW11|SIK3|POFUT1|BCL9L|SLC25A4|GYG1|HIVEP1|IRS1|MFGE8|MRPS23|PLAGL2|POU4F2|PPP1R3D|PPP2R3A|PACS1|PAK6|PMEPA1|S100A4|SMARCA1|SMARCA2|TCEA3|TIMP2|TNNC1|TNNT2|TPM2|TYRO3|XK|LUZP1|RIPOR1|ESAM|NREP
	HSF1_01	47	276	0.22351	0.292558	1.14452	10057|10134|10184|10221|10272|10554|10783|10808|10938|112|11332|118932|146223|2288|2306|23240|23243|23248|23507|25822|25953|25959|25977|26137|28987|29072|29763|3218|51251|5147|55003|55609|55759|57532|57620|58473|607|63929|64207|65108|7169|7543|7798|8649|871|9075|9877	ABCC5|BCAP31|LHFPL2|TRIB1|FSTL3|AGPAT1|NEK6|HSPH1|EHD1|ADCY6|ACOT7|ANKRD22|CMTM4|FKBP4|FOXD2|TMEM131L|ANKRD28|RPRD2|LRRC8B|DNAJB5|PNKD|KANK2|NECAP1|ZBTB20|NOB1|SETD2|PACSIN3|HOXB8|NT5C3A|PDE6D|PAK1IP1|ZNF280C|WDR12|NUFIP2|STIM2|PLEKHB1|BCL9|XPNPEP3|IRF2BPL|MARCKSL1|TPM2|ZFX|LUZP1|LAMTOR3|SERPINH1|CLDN2|ZC3H11A
	HFH1_01	43	250	0.22811	0.297897	1.14915	10360|10370|10735|11278|114904|1203|124540|127002|1456|150275|153222|1793|1979|1997|2119|22858|23215|23243|23648|25836|2800|2876|2886|28973|3218|3221|3615|3915|4070|4756|51199|51317|51637|5308|54206|55000|5523|64061|64748|8543|8829|9828|9873	NPM3|CITED2|STAG2|KLF12|C1QTNF6|CLN5|MSI2|ATXN7L2|CSNK1G3|CCDC117|CREBRF|DOCK1|EIF4EBP2|ELF1|ETV5|ICK|PRRC2C|ANKRD28|SSBP3|NIPBL|GOLGA1|GPX1|GRB7|MRPS18B|HOXB8|HOXC4|IMPDH2|LAMC1|TACSTD2|NEO1|NIN|PHF21A|RTRAF|PITX2|ERRFI1|TUG1|PPP2R3A|TSPYL2|PLPPR2|LMO4|NRP1|ARHGEF17|FCHSD2
	YTCCCRNNAGGY_UNKNOWN	14	74	0.230626	0.300497	1.29906	142678|25923|26145|2935|51747|5523|6502|65124|65125|6548|7043|7335|8870|93058	MIB2|ATL3|IRF2BP1|GSPT1|LUC7L3|PPP2R3A|SKP2|SOWAHC|WNK1|SLC9A1|TGFB3|UBE2V1|IER3|COQ10A
	CEBP_01	47	276	0.231567	0.301037	1.13939	11198|133|1831|23022|23452|23648|2530|25897|26959|2876|29097|2941|3029|3213|3241|3720|4070|4090|47|4756|51317|51380|5140|53340|54894|54915|55003|5682|56980|5818|58493|58497|5937|6431|64332|6907|7057|7403|79991|81889|8412|84181|8631|9075|9315|9448|9710	SUPT16H|ADM|TSC22D3|PALLD|ANGPTL2|SSBP3|FUT8|RNF19A|HBP1|GPX1|CNIH4|GSTA4|HAGH|HOXB3|HPCAL1|JARID2|TACSTD2|SMAD5|ACLY|NEO1|PHF21A|CSAD|PDE3B|SPA17|RNF43|YTHDF1|PAK1IP1|PSMA1|PRDM10|NECTIN1|INIP|PRUNE1|RBMS1|SRSF6|NFKBIZ|TBL1X|THBS1|KDM6A|STN1|FAHD1|BCAR3|CHD6|SKAP1|CLDN2|NREP|MAP4K4|KIAA0355
	STAT4_01	45	266	0.234101	0.303162	1.14135	10019|10040|10209|10370|10725|10745|11033|1464|2113|2135|221037|23243|23433|25928|25980|2615|2876|29072|29801|3213|3229|415117|442213|51317|5144|5147|5308|5412|54894|55198|55604|55719|5583|56980|5754|57620|5937|6446|79590|79735|811|84181|87|9575|9637	SH2B3|TOM1L1|EIF1|CITED2|NFAT5|PHTF1|ADAP1|CSPG4|ETS1|EXTL2|JMJD1C|ANKRD28|RHOQ|SOSTDC1|AAR2|LRRC32|GPX1|SETD2|ZDHHC8|HOXB3|HOXC13|STX19|PTCHD4|PHF21A|PDE4D|PDE6D|PITX2|UBL3|RNF43|APPL2|CARMIL1|SLF2|PRKCH|PRDM10|PTK7|STIM2|RBMS1|SGK1|MRPL24|TBC1D17|CALR|CHD6|ACTN1|CLOCK|FEZ2
	SEF1_C	2	6	0.234302	0.303162	2.73536	4212|84926	MEIS2|SPRYD3
	FOX_Q2	37	213	0.234897	0.303162	1.15812	1050|11278|11343|114990|117177|147339|1979|2131|2167|223|22858|23075|23710|26137|27250|2800|31|3213|387640|415117|4756|4774|54206|5458|54880|55033|5818|63941|6595|6907|7043|80204|84548|84913|8543|9315|9448	CEBPA|KLF12|MGLL|VASN|RAB3IP|C18orf25|EIF4EBP2|EXT1|FABP4|ALDH9A1|ICK|SWAP70|GABARAPL1|ZBTB20|PDCD4|GOLGA1|ACACA|HOXB3|SKIDA1|STX19|NEO1|NFIA|ERRFI1|POU4F2|BCOR|FKBP14|NECTIN1|NECAB3|SMARCA2|TBL1X|TGFB3|FBXO11|TMEM185A|ATOH8|LMO4|NREP|MAP4K4
	TNCATNTCCYR_UNKNOWN	24	138	0.235322	0.303162	1.20573	10363|11230|11278|123803|1350|1781|2534|25953|27072|2935|3202|4303|5147|54708|5526|57169|58493|7264|7334|7743|81566|8436|8543|93058	HMG20A|PRAF2|KLF12|NTAN1|COX7C|DYNC1I2|FYN|PNKD|VPS41|GSPT1|HOXA5|FOXO4|PDE6D|MARCH5|PPP2R5B|ZNFX1|INIP|TSTA3|UBE2N|ZNF189|CSRNP2|CAVIN2|LMO4|COQ10A
	RORA1_01	42	249	0.237922	0.305823	1.14466	10131|10313|10625|11329|113451|124540|1385|2135|2182|221037|221443|22955|23164|23710|255488|25874|2592|3213|3720|3934|4602|4638|4756|4800|51380|516|51780|5412|5937|607|6376|6709|6843|7026|7170|79567|80023|84844|8829|9043|9215|9600	TRAP1|RTN3|IVNS1ABP|STK38|AZIN2|MSI2|CREB1|EXTL2|ACSL4|JMJD1C|OARD1|SCMH1|MPRIP|GABARAPL1|RNF144B|MPC2|GALT|HOXB3|JARID2|LCN2|MYB|MYLK|NEO1|NFYA|CSAD|ATP5MC1|KDM3B|UBL3|RBMS1|BCL9|CX3CL1|SPTAN1|VAMP1|NR2F2|TPM3|RIPOR1|NRSN2|PHF5A|NRP1|SPAG9|LARGE1|PITPNM1
	EVI1_04	41	241	0.239198	0.306774	1.14588	1031|10949|122769|1454|2063|2131|23332|2535|25977|26298|2664|30061|3037|31|3213|3217|3221|3670|4035|4212|442213|473|51366|5144|51649|51747|5184|5458|6670|7026|7301|7543|7798|79711|80223|81688|84181|85360|8543|8613|9710	CDKN2C|HNRNPA0|LRR1|CSNK1E|NR2F6|EXT1|CLASP1|FZD2|NECAP1|EHF|GDI1|SLC40A1|HAS2|ACACA|HOXB3|HOXB7|HOXC4|ISL1|LRP1|MEIS2|PTCHD4|RERE|UBR5|PDE4D|MRPS23|LUC7L3|PEPD|POU4F2|SP3|NR2F2|TYRO3|ZFX|LUZP1|IPO4|RAB11FIP1|C6orf62|CHD6|SYDE1|LMO4|PLPP3|KIAA0355
	GATA6_01	46	271	0.241143	0.307888	1.13515	10188|112|11278|119467|1510|157769|170394|196483|2026|2119|23369|23509|23550|23613|26470|29072|3169|3213|3221|360|3670|3720|387640|3987|4090|430|5140|51747|5308|5326|54206|5458|54897|5682|57522|5819|60436|6642|6867|7026|7227|7301|7403|81848|8405|8645	TNK2|ADCY6|KLF12|CLRN3|CTSE|FAM91A1|PWWP2B|EEF2KMT|ENO2|ETV5|PUM2|POFUT1|PSD4|ZMYND8|SEZ6L2|SETD2|FOXA1|HOXB3|HOXC4|AQP3|ISL1|JARID2|SKIDA1|LIMS1|SMAD5|ASCL2|PDE3B|LUC7L3|PITX2|PLAGL2|ERRFI1|POU4F2|CASZ1|PSMA1|SRGAP1|NECTIN2|TGIF2|SNX1|TACC1|NR2F2|TRPS1|TYRO3|KDM6A|SPRY4|SPOP|KCNK5
	OCT1_Q5_01	46	276	0.241143	0.307888	1.13515	10147|1017|10500|113246|124540|126299|149076|1745|1831|22808|22839|25837|26298|283229|302|3202|3213|3218|3491|3670|387640|4774|51199|5144|5523|5728|5833|58476|6237|64061|6451|6453|64748|6722|6928|6938|7163|7916|80320|8322|85236|85450|9139|9388|95681|9946	SUGP2|CDK2|SEMA6C|C12orf57|MSI2|ZNF428|ZNF362|DLX1|TSC22D3|MRAS|DLGAP4|RAB26|EHF|CRACR2B|ANXA2|HOXA5|HOXB3|HOXB8|CCN1|ISL1|SKIDA1|NFIA|NIN|PDE4D|PPP2R3A|PTEN|PCYT2|TP53INP2|RRAS|TSPYL2|SH3BGRL|ITSN1|PLPPR2|SRF|HNF1B|TCF12|TPD52|PRRC2A|SP6|FZD4|HIST1H2BK|ITPRIP|CBFA2T2|LIPG|CEP41|CRYZL1
	STAT3_01	5	22	0.245619	0.312209	1.60949	153222|171023|5627|6347|7771	CREBRF|ASXL1|PROS1|CCL2|ZNF112
	PAX3_01	5	22	0.245619	0.312209	1.60949	1407|4130|6431|6812|80204	CRY1|MAP1A|SRSF6|STXBP1|FBXO11
	CRX_Q4	47	276	0.248087	0.314647	1.12927	10263|1031|10449|10461|114299|139596|140710|1639|1742|1760|2119|221037|23277|23332|23452|25836|25946|26137|2876|3169|3213|3221|3720|3757|4756|4784|5144|5308|5430|55034|55152|57609|5763|57659|6253|64112|64221|7138|727|81688|8322|84962|9075|9266|9322|9736|9898	CDK2AP2|CDKN2C|ACAA2|MERTK|PALM2|UPRT|SOGA1|DCTN1|DLG4|DMPK|ETV5|JMJD1C|CLUH|CLASP1|ANGPTL2|NIPBL|ZNF385A|ZBTB20|GPX1|FOXA1|HOXB3|HOXC4|JARID2|KCNH2|NEO1|NFIX|PDE4D|PITX2|POLR2A|MOCOS|DALRD3|DIP2B|PTMS|ZBTB4|RTN2|MOAP1|ROBO3|TNNT1|C5|C6orf62|FZD4|AJUBA|CLDN2|CYTH2|TRIP10|USP34|UBAP2L
	SRF_01	10	51	0.256609	0.32414	1.33498	29072|291|309|7041|7057|7134|7414|8061|85458|87	SETD2|SLC25A4|ANXA6|TGFB1I1|THBS1|TNNC1|VCL|FOSL1|DIXDC1|ACTN1
	GATA_Q6	35	205	0.256705	0.32414	1.14781	10188|11278|133|140739|144501|154796|1727|2026|2057|23199|23387|23509|23550|3005|3145|3670|387640|3931|4005|51747|5326|54474|5458|55200|5523|5819|64114|6867|7227|80301|81848|823|85414|89870|9315	TNK2|KLF12|ADM|UBE2F|KRT80|AMOT|CYB5R3|ENO2|EPOR|GSE1|SIK3|POFUT1|PSD4|H1F0|HMBS|ISL1|SKIDA1|LCAT|LMO2|LUC7L3|PLAGL2|KRT20|POU4F2|PLEKHG6|PPP2R3A|NECTIN2|TMBIM1|TACC1|TRPS1|PLEKHO2|SPRY4|CAPN1|SLC45A3|TRIM15|NREP
	PAX2_01	11	59	0.259304	0.3267	1.30889	1112|221037|23174|25836|41|4130|4297|55536|7414|84959|90799	FOXN3|JMJD1C|ZCCHC14|NIPBL|ASIC1|MAP1A|KMT2A|CDCA7L|VCL|UBASH3B|CEP95
	EVI1_01	4	17	0.262302	0.329751	1.68363	1384|3670|442213|7414	CRAT|ISL1|PTCHD4|VCL
	GGGNRMNNYCAT_UNKNOWN	15	83	0.280175	0.351447	1.22547	10428|1479|1592|164|2690|5048|51527|57649|60685|6487|64978|7248|7543|7709|85464	CFDP1|CSTF3|CYP26A1|AP1G1|GHR|PAFAH1B1|GSKIP|PHF12|ZFAND3|ST3GAL3|MRPL38|TSC1|ZFX|ZBTB17|SSH2
	PPARA_02	23	133	0.286117	0.358116	1.16589	10221|11198|128218|1537|1639|23277|23466|23509|25|28511|3202|5058|51277|5326|55057|57532|57649|6253|64400|64764|7709|84171|9935	TRIB1|SUPT16H|TMEM125|CYC1|DCTN1|CLUH|CBX6|POFUT1|ABL1|NKIRAS2|HOXA5|PAK1|DNAJC27|PLAGL2|CRYBG2|NUFIP2|PHF12|RTN2|AKTIP|CREB3L2|ZBTB17|LOXL4|MAFB
	HFH8_01	35	207	0.287352	0.358877	1.12735	1112|11278|113246|11343|1203|127002|153222|171023|1997|2119|23243|23466|23613|23660|2800|3217|3221|3615|3707|4082|51199|51205|51496|54961|595|63941|64061|6811|80204|84245|84913|8543|861|90627|9522	FOXN3|KLF12|C12orf57|MGLL|CLN5|ATXN7L2|CREBRF|ASXL1|ELF1|ETV5|ANKRD28|CBX6|ZMYND8|ZKSCAN5|GOLGA1|HOXB7|HOXC4|IMPDH2|ITPKB|MARCKS|NIN|ACP6|CTDSPL2|SSH3|CCND1|NECAB3|TSPYL2|STX5|FBXO11|MRI1|ATOH8|LMO4|RUNX1|STARD13|SCAMP1
	GTTNYYNNGGTNA_UNKNOWN	16	90	0.295791	0.368611	1.19969	10309|10726|1108|11282|150590|28232|3241|54830|55081|56916|57555|5763|5914|79147|84679|9662	CCNO|NUDC|CHD4|MGAT4B|C2orf15|SLCO3A1|HPCAL1|NUP62CL|IFT57|SMARCAD1|NLGN2|PTMS|RARA|FKRP|SLC9A7|CEP135
	HNF1_01	40	244	0.297186	0.368983	1.11192	1017|11193|1158|116238|117177|127845|152485|1601|199221|2264|23613|256586|25928|25977|26137|2876|3221|3670|4254|4784|5089|51747|54206|5430|54502|54578|57659|5818|5937|607|64221|6432|6920|6928|7145|81033|8829|9139|92359|9575	CDK2|WBP4|CKM|TLCD1|RAB3IP|GOLT1A|ZNF827|DAB2|DZIP1L|FGFR4|ZMYND8|LYSMD2|SOSTDC1|NECAP1|ZBTB20|GPX1|HOXC4|ISL1|KITLG|NFIX|PBX2|LUC7L3|ERRFI1|POLR2A|RBM47|UGT1A6|ZBTB4|NECTIN1|RBMS1|BCL9|ROBO3|SRSF7|TCEA3|HNF1B|TNS1|KCNH6|NRP1|CBFA2T2|CRB3|CLOCK
	OCT_C	44	270	0.298024	0.368983	1.10534	10147|1017|10500|113246|124540|126299|149076|1745|1831|2101|22808|22839|22859|22874|25|25837|26137|26298|30850|3213|3218|3491|3670|3720|387640|4774|5144|5523|56980|5728|6237|6451|6453|64748|6722|6928|7248|7916|80320|8322|84181|85236|9139|9946	SUGP2|CDK2|SEMA6C|C12orf57|MSI2|ZNF428|ZNF362|DLX1|TSC22D3|ESRRA|MRAS|DLGAP4|ADGRL1|PLEKHA6|ABL1|RAB26|ZBTB20|EHF|CDR2L|HOXB3|HOXB8|CCN1|ISL1|JARID2|SKIDA1|NFIA|PDE4D|PPP2R3A|PRDM10|PTEN|RRAS|SH3BGRL|ITSN1|PLPPR2|SRF|HNF1B|TSC1|PRRC2A|SP6|FZD4|CHD6|HIST1H2BK|CBFA2T2|CRYZL1
	PAX2_02	44	266	0.298024	0.368983	1.10534	10370|10497|11193|11343|114990|123099|2119|221443|22990|23301|23613|2719|28232|283102|2876|3213|3215|3221|362|4082|4212|4800|5048|51125|51466|51747|5274|5339|5376|5468|5583|57658|58526|5863|595|6382|64061|6811|6938|84181|84265|9075|91862|9877	CITED2|UNC13B|WBP4|MGLL|VASN|DEGS2|ETV5|OARD1|PCNX1|EHBP1|ZMYND8|GPC3|SLCO3A1|KRT8P41|GPX1|HOXB3|HOXB5|HOXC4|AQP5|MARCKS|MEIS2|NFYA|PAFAH1B1|GOLGA7|EVL|LUC7L3|SERPINI1|PLEC|PMP22|PPARG|PRKCH|CALCOCO1|MID1IP1|RGL2|CCND1|SDC1|TSPYL2|STX5|TCF12|CHD6|POLR3GL|CLDN2|MARVELD3|ZC3H11A
	IRF1_01	43	256	0.30024	0.370923	1.10555	1021|1029|10938|1385|1479|149076|1745|1974|219902|22985|23193|2323|3169|3209|3217|3241|3601|3707|4784|51251|51317|51380|5308|54464|54880|54897|54993|567|5684|56980|5801|58473|6303|6352|6451|652|6892|7043|8312|8543|8631|8648|9933	CDK6|CDKN2A|EHD1|CREB1|CSTF3|ZNF362|DLX1|EIF4A2|TMEM136|ACIN1|GANAB|FLT3LG|FOXA1|HOXA13|HOXB7|HPCAL1|IL15RA|ITPKB|NFIX|NT5C3A|PHF21A|CSAD|PITX2|XRN1|BCOR|CASZ1|ZSCAN2|B2M|PSMA3|PRDM10|PTPRR|PLEKHB1|SAT1|CCL5|SH3BGRL|BMP4|TAPBP|TGFB3|AXIN1|LMO4|SKAP1|NCOA1|PUM3
	ACCTGTTG_UNKNOWN	27	159	0.303883	0.374615	1.13702	11100|11124|124540|128637|22905|23231|23564|23633|25874|27315|286676|2872|29|29113|3728|463|4952|5253|54806|54894|5585|57060|607|784|8301|8416|84418	HNRNPUL1|FAF1|MSI2|TBC1D20|EPN2|SEL1L3|DDAH2|KPNA6|MPC2|PGAP2|ILDR1|MKNK2|ABR|C6orf15|JUP|ZFHX3|OCRL|PHF2|AHI1|RNF43|PKN1|PCBP4|BCL9|CACNB3|PICALM|ANXA9|CYSTM1
	POU1F1_Q6	40	239	0.307092	0.377756	1.10624	10147|10313|10360|10670|11244|160335|1745|22839|22929|25836|26999|2719|3096|3202|3215|360|4212|4303|51042|51747|54474|55063|5583|57169|57178|6183|6500|652|6659|7227|7301|7425|80320|83931|8412|84926|8554|861|8829|968	SUGP2|RTN3|NPM3|RRAGA|ZHX1|TMTC2|DLX1|DLGAP4|SEPHS1|NIPBL|CYFIP2|GPC3|HIVEP1|HOXA5|HOXB5|AQP3|MEIS2|FOXO4|ZNF593|LUC7L3|KRT20|ZCWPW1|PRKCH|ZNFX1|ZMIZ1|MRPS12|SKP1|BMP4|SOX4|TRPS1|TYRO3|VGF|SP6|STK40|BCAR3|SPRYD3|PIAS1|RUNX1|NRP1|CD68
	MEIS1BHOXA9_01	25	145	0.30824	0.378355	1.14047	10845|1176|122786|140893|149076|154796|22874|23613|25836|25977|28973|3217|3221|3667|4192|463|6907|7026|7169|7403|784|8631|8729|8829|9140	CLPX|AP3S1|FRMD6|RBBP8NL|ZNF362|AMOT|PLEKHA6|ZMYND8|NIPBL|NECAP1|MRPS18B|HOXB7|HOXC4|IRS1|MDK|ZFHX3|TBL1X|NR2F2|TPM2|KDM6A|CACNB3|SKAP1|GBF1|NRP1|ATG12
	CATRRAGC_UNKNOWN	24	140	0.31045	0.380251	1.14242	10778|11100|11183|113451|1203|139728|1655|230|286077|29072|3208|3215|3221|3691|3720|3757|54880|6431|7703|79154|80326|861|9043|90799	ZNF271P|HNRNPUL1|MAP4K5|AZIN2|CLN5|PNCK|DDX5|ALDOC|FAM83H|SETD2|HPCA|HOXB5|HOXC4|ITGB4|JARID2|KCNH2|BCOR|SRSF6|PCGF2|DHRS11|WNT10A|RUNX1|SPAG9|CEP95
	FREAC7_01	33	199	0.313291	0.382704	1.11531	10916|113246|11343|1454|1456|1490|153222|1760|2119|221443|23231|23466|23648|26137|2800|29763|3221|415117|4800|51199|51244|5339|54206|54890|54961|55218|5869|64061|7301|80204|8554|8727|8870	MAGED2|C12orf57|MGLL|CSNK1E|CSNK1G3|CCN2|CREBRF|DMPK|ETV5|OARD1|SEL1L3|CBX6|SSBP3|ZBTB20|GOLGA1|PACSIN3|HOXC4|STX19|NFYA|NIN|CCDC174|PLEC|ERRFI1|ALKBH5|SSH3|EXD2|RAB5B|TSPYL2|TYRO3|FBXO11|PIAS1|CTNNAL1|IER3
	ARP1_01	28	168	0.31379	0.382704	1.12708	112950|1307|1490|162|1745|2029|23053|24146|25960|26137|28973|3208|3590|3654|4054|463|4784|51582|55205|57149|60436|65108|7043|7543|81563|8509|8851|9873	MED8|COL16A1|CCN2|AP1B1|DLX1|ENSA|ZSWIM8|CLDN15|ADGRA2|ZBTB20|MRPS18B|HPCA|IL11RA|IRAK1|LTBP3|ZFHX3|NFIX|AZIN1|ZNF532|LYRM1|TGIF2|MARCKSL1|TGFB3|ZFX|C1orf21|NDST2|CDK5R1|FCHSD2
	GATA1_02	41	252	0.324601	0.395047	1.09507	10019|10188|11000|112|1176|119467|140739|1831|1997|23367|23550|25|25778|27166|2734|2876|29072|3218|3670|3720|387640|4909|51366|5308|54462|5458|55200|5819|58473|652|80204|81848|823|84962|85414|867|90550|9075|9140|9213|9448	SH2B3|TNK2|SLC27A3|ADCY6|AP3S1|CLRN3|UBE2F|TSC22D3|ELF1|LARP1|PSD4|ABL1|DSTYK|PRELID1|GLG1|GPX1|SETD2|HOXB8|ISL1|JARID2|SKIDA1|NTF4|UBR5|PITX2|CCSER2|POU4F2|PLEKHG6|NECTIN2|PLEKHB1|BMP4|FBXO11|SPRY4|CAPN1|AJUBA|SLC45A3|CBL|MCU|CLDN2|ATG12|XPR1|MAP4K4
	IRF2_01	22	128	0.32884	0.399356	1.13601	1021|10312|10873|1745|1974|2323|27094|3241|3601|4076|4487|51251|51380|54897|55249|567|5684|5720|6892|7043|7818|84515	CDK6|TCIRG1|ME3|DLX1|EIF4A2|FLT3LG|KCNMB3|HPCAL1|IL15RA|CAPRIN1|MSX1|NT5C3A|CSAD|CASZ1|YY1AP1|B2M|PSMA3|PSME1|TAPBP|TGFB3|DAP3|MCM8
	MIF1_01	31	187	0.329837	0.399718	1.10922	113451|131474|132|1639|1798|1875|1949|23466|25953|27148|4090|51134|51400|53340|54206|57727|583|6376|6709|6720|7043|7158|7314|79188|8289|84067|868|9266|9371|9500|9710	AZIN2|CHCHD4|ADK|DCTN1|DPAGT1|E2F5|EFNB3|CBX6|PNKD|STK36|SMAD5|CEP83|PPME1|SPA17|ERRFI1|NCOA5|BBS2|CX3CL1|SPTAN1|SREBF1|TGFB3|TP53BP1|UBB|TMEM43|ARID1A|FAM160A2|CBLB|CYTH2|KIF3B|MAGED1|KIAA0355
	NKX25_01	21	127	0.33149	0.400871	1.13802	10735|10845|146223|147339|1639|1745|23753|283209|29113|3221|3654|41|4155|5174|55536|5684|57060|607|6594|7163|9448	STAG2|CLPX|CMTM4|C18orf25|DCTN1|DLX1|SDF2L1|PGM2L1|C6orf15|HOXC4|IRAK1|ASIC1|MBP|PDZK1|CDCA7L|PSMA3|PCBP4|BCL9|SMARCA1|TPD52|MAP4K4
	GGCKCATGS_UNKNOWN	12	67	0.337386	0.407141	1.19398	22985|2530|2800|28971|3099|337867|354|51715|595|60685|7709|9575	ACIN1|FUT8|GOLGA1|AAMDC|HK2|UBAC2|KLK3|RAB23|CCND1|ZFAND3|ZBTB17|CLOCK
	YAATNRNNNYNATT_UNKNOWN	18	106	0.339691	0.40906	1.14549	1112|171023|2001|28987|29763|3037|3096|31|3213|3218|4784|51074|51637|54462|5937|64221|79365|79711	FOXN3|ASXL1|ELF5|NOB1|PACSIN3|HAS2|HIVEP1|ACACA|HOXB3|HOXB8|NFIX|APIP|RTRAF|CCSER2|RBMS1|ROBO3|BHLHE41|IPO4
	PR_01	25	149	0.347382	0.416866	1.11253	10657|112|140901|154796|1831|2113|221037|23164|23371|23613|25836|3096|3202|3221|3655|4155|51088|54897|54910|55132|6337|6382|7301|8202|8509	KHDRBS1|ADCY6|STK35|AMOT|TSC22D3|ETS1|JMJD1C|MPRIP|TNS2|ZMYND8|NIPBL|HIVEP1|HOXA5|HOXC4|ITGA6|MBP|KLHL5|CASZ1|SEMA4C|LARP1B|SCNN1A|SDC1|TYRO3|NCOA3|NDST2
	TAAYNRNNTCC_UNKNOWN	29	174	0.347631	0.416866	1.10239	11343|124540|219654|23286|23648|2876|3221|3586|3670|3757|408|4082|41|51148|5118|51582|5339|55003|5523|57530|57609|63916|6522|6659|7403|8045|84916|8548|9679	MGLL|MSI2|ZCCHC24|WWC1|SSBP3|GPX1|HOXC4|IL10|ISL1|KCNH2|ARRB1|MARCKS|ASIC1|CERCAM|PCOLCE|AZIN1|PLEC|PAK1IP1|PPP2R3A|CGN|DIP2B|ELMO2|SLC4A2|SOX4|KDM6A|RASSF7|UTP4|BLZF1|FAM53B
	HNF6_Q6	39	238	0.350763	0.419742	1.08377	10309|1200|147339|1523|152485|1601|1639|2118|2167|23243|25836|26959|27063|3221|3720|473|4784|51114|5174|5458|54961|55205|55761|56895|6347|63941|65125|6659|7088|79365|80204|81688|8543|861|8905|8976|9213|968|9877	CCNO|TPP1|C18orf25|CUX1|ZNF827|DAB2|DCTN1|ETV4|FABP4|ANKRD28|NIPBL|HBP1|ANKRD1|HOXC4|JARID2|RERE|NFIX|ZDHHC9|PDZK1|POU4F2|SSH3|ZNF532|TTC17|AGPAT4|CCL2|NECAB3|WNK1|SOX4|TLE1|BHLHE41|FBXO11|C6orf62|LMO4|RUNX1|AP1S2|WASL|XPR1|CD68|ZC3H11A
	RRAGTTGT_UNKNOWN	42	256	0.35202	0.420367	1.07949	10608|1112|124540|160335|23085|25836|25923|25928|2690|29844|3202|3720|4090|41|473|498|51176|51205|5147|5358|57492|5862|6303|64112|6453|652|6595|6642|7335|7403|7580|7743|7750|79683|80326|83988|8455|8554|9043|9826|9946|9968	MXD4|FOXN3|MSI2|TMTC2|ERC1|NIPBL|ATL3|SOSTDC1|GHR|TFPT|HOXA5|JARID2|SMAD5|ASIC1|RERE|ATP5F1A|LEF1|ACP6|PDE6D|PLS3|ARID1B|RAB2A|SAT1|MOAP1|ITSN1|BMP4|SMARCA2|SNX1|UBE2V1|KDM6A|ZNF32|ZNF189|ZMYM2|ZDHHC14|WNT10A|NCALD|ATRN|PIAS1|SPAG9|ARHGEF11|CRYZL1|MED12
	CART1_01	37	228	0.367849	0.438353	1.07729	1031|10497|1112|114569|114904|122769|149076|196294|2001|22874|22929|2534|2800|2876|29071|31|3202|3213|3215|3217|387640|4070|408|41|4212|4784|4919|51366|56980|6595|6659|794|80270|84932|8543|867|9710	CDKN2C|UNC13B|FOXN3|MAL2|C1QTNF6|LRR1|ZNF362|IMMP1L|ELF5|PLEKHA6|SEPHS1|FYN|GOLGA1|GPX1|C1GALT1C1|ACACA|HOXA5|HOXB3|HOXB5|HOXB7|SKIDA1|TACSTD2|ARRB1|ASIC1|MEIS2|NFIX|ROR1|UBR5|PRDM10|SMARCA2|SOX4|CALB2|HSD3B7|RAB2B|LMO4|CBL|KIAA0355
	PAX3_B	15	90	0.383494	0.456046	1.12435	11212|149076|1984|25816|28973|3096|3221|387640|51277|5339|5818|6926|7804|7916|81565	PLPBP|ZNF362|EIF5A|TNFAIP8|MRPS18B|HIVEP1|HOXC4|SKIDA1|DNAJC27|PLEC|NECTIN1|TBX3|LRP8|PRRC2A|NDEL1
	KTGGYRSGAA_UNKNOWN	13	77	0.392343	0.465602	1.12905	100287932|116028|22839|23244|2664|283248|339487|4609|5424|55063|5557|6432|7277	TIMM23|RMI2|DLGAP4|PDS5A|GDI1|RCOR2|ZBTB8OS|MYC|POLD1|ZCWPW1|PRIM1|SRSF7|TUBA4A
	YWATTWNNRGCT_UNKNOWN	12	71	0.397075	0.470241	1.13201	1108|146223|196294|29801|387640|4090|463|50807|5089|57178|8905|9265	CHD4|CMTM4|IMMP1L|ZDHHC8|SKIDA1|SMAD5|ZFHX3|ASAP1|PBX2|ZMIZ1|AP1S2|CYTH3
	MYOD_Q6	40	251	0.400391	0.47319	1.05758	10263|1158|1384|149175|149466|154807|1592|1760|2065|23286|23291|23327|23509|2530|2778|284358|3159|3655|3691|3757|3856|481|51422|5326|54536|54910|55132|55152|55502|55904|607|64834|7286|80155|8405|84265|84514|85464|90627|999	CDK2AP2|CKM|CRAT|MANEAL|C1orf210|VKORC1L1|CYP26A1|DMPK|ERBB3|WWC1|FBXW11|NEDD4L|POFUT1|FUT8|GNAS|MAMSTR|HMGA1|ITGA6|ITGB4|KCNH2|KRT8|ATP1B1|PRKAG2|PLAGL2|EXOC6|SEMA4C|LARP1B|DALRD3|HES6|KMT2E|BCL9|ELOVL1|TUFT1|NAA15|SPOP|POLR3GL|GHDC|SSH2|STARD13|CDH1
	TAXCREB_02	5	27	0.407559	0.479874	1.24336	149076|2014|23648|4665|79602	ZNF362|EMP3|SSBP3|NAB2|ADIPOR2
	CDPCR3HD_01	38	238	0.408068	0.479874	1.05564	10735|1112|11235|122769|124540|1307|147906|1490|152485|160335|1917|2063|2131|23659|2534|2618|26298|2886|3757|41|4297|4784|51199|5274|5412|6018|64112|64710|65125|6926|7277|7425|79365|7982|81563|84858|9139|9873	STAG2|FOXN3|PDCD10|LRR1|MSI2|COL16A1|DACT3|CCN2|ZNF827|TMTC2|EEF1A2|NR2F6|EXT1|PLA2G15|FYN|GART|EHF|GRB7|KCNH2|ASIC1|KMT2A|NFIX|NIN|SERPINI1|UBL3|RLF|MOAP1|NUCKS1|WNK1|TBX3|TUBA4A|VGF|BHLHE41|ST7|C1orf21|ZNF503|CBFA2T2|FCHSD2
	POU3F2_01	17	103	0.408564	0.479874	1.09437	10916|11198|1456|1523|1802|221545|2264|22839|3096|3218|4905|51747|6659|6892|7425|80204|8829	MAGED2|SUPT16H|CSNK1G3|CUX1|DPH2|C6orf136|FGFR4|DLGAP4|HIVEP1|HOXB8|NSF|LUC7L3|SOX4|TAPBP|VGF|FBXO11|NRP1
	HMGIY_Q6	40	253	0.411078	0.481838	1.05243	10051|10209|10579|10962|11343|118980|23243|23253|23271|23327|23509|23613|254263|25953|283102|29123|3218|3221|3557|3925|4209|4487|4784|5048|51322|5143|5144|5308|5326|54894|55034|55194|5523|5606|5763|6541|80326|81563|8543|9522	SMC4|EIF1|TACC2|MLLT11|MGLL|SFXN2|ANKRD28|ANKRD12|CAMSAP2|NEDD4L|POFUT1|ZMYND8|CNIH2|PNKD|KRT8P41|ANKRD11|HOXB8|HOXC4|IL1RN|STMN1|MEF2D|MSX1|NFIX|PAFAH1B1|WAC|PDE4C|PDE4D|PITX2|PLAGL2|RNF43|MOCOS|EVA1B|PPP2R3A|MAP2K3|PTMS|SLC7A1|WNT10A|C1orf21|LMO4|SCAMP1
	HNF3_Q6	31	192	0.413726	0.483146	1.06025	127002|2167|223|22858|23098|23710|25928|27250|2800|29763|31|3213|3491|3707|3872|387640|4774|54206|54806|5818|6446|6595|7043|7301|80204|83891|84548|84913|8509|89795|9075	ATXN7L2|FABP4|ALDH9A1|ICK|SARM1|GABARAPL1|SOSTDC1|PDCD4|GOLGA1|PACSIN3|ACACA|HOXB3|CCN1|ITPKB|KRT17|SKIDA1|NFIA|ERRFI1|AHI1|NECTIN1|SGK1|SMARCA2|TGFB3|TYRO3|FBXO11|SNX25|TMEM185A|ATOH8|NDST2|NAV3|CLDN2
	RFX1_01	42	263	0.413884	0.483146	1.04955	10134|10370|10670|119392|133|150590|1798|1875|1949|2150|23049|23240|23246|23481|25953|2876|301|3423|4090|4665|51134|51573|5308|53340|56924|56951|57555|57727|583|5985|6046|6376|63929|6709|6938|7314|794|84067|8729|9266|9500|9912	BCAP31|CITED2|RRAGA|SFR1|ADM|C2orf15|DPAGT1|E2F5|EFNB3|F2RL1|SMG1|TMEM131L|BOP1|PES1|PNKD|GPX1|ANXA1|IDS|SMAD5|NAB2|CEP83|GDE1|PITX2|SPA17|PAK6|C5orf15|NLGN2|NCOA5|BBS2|RFC5|BRD2|CX3CL1|XPNPEP3|SPTAN1|TCF12|UBB|CALB2|FAM160A2|GBF1|CYTH2|MAGED1|ARHGAP44
	TBP_01	39	248	0.415025	0.483347	1.05137	10938|1112|113246|122042|1454|1760|1839|200942|23291|23509|23660|255043|29|291|29763|3215|3221|387640|5326|5339|54961|55761|56904|56924|56937|5869|5914|6275|6662|7169|7248|7277|7504|7779|8349|8445|8727|9728|98	EHD1|FOXN3|C12orf57|RXFP2|CSNK1E|DMPK|HBEGF|KLHDC8B|FBXW11|POFUT1|ZKSCAN5|TMEM86B|ABR|SLC25A4|PACSIN3|HOXB5|HOXC4|SKIDA1|PLAGL2|PLEC|SSH3|TTC17|SH3GLB2|PAK6|PMEPA1|RAB5B|RARA|S100A4|SOX9|TPM2|TSC1|TUBA4A|XK|SLC30A1|HIST2H2BE|DYRK2|CTNNAL1|SECISBP2L|ACYP2
	ALX4_01	3	16	0.415746	0.483347	1.36763	10534|23625|55205	ZNRD2|FAM89B|ZNF532
	P53_DECAMER_Q2	41	257	0.417797	0.484746	1.04847	10057|10103|10163|10181|10205|10949|1203|147339|149076|22874|23650|255488|25822|2771|28232|28511|301|3213|3221|3586|4035|442213|4779|5036|51054|51747|5412|54206|5493|56910|57555|5914|64114|64393|6541|6595|7043|8444|90427|9414|9754	ABCC5|TSPAN1|WASF2|RBM5|MPZL2|HNRNPA0|CLN5|C18orf25|ZNF362|PLEKHA6|TRIM29|RNF144B|DNAJB5|GNAI2|SLCO3A1|NKIRAS2|ANXA1|HOXB3|HOXC4|IL10|LRP1|PTCHD4|NFE2L1|PA2G4|PLEKHA8P1|LUC7L3|UBL3|ERRFI1|PPL|STARD7|NLGN2|RARA|TMBIM1|ZMAT3|SLC7A1|SMARCA2|TGFB3|DYRK3|BMF|TJP2|STARD8
	YRCCAKNNGNCGC_UNKNOWN	11	66	0.423114	0.489921	1.11452	117177|1718|1831|22828|23095|2778|6431|79077|8153|9076|9355	RAB3IP|DHCR24|TSC22D3|SCAF8|KIF1B|GNAS|SRSF6|DCTPP1|RND2|CLDN1|LHX2
	AR_02	7	40	0.425288	0.491444	1.16045	10628|112|23371|23613|2806|51317|6337	TXNIP|ADCY6|TNS2|ZMYND8|GOT2|PHF21A|SCNN1A
	EVI1_05	28	174	0.42726	0.492153	1.05663	10670|10783|11343|114990|157769|26298|3213|3215|3217|3218|3670|397|4005|4090|4212|442213|51747|5458|5833|59277|6843|6928|7248|7301|80021|83401|83699|8829	RRAGA|NEK6|MGLL|VASN|FAM91A1|EHF|HOXB3|HOXB5|HOXB7|HOXB8|ISL1|ARHGDIB|LMO2|SMAD5|MEIS2|PTCHD4|LUC7L3|POU4F2|PCYT2|NTN4|VAMP1|HNF1B|TSC1|TYRO3|TMEM62|ELOVL3|SH3BGRL2|NRP1
	FREAC4_01	25	154	0.428483	0.492153	1.06041	10370|11278|114990|127002|140465|23369|25942|25948|3221|387640|4919|51176|5308|5358|5523|7043|7103|7227|7543|79567|81848|8408|8543|9679|9736	CITED2|KLF12|VASN|ATXN7L2|MYL6B|PUM2|SIN3A|KBTBD2|HOXC4|SKIDA1|ROR1|LEF1|PITX2|PLS3|PPP2R3A|TGFB3|TSPAN8|TRPS1|ZFX|RIPOR1|SPRY4|ULK1|LMO4|FAM53B|USP34
	RTTTNNNYTGGM_UNKNOWN	25	156	0.428483	0.492153	1.06041	10497|114299|23062|23075|23243|23369|254263|3037|31|3221|3615|362|4035|481|4891|4957|5763|7227|80204|8473|8543|89795|9043|91107|9185	UNC13B|PALM2|GGA2|SWAP70|ANKRD28|PUM2|CNIH2|HAS2|ACACA|HOXC4|IMPDH2|AQP5|LRP1|ATP1B1|SLC11A2|ODF2|PTMS|TRPS1|FBXO11|OGT|LMO4|NAV3|SPAG9|TRIM47|REPS2
	TAL1BETAE47_01	40	253	0.432549	0.495828	1.04229	10735|140606|2063|22936|23075|23240|23286|23564|25897|27286|2771|2778|283248|2876|3396|342035|386757|4088|47|4882|51176|54536|5532|55565|55904|58476|64112|6525|6594|6928|6938|79685|80155|8613|9053|90627|91010|93643|95681|9912	STAG2|SELENOM|NR2F6|ELL2|SWAP70|TMEM131L|WWC1|DDAH2|RNF19A|SRPX2|GNAI2|GNAS|RCOR2|GPX1|MRPL58|GLDN|SLC6A10P|SMAD3|ACLY|NPR2|LEF1|EXOC6|PPP3CB|ZNF821|KMT2E|TP53INP2|MOAP1|SMTN|SMARCA1|HNF1B|TCF12|SAP30L|NAA15|PLPP3|MAP7|STARD13|FMNL3|TJAP1|CEP41|ARHGAP44
	OCT1_05	39	256	0.436794	0.499693	1.04099	10147|1017|10500|10778|10912|126299|1745|22808|22836|22859|22874|22943|26137|26298|283229|284085|3202|3213|3670|387640|4026|51199|5144|5298|5523|56980|5728|6237|6337|64748|6928|6938|79893|80320|8322|84679|8842|95681|98	SUGP2|CDK2|SEMA6C|ZNF271P|GADD45G|ZNF428|DLX1|MRAS|RHOBTB3|ADGRL1|PLEKHA6|DKK1|ZBTB20|EHF|CRACR2B|KRT18P55|HOXA5|HOXB3|ISL1|SKIDA1|LPP|NIN|PDE4D|PI4KB|PPP2R3A|PRDM10|PTEN|RRAS|SCNN1A|PLPPR2|HNF1B|TCF12|GGNBP2|SP6|FZD4|SLC9A7|PROM1|CEP41|ACYP2
	STAT_Q6	41	262	0.43903	0.501248	1.03864	10057|10783|1203|127002|2119|2125|22872|23371|25797|291|310|347735|386757|4774|50650|5298|54985|5523|55275|55353|55677|5627|582|5914|6919|7248|7425|784|79036|79977|79983|80270|8509|8543|8555|8664|867|9158|9203|9213|999	ABCC5|NEK6|CLN5|ATXN7L2|ETV5|EVPL|SEC31A|TNS2|QPCT|SLC25A4|ANXA7|SERINC2|SLC6A10P|NFIA|ARHGEF3|PI4KB|HCFC1R1|PPP2R3A|VPS53|LAPTM4B|IWS1|PROS1|BBS1|RARA|TCEA2|TSC1|VGF|CACNB3|KXD1|GRHL2|POF1B|HSD3B7|NDST2|LMO4|CDC14B|EIF3D|CBL|FIBP|ZMYM3|XPR1|CDH1
	GCGNNANTTCC_UNKNOWN	20	125	0.44043	0.501383	1.06238	10221|1398|147807|158|1875|25942|26263|51199|51527|54880|57062|60436|6670|6727|7917|79735|868|8887|8925|9836	TRIB1|CRK|ZNF524|ADSL|E2F5|SIN3A|FBXO22|NIN|GSKIP|BCOR|DDX24|TGIF2|SP3|SRP14|BAG6|TBC1D17|CBLB|TAX1BP1|HERC1|LCMT2
	TGANNYRGCA_TCF11MAFG_01	48	308	0.440901	0.501383	1.03407	10247|10484|10912|10962|117246|164|23231|23466|23710|26232|28511|286077|3094|3218|378|3860|4035|4717|48|481|5002|5003|5007|5048|51129|5268|5287|5339|5468|54890|5682|5713|6046|6300|63941|64748|65244|6595|6745|6907|7170|7277|7301|80142|8436|84969|85450|9736	RIDA|SEC23A|GADD45G|MLLT11|FTSJ3|AP1G1|SEL1L3|CBX6|GABARAPL1|FBXO2|NKIRAS2|FAM83H|HINT1|HOXB8|ARF4|KRT13|LRP1|NDUFC1|ACO1|ATP1B1|SLC22A18|SLC22A18AS|OSBP|PAFAH1B1|ANGPTL4|SERPINB5|PIK3C2B|PLEC|PPARG|ALKBH5|PSMA1|PSMD7|BRD2|MAPK12|NECAB3|PLPPR2|SPATS2|SMARCA2|SSR1|TBL1X|TPM3|TUBA4A|TYRO3|PTGES2|CAVIN2|TOX2|ITPRIP|USP34
	GATA_C	42	269	0.445348	0.504434	1.03518	11183|11198|11278|116138|126129|140739|1510|154796|157769|1839|23051|23053|23199|23291|2550|26137|3221|3670|3678|3931|4005|4152|4303|442213|51496|51747|5357|54462|54474|5493|55200|5646|57522|5819|5833|607|6867|7170|80301|81563|8857|90	MAP4K5|SUPT16H|KLF12|KLHDC3|CPT1C|UBE2F|CTSE|AMOT|FAM91A1|HBEGF|ZHX3|ZSWIM8|GSE1|FBXW11|GABBR1|ZBTB20|HOXC4|ISL1|ITGA5|LCAT|LMO2|MBD1|FOXO4|PTCHD4|CTDSPL2|LUC7L3|PLS1|CCSER2|KRT20|PPL|PLEKHG6|PRSS3|SRGAP1|NECTIN2|PCYT2|BCL9|TACC1|TPM3|PLEKHO2|C1orf21|FCGBP|ACVR1
	OCT1_B	42	270	0.445348	0.504434	1.03518	1017|11278|113246|126299|1454|149076|1831|2101|22808|22839|23179|2535|25837|26298|283229|30850|3209|3491|387640|4774|5144|5523|5728|58476|6237|6451|6453|64748|6722|6928|6938|7248|7916|80320|8349|84181|85236|9187|9388|95681|9665|9946	CDK2|KLF12|C12orf57|ZNF428|CSNK1E|ZNF362|TSC22D3|ESRRA|MRAS|DLGAP4|RGL1|FZD2|RAB26|EHF|CRACR2B|CDR2L|HOXA13|CCN1|SKIDA1|NFIA|PDE4D|PPP2R3A|PTEN|TP53INP2|RRAS|SH3BGRL|ITSN1|PLPPR2|SRF|HNF1B|TCF12|TSC1|PRRC2A|SP6|HIST2H2BE|CHD6|HIST1H2BK|SLC24A1|LIPG|CEP41|MARF1|CRYZL1
	EVI1_06	4	23	0.449023	0.507592	1.21562	10370|11183|147339|6843	CITED2|MAP4K5|C18orf25|VAMP1
	EFC_Q6	43	274	0.451511	0.508505	1.03191	10370|10726|10745|10969|11124|113246|1949|23097|23179|23371|23466|23613|25942|25953|27148|27239|3221|4130|4212|51400|5147|54870|5532|56924|57727|6337|63929|64221|64983|6522|6541|7158|79147|8289|84067|84661|8729|90799|9500|95681|968|9728|9877	CITED2|NUDC|PHTF1|EBNA1BP2|FAF1|C12orf57|EFNB3|CDK19|RGL1|TNS2|CBX6|ZMYND8|SIN3A|PNKD|STK36|GPR162|HOXC4|MAP1A|MEIS2|PPME1|PDE6D|QRICH1|PPP3CB|PAK6|NCOA5|SCNN1A|XPNPEP3|ROBO3|MRPL32|SLC4A2|SLC7A1|TP53BP1|FKRP|ARID1A|FAM160A2|DPY30|GBF1|CEP95|MAGED1|CEP41|CD68|SECISBP2L|ZC3H11A
	GKCGCNNNNNNNTGAYG_UNKNOWN	10	60	0.45161	0.508505	1.09416	10197|115817|4750|51105|51451|51726|6059|66008|79080|84844	PSME3|DHRS1|NEK1|PHF20L1|LCMT1|DNAJB11|ABCE1|TRAK2|CCDC86|PHF5A
	STAT5A_02	23	144	0.453049	0.509123	1.04862	153222|171023|219902|23648|26145|29072|3557|4254|4909|5018|57149|5914|6382|6720|80326|8310|8406|8445|84913|85360|861|91107|9912	CREBRF|ASXL1|TMEM136|SSBP3|IRF2BP1|SETD2|IL1RN|KITLG|NTF4|OXA1L|LYRM1|RARA|SDC1|SREBF1|WNT10A|ACOX3|SRPX|DYRK2|ATOH8|SYDE1|RUNX1|TRIM47|ARHGAP44
	POU6F1_01	37	238	0.456814	0.512348	1.03284	10735|10783|10867|1112|113246|1523|152485|157769|1745|2119|2167|22858|22929|23466|23543|2534|26137|26999|2886|3202|3221|3636|4082|4212|473|5308|5414|54897|5937|6659|727|79711|80320|8237|9043|9388|9957	STAG2|NEK6|TSPAN9|FOXN3|C12orf57|CUX1|ZNF827|FAM91A1|DLX1|ETV5|FABP4|ICK|SEPHS1|CBX6|RBFOX2|FYN|ZBTB20|CYFIP2|GRB7|HOXA5|HOXC4|INPPL1|MARCKS|MEIS2|RERE|PITX2|SEPTIN4|CASZ1|RBMS1|SOX4|C5|IPO4|SP6|USP11|SPAG9|LIPG|HS3ST1
	CGGAARNGGCNG_UNKNOWN	9	56	0.459732	0.514612	1.09413	10644|140739|23193|23339|339366|3654|51596|5863|79269	IGF2BP2|UBE2F|GANAB|VPS39|ADAMTSL5|IRAK1|CUTA|RGL2|DCAF10
	CCANNAGRKGGC_UNKNOWN	19	120	0.461994	0.516134	1.04995	1831|2132|2323|23286|23369|23633|28232|2869|2896|4035|4192|55092|56654|57532|708|84305|8506|85464|9600	TSC22D3|EXT2|FLT3LG|WWC1|PUM2|KPNA6|SLCO3A1|GRK5|GRN|LRP1|MDK|TMEM51|NPDC1|NUFIP2|C1QBP|PYM1|CNTNAP1|SSH2|PITPNM1
	DBP_Q6	41	264	0.470966	0.525132	1.02423	10221|10263|10725|1112|11183|11282|124540|23193|23369|23584|2585|283229|29763|347735|3606|3707|3720|375704|3872|4638|473|4774|4784|51307|5265|54502|54505|55329|6595|6659|6892|7301|7317|79365|79961|8631|8857|9093|9169|9710|9912	TRIB1|CDK2AP2|NFAT5|FOXN3|MAP4K5|MGAT4B|MSI2|GANAB|PUM2|VSIG2|GALK2|CRACR2B|PACSIN3|SERINC2|IL18|ITPKB|JARID2|ENHO|KRT17|MYLK|RERE|NFIA|NFIX|FAM53C|SERPINA1|RBM47|DHX29|MNS1|SMARCA2|SOX4|TAPBP|TYRO3|UBA1|BHLHE41|DENND2D|SKAP1|FCGBP|DNAJA3|SCAF11|KIAA0355|ARHGAP44
	AR_Q2	20	127	0.486421	0.541309	1.03213	10513|11100|11183|1601|1632|1831|22874|23371|253943|3096|3169|3221|3655|4035|4131|473|51747|54910|5937|79977	APPBP2|HNRNPUL1|MAP4K5|DAB2|ECI1|TSC22D3|PLEKHA6|TNS2|YTHDF3|HIVEP1|FOXA1|HOXC4|ITGA6|LRP1|MAP1B|RERE|LUC7L3|SEMA4C|RBMS1|GRHL2
	GAANYNYGACNY_UNKNOWN	12	76	0.497132	0.551118	1.04192	1112|23199|25953|28955|2935|55604|57111|6464|6505|6671|6938|7026	FOXN3|GSE1|PNKD|DEXI|GSPT1|CARMIL1|RAB25|SHC1|SLC1A1|SP4|TCF12|NR2F2
	PBX1_01	40	260	0.497163	0.551118	1.01298	10406|11100|11198|114990|1745|1847|23075|23097|23327|23543|2876|28973|3218|362|3720|387640|3925|4297|51176|51317|51455|54894|54985|55205|5532|57178|595|64073|64221|6432|6525|6892|6907|741|7534|80204|8313|965|968|98	WFDC2|HNRNPUL1|SUPT16H|VASN|DLX1|DUSP5|SWAP70|CDK19|NEDD4L|RBFOX2|GPX1|MRPS18B|HOXB8|AQP5|JARID2|SKIDA1|STMN1|KMT2A|LEF1|PHF21A|REV1|RNF43|HCFC1R1|ZNF532|PPP3CB|ZMIZ1|CCND1|C19orf33|ROBO3|SRSF7|SMTN|TAPBP|TBL1X|ZNHIT2|YWHAZ|FBXO11|AXIN2|CD58|CD68|ACYP2
	PAX5_02	3	17	0.501726	0.555101	1.17211	25941|51306|8975	TPGS2|FAM13B|USP13
	YTAAYNGCT_UNKNOWN	24	155	0.503242	0.555704	1.01767	10194|10209|10929|1365|1464|23286|23509|23613|3217|3218|3221|4212|463|5147|51747|5326|55063|57620|7301|8412|8543|8682|90427|94240	TSHZ1|EIF1|SRSF8|CLDN3|CSPG4|WWC1|POFUT1|ZMYND8|HOXB7|HOXB8|HOXC4|MEIS2|ZFHX3|PDE6D|LUC7L3|PLAGL2|ZCWPW1|STIM2|TYRO3|BCAR3|LMO4|PEA15|BMF|EPSTI1
	GATA1_03	38	250	0.507395	0.558135	1.009	10238|10724|10735|116138|1173|127002|133|133619|140739|154796|1742|2001|2026|2065|23509|2550|255488|26298|29072|3169|4212|442213|5118|5308|5326|5458|54675|54897|54954|5763|6813|7403|80204|80320|823|8322|83593|85414	DCAF7|OGA|STAG2|KLHDC3|AP2M1|ATXN7L2|ADM|PRRC1|UBE2F|AMOT|DLG4|ELF5|ENO2|ERBB3|POFUT1|GABBR1|RNF144B|EHF|SETD2|FOXA1|MEIS2|PTCHD4|PCOLCE|PITX2|PLAGL2|POU4F2|CRLS1|CASZ1|FAM120C|PTMS|STXBP2|KDM6A|FBXO11|SP6|CAPN1|FZD4|RASSF5|SLC45A3
	E2F_03	38	247	0.507395	0.558135	1.009	10735|10949|11144|116028|116138|124222|149076|1984|23047|23049|23240|23244|23390|25836|283248|339487|3925|3956|4609|4678|51496|51646|5424|54954|55194|55298|5557|5818|5833|65108|6926|79077|84067|905|9126|9185|9768|9828	STAG2|HNRNPA0|DMC1|RMI2|KLHDC3|PAQR4|ZNF362|EIF5A|PDS5B|SMG1|TMEM131L|PDS5A|ZDHHC17|NIPBL|RCOR2|ZBTB8OS|STMN1|LGALS1|MYC|NASP|CTDSPL2|YPEL5|POLD1|FAM120C|EVA1B|RNF121|PRIM1|NECTIN1|PCYT2|MARCKSL1|TBX3|DCTPP1|FAM160A2|CCNT2|SMC3|REPS2|PCLAF|ARHGEF17
	GRE_C	20	129	0.51678	0.567367	1.0129	1031|10628|122769|132|1490|23452|23613|3221|4016|4882|51307|53944|55205|6337|63929|64089|6431|65108|6938|84181	CDKN2C|TXNIP|LRR1|ADK|CCN2|ANGPTL2|ZMYND8|HOXC4|LOXL1|NPR2|FAM53C|CSNK1G1|ZNF532|SCNN1A|XPNPEP3|SNX16|SRSF6|MARCKSL1|TCF12|CHD6
	S8_01	38	248	0.518353	0.568003	1.00406	10420|1266|160335|1655|1745|1949|23199|23231|26137|26298|26999|3037|3217|3221|3636|3912|4756|5116|51205|5140|51747|54890|5682|57555|649|7405|8028|83699|84552|8473|85458|85464|8613|8829|9039|90799|9679|9772	TESK2|CNN3|TMTC2|DDX5|DLX1|EFNB3|GSE1|SEL1L3|ZBTB20|EHF|CYFIP2|HAS2|HOXB7|HOXC4|INPPL1|LAMB1|NEO1|PCNT|ACP6|PDE3B|LUC7L3|ALKBH5|PSMA1|NLGN2|BMP1|UVRAG|MLLT10|SH3BGRL2|PARD6G|OGT|DIXDC1|SSH2|PLPP3|NRP1|UBA3|CEP95|FAM53B|TMEM94
	CYTAGCAAY_UNKNOWN	23	150	0.523988	0.57308	1.00639	10608|11214|1523|1639|1949|22897|23466|23481|25953|301|3265|4140|4259|5250|5639|56951|5834|6535|7314|79147|80021|9371|9679	MXD4|AKAP13|CUX1|DCTN1|EFNB3|CEP164|CBX6|PES1|PNKD|ANXA1|HRAS|MARK3|MGST3|SLC25A3|PRRG2|C5orf15|PYGB|SLC6A8|UBB|FKRP|TMEM62|KIF3B|FAM53B
	YGACNNYACAR_UNKNOWN	15	99	0.52535	0.573473	1.01288	119391|160335|1632|219738|22838|23244|51582|58476|64847|65108|6522|665|6709|6907|81929	GSTO2|TMTC2|ECI1|FAM241B|RNF44|PDS5A|AZIN1|TP53INP2|SPATA20|MARCKSL1|SLC4A2|BNIP3L|SPTAN1|TBL1X|SEH1L
	HNF3B_01	34	224	0.52948	0.576881	0.999731	1021|10370|1112|11278|117177|152485|23243|2530|25942|27250|284716|28973|301|3037|3221|3491|3707|387640|4026|4784|51239|51317|54206|54961|5818|6907|7103|7301|7403|79767|8543|8727|8870|9968	CDK6|CITED2|FOXN3|KLF12|RAB3IP|ZNF827|ANKRD28|FUT8|SIN3A|PDCD4|RIMKLA|MRPS18B|ANXA1|HAS2|HOXC4|CCN1|ITPKB|SKIDA1|LPP|NFIX|ANKRD39|PHF21A|ERRFI1|SSH3|NECTIN1|TBL1X|TSPAN8|TYRO3|KDM6A|ELMO3|LMO4|CTNNAL1|IER3|MED12
	CCGNMNNTNACG_UNKNOWN	12	78	0.536202	0.583094	1.00974	1398|22838|4140|54205|57599|64976|79183|79893|8874|8925|9044|92399	CRK|RNF44|MARK3|CYCS|WDR48|MRPL40|TTPAL|GGNBP2|ARHGEF7|HERC1|BTAF1|MRRF
	RNTCANNRNNYNATTW_UNKNOWN	10	65	0.538334	0.584302	1.01286	10725|152485|1525|157769|442213|4602|51307|6522|6595|7982	NFAT5|ZNF827|CXADR|FAM91A1|PTCHD4|MYB|FAM53C|SLC4A2|SMARCA2|ST7
	CAGNWMCNNNGAC_UNKNOWN	13	86	0.544604	0.589988	1.00142	1112|1119|124222|1802|221037|23098|23199|2902|3208|5048|5600|59307|8851	FOXN3|CHKA|PAQR4|DPH2|JMJD1C|SARM1|GSE1|GRIN1|HPCA|PAFAH1B1|MAPK11|SIGIRR|CDK5R1
	OCT1_06	40	267	0.550313	0.595046	0.989782	10500|10949|1112|11183|1203|1523|1745|196294|2261|22839|26137|29763|3218|3221|3491|4774|481|4832|5144|51747|5184|5308|5376|54345|57149|57466|58476|6303|6337|6431|6451|65108|6928|784|80205|8202|84518|9139|9710|9957	SEMA6C|HNRNPA0|FOXN3|MAP4K5|CLN5|CUX1|DLX1|IMMP1L|FGFR3|DLGAP4|ZBTB20|PACSIN3|HOXB8|HOXC4|CCN1|NFIA|ATP1B1|NME3|PDE4D|LUC7L3|PEPD|PITX2|PMP22|SOX18|LYRM1|SCAF4|TP53INP2|SAT1|SCNN1A|SRSF6|SH3BGRL|MARCKSL1|HNF1B|CACNB3|CHD9|NCOA3|CNFN|CBFA2T2|KIAA0355|HS3ST1
	ACTWSNACTNY_UNKNOWN	16	108	0.56651	0.611403	0.983151	1173|133|140465|148479|203068|25923|26958|2771|3720|51205|54954|64170|7227|7743|90701|9368	AP2M1|ADM|MYL6B|PHF13|TUBB|ATL3|COPG2|GNAI2|JARID2|ACP6|FAM120C|CARD9|TRPS1|ZNF189|SEC11C|SLC9A3R1
	YTAATTAA_LHX3_01	29	193	0.572957	0.617197	0.978872	1196|128637|196294|221443|23648|26137|29763|3221|3636|4082|4131|4756|4800|5116|51747|54890|55198|57555|6432|79365|8028|8324|83699|8543|85458|8673|8870|9315|9912	CLK2|TBC1D20|IMMP1L|OARD1|SSBP3|ZBTB20|PACSIN3|HOXC4|INPPL1|MARCKS|MAP1B|NEO1|NFYA|PCNT|LUC7L3|ALKBH5|APPL2|NLGN2|SRSF7|BHLHE41|MLLT10|FZD7|SH3BGRL2|LMO4|DIXDC1|VAMP8|IER3|NREP|ARHGAP44
	FXR_Q3	17	113	0.588599	0.632855	0.968343	100506658|10221|114990|23075|2530|25953|3037|4212|442213|509|51776|5412|55258|80320|81688|84265|9371	OCLN|TRIB1|VASN|SWAP70|FUT8|PNKD|HAS2|MEIS2|PTCHD4|ATP5F1C|MAP3K20|UBL3|THNSL2|SP6|C6orf62|POLR3GL|KIF3B
	OCT1_02	31	214	0.594615	0.638123	0.968533	1031|10360|11244|126299|1745|191|22839|22929|23179|23240|2530|25977|26137|27063|2719|4774|5144|5256|5430|5458|55759|57169|57609|57659|6500|6595|7227|7248|7301|861|95681	CDKN2C|NPM3|ZHX1|ZNF428|DLX1|AHCY|DLGAP4|SEPHS1|RGL1|TMEM131L|FUT8|NECAP1|ZBTB20|ANKRD1|GPC3|NFIA|PDE4D|PHKA2|POLR2A|POU4F2|WDR12|ZNFX1|DIP2B|ZBTB4|SKP1|SMARCA2|TRPS1|TSC1|TYRO3|RUNX1|CEP41
	TEF_Q6	39	260	0.597665	0.640196	0.969174	11278|113246|114569|1454|2119|23048|23369|23433|23466|28232|28973|3218|3221|3340|3480|387640|397|463|4756|4784|51199|51574|51608|51747|55003|55760|55904|56548|5869|595|64770|6659|79868|8829|9043|9131|9710|9768|9898	KLF12|C12orf57|MAL2|CSNK1E|ETV5|FNBP1|PUM2|RHOQ|CBX6|SLCO3A1|MRPS18B|HOXB8|HOXC4|NDST1|IGF1R|SKIDA1|ARHGDIB|ZFHX3|NEO1|NFIX|NIN|LARP7|GET4|LUC7L3|PAK1IP1|DHX32|KMT2E|CHST7|RAB5B|CCND1|CCDC14|SOX4|ALG13|NRP1|SPAG9|AIFM1|KIAA0355|PCLAF|UBAP2L
	EVI1_02	20	137	0.618648	0.661434	0.950862	11083|11183|114990|122769|1384|140576|147339|157769|169792|23244|3670|4005|54502|55000|55603|6843|80223|8509|8829|9526	DIDO1|MAP4K5|VASN|LRR1|CRAT|S100A16|C18orf25|FAM91A1|GLIS3|PDS5A|ISL1|LMO2|RBM47|TUG1|TENT5A|VAMP1|RAB11FIP1|NDST2|NRP1|MPDU1
	SNACANNNYSYAGA_UNKNOWN	14	95	0.620733	0.662424	0.945055	127002|254263|25953|28977|3720|498|54985|55051|57658|5914|79586|84518|9322|9877	ATXN7L2|CNIH2|PNKD|MRPL42|JARID2|ATP5F1A|HCFC1R1|NRDE2|CALCOCO1|RARA|CHPF|CNFN|TRIP10|ZC3H11A
	CDP_01	13	94	0.632902	0.674152	0.935257	10419|10873|23097|2534|28971|3218|3221|4430|473|4784|51366|526|595	PRMT5|ME3|CDK19|FYN|AAMDC|HOXB8|HOXC4|MYO1B|RERE|NFIX|UBR5|ATP6V1B2|CCND1
	NKX25_02	39	267	0.637892	0.678205	0.951644	10370|10419|1112|11278|124540|133619|1745|23291|23387|3037|3221|360|3615|3636|4035|4212|4756|5116|51205|51442|51747|5308|54890|5869|6002|64221|6432|6907|6938|7169|80326|8496|8543|8613|8631|8905|9265|95681|9679	CITED2|PRMT5|FOXN3|KLF12|MSI2|PRRC1|DLX1|FBXW11|SIK3|HAS2|HOXC4|AQP3|IMPDH2|INPPL1|LRP1|MEIS2|NEO1|PCNT|ACP6|VGLL1|LUC7L3|PITX2|ALKBH5|RAB5B|RGS12|ROBO3|SRSF7|TBL1X|TCF12|TPM2|WNT10A|PPFIBP1|LMO4|PLPP3|SKAP1|AP1S2|CYTH3|CEP41|FAM53B
	P53_02	37	255	0.640644	0.679867	0.949471	10057|10238|10849|10949|1384|149076|22992|23650|255488|25822|25836|286077|2876|29803|301|340371|4026|4192|4212|51703|5296|54880|5493|5526|56904|6431|64393|6659|7019|8061|81688|84557|9414|968|9754|9761|9912	ABCC5|DCAF7|CD3EAP|HNRNPA0|CRAT|ZNF362|KDM2A|TRIM29|RNF144B|DNAJB5|NIPBL|FAM83H|GPX1|REPIN1|ANXA1|NRBP2|LPP|MDK|MEIS2|ACSL5|PIK3R2|BCOR|PPL|PPP2R5B|SH3GLB2|SRSF6|ZMAT3|SOX4|TFAM|FOSL1|C6orf62|MAP1LC3A|TJP2|CD68|STARD8|MLEC|ARHGAP44
	PBX1_02	19	132	0.6421	0.68015	0.935788	10657|10735|1307|1917|266675|3140|4212|4254|51070|51700|51747|5308|607|6642|6670|6907|7088|84858|8615	KHDRBS1|STAG2|COL16A1|EEF1A2|BEST4|MR1|MEIS2|KITLG|NOSIP|CYB5R2|LUC7L3|PITX2|BCL9|SNX1|SP3|TBL1X|TLE1|ZNF503|USO1
	YGTCCTTGR_UNKNOWN	14	97	0.652941	0.690356	0.922169	10370|1187|1384|1822|23098|23179|5066|51754|5414|54205|54206|6640|7425|84181	CITED2|CLCNKA|CRAT|ATN1|SARM1|RGL1|PAM|TMEM8B|SEPTIN4|CYCS|ERRFI1|SNTA1|VGF|CHD6
	EN1_01	16	112	0.659638	0.69615	0.920726	10482|2719|3218|3670|4756|51307|54880|54894|55353|6303|7403|79977|83699|84932|9448|9679	NXF1|GPC3|HOXB8|ISL1|NEO1|FAM53C|BCOR|RNF43|LAPTM4B|SAT1|KDM6A|GRHL2|SH3BGRL2|RAB2B|MAP4K4|FAM53B
	HOXA3_01	2	14	0.660892	0.696188	0.911464	4005|5937	LMO2|RBMS1
	CDX2_Q5	38	263	0.663703	0.697864	0.939693	10949|1112|149076|154796|157769|1745|1856|196294|23509|23648|3213|3221|3636|387640|4212|4316|4756|4832|51317|5147|5326|54474|5458|55719|5604|5801|582|64061|6500|6659|7403|80142|80270|8829|8905|89795|9139|9315	HNRNPA0|FOXN3|ZNF362|AMOT|FAM91A1|DLX1|DVL2|IMMP1L|POFUT1|SSBP3|HOXB3|HOXC4|INPPL1|SKIDA1|MEIS2|MMP7|NEO1|NME3|PHF21A|PDE6D|PLAGL2|KRT20|POU4F2|SLF2|MAP2K1|PTPRR|BBS1|TSPYL2|SKP1|SOX4|KDM6A|PTGES2|HSD3B7|NRP1|AP1S2|NAV3|CBFA2T2|NREP
	TATA_01	37	256	0.670213	0.703416	0.936118	10912|10949|1158|1277|1454|1654|1655|1760|1831|1839|1974|22943|25928|28973|291|3221|3586|3720|4678|53834|54206|5468|55761|56937|56980|6275|6352|6376|6414|7248|7277|7504|8445|871|90799|9710|994	GADD45G|HNRNPA0|CKM|COL1A1|CSNK1E|DDX3X|DDX5|DMPK|TSC22D3|HBEGF|EIF4A2|DKK1|SOSTDC1|MRPS18B|SLC25A4|HOXC4|IL10|JARID2|NASP|FGFRL1|ERRFI1|PPARG|TTC17|PMEPA1|PRDM10|S100A4|CCL5|CX3CL1|SELENOP|TSC1|TUBA4A|XK|DYRK2|SERPINH1|CEP95|KIAA0355|CDC25B
	HMX1_01	6	43	0.671739	0.703726	0.88672	22985|30000|4088|51239|5250|57649	ACIN1|TNPO2|SMAD3|ANKRD39|SLC25A3|PHF12
	TTTNNANAGCYR_UNKNOWN	19	134	0.682311	0.713496	0.910995	1108|127002|154796|2113|22838|23244|2869|3017|3636|57001|5905|64854|8349|85236|8829|90627|9075|9355|9736	CHD4|ATXN7L2|AMOT|ETS1|RNF44|PDS5A|GRK5|HIST1H2BD|INPPL1|SDHAF3|RANGAP1|USP46|HIST2H2BE|HIST1H2BK|NRP1|STARD13|CLDN2|LHX2|USP34
	YATTNATC_UNKNOWN	56	384	0.689682	0.719888	0.938424	10009|1050|1112|115703|119016|122042|140576|1407|145173|157769|170394|1859|219654|23095|23248|23469|26298|2719|2800|283149|2869|2876|28973|28987|3213|3217|362|3757|378|3913|4082|4784|51105|5297|5339|54894|55604|6272|6303|63941|64114|64221|6595|6671|7057|7804|79132|7982|80301|80320|8313|8543|90627|9315|9414|9867	ZBTB33|CEBPA|FOXN3|ARHGAP33|AGAP4|RXFP2|S100A16|CRY1|B3GLCT|FAM91A1|PWWP2B|DYRK1A|ZCCHC24|KIF1B|RPRD2|PHF3|EHF|GPC3|GOLGA1|BCL9L|GRK5|GPX1|MRPS18B|NOB1|HOXB3|HOXB7|AQP5|KCNH2|ARF4|LAMB2|MARCKS|NFIX|PHF20L1|PI4KA|PLEC|RNF43|CARMIL1|SORT1|SAT1|NECAB3|TMBIM1|ROBO3|SMARCA2|SP4|THBS1|LRP8|DHX58|ST7|PLEKHO2|SP6|AXIN2|LMO4|STARD13|NREP|TJP2|PJA2
	EVI1_03	8	58	0.692021	0.721013	0.874787	157769|3670|4005|51747|6843|6928|7248|8829	FAM91A1|ISL1|LMO2|LUC7L3|VAMP1|HNF1B|TSC1|NRP1
	AR_Q6	37	259	0.69852	0.726461	0.92313	10143|10360|10929|11198|1407|149466|23369|23387|23452|25942|28511|3728|4076|4638|4756|51366|51747|5308|54974|5509|55193|55827|6296|64061|6451|6502|6907|7170|7764|7798|79152|79665|79961|80021|8445|8509|8742	CLEC3A|NPM3|SRSF8|SUPT16H|CRY1|C1orf210|PUM2|SIK3|ANGPTL2|SIN3A|NKIRAS2|JUP|CAPRIN1|MYLK|NEO1|UBR5|LUC7L3|PITX2|THG1L|PPP1R3D|PBRM1|DCAF6|ACSM3|TSPYL2|SH3BGRL|SKP2|TBL1X|TPM3|ZNF217|LUZP1|FA2H|DHX40|DENND2D|TMEM62|DYRK2|NDST2|TNFSF12
	ATCMNTCCGY_UNKNOWN	7	54	0.712373	0.739524	0.850454	140901|164|6432|6938|7248|801|8242	STK35|AP1G1|SRSF7|TCF12|TSC1|CALM1|KDM5C
	CDP_02	15	111	0.713947	0.739814	0.881608	10735|2118|23095|2876|3217|3218|3720|4082|4628|5308|55759|5743|6662|6926|7703	STAG2|ETV4|KIF1B|GPX1|HOXB7|HOXB8|JARID2|MARCKS|MYH10|PITX2|WDR12|PTGS2|SOX9|TBX3|PCGF2
	TCF4_Q5	34	242	0.718978	0.74368	0.910576	10162|11183|147339|153769|1745|1911|1974|2001|22943|22985|23243|26137|283248|2877|29072|3037|3169|3217|386757|473|4784|5066|51596|55706|57060|57530|58497|7351|8289|8436|89797|9139|9265|9736	LPCAT3|MAP4K5|C18orf25|SH3RF2|DLX1|PHC1|EIF4A2|ELF5|DKK1|ACIN1|ANKRD28|ZBTB20|RCOR2|GPX2|SETD2|HAS2|FOXA1|HOXB7|SLC6A10P|RERE|NFIX|PAM|CUTA|NDC1|PCBP4|CGN|PRUNE1|UCP2|ARID1A|CAVIN2|NAV2|CBFA2T2|CYTH3|USP34
	HAND1E47_01	40	286	0.731696	0.75547	0.910407	1017|112|128077|155435|157769|170394|1847|1857|196294|2051|23053|23469|27148|283248|28973|3037|3590|3925|4005|51125|51496|51667|51780|5355|5414|55003|55603|55683|5583|5753|5763|6253|64764|7026|7425|801|8099|8405|8543|9139	CDK2|ADCY6|LIX1L|RBM33|FAM91A1|PWWP2B|DUSP5|DVL3|IMMP1L|EPHB6|ZSWIM8|PHF3|STK36|RCOR2|MRPS18B|HAS2|IL11RA|STMN1|LMO2|GOLGA7|CTDSPL2|NUB1|KDM3B|PLP2|SEPTIN4|PAK1IP1|TENT5A|KANSL3|PRKCH|PTK6|PTMS|RTN2|CREB3L2|NR2F2|VGF|CALM1|CDK2AP1|SPOP|LMO4|CBFA2T2
	GR_Q6	38	273	0.736082	0.758628	0.906495	10163|10628|112|114990|116988|122769|138639|1745|1831|23613|256586|2806|283248|3217|3912|4155|4212|4316|473|51251|5147|51747|5298|54870|5494|55003|55205|5763|5914|5937|6382|64112|65108|7301|79567|8509|9215|9245	WASF2|TXNIP|ADCY6|VASN|AGAP3|LRR1|PTPDC1|DLX1|TSC22D3|ZMYND8|LYSMD2|GOT2|RCOR2|HOXB7|LAMB1|MBP|MEIS2|MMP7|RERE|NT5C3A|PDE6D|LUC7L3|PI4KB|QRICH1|PPM1A|PAK1IP1|ZNF532|PTMS|RARA|RBMS1|SDC1|MOAP1|MARCKSL1|TYRO3|RIPOR1|NDST2|LARGE1|GCNT3
	GTTRYCATRR_UNKNOWN	24	175	0.738867	0.760129	0.886082	10263|10745|10808|124044|1911|200942|23380|2534|25874|27239|352909|493|54020|54839|55205|56916|7158|7534|79147|7923|80023|84056|9213|9600	CDK2AP2|PHTF1|HSPH1|SPATA2L|PHC1|KLHDC8B|SRGAP2|FYN|MPC2|GPR162|DNAAF3|ATP2B4|SLC37A1|LRRC49|ZNF532|SMARCAD1|TP53BP1|YWHAZ|FKRP|HSD17B8|NRSN2|KATNAL1|XPR1|PITPNM1
	NKX61_01	33	237	0.744114	0.764153	0.896912	10949|11199|1196|160335|196294|22836|23648|25836|25977|26137|3218|3221|4082|51088|51317|54345|54462|54894|54897|5532|5869|6303|65125|6659|7301|80021|84181|8436|8631|9215|9575|9679|9912	HNRNPA0|ANXA10|CLK2|TMTC2|IMMP1L|RHOBTB3|SSBP3|NIPBL|NECAP1|ZBTB20|HOXB8|HOXC4|MARCKS|KLHL5|PHF21A|SOX18|CCSER2|RNF43|CASZ1|PPP3CB|RAB5B|SAT1|WNK1|SOX4|TYRO3|TMEM62|CHD6|CAVIN2|SKAP1|LARGE1|CLOCK|FAM53B|ARHGAP44
	RYAAAKNNNNNNTTGW_UNKNOWN	11	84	0.755213	0.774161	0.835025	124222|221037|23049|23075|2869|29072|302|5523|6907|7227|84858	PAQR4|JMJD1C|SMG1|SWAP70|GRK5|SETD2|ANXA2|PPP2R3A|TBL1X|TRPS1|ZNF503
	MEF2_04	3	25	0.765758	0.783567	0.74558	10725|1523|4259	NFAT5|CUX1|MGST3
	RYTGCNWTGGNR_UNKNOWN	15	118	0.799378	0.816508	0.819557	200942|254263|27239|3609|51317|56924|6453|7158|7534|84056|8473|8892|89891|9887|9946	KLHDC8B|CNIH2|GPR162|ILF3|PHF21A|PAK6|ITSN1|TP53BP1|YWHAZ|KATNAL1|OGT|EIF2B2|WDR34|SMG7|CRYZL1
	HFH4_01	27	205	0.82904	0.843792	0.837684	100|10370|11343|1592|223|22858|23710|27013|2800|31|3213|362|3728|4756|4774|5468|595|64061|6446|80204|81847|84181|84913|861|9315|9448|968	ADA|CITED2|MGLL|CYP26A1|ALDH9A1|ICK|GABARAPL1|CNPPD1|GOLGA1|ACACA|HOXB3|AQP5|JUP|NEO1|NFIA|PPARG|CCND1|TSPYL2|SGK1|FBXO11|RNF146|CHD6|ATOH8|RUNX1|NREP|MAP4K4|CD68
	STAT1_01	8	68	0.832985	0.846301	0.740962	153222|171023|22897|55275|6046|6382|6919|80326	CREBRF|ASXL1|CEP164|VPS53|BRD2|SDC1|TCEA2|WNT10A
	GNCF_01	9	78	0.850164	0.862223	0.733945	23059|23277|3221|3229|55205|6928|7227|7851|9736	CLUAP1|CLUH|HOXC4|HOXC13|ZNF532|HNF1B|TRPS1|MALL|USP34
	NRSF_01	11	96	0.894156	0.905234	0.706799	1030|1119|124222|1802|192683|23098|2902|5458|5600|7425|8851	CDKN2B|CHKA|PAQR4|DPH2|SCAMP5|SARM1|GRIN1|POU4F2|MAPK11|VGF|CDK5R1
	LHX3_01	29	234	0.909354	0.918705	0.783254	221443|22836|22990|23199|256586|26137|29763|3037|3636|4082|4756|4800|51088|5116|51747|5308|54897|57403|57555|57669|6002|6432|6873|79365|80320|85458|8829|9315|9912	OARD1|RHOBTB3|PCNX1|GSE1|LYSMD2|ZBTB20|PACSIN3|HAS2|INPPL1|MARCKS|NEO1|NFYA|KLHL5|PCNT|LUC7L3|PITX2|CASZ1|RAB22A|NLGN2|EPB41L5|RGS12|SRSF7|TAF2|BHLHE41|SP6|DIXDC1|NRP1|NREP|ARHGAP44
	TTANWNANTGGM_UNKNOWN	6	65	0.910674	0.918705	0.618466	10735|5089|55013|7170|80021|84250	STAG2|PBX2|MCUB|TPM3|TMEM62|SLF1
	YKACATTT_UNKNOWN	35	291	0.946056	0.952719	0.763141	10724|1112|11278|117155|1176|128866|147807|154796|1974|27072|3218|3667|3987|481|4919|5147|5165|51762|5352|5468|56203|57169|57448|5977|6431|6502|7026|7057|7334|7743|8436|9019|9140|968|9710	OGA|FOXN3|KLF12|CATSPER2|AP3S1|CHMP4B|ZNF524|AMOT|EIF4A2|VPS41|HOXB8|IRS1|LIMS1|ATP1B1|ROR1|PDE6D|PDK3|RAB8B|PLOD2|PPARG|LMOD3|ZNFX1|BIRC6|DPF2|SRSF6|SKP2|NR2F2|THBS1|UBE2N|ZNF189|CAVIN2|MPZL1|ATG12|CD68|KIAA0355
	RYTAAWNNNTGAY_UNKNOWN	5	63	0.97506	0.9802	0.470684	1307|1917|29763|3298|57555	COL16A1|EEF1A2|PACSIN3|HSF2|NLGN2
	RAAGNYNNCTTY_UNKNOWN	14	147	0.984673	0.988128	0.582708	149076|160335|23051|25989|29072|3202|3556|4005|4837|54536|80204|84916|9169|9873	ZNF362|TMTC2|ZHX3|ULK3|SETD2|HOXA5|IL1RAP|LMO2|NNMT|EXOC6|FBXO11|UTP4|SCAF11|FCHSD2
	NKX3A_01	25	236	0.986401	0.988128	0.651536	1112|132|145173|149175|22794|22859|23613|256586|2800|3221|4070|4090|4303|442213|51747|54536|55000|55114|56650|5682|57609|6431|6938|79767|9736	FOXN3|ADK|B3GLCT|MANEAL|CASC3|ADGRL1|ZMYND8|LYSMD2|GOLGA1|HOXC4|TACSTD2|SMAD5|FOXO4|PTCHD4|LUC7L3|EXOC6|TUG1|ARHGAP17|CLDND1|PSMA1|DIP2B|SRSF6|TCF12|ELMO3|USP34
	KRCTCNNNNMANAGC_UNKNOWN	4	66	0.993703	0.993703	0.357856	23215|3017|8349|85236	PRRC2C|HIST1H2BD|HIST2H2BE|HIST1H2BK
