# Supplementary material for: SMAD4 mutations do not preclude epithelial–mesenchymal transition in colorectal cancer
Source: Oncogene. 2021 Dec 3;41(6):824–37. doi: 10.1038/s41388-021-02128-2 (PMC8816731; doi:10.1038/s41388-021-02128-2)
Supplement: Supplementary file 8 — Supplementary Table S7 [file 41388_2021_2128_MOESM8_ESM.xlsx]

## Sheet: TF_Upregulated_by_SNAIL1
Supplementary Table S7: Transcription factor genes upregulated in HT29-Snail1-HA clones 4F5 and 3C2 treated with Dox for 6 d
	Ensembl.ID	HGNC.symbol	Log2FC_3C2	Log2FC_4F5	Log2FC_mean	adj.pval_3C2	adj.pval_4F5
	ENSG00000074219	TEAD2	3.977	2.90554	3.44127	5.1262e-16	5.62873e-14
	ENSG00000168874	ATOH8	2.3206	2.64532	2.48296	4.95149e-12	3.99353e-13
	ENSG00000109705	NKX3-2	2.19266	1.97193	2.08229	3.65223e-10	2.12041e-09
	ENSG00000130584	ZBTB46	1.90197	2.21771	2.05984	2.78044e-09	1.90328e-10
	ENSG00000123933	MXD4	2.02923	2.07381	2.05152	4.47525e-10	2.94949e-10
	ENSG00000182158	CREB3L2	1.79817	2.01905	1.90861	4.68194e-10	5.95598e-11
	ENSG00000164093	PITX2	1.82443	1.92713	1.87578	3.60919e-10	1.24634e-10
	ENSG00000138795	LEF1	2.35418	1.36035	1.85726	4.66051e-12	4.64009e-08
	ENSG00000198816	ZNF358	1.85425	1.84125	1.84775	1.07834e-08	1.08412e-08
	ENSG00000106546	AHR	1.37582	2.18938	1.7826	2.41855e-06	1.53592e-09
	ENSG00000177045	SIX5	1.63439	1.83407	1.73423	4.2775e-09	5.90516e-10
	ENSG00000107249	GLIS3	1.56843	1.85445	1.71144	2.13441e-08	1.26561e-09
	ENSG00000172059	KLF11	1.69462	1.69303	1.69382	1.16298e-08	1.05932e-08
	ENSG00000016082	ISL1	1.16502	2.054	1.60951	1.05003e-05	1.6186e-09
	ENSG00000150347	ARID5B	1.28077	1.87881	1.57979	2.23919e-05	8.34415e-08
	ENSG00000117139	KDM5B	1.52381	1.59205	1.55793	4.16231e-08	1.77744e-08
	ENSG00000164916	FOXK1	1.39109	1.66423	1.52766	1.33227e-05	1.04869e-06
	ENSG00000204103	MAFB	0.571014	2.46202	1.51652	0.0106845	3.32738e-11
	ENSG00000121406	ZNF549	1.33432	1.68279	1.50855	0.000517996	3.46313e-05
	ENSG00000188070	C11orf95	1.41532	1.57752	1.49642	1.47691e-06	2.78698e-07
	ENSG00000160094	ZNF362	1.41949	1.56431	1.4919	1.46031e-08	2.75248e-09
	ENSG00000116017	ARID3A	1.3511	1.58306	1.46708	1.6907e-07	1.16352e-08
	ENSG00000008441	NFIX	1.29783	1.56571	1.43177	3.21245e-07	1.39339e-08
	ENSG00000074657	ZNF532	1.28778	1.56946	1.42862	2.30079e-06	1.09462e-07
	ENSG00000179981	TSHZ1	1.29438	1.52568	1.41003	1.57162e-05	1.54796e-06
	ENSG00000110925	CSRNP2	1.26969	1.46246	1.36608	6.00716e-08	5.56079e-09
	ENSG00000257923	CUX1	1.25489	1.44874	1.35182	1.86207e-05	2.54743e-06
	ENSG00000186918	ZNF395	1.04664	1.57005	1.30835	0.000166336	7.78348e-07
	ENSG00000170581	STAT2	1.82787	0.786794	1.30733	3.4587e-09	0.000449179
	ENSG00000181827	RFX7	1.21985	1.38212	1.30099	2.73859e-05	4.91499e-06
	ENSG00000198353	HOXC4	1.04639	1.53222	1.28931	1.7515e-05	6.39504e-08
	ENSG00000106689	LHX2	0.807689	1.73728	1.27248	0.000122194	1.6186e-09
	ENSG00000134954	ETS1	1.05021	1.49316	1.27169	0.00064908	9.73259e-06
	ENSG00000131116	ZNF428	1.14789	1.39154	1.26972	3.39501e-07	1.38755e-08
	ENSG00000106004	HOXA5	1.09555	1.42996	1.26275	0.00214556	0.000133916
	ENSG00000174306	ZHX3	1.46525	1.05953	1.26239	2.5963e-06	0.000158616
	ENSG00000160908	ZNF394	1.18127	1.34232	1.26179	0.0016491	0.00044927
	ENSG00000198205	ZXDA	1.48167	1.02527	1.25347	1.13138e-06	0.000134372
	ENSG00000118260	CREB1	1.37324	1.12742	1.25033	0.000972358	0.00570924
	ENSG00000134138	MEIS2	1.13394	1.36296	1.24845	3.08575e-06	1.90418e-07
	ENSG00000105419	MEIS3	1.19383	1.3026	1.24821	2.07365e-05	6.23574e-06
	ENSG00000135365	PHF21A	1.1133	1.2984	1.20585	1.39881e-07	1.03395e-08
	ENSG00000197124	ZNF682	1.0396	1.37017	1.20488	0.00460993	0.000316298
	ENSG00000198429	ZNF69	1.08745	1.31889	1.20317	0.00494777	0.00082909
	ENSG00000120075	HOXB5	1.28253	1.10468	1.19361	8.3478e-07	6.45504e-06
	ENSG00000144355	DLX1	1.23363	1.15254	1.19308	5.24165e-07	1.321e-06
	ENSG00000176371	ZSCAN2	0.953167	1.42962	1.1914	1.58332e-05	3.77255e-08
	ENSG00000106031	HOXA13	0.756481	1.54553	1.151	0.0190029	1.63469e-05
	ENSG00000063587	ZNF275	0.872855	1.39823	1.13554	0.00116212	4.34141e-06
	ENSG00000082641	NFE2L1	1.25974	1.00713	1.13344	2.11794e-07	5.07858e-06
	ENSG00000186564	FOXD2	1.01993	1.21619	1.11806	5.31435e-06	3.88449e-07
	ENSG00000203883	SOX18	1.04245	1.17412	1.10829	1.80511e-06	2.94212e-07
	ENSG00000160224	AIRE	1.02017	1.17838	1.09927	0.000457667	8.97969e-05
	ENSG00000146676	PURB	0.957419	1.22798	1.0927	1.18963e-05	3.22902e-07
	ENSG00000112511	PHF1	1.0485	1.07403	1.06126	1.56126e-06	1.04869e-06
	ENSG00000118922	KLF12	1.0393	1.07527	1.05728	1.56742e-05	9.34659e-06
	ENSG00000113658	SMAD5	0.77809	1.32601	1.05205	0.0021262	4.42361e-06
	ENSG00000173120	KDM2A	1.16818	0.931192	1.04968	1.05089e-05	0.000164763
	ENSG00000120068	HOXB8	1.05668	1.03605	1.04637	8.83609e-05	0.000110204
	ENSG00000118058	KMT2A	0.910066	1.1777	1.04388	0.000944375	5.32261e-05
	ENSG00000162599	NFIA	0.795799	1.25845	1.02713	0.00170023	8.83022e-06
	ENSG00000251192	ZNF674	1.02049	1.02331	1.0219	0.000888662	0.000852935
	ENSG00000105708	ZNF14	0.797713	1.21114	1.00443	0.00205578	1.93094e-05
	ENSG00000181315	ZNF322	0.905938	1.08405	0.994994	0.00607223	0.00121361
	ENSG00000163132	MSX1	0.897851	1.09142	0.994634	5.79369e-05	4.41931e-06
	ENSG00000181444	ZNF467	1.17913	0.80953	0.994332	3.21147e-05	0.00187332
	ENSG00000198824	CHAMP1	0.868571	1.11474	0.991654	4.26453e-05	1.43494e-06
	ENSG00000198740	ZNF652	1.02632	0.953464	0.989894	0.00120151	0.00233998
	ENSG00000135111	TBX3	0.85013	1.12779	0.988959	0.000936191	3.85271e-05
	ENSG00000163320	CGGBP1	0.95217	1.02529	0.988731	0.000353149	0.000151436
	ENSG00000001167	NFYA	0.895879	1.07991	0.987895	1.69711e-05	1.23277e-06
	ENSG00000053254	FOXN3	0.90134	1.06858	0.98496	0.000134691	1.57981e-05
	ENSG00000180357	ZNF609	1.06343	0.886696	0.975062	4.56129e-05	0.000360652
	ENSG00000171467	ZNF318	0.968468	0.961239	0.964854	9.70881e-05	0.000104363
	ENSG00000102901	CENPT	0.899171	1.0222	0.960685	1.2062e-05	1.96198e-06
	ENSG00000079432	CIC	1.02724	0.836887	0.932065	0.00035825	0.00263376
	ENSG00000198551	ZNF627	0.95823	0.885817	0.922023	0.000141037	0.00032859
	ENSG00000165655	ZNF503	0.884603	0.958459	0.921531	0.0155997	0.00869774
	ENSG00000140262	TCF12	0.702824	1.13951	0.921166	0.019516	0.000280496
	ENSG00000025156	HSF2	0.799681	1.02974	0.914712	0.000475898	2.39272e-05
	ENSG00000185551	NR2F2	0.873498	0.93873	0.906114	0.0218045	0.0133861
	ENSG00000214717	ZBED1	0.806586	0.999434	0.90301	7.18129e-05	4.34141e-06
	ENSG00000130684	ZNF337	0.899849	0.893082	0.896465	0.000204162	0.000216537
	ENSG00000173258	ZNF483	0.858214	0.929335	0.893774	0.00232811	0.0010775
	ENSG00000135148	TRAFD1	1.0108	0.773435	0.892116	5.82658e-05	0.00107901
	ENSG00000151612	ZNF827	0.742068	1.04182	0.891943	0.00386842	0.000124554
	ENSG00000116604	MEF2D	0.688136	1.09339	0.890763	0.00228866	1.24911e-05
	ENSG00000089094	KDM2B	0.765689	1.00519	0.885441	0.00441954	0.000313291
	ENSG00000117000	RLF	0.821072	0.948308	0.88469	0.00369464	0.000951297
	ENSG00000089335	ZNF302	0.845293	0.919044	0.882168	0.000443121	0.0001741
	ENSG00000065526	SPEN	0.830245	0.931032	0.880638	0.00582175	0.00211454
	ENSG00000101190	TCFL5	0.757041	0.998343	0.877692	0.000288251	9.45233e-06
	ENSG00000159216	RUNX1	0.682372	1.06289	0.87263	0.0151236	0.000286924
	ENSG00000184939	ZFP90	0.674766	1.06661	0.870687	0.000377053	1.08966e-06
	ENSG00000120690	ELF1	1.01047	0.720646	0.86556	5.16616e-05	0.00189426
	ENSG00000118620	ZNF430	0.749067	0.98081	0.864939	0.00721128	0.000612314
	ENSG00000140836	ZFHX3	0.828812	0.896095	0.862454	0.00496314	0.00246785
	ENSG00000174282	ZBTB4	1.11544	0.602774	0.859109	3.82177e-05	0.0146196
	ENSG00000131759	RARA	1.04178	0.647515	0.844648	1.75147e-05	0.00303441
	ENSG00000129071	MBD4	0.652549	1.02481	0.838679	0.00661273	7.16824e-05
	ENSG00000169057	MECP2	0.790374	0.884088	0.837231	0.000285741	7.6784e-05
	ENSG00000143614	GATAD2B	0.860968	0.808371	0.83467	0.000734647	0.00133726
	ENSG00000177485	ZBTB33	0.729456	0.916032	0.822744	0.00146241	0.000131558
	ENSG00000198040	ZNF84	0.851778	0.758615	0.805196	4.66616e-05	0.000178784
	ENSG00000141258	SGSM2	0.681974	0.899128	0.790551	0.00396646	0.000258262
	ENSG00000124459	ZNF45	0.431091	1.13738	0.784234	0.0301491	1.38436e-06
	ENSG00000120093	HOXB3	0.674797	0.885952	0.780374	0.000904428	4.19951e-05
	ENSG00000164684	ZNF704	0.542804	1.01552	0.779164	0.00514864	4.91798e-06
	ENSG00000166949	SMAD3	0.860078	0.691932	0.776005	0.000126362	0.00123624
	ENSG00000136451	VEZF1	0.948424	0.602085	0.775255	2.81685e-05	0.00347648
	ENSG00000104447	TRPS1	0.629712	0.905301	0.767506	0.0015585	2.66973e-05
	ENSG00000272333	KMT2B	0.698747	0.826875	0.762811	0.0120408	0.0031464
	ENSG00000165156	ZHX1	0.758981	0.761777	0.760379	0.00843658	0.0080718
	ENSG00000118707	TGIF2	0.573714	0.931927	0.752821	0.000997611	2.88925e-06
	ENSG00000105866	SP4	0.624889	0.868963	0.746926	0.0065747	0.000285514
	ENSG00000010803	SCMH1	0.652488	0.834956	0.743722	0.00147495	0.000106866
	ENSG00000131381	RBSN	0.734682	0.741463	0.738073	0.000732842	0.000651816
	ENSG00000112200	ZNF451	0.648871	0.813359	0.731115	0.00394117	0.000441477
	ENSG00000184481	FOXO4	0.772491	0.687566	0.730028	0.00126116	0.00361827
	ENSG00000102908	NFAT5	0.716385	0.741218	0.728802	0.0171646	0.013466
	ENSG00000171940	ZNF217	0.730216	0.721837	0.726027	0.00182002	0.00197736
	ENSG00000196693	ZNF33B	0.711876	0.739541	0.725709	0.00280943	0.00192708
	ENSG00000152439	ZNF773	0.658244	0.791521	0.724883	0.0196109	0.00502831
	ENSG00000123364	HOXC13	0.882943	0.560012	0.721478	8.83173e-05	0.00758641
	ENSG00000062370	ZNF112	0.474343	0.944487	0.709415	0.0151968	1.50199e-05
	ENSG00000025293	PHF20	0.555789	0.848576	0.702183	0.0448456	0.00208994
	ENSG00000083812	ZNF324	0.671316	0.716204	0.69376	0.0250851	0.0163657
	ENSG00000124151	NCOA3	0.751778	0.63098	0.691379	0.00416989	0.0154768
	ENSG00000109381	ELF2	0.661247	0.71563	0.688439	0.00440864	0.00213259
	ENSG00000160199	PKNOX1	0.741253	0.632094	0.686673	0.000359931	0.00173385
	ENSG00000140382	HMG20A	0.756983	0.612837	0.68491	0.00128819	0.00791627
	ENSG00000102984	ZNF821	0.642444	0.727081	0.684763	0.00149119	0.000420426
	ENSG00000181722	ZBTB20	0.844948	0.523558	0.684253	0.000227157	0.0161726
	ENSG00000172845	SP3	0.495561	0.866397	0.680979	0.0119413	5.06305e-05
	ENSG00000244405	ETV5	0.559083	0.7911	0.675091	0.00861067	0.000345786
	ENSG00000181220	ZNF746	0.645318	0.668865	0.657091	0.0120408	0.00921143
	ENSG00000056277	ZNF280C	0.506591	0.807138	0.656864	0.00991605	0.000114289
	ENSG00000169740	ZNF32	0.648773	0.65878	0.653777	0.00262793	0.00221999
	ENSG00000135164	DMTF1	0.564824	0.741194	0.653009	0.00459586	0.000329161
	ENSG00000198715	GLMP	0.795791	0.494811	0.645301	0.000367104	0.0212821
	ENSG00000165512	ZNF22	0.502132	0.77442	0.638276	0.00854527	0.000131687
	ENSG00000136870	ZNF189	0.454081	0.817854	0.635968	0.0391196	0.000316655
	ENSG00000198393	ZNF26	0.432365	0.835285	0.633825	0.0179289	3.00068e-05
	ENSG00000177946	CENPBD1	0.622015	0.633337	0.627676	0.00773636	0.00662171
	ENSG00000260027	HOXB7	0.696155	0.545226	0.62069	0.000533291	0.00514891
	ENSG00000095951	HIVEP1	0.740162	0.492088	0.616125	0.000660897	0.0198721
	ENSG00000084676	NCOA1	0.667164	0.534996	0.60108	0.000505467	0.00404675
	ENSG00000277258	PCGF2	0.582095	0.612407	0.597251	0.00381952	0.002375
	ENSG00000005889	ZFX	0.612237	0.574303	0.59327	0.00817565	0.0128735
	ENSG00000197362	ZNF786	0.579523	0.587991	0.583757	0.0203946	0.0184017
	ENSG00000204304	PBX2	0.50947	0.649001	0.579235	0.0065324	0.000716908
	ENSG00000180806	HOXC9	0.464646	0.690538	0.577592	0.0280802	0.00125797
	ENSG00000196646	ZNF136	0.504149	0.640148	0.572148	0.0228358	0.00389981
	ENSG00000144026	ZNF514	0.56832	0.538117	0.553219	0.0359597	0.0486968
	ENSG00000105856	HBP1	0.573102	0.529798	0.55145	0.00777121	0.0136181
	ENSG00000153560	UBP1	0.469745	0.630919	0.550332	0.0157036	0.00138891
	ENSG00000124766	SOX4	0.491568	0.606609	0.549089	0.0138908	0.00258879
	ENSG00000143390	RFX5	0.662926	0.433266	0.548096	0.000883522	0.0266366
	ENSG00000112658	SRF	0.488757	0.59355	0.541153	0.0272727	0.00707516
	ENSG00000186376	ZNF75D	0.469899	0.596592	0.533246	0.0440972	0.0095158
	ENSG00000178386	ZNF223	0.562471	0.496466	0.529469	0.00822106	0.0196272
	ENSG00000130751	NPAS1	0.514337	0.536744	0.525541	0.0124522	0.00906761
	ENSG00000126003	PLAGL2	0.437934	0.598911	0.518423	0.0390987	0.00448744
	ENSG00000142528	ZNF473	0.421774	0.613023	0.517398	0.00937904	0.000291737
	ENSG00000006047	YBX2	0.533122	0.499511	0.516317	0.00433948	0.00721197
	ENSG00000105497	ZNF175	0.480096	0.547587	0.513841	0.00547963	0.00169061
	ENSG00000134852	CLOCK	0.526886	0.496973	0.51193	0.00264761	0.00430856
	ENSG00000126705	AHDC1	0.517149	0.504818	0.510983	0.0116212	0.0136825
	ENSG00000125846	ZNF133	0.507428	0.514409	0.510918	0.00625471	0.00553472
	ENSG00000196652	ZKSCAN5	0.457961	0.560238	0.509099	0.0409686	0.0113025
	ENSG00000198464	ZNF480	0.523441	0.488787	0.506114	0.00234292	0.00418552
	ENSG00000170325	PRDM10	0.493993	0.515091	0.504542	0.0142118	0.010442

## Sheet: TF_Downregulated_by_SNAIL1
Supplementary Table S7: Transcription factor genes dowregulated in HT29-Snail1-HA clones 4F5 and 3C2 treated with Dox for 6 d
	Ensembl.ID	HGNC.symbol	Log2FC_3C2	Log2FC_4F5	Log2FC_mean	adj.pval_3C2	adj.pval_4F5
	ENSG00000164379	FOXQ1	-4.94856	-3.7088	-4.32868	2.56449e-15	2.96906e-13
	ENSG00000129514	FOXA1	-2.29285	-1.89856	-2.09571	5.16685e-12	1.24634e-10
	ENSG00000123095	BHLHE41	-1.94424	-2.19983	-2.07204	2.92059e-10	3.07238e-11
	ENSG00000135374	ELF5	-1.56546	-2.0161	-1.79078	3.33305e-08	4.5869e-10
	ENSG00000188290	HES4	-1.28685	-2.26342	-1.77513	1.71351e-07	1.0943e-11
	ENSG00000163435	ELF3	-1.51524	-1.95077	-1.733	5.36138e-08	7.81153e-10
	ENSG00000136997	MYC	-2.40237	-0.761803	-1.58209	3.65688e-10	0.0024465
	ENSG00000275410	HNF1B	-1.55201	-1.3638	-1.4579	2.74282e-08	1.98523e-07
	ENSG00000072310	SREBF1	-1.31559	-1.5483	-1.43195	1.48265e-05	1.48978e-06
	ENSG00000025434	NR1H3	-1.42737	-1.36457	-1.39597	1.90558e-05	3.16229e-05
	ENSG00000130675	MNX1	-1.37825	-1.38855	-1.3834	4.67536e-06	3.98906e-06
	ENSG00000133740	E2F5	-1.33302	-1.42673	-1.37988	4.97704e-08	1.45296e-08
	ENSG00000050344	NFE2L3	-1.38603	-1.24301	-1.31452	5.41393e-06	2.12666e-05
	ENSG00000135373	EHF	-1.32015	-0.993436	-1.15679	2.13274e-07	1.14818e-05
	ENSG00000171443	ZNF524	-1.00212	-1.2703	-1.13621	3.75525e-05	1.47353e-06
	ENSG00000245848	CEBPA	-0.60544	-1.63976	-1.1226	0.00117618	1.20528e-09
	ENSG00000214022	REPIN1	-1.18992	-1.04623	-1.11807	9.26746e-07	5.38845e-06
	ENSG00000183734	ASCL2	-0.966463	-1.22684	-1.09665	4.10642e-06	1.1024e-07
	ENSG00000185238	PRMT3	-1.32151	-0.736322	-1.02892	1.68591e-07	0.000358689
	ENSG00000130940	CASZ1	-1.13657	-0.836958	-0.986762	0.000333713	0.00586963
	ENSG00000164853	UNCX	-0.939039	-0.989552	-0.964295	0.000192518	0.00010399
	ENSG00000170515	PA2G4	-1.20579	-0.71715	-0.961472	1.37334e-06	0.000798305
	ENSG00000175592	FOSL1	-1.12275	-0.795148	-0.958949	6.59524e-06	0.000413296
	ENSG00000221869	CEBPD	-0.614454	-1.2931	-0.953777	0.00529117	9.82288e-07
	ENSG00000179195	ZNF664	-1.11967	-0.706026	-0.912848	0.000279825	0.0162727
	ENSG00000125398	SOX9	-0.97433	-0.847007	-0.910668	0.000131833	0.000591442
	ENSG00000144485	HES6	-1.05131	-0.757424	-0.904369	2.57708e-07	2.34754e-05
	ENSG00000173153	ESRRA	-0.741037	-1.03903	-0.890034	0.000582952	1.0216e-05
	ENSG00000243678	NME2	-1.129	-0.597764	-0.863381	9.7507e-05	0.0279
	ENSG00000122034	GTF3A	-0.918111	-0.747898	-0.833004	1.15393e-05	0.000139601
	ENSG00000180884	ZNF792	-0.833204	-0.784037	-0.80862	0.0239642	0.0343171
	ENSG00000083307	GRHL2	-0.928292	-0.673342	-0.800817	6.877e-05	0.00201579
	ENSG00000151615	POU4F2	-0.733902	-0.785484	-0.759693	0.000674062	0.000322843
	ENSG00000137309	HMGA1	-0.798314	-0.701183	-0.749748	3.00286e-05	0.000138332
	ENSG00000169689	CENPX	-0.850942	-0.583673	-0.717307	0.00104816	0.0219871
	ENSG00000175832	ETV4	-0.873255	-0.551608	-0.712431	5.24442e-05	0.00557233
	ENSG00000189120	SP6	-0.501529	-0.898001	-0.699765	0.00523144	9.17385e-06
	ENSG00000118513	MYB	-0.633112	-0.758026	-0.695569	0.000918623	0.000131558
	ENSG00000132170	PPARG	-0.699121	-0.664957	-0.682039	0.0211124	0.0287552
	ENSG00000100219	XBP1	-0.55628	-0.799765	-0.678023	0.0142033	0.000612314
	ENSG00000197933	ZNF823	-0.71895	-0.575114	-0.647032	0.00416989	0.0213573
	ENSG00000125520	SLC2A4RG	-0.666427	-0.558315	-0.612371	0.00962086	0.0309198
	ENSG00000160113	NR2F6	-0.544488	-0.506044	-0.525266	0.00369961	0.00660143
	ENSG00000198176	TFDP1	-0.573082	-0.474295	-0.523689	0.00928179	0.0321884
