# Supplementary material for: SMAD4 mutations do not preclude epithelial–mesenchymal transition in colorectal cancer
Source: Oncogene. 2021 Dec 3;41(6):824–37. doi: 10.1038/s41388-021-02128-2 (PMC8816731; doi:10.1038/s41388-021-02128-2)
Supplement: Supplementary file 9 — Supplementary Table S8 [file 41388_2021_2128_MOESM9_ESM.xlsx]

## Sheet: List of oligonucleotides
Supplementary Table S8: Oligonucleotides used in the study
	(all sequences are notated 5'-3')
	Oligonucleotides for qRT-PCR
	Gene	Forward primer	Reverse primer
	CDH1	aagaaggaggcggagaagag	gccgctttcagattttcatc
	CLDN3	ggacttctacaaccccgtgg	tggtggccgtgtacttcttc
	FSCN1	cgctccagctatgacgtctt	ccctagtactcccagagcga
	FN1	aaaagtgccagatgatgagc	tggcaccgagatattccttc
	GAPDH	accacagtccatgccatcact	gtccaccaccctgttgctgta
	ID2	cccactattgtcagcctgca	ccacacagtgctttgctgtc
	LEF1	caatcactgccaacccctct	agatgctctgggaagtgcac
	OCCLUDIN	acagactacacaactggcgg	cagcagcagccatgtactct
	SERPINE1	atcgaggtgaacgagagtgg	atcacttggcccatgaaaag
	SMAD4 exon 6 / exon 8	actggtcagccagctactt	gagcaggatgattggaaatg
	SMAD4 3'-UTR / exon 12	gggaccggattacccaagac	gttaagggccccaacggtaa
	Snail1	cttgtgtctgcacgacctgt	cttcacatccgagtgggttt
	ZEB1	ccttaagcaagacctgtgtgc	ccgaggaattgaaggatgaa
	PCR primers for SMAD4 exon 8 sequence analysis
	SMAD4_1298_forward	SMAD4_2409_reverse
	actggtcagccagctactt	ctctgagccatgcctgacaa
	(also used for sequencing)
