# Supplementary material for: SMAD4 mutations do not preclude epithelial–mesenchymal transition in colorectal cancer
Source: Oncogene. 2021 Dec 3;41(6):824–37. doi: 10.1038/s41388-021-02128-2 (PMC8816731; doi:10.1038/s41388-021-02128-2)
Supplement: Supplementary file 10 — Supplementary Table S9 [file 41388_2021_2128_MOESM10_ESM.xlsx]

## Sheet: List of antibodies
Supplementary Table S9: Antibodies used in the study
	Primary Antibodies for Immunoblotting
	Antigen	Dilution	Catalog number; supplier
	ACTIN	1 : 5,000	#691001; MP Biomedicals, Santa Ana, California, USA
		1 : 10,000	#3700; Cell Signaling Technology, Cambridge, UK
	CLAUDIN3	1 : 1,000	#83609; Cell Signaling Technology, Cambridge, UK
	E-CADHERIN	1 : 1,000	#610404; BD Transduction Laboratories, San Jose, California, USA
	FIBRONECTIN	1 : 1,000	ab2413; abcam, Cambridge, UK
	FASCIN1	1 : 500	#54545; Cell Signaling Technology, Cambridge, UK
	HA-tag	1 : 1,000	#1867423; Roche Life Sciences, Penzberg, Germany
	LEF1	1 : 1,000	#2230; Cell Signaling Technology, Cambridge, UK
	OCCLUDIN	1 : 2,000	#91131; Cell Signaling Technology, Cambridge, UK
	pSMAD1/5/8	1 : 1,000	#13820; Cell Signaling Technology, Cambridge, UK
	pSMAD2/3	1 : 1,000	#8828; Cell Signaling Technology, Cambridge, UK
	SMAD1/5/8	1 : 1,000	sc-6031-R; Santa Cruz Biotechnology, Dallas, Texas, USA
	SMAD2/3	1 : 5,000	#8685; Cell Signaling Technology, Cambridge, UK
	SMAD4	1 : 2,000	sc-7966; Santa Cruz Biotechnology, Dallas, Texas, USA
	ZEB1	1 : 1,000	HPA027524; Sigma-Aldrich, St.Louis, Missouri, USA
	Primary Antibodies for Immunofluroescence
	Antigen	Dilution	Catalog number; supplier
	CLAUDIN3	1:200	#83609; Cell Signaling Technology, Cambridge, UK
	E-CADHERIN	1:200	#610182; BD Transduction Laboratories, San Jose, California, USA
	FASCIN1	1:50	#54545; Cell Signaling Technology, Cambridge, UK
	Secondary Antibodies for Immunofluroescence
	Antibody	Dilution	Catalog number; supplier
	Donkey anti-mouse IgG (H+L) Alexa Fluor 555	1:500	A-31570; Thermo Fisher Scientific, Waltham, MA, USA
	Goat anti-Rabbit IgG (H+L) Alexa Fluor Plus 555	1:500	A-32732; Thermo Fisher Scientific, Waltham, MA, USA
